# Supplementary material for: Transcriptome analysis of microglia in a mouse model of Rett syndrome: differential expression of genes associated with microglia/macrophage activation and cellular stress
Source: Mol Autism. 2017 Mar 29;8:17. doi: 10.1186/s13229-017-0134-z (PMC5372344; doi:10.1186/s13229-017-0134-z)
Supplement: Supplementary file 2 — Total number of reads and mapped reads in 5- and 24-week Het females and WT controls. The mapping statistics were from tophat2 alignment report. QC of mapping results was done with RSeQC [82]. (XLSX 11 kb) [file 13229_2017_134_MOESM2_ESM.xlsx]

## Sheet: Sheet1
	tophat mapping statistics									RSeQC QC
Sample	LInput	LMapped(Ratio)	LMultihit(Ratio)	RInput	RMapped(Ratio)	RMultihit(Ratio)	OverallMapRatio	PEpairs	PEcordRatio	GC%	known splicing junction(%)	TIN (transcript integrity number)
het1_wk5	60740572	58078897(95.6%)	7189718(12.4%)	60740572	55939228(92.1%)	6795020(12.1%)	0.939	54789814	0.883	48	82	82.1493
het2_wk5	51485953	48479627(94.2%)	6175879(12.7%)	51485953	46766755(90.8%)	5849975(12.5%)	0.925	45804530	0.872	49	81	83.3642
het3_wk5	68586783	64096484(93.5%)	6703895(10.5%)	68586783	62435207(91.0%)	6387878(10.2%)	0.922	61160595	0.877	48	84	80.3954
wt1_wk5	66073378	62654357(94.8%)	8077849(12.9%)	66073378	60298621(91.3%)	7626813(12.6%)	0.93	59078320	0.877	48	79	84.1679
wt2_wk5	49135314	46226792(94.1%)	6059321(13.1%)	49135314	44391136(90.3%)	5716175(12.9%)	0.922	43533265	0.87	48	79	83.1197
wt3_wk5	98691394	93066638(94.3%)	13778386(14.8%)	98691394	88997376(90.2%)	12779908(14.4%)	0.922	87113929	0.865	51	81	81.4434
Sample	LInput	LMapped(Ratio)	LMultihit(Ratio)	RInput	RMapped(Ratio)	RMultihit(Ratio)	OverallMapRatio	PEpairs	PEcordRatio	CC%	known splicing junction(%)	TIN (transcript integrity number)
het1_wk24	26639935	25653513(96.3%)	1637214(6.4%)	26639935	25597191(96.1%)	1610068(6.3%)	0.962	24971629	0.908	48	82	78.8827
het2_wk24	25463864	24596569(96.6%)	1537693(6.3%)	25463864	24514738(96.3%)	1512879(6.2%)	0.964	23966807	0.912	48	82	82.1025
het3_wk24	27719340	26532709(95.7%)	1634186(6.2%)	27719340	26466169(95.5%)	1596014(6.0%)	0.956	25802270	0.903	49	84	76.9987
wt1_wk24	29453133	28402303(96.4%)	2008752(7.1%)	29453133	28165734(95.6%)	1974926(7.0%)	0.96	27508037	0.905	47	81	82.0323
wt2_wk24	31288101	30180851(96.5%)	1900392(6.3%)	31288101	30067400(96.1%)	1876212(6.2%)	0.963	29368344	0.909	48	82	81.7545
wt3_wk24	24239866	23354635(96.3%)	1504812(6.4%)	24239866	23260902(96.0%)	1482552(6.4%)	0.962	22714917	0.908	48	81	82.179
