# Supplementary material for: Transcriptome analysis of microglia in a mouse model of Rett syndrome: differential expression of genes associated with microglia/macrophage activation and cellular stress
Source: Mol Autism. 2017 Mar 29;8:17. doi: 10.1186/s13229-017-0134-z (PMC5372344; doi:10.1186/s13229-017-0134-z)
Supplement: Supplementary file 3 — Entire gene list for Het vs WT in 5-week (sheet 1) and 24-week microglia (sheet 2). The genes are listing in descending order according to the adjusted p value (padj). Sheet 3 shows the number of DEGs in the 5-week samples after repeating the analysis five times by randomly sampling from the 5-week samples the numbers of RNA-seq reads matching to the read depth of the week 24 samples. (XLSX 7264 kb) [file 13229_2017_134_MOESM3_ESM.xlsx]

## Sheet: 5 week DEGs
week 5 differentially expressed genes arranged by padj
geneID	log2FoldChange	pval	padj	het1	het2	het3	wt1	wt2	wt3	geneName	geneBiotype
ENSMUSG00000057969	-1.25995	4.01862e-17	6.33012e-13	207.356	182.976	242.682	478.922	794.793	613.578	Sema3b	protein_coding
ENSMUSG00000037362	-1.32986	1.96298e-16	1.54604e-12	68.4756	64.7263	92.6603	252.345	305.302	216.288	Nov	protein_coding
ENSMUSG00000028410	-0.879686	7.20057e-14	3.78078e-10	1510.32	1462.57	1470.43	3092.11	3368.41	2358.91	Dnaja1	protein_coding
ENSMUSG00000027962	-0.712386	1.80181e-13	7.09554e-10	1305.86	1182.5	1204.58	2231.12	2022.31	2032.19	Vcam1	protein_coding
ENSMUSG00000030218	-1.11195	3.98341e-13	1.25493e-09	112.84	160.571	165.465	352.75	338.103	466.555	Mgp	protein_coding
ENSMUSG00000015090	-0.839572	5.17005e-13	1.35731e-09	779.271	719.458	760.035	1359.46	1705.65	1277.47	Ptgds	protein_coding
ENSMUSG00000022199	-0.729836	6.594e-13	1.48384e-09	1925.03	2011.5	2126.77	3101.89	3789.78	3610.24	Slc22a17	protein_coding
ENSMUSG00000004655	-1.05545	1.06757e-11	2.10205e-08	422.427	363.463	590.158	1002.27	1569.4	941.604	Aqp1	protein_coding
ENSMUSG00000015656	-0.582531	1.47741e-11	2.5858e-08	5880.22	6314.55	6335.1	9518.91	9504.72	9388.6	Hspa8	protein_coding
ENSMUSG00000005483	-0.697713	2.0124e-11	2.88176e-08	2486.34	2316.46	2211.71	3497.29	4394.07	4001.65	Dnajb1	protein_coding
ENSMUSG00000034739	-1.03103	1.91627e-11	2.88176e-08	351.058	303.716	526.178	788.133	1216.16	923.308	Mfrp	protein_coding
ENSMUSG00000021453	-0.720251	2.3064e-11	3.02753e-08	533.338	511.587	495.291	955.179	859.134	852.083	Gadd45g	protein_coding
ENSMUSG00000015970	-1.07141	2.74624e-11	3.32759e-08	75.2267	77.1737	89.351	237.24	237.176	173.161	Chdh	protein_coding
ENSMUSG00000074227	-1.0261	7.6395e-11	8.59553e-08	199.64	212.85	311.074	495.804	797.316	528.631	Spint2	protein_coding
ENSMUSG00000083840	-0.642889	1.01975e-10	1.07088e-07	8376.2	8389.53	7090.72	12422.7	12546.4	13654.9	Gm15459	pseudogene
ENSMUSG00000029843	-0.990109	1.5836e-10	1.55906e-07	488.009	353.505	643.107	1060.03	1526.51	982.771	Slc13a4	protein_coding
ENSMUSG00000028583	-1.06435	3.23712e-10	2.99947e-07	74.2622	65.9711	87.1448	188.37	283.855	171.201	Pdpn	protein_coding
ENSMUSG00000027570	-0.890859	3.48511e-10	3.04986e-07	910.436	856.379	1413.07	2156.48	2591.28	1957.05	Col9a3	protein_coding
ENSMUSG00000001827	-0.960378	5.38646e-10	4.46566e-07	526.587	389.603	703.777	1188.86	1608.51	994.532	Folr1	protein_coding
ENSMUSG00000079018	-0.802108	6.02282e-10	4.74358e-07	232.431	217.829	247.094	406.951	427.674	492.039	Ly6c1	protein_coding
ENSMUSG00000015652	-1.04146	1.42959e-09	1.07233e-06	109.947	68.4605	89.351	223.023	344.41	192.111	Steap1	protein_coding
ENSMUSG00000054889	-1.01115	1.64181e-09	1.17553e-06	108.018	87.1316	172.083	330.536	380.996	258.108	Dsp	protein_coding
ENSMUSG00000015653	-0.910345	2.15338e-09	1.46921e-06	526.587	419.476	580.23	1001.38	1537.86	847.509	Steap2	protein_coding
ENSMUSG00000082896	-0.676732	2.23851e-09	1.46921e-06	406.996	418.232	376.157	648.633	657.281	714.861	Gm5844	pseudogene
ENSMUSG00000021756	0.548738	2.97798e-09	1.87637e-06	17981.1	17273.2	19131	12415.5	12397.5	11409.7	Il6st	protein_coding
ENSMUSG00000070469	-1.08969	3.57915e-09	2.16841e-06	38.5778	39.8316	17.6496	95.9621	151.389	101.936	Adamtsl3	protein_coding
ENSMUSG00000020044	-0.725283	4.2627e-09	2.48689e-06	1298.14	1228.56	1506.83	2320.86	2857.47	1983.18	Timp3	protein_coding
ENSMUSG00000002980	-0.849217	4.71736e-09	2.6158e-06	207.356	182.976	296.734	437.161	495.8	478.97	Bcam	protein_coding
ENSMUSG00000003032	-0.620562	4.81579e-09	2.6158e-06	6871.67	7909.06	7545.2	10710.4	11543.4	13492.8	Klf4	protein_coding
ENSMUSG00000041548	-0.955086	5.08523e-09	2.67009e-06	150.453	102.068	176.496	300.326	449.121	298.621	Hspb8	protein_coding
ENSMUSG00000049422	-0.854891	6.50946e-09	3.30765e-06	176.493	135.676	202.97	307.434	388.566	377.034	Chchd10	protein_coding
ENSMUSG00000021775	-0.720847	7.85023e-09	3.80542e-06	1810.26	2623.91	2234.88	4249.88	4198.53	3359.32	Nr1d2	protein_coding
ENSMUSG00000036814	-0.956183	7.97226e-09	3.80542e-06	106.089	80.9079	116.928	212.361	330.533	212.367	Slc6a20a	protein_coding
ENSMUSG00000025504	-0.830624	1.09107e-08	5.05488e-06	155.276	126.963	157.743	263.007	338.103	293.394	Eps8l2	protein_coding
ENSMUSG00000028645	-0.588356	1.79341e-08	8.07137e-06	2103.45	2173.31	2170.9	3070.79	3135.02	3850.06	Slc2a1	protein_coding
ENSMUSG00000037490	-0.865804	2.13779e-08	9.35403e-06	444.609	314.918	571.405	838.78	1214.9	812.223	Slc2a12	protein_coding
ENSMUSG00000023905	-0.685236	2.70129e-08	1.15002e-05	494.76	501.629	387.188	717.939	794.793	861.885	Tnfrsf12a	protein_coding
ENSMUSG00000049538	0.720741	2.85038e-08	1.18156e-05	1214.24	1096.61	1678.92	718.827	779.654	738.385	Adamts16	protein_coding
ENSMUSG00000061808	-0.878367	3.69019e-08	1.49046e-05	72428.8	56375.4	97327.5	139212	213485	148147	Ttr	protein_coding
ENSMUSG00000007872	-0.799989	4.26181e-08	1.6783e-05	253.649	260.15	266.95	454.043	671.159	422.774	Id3	protein_coding
ENSMUSG00000019590	-0.840947	4.67206e-08	1.77505e-05	333.698	270.108	462.198	663.738	947.444	629.914	Cyb561	protein_coding
ENSMUSG00000025064	-1.01938	4.73286e-08	1.77505e-05	22.1822	12.4474	24.2682	69.306	82.0025	63.3835	Col17a1	protein_coding
ENSMUSG00000028962	-0.601234	4.87252e-08	1.78493e-05	2287.66	2362.51	2757.75	3390.66	4271.7	4076.15	Slc4a2	protein_coding
ENSMUSG00000032327	-0.939966	6.12962e-08	2.17051e-05	67.5111	79.6632	113.619	162.603	292.686	216.288	Stra6	protein_coding
ENSMUSG00000055235	-0.854982	6.20068e-08	2.17051e-05	162.991	143.145	261.434	358.081	456.691	411.012	Wdr86	protein_coding
ENSMUSG00000006356	-0.735967	6.36106e-08	2.17825e-05	224.716	240.234	234.96	350.973	479.399	450.219	Crip2	protein_coding
ENSMUSG00000004105	-0.856649	7.81268e-08	2.56386e-05	139.844	133.187	236.063	349.196	421.367	338.481	Angptl2	protein_coding
ENSMUSG00000017344	-0.777928	7.69862e-08	2.56386e-05	206.391	236.5	304.455	401.619	548.786	493.346	Vtn	protein_coding
ENSMUSG00000028063	-0.710126	8.03803e-08	2.58398e-05	385.778	454.329	527.281	669.958	876.796	882.141	Lmna	protein_coding
ENSMUSG00000023043	-0.917602	9.93752e-08	3.13072e-05	80.0489	65.9711	126.856	176.819	273.762	229.357	Krt18	protein_coding
ENSMUSG00000029718	-0.852435	1.09709e-07	3.38851e-05	182.28	151.858	263.641	359.858	551.309	394.023	Pcolce	protein_coding
ENSMUSG00000045954	-0.793302	1.20841e-07	3.66056e-05	204.462	210.361	253.713	430.941	557.617	344.362	Sdpr	protein_coding
ENSMUSG00000030306	-0.784829	1.80703e-07	5.37062e-05	427.249	333.59	562.58	837.003	1077.39	703.753	Tmtc1	protein_coding
ENSMUSG00000008384	-0.707205	2.0983e-07	6.12083e-05	404.102	395.826	324.311	615.757	571.494	814.837	Sertad1	protein_coding
ENSMUSG00000028532	-0.813375	2.4217e-07	6.93574e-05	130.2	143.145	191.939	293.218	403.705	271.83	Cachd1	protein_coding
ENSMUSG00000059824	-0.745443	3.14996e-07	8.86038e-05	318.267	490.426	461.095	766.809	652.235	961.861	Dbp	protein_coding
ENSMUSG00000041577	-0.851149	3.57075e-07	9.86779e-05	92.5867	126.963	186.424	249.679	354.503	307.769	Prelp	protein_coding
ENSMUSG00000038776	-0.569792	3.70396e-07	0.000100595	665.467	670.913	807.468	1035.15	1199.76	1089.93	Ephx1	protein_coding
ENSMUSG00000033960	-0.516572	3.93621e-07	0.00010509	867.036	975.874	1014.85	1345.25	1457.12	1412.73	9430020K01Rik	protein_coding
ENSMUSG00000047230	-0.801315	4.1592e-07	0.000109193	400.245	316.163	611.117	788.133	1146.77	800.461	Cldn2	protein_coding
ENSMUSG00000021701	-0.565056	4.28247e-07	0.000109392	1112	992.055	950.871	1630.47	1725.84	1366.99	Plk2	protein_coding
ENSMUSG00000049649	-0.939348	4.30567e-07	0.000109392	6.75111	3.73421	8.82479	31.9874	35.3241	41.82	Gpr3	protein_coding
ENSMUSG00000019851	-0.744876	4.70714e-07	0.000117694	188.067	181.732	197.455	344.753	446.598	288.82	Perp	protein_coding
ENSMUSG00000083899	-0.619755	5.1637e-07	0.000127092	1913.46	1625.63	1692.15	2906.41	3367.15	2271.35	Gm12346	pseudogene
ENSMUSG00000026604	-0.721631	5.56381e-07	0.000134446	182.28	149.368	228.341	325.205	346.934	358.737	Ptpn14	protein_coding
ENSMUSG00000038319	-0.874158	5.6332e-07	0.000134446	69.44	54.7684	100.382	134.169	213.206	199.299	Kcnh2	protein_coding
ENSMUSG00000040569	-0.940047	5.84008e-07	0.000137303	29.8978	27.3842	30.8868	75.5258	174.098	66.6507	Slc26a7	protein_coding
ENSMUSG00000020467	-0.916279	5.92731e-07	0.000137304	26.04	29.8737	46.3301	104.848	113.542	75.1454	Efemp1	protein_coding
ENSMUSG00000003849	-0.857617	6.156e-07	0.000139124	62.6889	43.5658	57.3611	118.176	150.128	118.272	Nqo1	protein_coding
ENSMUSG00000046402	-0.801828	6.18252e-07	0.000139124	172.636	169.284	241.579	361.635	541.216	316.264	Rbp1	protein_coding
ENSMUSG00000032679	-0.867236	6.52066e-07	0.000144667	112.84	103.313	162.156	286.109	426.413	200.605	Cd59a	protein_coding
ENSMUSG00000075602	-0.609494	6.65225e-07	0.000145536	295.12	260.15	306.661	451.377	484.445	460.674	Ly6a	protein_coding
ENSMUSG00000034614	-0.646587	7.3012e-07	0.000157546	221.822	251.437	208.486	361.635	375.95	407.092	Pik3ip1	protein_coding
ENSMUSG00000021624	0.607867	7.8812e-07	0.000167763	5044.05	5191.8	7331.19	3408.43	3773.38	3693.88	Cd180	protein_coding
ENSMUSG00000052397	-0.67979	8.73651e-07	0.000181076	968.302	867.582	1192.45	1641.13	2245.61	1429.72	Ezr	protein_coding
ENSMUSG00000097838	-0.773756	8.68884e-07	0.000181076	90.6578	82.1526	80.5262	183.039	161.482	162.706	C530050E15Rik	lincRNA
ENSMUSG00000041313	0.531592	9.04084e-07	0.00018495	935.511	837.708	876.963	549.117	585.372	631.874	Slc7a1	protein_coding
ENSMUSG00000039004	-0.782136	9.77856e-07	0.000197477	130.2	87.1316	141.197	231.02	286.378	217.595	Bmp6	protein_coding
ENSMUSG00000027562	-0.702242	1.03795e-06	0.000204373	586.382	489.182	450.064	860.105	1188.41	717.475	Car2	protein_coding
ENSMUSG00000028461	-0.62242	1.0307e-06	0.000204373	1115.86	1176.28	1154.94	1530.95	1764.95	2362.83	Ccdc107	protein_coding
ENSMUSG00000022010	-0.44395	1.20269e-06	0.000233886	1364.69	1376.68	1424.1	1913.91	1995.81	1877.33	Tsc22d1	protein_coding
ENSMUSG00000092557	-0.879921	1.23211e-06	0.000236686	0.964445	6.22369	7.72169	24.8791	40.3705	34.6322	Gm8696	pseudogene
ENSMUSG00000010080	-0.792072	1.2783e-06	0.000242599	115.733	87.1316	153.331	215.915	298.994	232.624	Epn3	protein_coding
ENSMUSG00000059810	-0.516841	1.33238e-06	0.000249854	1467.88	1634.34	1810.18	2383.95	2232.99	2652.3	Rgs3	protein_coding
ENSMUSG00000034586	-0.798428	1.38288e-06	0.000256272	65.5822	87.1316	79.4231	133.281	179.144	177.735	Hid1	protein_coding
ENSMUSG00000027894	-0.623185	1.4944e-06	0.000273719	246.898	270.108	328.723	483.365	447.86	461.981	Slc6a17	protein_coding
ENSMUSG00000027820	-0.898203	1.52509e-06	0.00027613	10.6089	11.2026	4.41239	42.6498	50.4631	31.365	Mme	protein_coding
ENSMUSG00000029657	-0.89705	1.64284e-06	0.000294069	461.005	730.661	954.18	1676.67	2533.25	2381.13	Hsph1	protein_coding
ENSMUSG00000050822	-0.796747	1.90004e-06	0.000336286	162.991	109.537	240.476	299.437	415.059	382.915	Slc29a4	protein_coding
ENSMUSG00000015401	-0.881611	2.08801e-06	0.000361452	10.6089	7.46842	5.51549	30.2103	55.5094	33.3253	Tmem27	protein_coding
ENSMUSG00000023931	-0.891873	2.08813e-06	0.000361452	29.8978	18.6711	17.6496	67.5289	100.926	52.275	Efhb	protein_coding
ENSMUSG00000035413	-0.740981	2.14456e-06	0.000367186	133.093	120.739	146.712	249.679	322.964	208.447	Tmem98	protein_coding
ENSMUSG00000056492	-0.599231	2.19909e-06	0.000372475	754.196	789.163	1065.59	1308.82	1582.02	1317.33	Gpr116	protein_coding
ENSMUSG00000023571	-0.748719	2.77857e-06	0.000465618	104.16	84.6421	105.897	174.154	235.915	176.428	Fam132a	protein_coding
ENSMUSG00000025350	-0.741762	2.98986e-06	0.00049575	136.951	159.326	223.929	276.335	410.012	331.293	Rdh5	protein_coding
ENSMUSG00000028862	-0.86851	3.20879e-06	0.000521768	63.6533	73.4395	49.6394	127.95	108.496	299.275	Map3k6	protein_coding
ENSMUSG00000066720	-0.834311	3.21302e-06	0.000521768	4.82222	7.46842	1.1031	19.5478	35.3241	37.246	Cldn9	protein_coding
ENSMUSG00000037185	0.695962	3.81068e-06	0.000612508	193.853	196.668	238.269	120.841	116.065	107.817	Krt80	protein_coding
ENSMUSG00000009378	-0.782063	4.07746e-06	0.000638674	88.7289	74.6842	98.1758	173.265	247.269	143.756	Slc16a12	protein_coding
ENSMUSG00000020142	0.561144	4.08915e-06	0.000638674	656.787	538.971	537.209	378.517	387.304	352.203	Slc1a4	protein_coding
ENSMUSG00000062184	-0.804348	4.09511e-06	0.000638674	128.271	113.271	174.29	269.227	460.475	214.328	Hs6st2	protein_coding
ENSMUSG00000022548	-0.676925	4.3861e-06	0.000673863	239.182	246.458	268.053	490.473	528.601	330.64	Apod	protein_coding
ENSMUSG00000092609	-0.822139	4.40629e-06	0.000673863	3.85778	1.24474	8.82479	21.3249	30.2778	41.82	Gm20481	protein_coding
ENSMUSG00000039323	-0.849368	4.84237e-06	0.000733433	1099.47	789.163	1266.36	2319.97	3922.24	2461.5	Igfbp2	protein_coding
ENSMUSG00000020297	-0.710633	5.01179e-06	0.000751864	704.045	479.224	765.55	1072.47	1657.71	940.297	Nsg2	protein_coding
ENSMUSG00000022512	-0.721612	5.36522e-06	0.000797293	323.089	204.137	336.445	529.569	707.745	426.041	Cldn1	protein_coding
ENSMUSG00000003534	-0.644874	5.43877e-06	0.000798254	273.902	265.129	361.816	478.034	620.696	451.526	Ddr1	protein_coding
ENSMUSG00000047959	-0.575735	5.47305e-06	0.000798254	235.324	282.555	254.816	424.721	394.873	399.904	Kcna3	protein_coding
ENSMUSG00000051855	-0.761261	5.71206e-06	0.000824289	126.342	164.305	210.692	328.759	461.737	250.267	Mest	protein_coding
ENSMUSG00000078915	-0.851719	5.75621e-06	0.000824289	37.6133	47.3	26.4744	63.0862	100.926	169.894	Hsp25-ps1	pseudogene
ENSMUSG00000038526	-0.748651	6.14935e-06	0.000872653	171.671	180.487	292.321	373.186	579.064	354.817	Car14	protein_coding
ENSMUSG00000040380	0.785694	6.42388e-06	0.000903472	166.849	123.229	107.001	50.6467	59.2941	69.9178	Cbln3	protein_coding
ENSMUSG00000010122	-0.848699	6.69849e-06	0.000933758	34.72	41.0763	35.2992	50.6467	199.329	116.965	Slc47a1	protein_coding
ENSMUSG00000021848	-0.745555	7.31118e-06	0.00101023	285.476	197.913	368.435	519.795	782.178	427.348	Otx2	protein_coding
ENSMUSG00000025324	-0.664833	7.65068e-06	0.00104794	196.747	200.403	260.331	351.861	331.795	475.049	Atp10a	protein_coding
ENSMUSG00000036570	-0.695688	8.02189e-06	0.00108932	192.889	158.082	253.713	336.756	466.783	324.105	Fxyd1	protein_coding
ENSMUSG00000001507	-0.708424	8.30313e-06	0.00111787	118.627	100.824	168.774	221.246	275.024	242.425	Itga3	protein_coding
ENSMUSG00000097266	-0.769289	8.40161e-06	0.00112154	95.48	207.871	218.414	293.218	432.721	390.756	Gm26802	lincRNA
ENSMUSG00000063727	-0.803942	8.52259e-06	0.00112813	3.85778	2.48947	7.72169	26.6561	32.801	24.1772	Tnfrsf11b	protein_coding
ENSMUSG00000028978	-0.657193	9.10817e-06	0.0011956	136.951	185.466	201.867	271.004	324.225	323.452	Nos3	protein_coding
ENSMUSG00000089999	-0.603883	9.25711e-06	0.00120511	1736	1728.94	1350.19	2128.05	2399.52	3366.51	Gm6485	pseudogene
ENSMUSG00000036752	-0.561087	9.82452e-06	0.00126849	1003.99	872.561	923.294	1276.83	1824.24	1287.93	Tubb4b	protein_coding
ENSMUSG00000006641	-0.589091	1.03875e-05	0.00133028	327.911	347.282	308.868	486.03	644.666	463.941	Slc5a6	protein_coding
ENSMUSG00000001120	-0.704956	1.06436e-05	0.00135208	83.9067	79.6632	89.351	145.72	184.19	152.904	Pcbp3	protein_coding
ENSMUSG00000021904	-0.623618	1.18431e-05	0.00149243	267.151	337.324	437.93	595.321	524.816	632.528	Sema3g	protein_coding
ENSMUSG00000031548	-0.7473	1.21842e-05	0.00151652	134.058	93.3553	189.733	241.682	375.95	253.534	Sfrp1	protein_coding
ENSMUSG00000032988	-0.782736	1.22269e-05	0.00151652	62.6889	56.0132	108.104	134.169	230.869	158.785	Slc16a8	protein_coding
ENSMUSG00000047021	-0.798043	1.25696e-05	0.00154685	52.08	74.6842	129.063	165.268	290.163	172.508	Ccdc108	protein_coding
ENSMUSG00000000365	0.744797	1.28596e-05	0.00156529	163.956	160.571	174.29	70.1945	58.0325	109.124	Rnf17	protein_coding
ENSMUSG00000052477	0.820594	1.29182e-05	0.00156529	47.2578	49.7895	79.4231	19.5478	15.1389	23.5238	C130026I21Rik	protein_coding
ENSMUSG00000075014	0.775057	1.42391e-05	0.00171218	16.3956	33.6079	40.8147	2.66561	5.04631	7.84125	Gm10800	protein_coding
ENSMUSG00000061718	-0.66023	1.55835e-05	0.00185963	370.347	273.842	439.033	592.655	826.333	519.483	Ppp1r1b	protein_coding
ENSMUSG00000032278	-0.705781	1.58945e-05	0.00188249	101.267	83.3974	79.4231	137.723	181.667	190.15	Paqr5	protein_coding
ENSMUSG00000006651	-0.471209	1.65926e-05	0.0019505	790.845	993.3	873.654	1355.02	1209.85	1239.57	Aplp1	protein_coding
ENSMUSG00000041794	-0.519299	1.67673e-05	0.00195643	379.991	434.413	381.672	537.566	658.543	601.816	Myrip	protein_coding
ENSMUSG00000090877	-0.729675	1.79919e-05	0.00208389	417.605	1559.66	1361.22	6313.06	6979.04	11504.4	Hspa1b	protein_coding
ENSMUSG00000030450	-0.772116	1.82107e-05	0.00209383	62.6889	56.0132	120.238	154.606	240.961	156.825	Oca2	protein_coding
ENSMUSG00000003476	-0.758049	1.86914e-05	0.00213353	46.2933	43.5658	67.289	100.405	142.558	105.203	Crhr2	protein_coding
ENSMUSG00000089991	0.720088	1.93839e-05	0.00219665	128.271	130.697	135.681	67.5289	80.7409	52.275	Gm16332	pseudogene
ENSMUSG00000048148	-0.504076	1.96908e-05	0.00220581	594.098	571.334	533.9	725.047	949.967	846.202	Nwd1	protein_coding
ENSMUSG00000070822	-0.463799	1.97447e-05	0.00220581	550.698	491.671	493.085	744.595	712.791	731.197	Zscan18	protein_coding
ENSMUSG00000010064	-0.559862	2.21869e-05	0.00244397	515.978	573.824	763.344	849.443	1054.68	1010.87	Slc38a3	protein_coding
ENSMUSG00000028776	-0.658285	2.20513e-05	0.00244397	140.809	182.976	249.3	307.434	375.95	342.401	Tinagl1	protein_coding
ENSMUSG00000038079	-0.56991	2.36203e-05	0.00258352	371.311	358.484	414.765	614.868	725.407	489.425	Tmem237	protein_coding
ENSMUSG00000053110	-0.667908	2.37818e-05	0.00258352	230.502	185.466	239.372	361.635	537.432	303.195	Yap1	protein_coding
ENSMUSG00000027375	-0.664285	2.3983e-05	0.00258753	400.245	697.053	343.064	926.745	908.335	770.403	Mal	protein_coding
ENSMUSG00000002504	-0.62369	2.48393e-05	0.00265309	207.356	268.863	274.672	358.081	388.566	527.978	Slc9a3r2	protein_coding
ENSMUSG00000058427	-0.58486	2.49274e-05	0.00265309	662.573	944.755	784.303	1186.2	1621.13	1074.91	Cxcl2	protein_coding
ENSMUSG00000025608	-0.517048	2.66709e-05	0.0028196	489.938	580.047	702.674	889.427	913.382	861.885	Podxl	protein_coding
ENSMUSG00000027204	-0.646655	2.78957e-05	0.00292525	249.791	224.053	348.579	455.82	611.865	392.716	Fbn1	protein_coding
ENSMUSG00000035357	-0.729148	2.80417e-05	0.00292525	56.9022	53.5237	40.8147	102.182	116.065	98.6691	Pdzrn3	protein_coding
ENSMUSG00000072941	-0.731813	3.14041e-05	0.00325446	56.9022	65.9711	63.9797	90.6309	152.651	151.598	Sod3	protein_coding
ENSMUSG00000014158	-0.614913	3.19313e-05	0.00328746	587.347	524.034	745.695	774.805	1031.97	1334.32	Trpv4	protein_coding
ENSMUSG00000029661	-0.633919	3.21634e-05	0.00328986	335.627	257.661	355.198	605.983	658.543	393.37	Col1a2	protein_coding
ENSMUSG00000034227	-0.72897	3.34289e-05	0.00339724	83.9067	93.3553	148.918	191.924	317.917	181.002	Foxj1	protein_coding
ENSMUSG00000025007	0.453742	3.59886e-05	0.00363393	867.036	790.408	762.241	540.231	557.617	610.964	Aldh18a1	protein_coding
ENSMUSG00000039813	-0.716411	3.80176e-05	0.00381435	64.6178	98.3342	116.928	137.723	223.299	212.367	Tbc1d2	protein_coding
ENSMUSG00000051457	0.656132	3.84608e-05	0.0038344	854.498	759.29	1106.41	637.97	551.309	317.571	Spn	protein_coding
ENSMUSG00000059970	-0.536105	3.92327e-05	0.00388675	232.431	219.074	202.97	338.533	349.457	322.145	Hspa2	protein_coding
ENSMUSG00000047446	-0.625221	4.01862e-05	0.00395633	480.293	402.05	444.549	795.242	987.815	515.562	Arl4a	protein_coding
ENSMUSG00000050931	-0.667378	4.04552e-05	0.00395808	297.049	252.682	461.095	557.114	820.025	498.573	Sgms2	protein_coding
ENSMUSG00000074793	-0.668803	4.09208e-05	0.00397891	92.5867	80.9079	123.547	158.16	210.683	184.923	Hspa12b	protein_coding
ENSMUSG00000027419	-0.611954	4.21465e-05	0.00406589	181.316	191.69	258.125	424.721	334.318	310.383	Pcsk2	protein_coding
ENSMUSG00000066687	-0.711266	4.23315e-05	0.00406589	143.702	175.508	249.3	419.39	230.869	501.84	Zbtb16	protein_coding
ENSMUSG00000016128	-0.628666	4.53344e-05	0.00432792	188.067	251.437	265.847	368.743	527.339	334.56	Stard13	protein_coding
ENSMUSG00000060429	-0.716997	4.61821e-05	0.00438229	70.4045	60.9921	100.382	137.723	218.253	131.994	Sntb1	protein_coding
ENSMUSG00000037206	-0.706421	4.65123e-05	0.0043872	67.5111	78.4184	73.9076	119.953	203.114	126.114	Islr	protein_coding
ENSMUSG00000005087	0.533854	4.73959e-05	0.00444393	1097.54	1005.75	1424.1	874.322	770.823	650.171	Cd44	protein_coding
ENSMUSG00000061100	0.761497	4.79589e-05	0.00447011	64.6178	47.3	63.9797	24.8791	15.1389	26.1375	Retnla	protein_coding
ENSMUSG00000041488	-0.668262	4.8536e-05	0.00449729	118.627	83.3974	73.9076	179.485	181.667	157.479	Stx3	protein_coding
ENSMUSG00000053931	-0.560635	4.91248e-05	0.00452522	297.049	301.226	315.486	422.056	605.557	429.962	Cnn3	protein_coding
ENSMUSG00000031778	-0.576147	4.97262e-05	0.00452767	226.644	297.492	338.651	523.349	403.705	465.248	Cx3cl1	protein_coding
ENSMUSG00000051682	0.663235	4.95902e-05	0.00452767	285.476	258.905	335.342	192.813	181.667	105.203	Treml4	protein_coding
ENSMUSG00000032332	-0.713321	5.00598e-05	0.00453185	66.5467	74.6842	50.7425	149.274	155.174	96.7088	Col12a1	protein_coding
ENSMUSG00000026051	-0.754325	5.10733e-05	0.00459718	795.667	603.697	1024.78	1832.17	2656.88	1541.46	1500015O10Rik	protein_coding
ENSMUSG00000033590	-0.726171	5.21883e-05	0.00467085	71.3689	43.5658	89.351	127.95	198.068	122.846	Myo5c	protein_coding
ENSMUSG00000034687	-0.640874	5.29171e-05	0.00470932	325.982	272.597	551.549	621.977	778.393	650.824	Fras1	protein_coding
ENSMUSG00000026686	-0.738034	5.33484e-05	0.00472103	59.7956	36.0974	70.5983	117.287	175.359	93.4416	Lmx1a	protein_coding
ENSMUSG00000066113	-0.680047	5.43974e-05	0.00478697	80.0489	72.1947	121.341	150.163	204.375	173.161	Adamtsl1	protein_coding
ENSMUSG00000017723	-0.757581	5.80586e-05	0.00508077	21.2178	29.8737	77.2169	113.733	162.743	88.8675	Wfdc2	protein_coding
ENSMUSG00000049382	-0.74815	5.98075e-05	0.00520491	40.5067	22.4053	41.9178	68.4174	124.896	73.185	Krt8	protein_coding
ENSMUSG00000030235	-0.597625	6.11621e-05	0.00529354	1391.69	1096.61	1492.49	2066.74	3000.03	1600.27	Slco1c1	protein_coding
ENSMUSG00000017754	-0.459603	6.19937e-05	0.00532709	1174.69	1400.33	1632.59	1895.25	2021.05	2083.16	Pltp	protein_coding
ENSMUSG00000038530	-0.551294	6.2226e-05	0.00532709	197.711	186.711	198.558	285.221	351.98	285.552	Rgs4	protein_coding
ENSMUSG00000032180	-0.511336	6.61656e-05	0.00560284	260.4	286.29	244.888	364.301	401.181	424.081	Tmed1	protein_coding
ENSMUSG00000033998	-0.629922	6.65142e-05	0.00560284	275.831	314.918	332.033	498.47	749.377	382.915	Kcnk1	protein_coding
ENSMUSG00000038677	-0.652966	6.60092e-05	0.00560284	87.7645	88.3763	131.269	163.491	216.991	184.923	Scube3	protein_coding
ENSMUSG00000031750	-0.7493	6.99075e-05	0.00582636	21.2178	17.4263	12.1341	49.7581	40.3705	52.9285	Il34	protein_coding
ENSMUSG00000032220	0.465502	6.97483e-05	0.00582636	1277.89	1095.37	1460.5	932.077	937.351	805.035	Myo1e	protein_coding
ENSMUSG00000070436	-0.54646	7.07499e-05	0.00586554	383.849	307.45	382.775	537.566	682.513	473.089	Serpinh1	protein_coding
ENSMUSG00000045337	-0.744164	7.22122e-05	0.00595542	39.5422	16.1816	45.227	81.7455	117.327	66.6507	Defb11	protein_coding
ENSMUSG00000005667	0.613115	7.45657e-05	0.0061175	463.898	379.645	329.827	296.772	200.591	186.23	Mthfd2	protein_coding
ENSMUSG00000057286	-0.693102	7.56052e-05	0.00617063	87.7645	85.8869	176.496	195.478	282.593	231.317	St6galnac2	protein_coding
ENSMUSG00000024558	-0.624727	7.91221e-05	0.00642439	386.742	277.576	317.692	430.053	796.055	504.454	Mapk4	protein_coding
ENSMUSG00000044317	-0.708006	8.00993e-05	0.00647038	4.82222	4.97895	5.51549	18.6593	30.2778	24.8306	Gpr4	protein_coding
ENSMUSG00000001247	-0.606688	8.59923e-05	0.00691097	116.698	120.739	161.052	207.029	262.408	213.674	Lsr	protein_coding
ENSMUSG00000070868	0.706856	8.73294e-05	0.00698281	265.222	201.647	315.486	175.042	128.681	64.6903	Skint3	protein_coding
ENSMUSG00000029001	-0.521201	9.31087e-05	0.00740731	234.36	212.85	199.661	303.88	334.318	350.243	Fbxo44	protein_coding
ENSMUSG00000001946	-0.603084	9.49979e-05	0.00751963	148.524	202.892	253.713	298.549	391.089	340.441	Esam	protein_coding
ENSMUSG00000088789	-0.406758	9.87223e-05	0.00777537	2170	2226.83	1805.77	2795.34	2643	2994.71	Scarna13	snoRNA
ENSMUSG00000076621	0.580802	0.000104035	0.00815302	226.644	210.361	266.95	143.943	121.111	158.785	Ighj1	IG_J_gene
ENSMUSG00000048450	-0.657566	0.000110107	0.00858025	177.458	138.166	265.847	326.982	494.538	284.899	Msx1	protein_coding
ENSMUSG00000055333	0.679683	0.000110576	0.00858025	317.302	265.129	156.64	107.513	95.8798	163.359	Fat2	protein_coding
ENSMUSG00000086714	-0.722723	0.000114787	0.00886337	11.5733	13.6921	8.82479	27.5447	40.3705	41.82	0610009E02Rik	processed_transcript
ENSMUSG00000022389	-0.388672	0.000118107	0.00898757	2310.81	2703.57	2652.95	3159.64	3420.13	3683.43	Tef	protein_coding
ENSMUSG00000030878	-0.483166	0.000118046	0.00898757	384.813	362.218	308.868	491.362	572.756	490.078	Cdr2	protein_coding
ENSMUSG00000090698	-0.60811	0.000117169	0.00898757	140.809	179.242	200.764	259.453	386.042	256.801	Apold1	protein_coding
ENSMUSG00000041193	-0.700693	0.000125497	0.00950395	43.4	54.7684	98.1758	159.048	169.051	103.897	Pla2g5	protein_coding
ENSMUSG00000022836	-0.449383	0.000127254	0.00955991	329.84	321.142	340.857	469.148	481.922	457.406	Mylk	protein_coding
ENSMUSG00000056598	-0.675793	0.000127449	0.00955991	56.9022	48.5447	61.7735	103.07	145.081	91.4813	Lrrc48	protein_coding
ENSMUSG00000010461	0.393826	0.000131228	0.00979672	1363.72	1237.27	1488.08	989.832	1053.42	997.8	Eya4	protein_coding
ENSMUSG00000022203	-0.643871	0.000132701	0.0098599	79.0845	84.6421	119.135	160.825	219.514	147.677	Efs	protein_coding
ENSMUSG00000042745	-0.566484	0.000134825	0.00997073	213.142	177.997	232.754	297.66	421.367	301.888	Id1	protein_coding
ENSMUSG00000004698	0.383202	0.000138275	0.0101781	1541.18	1399.08	1590.67	1177.31	1168.22	1056.61	Hdac9	protein_coding
ENSMUSG00000078933	-0.511747	0.000139869	0.0102475	335.627	397.071	313.28	563.333	589.156	437.803	Lrrc70	protein_coding
ENSMUSG00000026879	-0.400964	0.000141587	0.0103253	639.427	726.926	678.406	872.545	953.752	942.911	Gsn	protein_coding
ENSMUSG00000096544	-0.40391	0.00014472	0.0105052	1681.03	1837.23	1585.15	2025.87	2429.8	2477.84	Gm4617	pseudogene
ENSMUSG00000059049	-0.596711	0.000149342	0.010791	417.605	365.953	607.807	783.691	1013.05	582.867	Frem1	protein_coding
ENSMUSG00000032216	-0.535099	0.000151074	0.0108663	1595.19	1345.56	1897.33	2280.88	3277.58	2010.63	Nedd4	protein_coding
ENSMUSG00000032348	-0.604526	0.000153272	0.0109743	162.991	161.816	220.62	295.883	408.751	244.386	Gsta4	protein_coding
ENSMUSG00000053965	-0.602549	0.00015572	0.0110991	159.133	141.9	158.846	279.89	328.01	191.457	Pde5a	protein_coding
ENSMUSG00000023120	-0.711443	0.000159239	0.0112482	20.2533	13.6921	19.8558	39.9842	60.5557	45.0872	Gm853	protein_coding
ENSMUSG00000067276	-0.711472	0.000159213	0.0112482	9.64445	17.4263	25.3713	49.7581	60.5557	39.2063	Capn6	protein_coding
ENSMUSG00000030770	-0.593676	0.000176265	0.0123952	244.004	240.234	345.27	410.505	633.311	377.034	Parva	protein_coding
ENSMUSG00000045284	-0.686804	0.000183399	0.0128396	111.876	48.5447	122.444	159.937	297.732	165.973	Dcaf12l1	protein_coding
ENSMUSG00000008999	-0.65443	0.000186693	0.0130123	81.9778	63.4816	119.135	159.048	222.037	137.875	Bmp7	protein_coding
ENSMUSG00000038370	-0.569603	0.000188087	0.0130517	475.471	374.666	531.694	770.363	972.676	538.433	Pcp4l1	protein_coding
ENSMUSG00000040584	-0.520203	0.000189123	0.013066	484.151	380.89	575.818	804.127	812.455	607.044	Abcb1a	protein_coding
ENSMUSG00000021587	-0.690933	0.000194324	0.0133326	11.5733	12.4474	5.51549	43.5384	25.2315	31.365	Pcsk1	protein_coding
ENSMUSG00000033307	-0.563939	0.000196367	0.0133326	166.849	238.99	212.898	284.332	312.871	407.092	Mif	protein_coding
ENSMUSG00000045326	-0.552646	0.000196224	0.0133326	390.6	663.445	393.806	767.697	701.437	849.469	Fndc7	protein_coding
ENSMUSG00000074215	-0.612396	0.00019586	0.0133326	84.8711	62.2369	82.7324	143.055	133.727	131.994	Gm10643	protein_coding
ENSMUSG00000023830	-0.567714	0.000212797	0.0143633	584.453	484.203	754.52	942.739	1318.35	746.226	Igf2r	protein_coding
ENSMUSG00000031486	-0.589911	0.000213923	0.0143633	112.84	154.347	164.362	210.584	220.776	299.275	Gpr124	protein_coding
ENSMUSG00000033420	-0.574159	0.000215194	0.0143633	142.738	131.942	198.558	240.794	309.086	240.465	Antxr1	protein_coding
ENSMUSG00000038068	0.350447	0.000214811	0.0143633	2914.55	2838	3046.76	2289.76	2079.08	2406.61	Rnf144b	protein_coding
ENSMUSG00000058488	-0.693069	0.000218051	0.0144926	2041.73	1493.68	2757.75	4442.69	6611.92	4048.05	Kl	protein_coding
ENSMUSG00000046192	-0.658822	0.000224533	0.0148607	77.1556	89.6211	111.413	167.045	271.239	123.5	Iqub	protein_coding
ENSMUSG00000029772	-0.474579	0.000225635	0.0148711	2992.67	2595.28	3341.29	4196.57	5349.09	3523.34	Ahcyl2	protein_coding
ENSMUSG00000031351	-0.629723	0.000226679	0.0148735	149.489	103.313	188.63	276.335	350.718	195.378	Zfp185	protein_coding
ENSMUSG00000043631	-0.636974	0.00022756	0.0148735	104.16	92.1105	114.722	202.587	259.885	128.727	Ecm2	protein_coding
ENSMUSG00000037143	-0.693877	0.000229188	0.014918	31.8267	14.9368	18.7527	58.6435	69.3867	43.7803	4930529M08Rik	protein_coding
ENSMUSG00000015312	-0.460012	0.000231357	0.0149928	618.209	588.761	656.344	805.016	792.27	1080.13	Gadd45b	protein_coding
ENSMUSG00000073434	-0.500451	0.000232239	0.0149928	251.72	267.618	286.806	373.186	358.288	477.663	Wdr90	protein_coding
ENSMUSG00000025255	-0.636848	0.000238482	0.0153329	59.7956	64.7263	70.5983	111.067	158.959	101.936	Zfhx4	protein_coding
ENSMUSG00000039419	-0.580816	0.000239847	0.015358	116.698	90.8658	88.2479	158.16	177.882	165.32	Cntnap2	protein_coding
ENSMUSG00000029381	-0.677728	0.000242395	0.0154583	21.2178	37.3421	43.0208	69.306	79.4793	73.8385	Shroom3	protein_coding
ENSMUSG00000055866	-0.610663	0.000248503	0.015784	148.524	191.69	273.568	272.781	358.288	459.367	Per2	protein_coding
ENSMUSG00000015568	0.531025	0.000250794	0.015802	1167.94	805.345	1232.16	765.031	764.515	521.443	Lpl	protein_coding
ENSMUSG00000044033	-0.515782	0.000250601	0.015802	416.64	379.645	528.384	669.958	821.286	551.502	Ccdc141	protein_coding
ENSMUSG00000038119	-0.643448	0.000252058	0.0158184	91.6222	72.1947	55.1549	125.284	185.452	116.965	Cdon	protein_coding
ENSMUSG00000024924	-0.561354	0.000254612	0.0159153	358.773	313.674	419.178	574.884	787.224	432.576	Vldlr	protein_coding
ENSMUSG00000031853	-0.679751	0.000261584	0.0162558	27.0045	7.46842	14.3403	44.4269	82.0025	33.9788	BC021891	protein_coding
ENSMUSG00000033149	-0.61869	0.000262124	0.0162558	148.524	140.655	255.919	303.88	430.198	261.375	Phldb2	protein_coding
ENSMUSG00000093798	-0.680071	0.000265935	0.0164275	1118.76	1191.21	838.355	1984.11	1849.47	3365.2	Gm8355	pseudogene
ENSMUSG00000032719	-0.685238	0.000269244	0.0165669	29.8978	19.9158	15.4434	55.0894	64.3404	45.0872	Sbspon	protein_coding
ENSMUSG00000029254	0.62609	0.000270859	0.0165751	281.618	241.479	493.085	215.915	195.544	139.182	Stap1	protein_coding
ENSMUSG00000033863	-0.454564	0.000271482	0.0165751	423.391	449.35	335.342	597.098	545.001	587.441	Klf9	protein_coding
ENSMUSG00000033917	-0.396936	0.000287025	0.0174561	2044.62	1916.9	1674.5	2250.67	2579.92	2801.94	Gde1	protein_coding
ENSMUSG00000056313	-0.469945	0.000288127	0.0174561	694.4	833.974	744.592	1109.78	875.534	1319.94	1810011O10Rik	protein_coding
ENSMUSG00000021903	-0.64908	0.000290744	0.0175471	43.4	46.0553	63.9797	112.844	75.6946	114.352	Galnt15	protein_coding
ENSMUSG00000029322	0.591885	0.00029243	0.0175815	530.445	410.763	569.199	364.301	333.056	180.349	Plac8	protein_coding
ENSMUSG00000040473	-0.64674	0.00029437	0.0176308	110.911	90.8658	146.712	223.023	330.533	141.796	A330021E22Rik	protein_coding
ENSMUSG00000027792	-0.617681	0.00030078	0.0179466	75.2267	68.4605	63.9797	155.494	121.111	104.55	Bche	protein_coding
ENSMUSG00000008206	-0.518996	0.000301955	0.0179487	188.067	187.955	249.3	294.106	368.38	308.423	Cers4	protein_coding
ENSMUSG00000026678	-0.509807	0.000309202	0.0183103	1336.72	1314.44	1793.64	2237.34	2852.42	1719.19	Rgs5	protein_coding
ENSMUSG00000020427	-0.623505	0.000318619	0.0187974	85.8356	98.3342	67.289	127.061	132.466	204.526	Igfbp3	protein_coding
ENSMUSG00000057897	0.461753	0.000325288	0.0190481	472.578	552.663	411.456	316.32	331.795	343.055	Camk2b	protein_coding
ENSMUSG00000073902	0.50329	0.0003249	0.0190481	1703.21	1175.03	2037.42	1163.99	1125.33	950.752	Gm1966	pseudogene
ENSMUSG00000032796	-0.659231	0.000326533	0.0190502	36.6489	54.7684	43.0208	111.067	111.019	63.3835	Lama1	protein_coding
ENSMUSG00000027555	-0.652639	0.000329264	0.0191386	36.6489	41.0763	39.7116	70.1945	103.449	69.9178	Car13	protein_coding
ENSMUSG00000056752	-0.637972	0.000333346	0.0192453	106.089	83.3974	210.692	227.466	311.609	242.425	Dnah9	protein_coding
ENSMUSG00000074141	0.528488	0.000333543	0.0192453	197.711	202.892	219.517	139.501	116.065	137.222	Il4i1	protein_coding
ENSMUSG00000022783	-0.604235	0.000337915	0.0193171	83.9067	79.6632	131.269	157.271	210.683	161.399	Spag6	protein_coding
ENSMUSG00000043091	-0.455933	0.000338466	0.0193171	564.2	440.637	441.239	623.754	674.944	782.165	Tuba1c	protein_coding
ENSMUSG00000074677	0.673847	0.000337264	0.0193171	54.9733	49.7895	95.9696	31.0988	34.0626	19.6031	Sirpb1c	protein_coding
ENSMUSG00000018849	-0.499391	0.000341209	0.0194033	283.547	268.863	321.002	380.294	542.478	404.478	Wwc1	protein_coding
ENSMUSG00000058297	-0.339981	0.000344679	0.0195302	1398.44	1519.82	1541.03	1992.1	1925.17	1825.05	Spock2	protein_coding
ENSMUSG00000048600	-0.405254	0.000347676	0.0196293	412.782	379.645	388.291	536.677	536.17	541.7	Gm5763	pseudogene
ENSMUSG00000020186	-0.601216	0.000351986	0.0197371	102.231	88.3763	82.7324	173.265	196.806	120.886	Csrp2	protein_coding
ENSMUSG00000037660	-0.638784	0.00035209	0.0197371	10.6089	1.24474	8.82479	18.6593	37.8473	30.0581	Gdf7	protein_coding
ENSMUSG00000028402	-0.502941	0.000365656	0.0204248	246.898	235.255	284.599	380.294	466.783	325.412	Mpdz	protein_coding
ENSMUSG00000061371	0.543709	0.000370188	0.0206049	305.729	243.968	309.971	186.593	214.468	138.529	Zfp873	protein_coding
ENSMUSG00000044938	-0.662748	0.00037598	0.0208536	11.5733	12.4474	8.82479	31.0988	46.6783	25.4841	Klhl31	protein_coding
ENSMUSG00000027487	0.459007	0.000380016	0.0208572	361.667	455.574	435.724	271.893	287.639	305.155	Cdk5rap1	protein_coding
ENSMUSG00000027800	-0.509344	0.000377655	0.0208572	277.76	277.576	344.167	432.718	571.494	382.261	Tm4sf1	protein_coding
ENSMUSG00000034684	-0.649831	0.000378876	0.0208572	34.72	48.5447	77.2169	95.0736	138.773	99.976	Sema3f	protein_coding
ENSMUSG00000053093	-0.669581	0.000381457	0.0208636	16.3956	22.4053	54.0518	70.1945	111.019	62.0766	Myh7	protein_coding
ENSMUSG00000033578	-0.661212	0.000383318	0.0208928	41.4711	31.1184	26.4744	72.8601	98.403	53.5819	Tmem35	protein_coding
ENSMUSG00000018906	-0.621746	0.000395957	0.0213218	48.2222	44.8105	69.4952	99.5163	112.28	96.0554	P4ha2	protein_coding
ENSMUSG00000022257	-0.374961	0.000396604	0.0213218	826.529	814.058	753.416	1044.03	1159.39	984.077	Laptm4b	protein_coding
ENSMUSG00000031274	-0.585912	0.000393242	0.0213218	189.996	139.411	242.682	277.224	440.29	279.671	Col4a5	protein_coding
ENSMUSG00000055200	-0.458193	0.000396077	0.0213218	216.036	216.584	214.001	305.657	314.133	314.304	Sertad3	protein_coding
ENSMUSG00000027030	-0.51889	0.000399197	0.0213463	984.698	770.492	926.603	1251.95	1881.01	1048.77	Stk39	protein_coding
ENSMUSG00000052767	-0.451037	0.000399769	0.0213463	960.587	923.595	734.664	1150.66	1105.14	1492.45	Gm12703	processed_transcript
ENSMUSG00000030889	-0.635214	0.000415285	0.0220999	56.9022	54.7684	115.825	134.169	181.667	135.915	Vwa3a	protein_coding
ENSMUSG00000021270	-0.433385	0.000427032	0.0226485	5964.13	5361.08	5159.19	8616.16	8595.12	5999.21	Hsp90aa1	protein_coding
ENSMUSG00000044948	-0.648808	0.00042899	0.022676	33.7556	41.0763	69.4952	89.7424	133.727	83.64	Wdr96	protein_coding
ENSMUSG00000032006	-0.564218	0.000432969	0.0228098	188.067	131.942	185.321	282.555	353.241	215.634	Pdgfd	protein_coding
ENSMUSG00000028811	0.353489	0.00046324	0.0243232	2141.07	1991.58	1823.42	1566.49	1406.66	1589.81	Yars	protein_coding
ENSMUSG00000022032	-0.65814	0.000466514	0.0244137	32.7911	13.6921	54.0518	69.306	84.5256	86.9072	Scara5	protein_coding
ENSMUSG00000097156	0.532424	0.000471516	0.0245938	334.662	393.337	405.94	220.357	314.133	183.616	Gm3764	lincRNA
ENSMUSG00000029401	-0.421762	0.000474927	0.0246781	683.791	721.947	603.395	813.901	903.289	1074.91	Rilpl2	protein_coding
ENSMUSG00000041845	-0.658526	0.000476265	0.0246781	18.3244	13.6921	28.6806	42.6498	69.3867	43.7803	Rhod	protein_coding
ENSMUSG00000025488	-0.651914	0.00048463	0.0249473	10.6089	8.71316	12.1341	31.0988	31.5394	30.7116	Cox8b	protein_coding
ENSMUSG00000032289	-0.605338	0.000483694	0.0249473	55.9378	83.3974	72.8045	104.848	161.482	122.846	Thsd4	protein_coding
ENSMUSG00000023224	-0.64724	0.00048985	0.0250682	22.1822	34.8526	28.6806	53.3123	68.1251	63.3835	Serping1	protein_coding
ENSMUSG00000036040	-0.499285	0.000493026	0.0250682	161.062	160.571	170.98	229.243	234.653	282.939	Adamtsl2	protein_coding
ENSMUSG00000038550	-0.566702	0.000493343	0.0250682	128.271	144.389	144.506	183.927	205.637	309.076	Gm129	protein_coding
ENSMUSG00000047414	-0.560453	0.000490521	0.0250682	279.689	222.808	350.785	448.712	632.05	348.936	Flrt2	protein_coding
ENSMUSG00000045094	0.620112	0.000502834	0.0254683	92.5867	79.6632	104.794	59.5321	46.6783	39.2063	Arhgef37	protein_coding
ENSMUSG00000085069	-0.595832	0.000504558	0.0254737	96.4445	78.4184	101.485	163.491	216.991	120.886	Gm13111	antisense
ENSMUSG00000019505	-0.372178	0.000509852	0.025615	8768.73	8500.31	6999.16	10017.4	10525.3	11662.6	Ubb	protein_coding
ENSMUSG00000041734	-0.623585	0.000510609	0.025615	74.2622	49.7895	45.227	87.9653	140.035	105.203	Kirrel	protein_coding
ENSMUSG00000065353	-0.404276	0.000520922	0.0260494	11079.5	10889	10883.2	13544	13196.1	18213.3	Snora73b	snoRNA
ENSMUSG00000031790	-0.491717	0.000524872	0.0261639	189.996	184.221	249.3	307.434	343.149	292.74	Mmp15	protein_coding
ENSMUSG00000022040	-0.628819	0.000539491	0.0268078	40.5067	27.3842	45.227	79.0799	76.9562	71.8782	Ephx2	protein_coding
ENSMUSG00000042035	-0.607332	0.000542778	0.0268863	60.76	65.9711	50.7425	87.9653	138.773	105.203	Igsf3	protein_coding
ENSMUSG00000001240	-0.580231	0.000548195	0.0270695	74.2622	109.537	94.8665	137.723	145.081	197.338	Ramp2	protein_coding
ENSMUSG00000027896	-0.59603	0.000556012	0.0271997	108.018	89.6211	97.0727	183.927	234.653	119.579	Slc16a4	protein_coding
ENSMUSG00000032624	0.323463	0.000555591	0.0271997	5003.54	4609.26	5364.37	3998.42	4020.64	3765.11	Eml4	protein_coding
ENSMUSG00000048924	0.53403	0.000553735	0.0271997	197.711	171.774	202.97	141.278	108.496	107.817	Ccdc125	protein_coding
ENSMUSG00000020256	0.466694	0.00056965	0.0277806	330.805	278.821	309.971	230.131	196.806	201.259	Aldh1l2	protein_coding
ENSMUSG00000096995	-0.576417	0.000576728	0.028039	72.3333	92.1105	60.6704	135.058	121.111	131.341	2810029C07Rik	lincRNA
ENSMUSG00000022103	-0.616473	0.000583302	0.0281846	55.9378	58.5026	33.093	87.9653	107.234	90.1744	Gfra2	protein_coding
ENSMUSG00000057666	-0.414747	0.000582313	0.0281846	786.987	872.561	747.901	1111.56	929.782	1282.05	Gapdh	protein_coding
ENSMUSG00000026579	-0.646899	0.000587051	0.028279	673.182	502.874	1092.07	1787.74	2569.83	1579.36	F5	protein_coding
ENSMUSG00000031293	-0.640452	0.000591599	0.0284112	12.5378	11.2026	19.8558	44.4269	63.0788	23.5238	Rs1	protein_coding
ENSMUSG00000066613	0.471494	0.000603606	0.0288997	379.027	321.142	358.507	264.784	256.1	201.259	Zfp932	protein_coding
ENSMUSG00000048416	-0.64367	0.000625021	0.0298343	39.5422	26.1395	45.227	77.3028	137.512	50.9682	Mlf1	protein_coding
ENSMUSG00000004952	0.379714	0.000630483	0.0298609	3920.47	4227.13	4898.86	3005.93	3049.23	3689.96	Rasa4	protein_coding
ENSMUSG00000026832	0.502446	0.000627774	0.0298609	1003.02	885.008	1413.07	841.446	758.208	554.769	Cytip	protein_coding
ENSMUSG00000043263	0.479039	0.000631265	0.0298609	778.307	557.642	627.663	530.457	428.936	362.658	Pyhin1	protein_coding
ENSMUSG00000002885	0.36505	0.000638956	0.0300443	1397.48	1609.45	1589.57	1258.17	1034.49	1184.03	Cd97	protein_coding
ENSMUSG00000030409	-0.566607	0.000638184	0.0300443	79.0845	80.9079	116.928	158.16	179.144	137.222	Dmpk	protein_coding
ENSMUSG00000040354	0.340596	0.000642781	0.0301016	3008.1	2575.36	2534.92	2081.85	2008.43	2196.86	Mars	protein_coding
ENSMUSG00000048218	-0.581982	0.000643997	0.0301016	53.0445	58.5026	67.289	100.405	109.757	105.203	Amigo2	protein_coding
ENSMUSG00000020889	-0.640052	0.000653718	0.0304656	144.667	316.163	249.3	509.132	509.677	878.22	Nr1d1	protein_coding
ENSMUSG00000024065	-0.557561	0.000656317	0.0304965	74.2622	90.8658	100.382	131.504	170.313	144.41	Ehd3	protein_coding
ENSMUSG00000030187	0.584649	0.000659544	0.0305407	336.591	220.318	347.476	217.692	187.975	107.164	Klra2	protein_coding
ENSMUSG00000079436	-0.641754	0.000661147	0.0305407	461.005	393.337	721.427	988.943	1840.64	1101.7	Kcnj13	protein_coding
ENSMUSG00000057068	-0.615694	0.000665008	0.0306293	11.5733	3.73421	6.61859	19.5478	32.801	27.4444	Fam47e	protein_coding
ENSMUSG00000022586	0.640493	0.000674099	0.0309575	86.8	42.3211	73.9076	42.6498	23.97	14.3756	Ly6i	protein_coding
ENSMUSG00000000392	-0.620665	0.000683168	0.0312709	109.947	89.6211	156.64	215.915	365.857	137.222	Fap	protein_coding
ENSMUSG00000007655	-0.45952	0.000684894	0.0312709	245.933	210.361	263.641	334.979	393.612	324.759	Cav1	protein_coding
ENSMUSG00000023960	-0.517664	0.00068895	0.0312831	484.151	440.637	512.941	707.276	1029.45	531.898	Enpp5	protein_coding
ENSMUSG00000037999	0.441546	0.000689133	0.0312831	1623.16	1308.22	1377.77	1027.15	1208.59	793.927	Arap2	protein_coding
ENSMUSG00000031075	-0.552833	0.000697771	0.0314937	81.0134	75.929	108.104	138.612	147.604	155.518	Ano1	protein_coding
ENSMUSG00000056753	-0.42839	0.000696898	0.0314937	310.551	364.708	300.043	500.247	436.506	432.576	C330011M18Rik	protein_coding
ENSMUSG00000028294	-0.634583	0.000727328	0.0325479	35.6845	23.65	55.1549	79.0799	126.158	58.8094	1700003M02Rik	protein_coding
ENSMUSG00000032373	-0.636693	0.000727055	0.0325479	688.613	568.845	1099.79	1747.75	2640.48	1510.09	Car12	protein_coding
ENSMUSG00000057722	-0.602142	0.000724442	0.0325479	143.702	114.516	225.032	263.896	441.552	208.447	Lepr	protein_coding
ENSMUSG00000022324	-0.549183	0.000729646	0.0325592	184.209	146.879	250.403	343.864	383.519	242.425	Matn2	protein_coding
ENSMUSG00000032514	-0.60739	0.000740093	0.0328393	50.1511	51.0342	83.8355	94.1851	155.174	108.471	Ttc21a	protein_coding
ENSMUSG00000039646	-0.545301	0.00073837	0.0328393	94.5156	75.929	103.691	137.723	167.79	148.984	Vasn	protein_coding
ENSMUSG00000002489	0.361641	0.000746627	0.0329436	1983.86	1979.13	2096.99	1446.54	1383.95	1764.94	Tiam1	protein_coding
ENSMUSG00000060961	0.426441	0.00074635	0.0329436	1528.64	1430.2	1077.73	995.163	1048.37	835.747	Slc4a4	protein_coding
ENSMUSG00000020937	-0.604085	0.000751806	0.0330794	46.2933	37.3421	41.9178	70.1945	80.7409	88.2141	Plcd3	protein_coding
ENSMUSG00000000303	-0.633772	0.000762733	0.0333263	27.0045	28.629	24.2682	44.4269	97.1414	49.0078	Cdh1	protein_coding
ENSMUSG00000004044	-0.495199	0.000763762	0.0333263	239.182	293.758	397.116	489.585	515.985	414.933	Ptrf	protein_coding
ENSMUSG00000095159	-0.554339	0.000761028	0.0333263	76.1911	89.6211	88.2479	118.176	165.267	143.756	Tubb4b-ps1	protein_coding
ENSMUSG00000039552	-0.622457	0.000770569	0.0335304	61.7245	49.7895	73.9076	111.956	199.329	79.066	Rsph4a	protein_coding
ENSMUSG00000078773	-0.619515	0.000780223	0.0338569	35.6845	29.8737	39.7116	89.7424	71.9099	55.5422	Rad54b	protein_coding
ENSMUSG00000027009	0.463655	0.000783441	0.0339032	1561.44	1486.22	2038.53	1301.71	1303.21	870.379	Itga4	protein_coding
ENSMUSG00000032733	-0.44931	0.000789394	0.0339741	263.293	268.863	284.599	360.747	465.522	356.124	Snx33	protein_coding
ENSMUSG00000097290	0.501035	0.000788709	0.0339741	353.951	339.813	351.888	252.345	267.454	164.666	1300002E11Rik	lincRNA
ENSMUSG00000037851	0.329666	0.000792622	0.0340123	2735.17	2429.73	2843.79	1973.44	2082.86	2202.09	Iars	protein_coding
ENSMUSG00000050856	-0.381665	0.0007946	0.0340123	402.173	413.253	413.662	581.993	546.263	522.097	Atp5k	protein_coding
ENSMUSG00000035828	-0.440784	0.000803966	0.03432	1191.09	1362.99	982.861	1442.1	1551.74	2049.18	Pim3	protein_coding
ENSMUSG00000066643	-0.418493	0.000807429	0.0343747	434	367.197	466.611	595.321	649.712	527.978	Wdr35	protein_coding
ENSMUSG00000015354	-0.559349	0.000820422	0.0348336	203.498	154.347	274.672	343.864	474.353	263.989	Pcolce2	protein_coding
ENSMUSG00000022594	-0.440152	0.000834709	0.035345	393.493	354.75	338.651	470.037	621.957	466.555	Lynx1	protein_coding
ENSMUSG00000042010	-0.551232	0.000841386	0.0355322	118.627	166.795	240.476	255.899	334.318	290.78	Acacb	protein_coding
ENSMUSG00000021250	-0.473304	0.000853457	0.0358573	77222.1	94456.9	72323.6	102888	108701	150870	Fos	protein_coding
ENSMUSG00000040010	0.346661	0.000853637	0.0358573	1578.8	1478.75	1708.7	1180.87	1142.99	1339.55	Slc7a5	protein_coding
ENSMUSG00000034009	0.513703	0.000863299	0.0361667	236.289	250.192	225.032	164.38	177.882	114.352	Rxfp1	protein_coding
ENSMUSG00000024190	-0.522865	0.000865928	0.0361806	33696.7	50337.2	37906.9	52386.4	52595.1	89466.1	Dusp1	protein_coding
ENSMUSG00000003545	-0.484004	0.000888011	0.036427	13289.1	20037.8	21297.5	22284.5	26443.9	33609.6	Fosb	protein_coding
ENSMUSG00000025762	-0.617609	0.00088713	0.036427	12.5378	13.6921	15.4434	47.0925	56.7709	19.6031	Larp1b	protein_coding
ENSMUSG00000031760	-0.514968	0.000875608	0.036427	148.524	205.382	162.156	269.227	326.748	219.555	Mt3	protein_coding
ENSMUSG00000037003	-0.55321	0.000879185	0.036427	79.0845	107.047	138.99	159.937	180.405	205.179	Tenc1	protein_coding
ENSMUSG00000043020	-0.618399	0.000887588	0.036427	35.6845	27.3842	48.5363	83.5226	100.926	54.2353	Wdr63	protein_coding
ENSMUSG00000071324	-0.591995	0.000884438	0.036427	43.4	59.7474	56.258	98.6277	121.111	78.4125	Armc2	protein_coding
ENSMUSG00000091017	-0.457778	0.000882	0.036427	2224.97	3375.73	3368.86	4559.98	3522.32	4985.73	Fam71a	protein_coding
ENSMUSG00000092536	-0.595794	0.000896303	0.0366716	14.4667	4.97895	12.1341	33.7645	65.602	16.3359	Gm20501	processed_transcript
ENSMUSG00000030739	-0.419534	0.000900286	0.0367391	273.902	292.513	317.692	403.396	450.383	383.568	Myh14	protein_coding
ENSMUSG00000033900	-0.607161	0.000906143	0.0367875	63.6533	54.7684	87.1448	132.392	194.283	84.9469	Map9	protein_coding
ENSMUSG00000082513	0.62504	0.000904314	0.0367875	61.7245	70.95	144.506	22.2135	49.2015	48.3544	Gm15374	pseudogene
ENSMUSG00000038827	0.468571	0.000910054	0.0368513	308.622	317.408	424.693	231.02	220.776	256.801	BC026590	protein_coding
ENSMUSG00000074743	-0.415681	0.000913703	0.0369042	422.427	480.469	398.219	559.779	698.913	554.769	Thbd	protein_coding
ENSMUSG00000063254	0.589747	0.000916081	0.0369057	213.142	288.779	450.064	130.615	248.531	138.529	B230325K18Rik	protein_coding
ENSMUSG00000000530	-0.351656	0.000926023	0.0371163	871.858	853.89	798.643	1084.91	1004.22	1202.33	Acvrl1	protein_coding
ENSMUSG00000067818	-0.502577	0.000924745	0.0371163	143.702	181.732	209.589	238.128	268.716	318.224	Myl9	protein_coding
ENSMUSG00000026536	0.591752	0.000938648	0.0375269	116.698	88.3763	98.1758	69.306	55.5094	39.2063	Mnda	protein_coding
ENSMUSG00000019817	-0.605019	0.000942911	0.0376019	54.0089	44.8105	52.9487	107.513	132.466	64.0369	Plagl1	protein_coding
ENSMUSG00000075596	0.532887	0.000950046	0.0377907	315.373	384.624	630.972	255.899	293.947	268.563	B130006D01Rik	protein_coding
ENSMUSG00000020782	-0.56977	0.000969881	0.0382453	64.6178	73.4395	115.825	125.284	158.959	162.053	Llgl2	protein_coding
ENSMUSG00000030142	0.581804	0.00096686	0.0382453	259.436	165.55	293.424	178.596	133.727	85.6004	Clec4e	protein_coding
ENSMUSG00000040189	-0.551206	0.000971186	0.0382453	71.3689	80.9079	90.4541	119.953	166.528	125.46	Ccdc114	protein_coding
ENSMUSG00000044950	0.35689	0.000966214	0.0382453	3037.04	3108.11	3935.86	2595.42	2597.59	2488.29	Pwwp2a	protein_coding
ENSMUSG00000093661	0.396209	0.000979433	0.0384739	552.627	546.44	530.59	425.61	425.151	348.282	Eif4e3	protein_coding
ENSMUSG00000027639	0.331754	0.000984872	0.0385913	3155.66	2961.23	3528.81	2590.09	2622.82	2309.9	Samhd1	protein_coding
ENSMUSG00000005125	-0.489568	0.00100154	0.0388872	397.351	485.447	258.125	574.884	568.971	591.361	Ndrg1	protein_coding
ENSMUSG00000030125	-0.607581	0.00100416	0.0388872	52.08	34.8526	50.7425	89.7424	131.204	63.3835	Lrrc23	protein_coding
ENSMUSG00000031654	0.620323	0.000996465	0.0388872	64.6178	72.1947	37.5054	16.8822	21.4468	34.6322	Cbln1	protein_coding
ENSMUSG00000032085	-0.46329	0.00100254	0.0388872	163.956	182.976	212.898	255.01	286.378	281.632	Tagln	protein_coding
ENSMUSG00000098097	0.590324	0.00100477	0.0388872	283.547	237.745	114.722	90.6309	133.727	116.312	6530403H02Rik	lincRNA
ENSMUSG00000020895	-0.61266	0.00100886	0.038907	22.1822	26.1395	34.1961	49.7581	65.602	58.8094	Tmem107	protein_coding
ENSMUSG00000039851	-0.603078	0.00101022	0.038907	37.6133	37.3421	44.1239	71.9716	105.972	61.4232	4932438H23Rik	protein_coding
ENSMUSG00000023232	-0.605268	0.00102123	0.0390447	46.2933	23.65	45.227	68.4174	93.3567	73.185	Serinc2	protein_coding
ENSMUSG00000024998	-0.450897	0.00101889	0.0390447	338.52	301.226	376.157	482.476	587.895	409.052	Plce1	protein_coding
ENSMUSG00000033542	-0.515738	0.00101679	0.0390447	154.311	195.424	218.414	266.561	386.042	251.574	Arhgef5	protein_coding
ENSMUSG00000032875	-0.49157	0.00103428	0.0393525	268.116	250.192	338.651	330.536	529.862	452.832	Arhgef17	protein_coding
ENSMUSG00000041445	-0.498702	0.00103357	0.0393525	119.591	169.284	162.156	218.58	261.146	216.941	Mmrn2	protein_coding
ENSMUSG00000048612	-0.402829	0.00104199	0.0394554	458.111	470.511	558.168	691.283	756.946	599.203	Myof	protein_coding
ENSMUSG00000050677	-0.582129	0.00104178	0.0394554	41.4711	60.9921	58.4642	117.287	90.8335	85.6004	Ccdc96	protein_coding
ENSMUSG00000028278	-0.499805	0.001046	0.0395123	325.982	247.703	243.785	364.301	551.309	357.431	Rragd	protein_coding
ENSMUSG00000050628	-0.517794	0.00105094	0.039604	291.262	331.1	328.723	456.709	353.241	695.911	Ubald2	protein_coding
ENSMUSG00000079293	0.461933	0.00106127	0.0398975	1816.05	1455.1	1662.37	1305.26	1276.72	781.512	Clec7a	polymorphic_pseudogene
ENSMUSG00000028082	-0.534157	0.00106414	0.0399105	383.849	308.695	593.467	613.091	927.259	573.065	Sh3d19	protein_coding
ENSMUSG00000031791	-0.509295	0.00106926	0.0400072	177.458	215.34	201.867	341.199	372.165	224.783	Tmem38a	protein_coding
ENSMUSG00000026649	-0.593608	0.00107231	0.0400262	41.4711	57.2579	46.3301	81.7455	71.9099	120.233	1700009P17Rik	protein_coding
ENSMUSG00000026202	-0.379099	0.00107822	0.0401515	508.262	480.469	515.147	630.862	628.265	754.721	Tuba4a	protein_coding
ENSMUSG00000030554	-0.421963	0.00109231	0.0405802	271.009	312.429	356.301	453.155	456.691	409.052	Synm	protein_coding
ENSMUSG00000041762	0.307971	0.00110601	0.0409926	8155.34	7498.3	7701.84	6670.26	6191.82	5719.54	Gpr155	protein_coding
ENSMUSG00000049176	-0.546036	0.00111303	0.041103	314.409	185.466	298.94	393.622	624.48	333.253	Frmpd4	protein_coding
ENSMUSG00000097295	0.565709	0.00111421	0.041103	141.773	161.816	247.094	127.95	107.234	79.066	Hmgb1-ps8	pseudogene
ENSMUSG00000034471	-0.512102	0.00111907	0.0411858	142.738	153.103	132.372	169.711	263.67	244.386	Caskin2	protein_coding
ENSMUSG00000021638	-0.503746	0.00112293	0.0412319	414.711	346.037	473.229	583.77	873.011	476.356	Ocln	protein_coding
ENSMUSG00000023236	-0.529264	0.00112617	0.0412543	89.6934	98.3342	79.4231	129.727	169.051	138.529	Scg5	protein_coding
ENSMUSG00000040434	-0.609836	0.00113294	0.0414064	17.36	8.71316	17.6496	28.4332	35.3241	52.275	Gyltl1b	protein_coding
ENSMUSG00000021215	-0.504138	0.00114183	0.0416344	148.524	170.529	186.424	322.539	259.885	207.793	Net1	protein_coding
ENSMUSG00000032515	-0.424183	0.00116766	0.042478	2811.36	2541.75	2377.18	2830.88	3489.52	4555.77	Csrnp1	protein_coding
ENSMUSG00000076287	0.576309	0.00117497	0.0426454	163.956	273.842	404.837	115.51	177.882	169.24	Gm24273	miRNA
ENSMUSG00000006057	-0.426516	0.00119272	0.0431901	228.573	207.871	225.032	289.663	321.702	323.452	Atp5g1	protein_coding
ENSMUSG00000034957	-0.458508	0.00119909	0.0433211	10252	13193	10894.2	14531.2	13477.4	22339.1	Cebpa	protein_coding
ENSMUSG00000041696	-0.609428	0.0012152	0.0438027	13.5022	19.9158	31.9899	51.5352	49.2015	48.3544	Rasl12	protein_coding
ENSMUSG00000036834	-0.589525	0.00122165	0.0438345	63.6533	36.0974	39.7116	86.1882	111.019	75.7988	Plch1	protein_coding
ENSMUSG00000056999	0.343606	0.00122125	0.0438345	2727.45	2693.61	2907.77	2465.69	2003.38	1947.24	Ide	protein_coding
ENSMUSG00000061751	-0.349964	0.0012378	0.0443132	624.96	628.592	626.56	761.477	902.027	795.887	Kalrn	protein_coding
ENSMUSG00000022763	-0.474645	0.00125877	0.0449373	355.88	296.247	402.631	493.139	673.682	422.774	Aifm3	protein_coding
ENSMUSG00000029386	-0.54686	0.00126094	0.0449373	103.196	85.8869	145.609	159.937	242.223	169.894	Tctn2	protein_coding
ENSMUSG00000018819	0.396315	0.00128449	0.0456281	2150.71	2167.09	2569.12	1464.31	1520.2	2047.22	Lsp1	protein_coding
ENSMUSG00000021097	-0.499892	0.00128901	0.0456281	231.467	291.268	351.888	370.52	592.941	401.864	Clmn	protein_coding
ENSMUSG00000029299	0.383553	0.00128781	0.0456281	765.769	629.837	708.189	551.782	551.309	461.327	Abcg3	protein_coding
ENSMUSG00000019892	-0.597444	0.00129209	0.0456344	99.3378	56.0132	126.856	199.033	276.285	104.55	Lrriq1	protein_coding
ENSMUSG00000066357	-0.313763	0.0013049	0.0459838	1417.73	1370.46	1382.18	1608.25	1874.7	1792.38	Wdr6	protein_coding
ENSMUSG00000050103	-0.284563	0.00131088	0.0460914	4762.43	4692.66	4396.95	5465.4	5717.47	5897.28	Agmo	protein_coding
ENSMUSG00000032224	-0.520565	0.00134676	0.0471424	352.987	308.695	455.58	542.008	845.256	424.081	Fam81a	protein_coding
ENSMUSG00000076620	0.594192	0.00134634	0.0471424	76.1911	88.3763	98.1758	66.6404	29.0163	33.9788	Ighj2	IG_J_gene
ENSMUSG00000020170	0.396014	0.00135959	0.0474861	1037.74	1231.04	1510.14	867.213	905.812	987.998	Frs2	protein_coding
ENSMUSG00000051985	-0.544658	0.00136766	0.0476622	103.196	77.1737	136.784	151.94	225.822	164.666	Igfn1	protein_coding
ENSMUSG00000040612	-0.48001	0.00137158	0.0476934	450.396	375.911	579.127	669.069	904.55	561.303	Ildr2	protein_coding
ENSMUSG00000007783	-0.510676	0.00137746	0.0477925	93.5511	97.0895	109.207	133.281	174.098	169.24	Cpt1c	protein_coding
ENSMUSG00000032334	-0.588653	0.00138951	0.0481046	28.9333	34.8526	39.7116	61.3091	84.5256	59.4628	Loxl1	protein_coding
ENSMUSG00000022893	-0.3758	0.00140053	0.0483798	35091.3	27285.9	26670.7	39996.7	36956.6	42346.7	Adamts1	protein_coding
ENSMUSG00000033295	-0.480704	0.00140823	0.0485393	186.138	263.884	332.033	375.852	408.751	399.251	Ptprf	protein_coding
ENSMUSG00000000078	-0.361264	0.00141473	0.0486567	47543.3	41749.7	36106.6	55100	55250.7	55288.7	Klf6	protein_coding
ENSMUSG00000030102	-0.416045	0.00142171	0.0487728	3276.22	2839.25	3805.69	4097.94	5775.5	4004.27	Itpr1	protein_coding
ENSMUSG00000043541	-0.596746	0.00142429	0.0487728	26.04	27.3842	27.5775	40.8728	70.6483	60.1163	Casc1	protein_coding
ENSMUSG00000048572	-0.598937	0.00143094	0.0488942	8.68	21.1605	35.2992	46.204	71.9099	46.3941	Tmem252	protein_coding
ENSMUSG00000022818	0.588178	0.0014401	0.0491005	68.4756	52.279	87.1448	29.3218	41.632	35.2856	Cyp2ab1	protein_coding
ENSMUSG00000020181	0.357821	0.00144341	0.0491073	15972.2	17290.6	20904.8	12715	13527.9	14893.8	Nav3	protein_coding
ENSMUSG00000094382	0.580723	0.00145074	0.04925	31.8267	18.6711	23.1651	8.88538	7.56946	7.84125	Gm22192	snoRNA
ENSMUSG00000068876	-0.592759	0.00147658	0.0500196	48.2222	19.9158	59.5673	87.9653	104.711	73.8385	Cgn	protein_coding
ENSMUSG00000094234	-0.586102	0.00148501	0.0501972	10.6089	11.2026	9.92789	24.8791	21.4468	43.7803	Gm8910	pseudogene
ENSMUSG00000034641	0.480422	0.00150302	0.050697	358.773	293.758	434.621	245.237	285.116	190.804	Cd300ld	protein_coding
ENSMUSG00000075592	-0.361235	0.00153048	0.051513	447.502	443.126	511.838	587.324	628.265	637.755	Nynrin	protein_coding
ENSMUSG00000037904	-0.56659	0.00156732	0.0526407	36.6489	69.7053	48.5363	95.0736	90.8335	94.0951	Ankrd9	protein_coding
ENSMUSG00000055022	-0.401771	0.00157444	0.0527671	1499.71	1252.21	1464.92	1945.9	2333.92	1540.15	Cntn1	protein_coding
ENSMUSG00000064138	0.361852	0.00159497	0.0533417	1292.36	1381.66	1708.7	1133.77	1156.87	1025.24	Fam172a	protein_coding
ENSMUSG00000028874	0.502073	0.00160136	0.0534225	581.56	504.119	875.86	486.03	461.737	302.542	Fgr	protein_coding
ENSMUSG00000043496	0.396311	0.00160417	0.0534225	408.925	450.595	375.054	315.431	304.04	282.285	Tril	protein_coding
ENSMUSG00000022994	-0.336488	0.00163534	0.0543456	680.898	608.676	671.787	790.799	867.965	876.26	Adcy6	protein_coding
ENSMUSG00000031273	-0.57421	0.00164704	0.0546193	35.6845	36.0974	41.9178	64.8633	89.5719	63.3835	Col4a6	protein_coding
ENSMUSG00000040899	0.574968	0.0016537	0.0547251	82.9422	84.6421	114.722	50.6467	30.2778	64.6903	Ccr6	protein_coding
ENSMUSG00000036687	-0.589517	0.00167709	0.0553826	7.71556	19.9158	18.7527	36.4301	47.9399	32.6719	Tmem184a	protein_coding
ENSMUSG00000073678	0.361008	0.00170017	0.0560274	1026.17	883.763	936.531	765.031	772.085	622.073	Pgap1	protein_coding
ENSMUSG00000026840	-0.471978	0.00170526	0.0560777	150.453	125.718	145.609	180.373	227.084	228.703	Lamc3	protein_coding
ENSMUSG00000046157	0.298976	0.00170958	0.0561026	2115.99	2005.27	1928.22	1679.34	1506.32	1653.85	Tmem229b	protein_coding
ENSMUSG00000091478	-0.406364	0.00173142	0.0567013	298.013	332.345	262.537	375.852	445.337	416.893	Gm10039	pseudogene
ENSMUSG00000031393	-0.475354	0.00177043	0.0578585	961.551	1011.97	1837.76	1774.41	2057.63	1936.14	Mecp2	protein_coding
ENSMUSG00000037196	-0.521009	0.00179136	0.0584215	83.9067	64.7263	71.7014	115.51	113.542	131.994	Pacrg	protein_coding
ENSMUSG00000030605	-0.352204	0.00181153	0.0589562	947.085	1069.23	824.015	1139.99	1303.21	1280.74	Mfge8	protein_coding
ENSMUSG00000037747	0.540762	0.00181525	0.0589562	121.52	133.187	108.104	76.4143	87.0488	50.9682	Phyhipl	protein_coding
ENSMUSG00000037922	0.336301	0.00182491	0.0591481	2530.7	2384.92	2368.35	2051.63	1998.34	1594.39	Bank1	protein_coding
ENSMUSG00000024843	-0.419844	0.00183242	0.0592696	1950.11	2402.34	2421.3	2443.48	3092.12	3999.04	Chka	protein_coding
ENSMUSG00000008658	0.380564	0.00186508	0.0602025	405.067	409.518	396.012	306.546	315.394	277.711	Rbfox1	protein_coding
ENSMUSG00000029153	-0.550791	0.00188793	0.0606913	130.2	87.1316	191.939	244.348	314.133	171.201	Ociad2	protein_coding
ENSMUSG00000059493	-0.548353	0.00188744	0.0606913	65.5822	43.5658	56.258	86.1882	116.065	92.1347	Nhs	protein_coding
ENSMUSG00000059309	-0.47329	0.00189548	0.0608097	286.44	260.15	162.156	341.199	359.549	371.153	Hist1h3f	protein_coding
ENSMUSG00000020176	-0.506009	0.00191358	0.0612193	150.453	123.229	206.279	250.568	314.133	206.486	Grb10	protein_coding
ENSMUSG00000050394	-0.556955	0.0019199	0.0612193	95.48	65.9711	46.3301	153.717	122.373	102.59	Armcx6	protein_coding
ENSMUSG00000073795	-0.573216	0.0019192	0.0612193	10.6089	13.6921	6.61859	30.2103	21.4468	33.3253	6430531B16Rik	protein_coding
ENSMUSG00000000120	-0.582635	0.0019333	0.0615219	15.4311	8.71316	18.7527	36.4301	36.5857	33.3253	Ngfr	protein_coding
ENSMUSG00000036928	0.474921	0.00194034	0.0616214	254.613	299.982	307.765	203.475	136.25	223.476	Stag3	protein_coding
ENSMUSG00000070985	-0.547299	0.00195755	0.0620428	6.75111	2.48947	11.031	23.9905	32.801	15.6825	Acnat1	protein_coding
ENSMUSG00000045180	-0.460022	0.00197175	0.0623676	146.596	131.942	124.65	199.921	218.253	183.616	Shroom2	protein_coding
ENSMUSG00000033633	-0.582803	0.00198752	0.062683	16.3956	24.8947	22.062	46.204	64.3404	33.9788	Clec18a	protein_coding
ENSMUSG00000037621	-0.539988	0.00199366	0.062683	2.89333	4.97895	13.2372	17.7708	40.3705	19.6031	Atoh8	protein_coding
ENSMUSG00000047419	0.426483	0.00199335	0.062683	1025.2	949.734	1557.58	805.904	814.979	863.845	Cmya5	protein_coding
ENSMUSG00000015093	-0.542161	0.00201649	0.0631485	6.75111	1.24474	12.1341	18.6593	21.4468	31.365	Clic3	protein_coding
ENSMUSG00000021567	-0.569183	0.00201251	0.0631485	6.75111	8.71316	14.3403	25.7676	23.97	33.3253	Nkd2	protein_coding
ENSMUSG00000060032	-0.378594	0.00204626	0.0639538	388.671	408.274	327.62	486.919	488.23	537.779	H2afj	protein_coding
ENSMUSG00000026628	-0.380498	0.00205219	0.0640122	67038.5	70897.7	64670.3	82336.4	82759.4	108507	Atf3	protein_coding
ENSMUSG00000036617	-0.460507	0.00206267	0.064212	239.182	215.34	314.383	363.412	464.26	321.491	Etl4	protein_coding
ENSMUSG00000038128	0.443189	0.00207594	0.0644975	567.093	438.147	361.816	317.208	346.934	280.978	Camk4	protein_coding
ENSMUSG00000030616	-0.487647	0.00210131	0.065029	188.067	168.04	165.465	263.896	350.718	201.259	Sytl2	protein_coding
ENSMUSG00000035032	-0.575626	0.00209775	0.065029	26.04	28.629	39.7116	53.3123	90.8335	52.275	Nek11	protein_coding
ENSMUSG00000026098	0.42892	0.0021087	0.06513	1007.84	880.029	718.117	631.751	725.407	475.703	Pms1	protein_coding
ENSMUSG00000025812	-0.448854	0.00213397	0.0656529	137.916	125.718	142.3	195.478	208.16	192.764	Pard3	protein_coding
ENSMUSG00000035273	0.515514	0.00213175	0.0656529	116.698	115.761	108.104	80.857	65.602	62.0766	Hpse	protein_coding
ENSMUSG00000026062	-0.576812	0.00215884	0.0661597	27.0045	27.3842	24.2682	43.5384	82.0025	45.0872	Slc9a2	protein_coding
ENSMUSG00000032526	-0.488493	0.00215661	0.0661597	162.027	164.305	122.444	279.89	238.438	181.656	Deb1	protein_coding
ENSMUSG00000099241	0.574776	0.00217123	0.0664102	34.72	23.65	40.8147	12.4395	15.1389	13.0688	RP24-196H4.1	pseudogene
ENSMUSG00000002265	-0.443492	0.00218093	0.0665775	629.782	487.937	766.654	913.417	1107.66	727.93	Peg3	protein_coding
ENSMUSG00000092181	0.533326	0.00218894	0.0666927	13.5022	17.4263	54.0518	5.33123	8.83104	9.80157	Gm20432	pseudogene
ENSMUSG00000063430	0.508819	0.0022012	0.066937	250.756	258.905	156.64	106.625	153.912	152.251	Wscd2	protein_coding
ENSMUSG00000090942	0.551003	0.00222953	0.0676677	88.7289	93.3553	172.083	67.5289	60.5557	67.3041	F830016B08Rik	protein_coding
ENSMUSG00000027931	-0.516112	0.00223628	0.0677421	100.302	143.145	143.403	184.816	286.378	167.28	Npr1	protein_coding
ENSMUSG00000021759	0.329987	0.00226317	0.0684251	835.209	872.561	763.344	677.955	640.881	603.777	Ppap2a	protein_coding
ENSMUSG00000026547	-0.390471	0.00228911	0.0690769	924.902	1143.91	999.407	1205.75	1259.05	1719.19	Tagln2	protein_coding
ENSMUSG00000032870	0.29207	0.00229862	0.0691593	11910.9	12757.3	14054.6	9957.85	10530.4	10662.8	Smap2	protein_coding
ENSMUSG00000037148	0.432788	0.00230063	0.0691593	711.76	606.187	442.343	382.071	461.737	385.528	Arhgap10	protein_coding
ENSMUSG00000085786	0.571574	0.00235221	0.0705752	27.9689	31.1184	46.3301	14.2166	13.8773	15.6825	Gm15987	antisense
ENSMUSG00000079484	0.305928	0.00236515	0.0708287	1666.56	1502.4	1720.83	1292.82	1211.11	1378.75	Phyhd1	protein_coding
ENSMUSG00000049493	-0.55658	0.00241007	0.0719003	41.4711	36.0974	33.093	73.7487	82.0025	54.8888	Pls1	protein_coding
ENSMUSG00000055538	0.313847	0.00240748	0.0719003	1798.69	1952.99	1731.86	1464.31	1290.59	1564.33	Zcchc24	protein_coding
ENSMUSG00000015837	-0.304797	0.00245783	0.0730768	9502.67	9392.79	8361.49	10284.8	11755.4	12229.1	Sqstm1	protein_coding
ENSMUSG00000029380	-0.547097	0.00246806	0.0730768	56.9022	52.279	55.1549	96.8507	134.989	69.9178	Cxcl1	protein_coding
ENSMUSG00000029695	-0.560333	0.00246355	0.0730768	88.7289	44.8105	124.65	141.278	237.176	124.153	Aass	protein_coding
ENSMUSG00000081602	0.570108	0.00246487	0.0730768	33.7556	54.7684	102.588	19.5478	30.2778	32.6719	Gm15369	pseudogene
ENSMUSG00000029687	0.399989	0.0024762	0.0731803	360.702	339.813	340.857	247.014	287.639	223.476	Ezh2	protein_coding
ENSMUSG00000019997	-0.569808	0.00249344	0.0735268	33.7556	38.5868	29.7837	39.0957	118.588	67.3041	Ctgf	protein_coding
ENSMUSG00000030104	0.286935	0.00249726	0.0735268	17936.7	18195.6	20685.3	15306	15514.9	15079.4	Edem1	protein_coding
ENSMUSG00000039092	-0.561485	0.00250514	0.0735492	9.64445	9.9579	16.5465	29.3218	44.1552	23.5238	Sptlc3	protein_coding
ENSMUSG00000056174	-0.567446	0.00250736	0.0735492	718.511	430.679	884.685	1285.71	1781.35	1138.29	Col8a2	protein_coding
ENSMUSG00000030447	0.271179	0.00251544	0.0736491	31885.5	32866	32773.1	26920.9	25922.9	26997.4	Cyfip1	protein_coding
ENSMUSG00000020653	-0.383442	0.00253062	0.0738192	1075.36	827.75	711.499	1139.99	1149.3	1261.79	Klf11	protein_coding
ENSMUSG00000088705	0.560211	0.00252712	0.0738192	108.982	120.739	250.403	53.3123	85.7872	107.817	Gm25549	snRNA
ENSMUSG00000087298	0.419864	0.00256598	0.0747124	857.391	755.555	956.387	694.837	678.728	446.951	Gm9392	pseudogene
ENSMUSG00000020758	-0.553701	0.00259973	0.0755552	27.9689	47.3	43.0208	61.3091	71.9099	86.9072	Itgb4	protein_coding
ENSMUSG00000086348	-0.566438	0.00261344	0.075814	20.2533	22.4053	12.1341	28.4332	56.7709	43.7803	1700017J07Rik	lincRNA
ENSMUSG00000032531	-0.400256	0.00261944	0.0758483	262.329	237.745	247.094	314.543	394.873	329.333	Amotl2	protein_coding
ENSMUSG00000034723	-0.340836	0.00267461	0.0773036	11590.7	11869.8	14193.6	15710.2	18624.7	14640.3	Tmx4	protein_coding
ENSMUSG00000022865	-0.543653	0.00268406	0.0774347	153.347	80.9079	155.537	214.138	345.672	151.598	Cxadr	protein_coding
ENSMUSG00000015766	0.301005	0.00270623	0.0779315	1012.67	1058.03	991.686	832.56	840.21	772.364	Eps8	protein_coding
ENSMUSG00000036256	-0.409156	0.00271451	0.0780272	285.476	343.547	409.25	454.932	550.047	449.565	Igfbp7	protein_coding
ENSMUSG00000053007	-0.420502	0.00276909	0.0794511	566.129	690.829	506.322	742.818	700.175	1050.73	Creb5	protein_coding
ENSMUSG00000019467	-0.431611	0.00277591	0.0795021	214.107	201.647	158.846	247.014	281.332	298.621	Arhgef25	protein_coding
ENSMUSG00000011179	-0.337522	0.00281179	0.0803834	4640.91	4020.5	3346.8	5497.39	5153.54	4924.31	Odc1	protein_coding
ENSMUSG00000026611	-0.507914	0.0028334	0.0808547	0.964445	7.46842	16.5465	31.9874	49.2015	14.3756	Spata17	protein_coding
ENSMUSG00000031843	0.45501	0.00284574	0.0810598	212.178	221.563	186.424	144.832	160.22	115.005	Mphosph6	protein_coding
ENSMUSG00000000792	-0.543093	0.00287717	0.0817449	40.5067	39.8316	69.4952	75.5258	112.28	87.5607	Slc5a5	protein_coding
ENSMUSG00000029851	-0.561496	0.00288017	0.0817449	21.2178	22.4053	51.8456	54.2008	93.3567	59.4628	Fam115c	protein_coding
ENSMUSG00000010755	0.282682	0.00294068	0.0833123	1614.48	1588.28	1739.59	1389.67	1285.55	1328.44	Cars	protein_coding
ENSMUSG00000032997	-0.50773	0.00295981	0.0836501	60.76	85.8869	69.4952	103.959	111.019	136.569	Chpf	protein_coding
ENSMUSG00000074212	0.338917	0.00296323	0.0836501	2884.65	2486.98	2880.19	2215.13	2373.03	1772.78	Dnajb14	protein_coding
ENSMUSG00000095407	-0.559187	0.00297397	0.0838032	16.3956	13.6921	14.3403	33.7645	36.5857	32.6719	Tmem200c	protein_coding
ENSMUSG00000071398	-0.555245	0.00302913	0.0852052	27.0045	21.1605	27.5775	42.6498	61.8173	49.6613	2410004P03Rik	protein_coding
ENSMUSG00000020766	-0.353928	0.00303901	0.0853307	419.533	375.911	364.023	529.569	469.307	528.631	Galk1	protein_coding
ENSMUSG00000024033	-0.55764	0.00305667	0.0856737	32.7911	38.5868	59.5673	103.07	129.942	45.7406	Rsph1	protein_coding
ENSMUSG00000032959	-0.320995	0.00306217	0.0856756	946.12	875.05	853.798	1183.53	1230.04	1010.21	Pebp1	protein_coding
ENSMUSG00000010051	-0.49607	0.00307897	0.0858406	61.7245	73.4395	68.3921	104.848	113.542	107.817	Hyal1	protein_coding
ENSMUSG00000069170	-0.495366	0.00307835	0.0858406	194.818	110.782	191.939	272.781	326.748	203.873	Gpr98	protein_coding
ENSMUSG00000001435	-0.498941	0.00312576	0.0869911	118.627	138.166	240.476	246.125	312.871	245.693	Col18a1	protein_coding
ENSMUSG00000001948	-0.553505	0.00314353	0.0873312	21.2178	14.9368	8.82479	36.4301	45.4168	28.7513	Spa17	protein_coding
ENSMUSG00000004267	-0.411339	0.00315628	0.0875313	241.111	220.318	220.62	264.784	354.503	341.748	Eno2	protein_coding
ENSMUSG00000030323	-0.384775	0.00317691	0.0879486	315.373	326.121	420.281	488.696	514.723	446.298	Ift122	protein_coding
ENSMUSG00000003269	-0.295778	0.00320289	0.0883571	1907.67	1855.9	1683.33	2141.38	2176.22	2479.8	Cyth2	protein_coding
ENSMUSG00000015647	-0.473575	0.0032004	0.0883571	241.111	309.94	495.291	467.371	532.385	608.351	Lama5	protein_coding
ENSMUSG00000071648	-0.493195	0.00323009	0.0889008	61.7245	77.1737	79.4231	122.618	119.85	106.51	Rom1	protein_coding
ENSMUSG00000085755	0.535365	0.00323388	0.0889008	31.8267	27.3842	15.4434	10.6625	8.83104	7.18782	Gm13496	antisense
ENSMUSG00000021763	-0.468153	0.00325612	0.0892007	170.707	170.529	229.445	280.778	372.165	223.476	BC067074	protein_coding
ENSMUSG00000030772	-0.512531	0.00325363	0.0892007	101.267	155.592	92.6603	261.23	171.574	150.291	Dkk3	protein_coding
ENSMUSG00000026640	-0.472754	0.00328267	0.0897719	176.493	246.458	348.579	342.976	384.781	456.1	Plxna2	protein_coding
ENSMUSG00000024736	-0.382265	0.00332557	0.0906304	471.613	500.384	697.158	746.372	775.87	748.186	Tmem132a	protein_coding
ENSMUSG00000041058	0.350408	0.00332121	0.0906304	3015.82	2463.33	2959.61	2233.79	2428.54	1763.63	Wwp1	protein_coding
ENSMUSG00000076618	0.492855	0.0033432	0.0909535	187.102	129.453	124.65	102.182	95.8798	79.7194	Ighj4	IG_J_gene
ENSMUSG00000003526	-0.404068	0.00335986	0.0910503	309.587	321.142	259.228	342.976	476.876	424.081	Prodh	protein_coding
ENSMUSG00000044835	-0.539582	0.0033599	0.0910503	47.2578	36.0974	55.1549	86.1882	114.803	60.1163	Ankrd45	protein_coding
ENSMUSG00000046280	-0.464293	0.0033641	0.0910503	97.4089	115.761	138.99	184.816	194.283	156.825	She	protein_coding
ENSMUSG00000078922	-0.540914	0.00337406	0.0911632	8.68	17.4263	19.8558	47.0925	56.7709	18.9497	Tgtp1	protein_coding
ENSMUSG00000046546	-0.398753	0.00341199	0.0920303	443.645	649.753	419.178	677.955	683.775	730.544	Fam43a	protein_coding
ENSMUSG00000078771	0.367566	0.00344187	0.0926774	6268.89	5205.49	5335.69	4773.23	4550.51	3237.13	Evi2a	protein_coding
ENSMUSG00000020689	0.308108	0.00345475	0.0928655	3108.41	3120.56	3412.99	2661.17	2190.1	2775.15	Itgb3	protein_coding
ENSMUSG00000032246	-0.511834	0.00347631	0.0932859	164.92	130.697	251.507	295.883	421.367	207.793	Calml4	protein_coding
ENSMUSG00000021047	0.423316	0.00350559	0.0935932	450.396	441.882	612.22	280.778	417.582	356.124	Nova1	protein_coding
ENSMUSG00000075611	-0.462297	0.00349952	0.0935932	132.129	99.579	110.31	149.274	176.621	193.418	Gm11545	pseudogene
ENSMUSG00000097151	0.504247	0.00350291	0.0935932	95.48	90.8658	88.2479	50.6467	55.5094	60.1163	Gm26514	lincRNA
ENSMUSG00000006369	-0.490415	0.00353255	0.0939945	108.982	72.1947	100.382	128.838	185.452	140.489	Fbln1	protein_coding
ENSMUSG00000062867	-0.401315	0.00352819	0.0939945	298.978	285.045	222.826	345.641	357.026	418.2	Impdh2	protein_coding
ENSMUSG00000029710	-0.480604	0.00356717	0.0947555	70.4045	82.1526	73.9076	111.067	118.588	124.153	Ephb4	protein_coding
ENSMUSG00000010142	0.310018	0.00358617	0.0947803	2700.45	2382.43	2140.01	2055.19	1822.98	1830.28	Tnfrsf13b	protein_coding
ENSMUSG00000048489	-0.548895	0.00357586	0.0947803	21.2178	19.9158	27.5775	31.9874	56.7709	56.8491	8430408G22Rik	protein_coding
ENSMUSG00000051000	-0.537158	0.00358853	0.0947803	56.9022	48.5447	124.65	119.064	181.667	129.381	Fam160a1	protein_coding
ENSMUSG00000084806	0.456486	0.00359217	0.0947803	154.311	159.326	161.052	113.733	114.803	89.521	Gm15232	lincRNA
ENSMUSG00000040147	-0.506557	0.00360508	0.0949618	224.716	138.166	240.476	316.32	473.091	220.862	Maob	protein_coding
ENSMUSG00000075254	-0.442302	0.00365001	0.095985	594.098	685.85	1107.51	1010.27	1367.55	1135.02	Heg1	protein_coding
ENSMUSG00000064694	-0.54775	0.00366083	0.096109	47.2578	38.5868	35.2992	60.4206	47.9399	148.984	Gm24146	misc_RNA
ENSMUSG00000025151	-0.291845	0.00368448	0.0964085	2849.93	2810.62	2679.43	3059.24	3546.29	3776.87	Maged1	protein_coding
ENSMUSG00000057894	0.407188	0.00368255	0.0964085	783.129	749.332	820.705	645.967	638.358	399.251	Zfp329	protein_coding
ENSMUSG00000088185	-0.30875	0.00369935	0.096637	10693.8	12208.4	11969.7	16382	14737.7	12966.8	Scarna2	snoRNA
ENSMUSG00000025175	-0.480787	0.00371592	0.0969093	81.0134	73.4395	101.485	123.507	155.174	126.114	Fn3k	protein_coding
ENSMUSG00000018428	0.321424	0.00373073	0.0969743	581.56	578.803	626.56	484.253	459.214	453.486	Akap1	protein_coding
ENSMUSG00000026576	-0.543217	0.00372873	0.0969743	830.387	723.192	1104.2	1763.75	2335.18	1148.09	Atp1b1	protein_coding
ENSMUSG00000073478	0.351842	0.00378543	0.0982341	622.067	614.9	642.003	537.566	485.707	405.131	D730003I15Rik	processed_transcript
ENSMUSG00000024186	-0.475237	0.00382197	0.0990191	71.3689	92.1105	86.0417	119.953	124.896	141.143	Rgs11	protein_coding
ENSMUSG00000025586	-0.538003	0.00385469	0.0993765	40.5067	48.5447	24.2682	62.1977	95.8798	60.7697	Cpeb1	protein_coding
ENSMUSG00000031938	0.326408	0.00385118	0.0993765	1274.03	1121.51	1347.99	972.061	1084.96	861.885	4931406C07Rik	protein_coding
ENSMUSG00000060675	-0.380725	0.00384941	0.0993765	373.24	408.274	344.167	500.247	601.772	434.536	Pla2g16	protein_coding
ENSMUSG00000000244	0.413901	0.00387817	0.0995155	327.911	317.408	334.239	262.119	174.098	250.92	Tspan32	protein_coding
ENSMUSG00000020019	-0.456202	0.00388256	0.0995155	108.018	109.537	114.722	148.386	201.852	153.558	Ntn4	protein_coding
ENSMUSG00000030782	-0.543082	0.00387688	0.0995155	9.64445	21.1605	41.9178	55.0894	49.2015	59.4628	Tgfb1i1	protein_coding
ENSMUSG00000036854	-0.475201	0.00388535	0.0995155	75.2267	75.929	80.5262	112.844	114.803	131.994	Hspb6	protein_coding
ENSMUSG00000093858	0.495732	0.00390265	0.0997964	123.449	105.803	163.259	63.9748	93.3567	84.9469	Gm19967	sense_intronic
ENSMUSG00000027122	0.336086	0.00391323	0.0999048	1489.1	1250.96	1323.72	1138.22	1119.02	880.181	Arl14ep	protein_coding
ENSMUSG00000068323	-0.541138	0.00392617	0.100073	569.022	405.784	769.963	962.287	1516.42	994.532	Slc4a5	protein_coding
ENSMUSG00000002076	0.498749	0.00397505	0.100274	111.876	129.453	191.939	71.0831	95.8798	96.7088	Hsf2bp	protein_coding
ENSMUSG00000027188	-0.536229	0.00394148	0.100274	28.9333	31.1184	24.2682	56.8665	56.7709	47.701	Pamr1	protein_coding
ENSMUSG00000031376	-0.543175	0.0039475	0.100274	903.685	770.492	1505.73	1960.12	2858.73	1862.3	Atp2b3	protein_coding
ENSMUSG00000064489	-0.501987	0.00396398	0.100274	10.6089	7.46842	2.2062	29.3218	26.4931	13.0688	Gm23296	snRNA
ENSMUSG00000065987	0.52189	0.00397245	0.100274	169.742	117.005	76.1138	63.0862	63.0788	79.066	Cd209b	protein_coding
ENSMUSG00000082928	0.543159	0.0039556	0.100274	35.6845	46.0553	73.9076	16.8822	26.4931	29.4047	Gm12785	pseudogene
ENSMUSG00000086464	0.534258	0.00397862	0.100274	46.2933	67.2158	57.3611	27.5447	31.5394	31.365	Gm15835	sense_intronic
ENSMUSG00000024164	0.431668	0.00401038	0.100913	348.165	372.176	547.137	315.431	243.484	311.036	C3	protein_coding
ENSMUSG00000000159	-0.539192	0.00404302	0.101572	23.1467	8.71316	14.3403	33.7645	44.1552	32.6719	Igsf5	protein_coding
ENSMUSG00000048442	-0.540951	0.0040603	0.101682	23.1467	14.9368	30.8868	39.9842	52.9862	50.3147	Smim5	protein_coding
ENSMUSG00000068740	-0.401116	0.00405634	0.101682	290.298	354.75	392.703	542.897	388.566	509.682	Celsr2	protein_coding
ENSMUSG00000028125	-0.537435	0.00409048	0.102113	772.52	561.376	1066.7	1298.15	2010.95	1380.71	Abca4	protein_coding
ENSMUSG00000064247	-0.540668	0.00408437	0.102113	20.2533	26.1395	18.7527	35.5415	54.2478	45.0872	Plcxd1	protein_coding
ENSMUSG00000031871	-0.433325	0.00412382	0.102298	184.209	192.934	269.156	259.453	344.41	337.827	Cdh5	protein_coding
ENSMUSG00000063975	-0.539808	0.00412388	0.102298	27.9689	23.65	47.4332	64.8633	95.8798	45.0872	Slco1a5	protein_coding
ENSMUSG00000071856	0.391164	0.00411896	0.102298	275.831	311.184	348.579	207.918	243.484	228.05	Mcc	protein_coding
ENSMUSG00000097225	0.525914	0.00412301	0.102298	24.1111	43.5658	20.9589	7.99684	8.83104	15.6825	A330076H08Rik	lincRNA
ENSMUSG00000024347	-0.355697	0.00416331	0.103114	348.165	377.155	447.858	505.578	553.832	496.613	Psd2	protein_coding
ENSMUSG00000075302	-0.519055	0.00417092	0.10314	11.5733	4.97895	11.031	25.7676	37.8473	16.9894	Erich2	protein_coding
ENSMUSG00000060044	0.539538	0.00419129	0.103482	54.0089	42.3211	141.197	34.653	34.0626	40.5131	Tmem26	protein_coding
ENSMUSG00000051989	-0.404745	0.00420463	0.103486	194.818	176.753	159.949	240.794	234.653	268.563	Smim11	protein_coding
ENSMUSG00000070738	0.298892	0.00420191	0.103486	10684.1	10937.5	12822.4	8450	9034.15	9986.49	Dgkd	protein_coding
ENSMUSG00000034485	-0.386546	0.0042345	0.104059	298.978	301.226	372.847	418.502	522.293	398.597	Uaca	protein_coding
ENSMUSG00000024174	0.286967	0.00425862	0.104164	1632.8	1466.3	1761.65	1324.81	1322.13	1274.2	Pot1b	protein_coding
ENSMUSG00000034258	-0.504262	0.00425641	0.104164	54.9733	69.7053	95.9696	97.7392	150.128	123.5	Mfsd7c	protein_coding
ENSMUSG00000042688	-0.305182	0.00424864	0.104164	3184.6	2818.08	2932.04	3221.84	3976.49	4070.92	Mapk6	protein_coding
ENSMUSG00000039167	-0.417651	0.00427481	0.104237	396.387	308.695	391.6	545.563	633.311	393.37	Eltd1	protein_coding
ENSMUSG00000040265	0.413048	0.00427204	0.104237	251.72	349.771	266.95	201.698	222.037	189.497	Dnm3	protein_coding
ENSMUSG00000036880	-0.349811	0.00428351	0.104287	672.218	576.313	693.849	749.038	997.907	818.758	Acaa2	protein_coding
ENSMUSG00000024053	0.382407	0.00430384	0.104621	664.502	470.511	687.23	478.922	446.598	412.319	Emilin2	protein_coding
ENSMUSG00000025813	0.449394	0.00438055	0.106321	222.787	182.976	219.517	142.166	171.574	109.124	Homer2	protein_coding
ENSMUSG00000089862	0.406496	0.00441198	0.106919	445.573	403.295	357.404	323.428	315.394	223.476	Gm16039	protein_coding
ENSMUSG00000039095	0.533132	0.00441989	0.106946	46.2933	27.3842	30.8868	11.551	12.6158	20.2566	En2	protein_coding
ENSMUSG00000074165	0.327212	0.00447339	0.107909	568.058	593.74	655.241	494.027	481.922	436.496	Zfp788	protein_coding
ENSMUSG00000086113	0.533599	0.00446936	0.107909	27.9689	29.8737	35.2992	12.4395	13.8773	14.3756	4930596I21Rik	sense_intronic
ENSMUSG00000024909	-0.381316	0.00449424	0.107938	246.898	301.226	247.094	323.428	362.073	395.983	Efemp2	protein_coding
ENSMUSG00000027546	-0.342937	0.00450884	0.107938	552.627	530.258	436.827	613.091	654.758	719.435	Atp9a	protein_coding
ENSMUSG00000030214	0.365838	0.00449758	0.107938	511.156	596.229	585.745	481.588	346.934	429.309	Plbd1	protein_coding
ENSMUSG00000038879	-0.535631	0.00448648	0.107938	16.3956	29.8737	35.2992	46.204	87.0488	42.4735	Nipal2	protein_coding
ENSMUSG00000070476	0.292193	0.00450335	0.107938	1435.09	1209.88	1430.72	1086.68	1066.03	1117.38	Fam217b	protein_coding
ENSMUSG00000031375	-0.495144	0.00455649	0.108748	103.196	99.579	195.248	173.265	267.454	216.941	Bgn	protein_coding
ENSMUSG00000041707	-0.301753	0.00455008	0.108748	1298.14	1466.3	1364.53	1642.02	1593.37	1948.55	1810011H11Rik	protein_coding
ENSMUSG00000019822	-0.308573	0.00459144	0.108759	732.013	744.353	704.88	830.783	914.643	1012.18	Smpd2	protein_coding
ENSMUSG00000029203	0.328279	0.00457493	0.108759	1594.23	1568.37	1719.73	1173.76	1508.85	1111.5	Ube2k	protein_coding
ENSMUSG00000044006	-0.529353	0.00459164	0.108759	11.5733	11.2026	13.2372	26.6561	27.7547	31.365	Cilp2	protein_coding
ENSMUSG00000045087	0.447232	0.00460528	0.108759	212.178	232.766	254.816	198.144	151.389	120.233	S1pr5	protein_coding
ENSMUSG00000045534	-0.509759	0.00460321	0.108759	3.85778	12.4474	13.2372	35.5415	15.1389	31.365	Kcna5	protein_coding
ENSMUSG00000079465	-0.516851	0.00456583	0.108759	84.8711	75.929	174.29	171.488	271.239	154.865	Col4a3	protein_coding
ENSMUSG00000098063	0.493647	0.0045799	0.108759	119.591	171.774	240.476	88.8538	127.419	108.471	Gm26930	lincRNA
ENSMUSG00000075410	-0.529682	0.00462237	0.108999	40.5067	32.3632	67.289	105.736	112.28	55.5422	Gm11744	protein_coding
ENSMUSG00000077714	-0.291385	0.00465515	0.109608	43155	42502.8	37580.4	48309.8	52279.7	52947.4	Snord17	snoRNA
ENSMUSG00000020904	-0.531634	0.00466222	0.109611	21.2178	33.6079	55.1549	65.7518	97.1414	57.5025	Wdr16	protein_coding
ENSMUSG00000019843	0.285614	0.00467234	0.109685	1255.71	1414.02	1255.33	1114.23	1042.06	1009.56	Fyn	protein_coding
ENSMUSG00000085715	-0.521898	0.00472614	0.110783	18.3244	7.46842	7.72169	30.2103	29.0163	27.4444	Tsix	antisense
ENSMUSG00000029287	-0.442295	0.00474933	0.111161	336.591	272.597	480.951	480.699	679.99	461.981	Tgfbr3	protein_coding
ENSMUSG00000022505	-0.429351	0.00478974	0.111941	148.524	184.221	168.774	226.577	298.994	207.14	Emp2	protein_coding
ENSMUSG00000023764	0.304093	0.00483168	0.112754	1965.54	2224.35	2405.86	1705.99	1592.11	1926.99	Sfi1	protein_coding
ENSMUSG00000022949	-0.529777	0.00484393	0.112872	1292.36	836.463	1709.8	2574.98	3914.67	2011.94	Clic6	protein_coding
ENSMUSG00000059336	0.450541	0.00485503	0.112964	433.036	307.45	250.403	257.676	224.561	179.042	Slc14a1	protein_coding
ENSMUSG00000000184	-0.44034	0.00487487	0.113202	523.693	468.021	707.086	819.232	1110.19	592.015	Ccnd2	protein_coding
ENSMUSG00000030307	0.389072	0.00487963	0.113202	1141.9	1421.49	835.046	813.013	891.935	761.255	Slc6a11	protein_coding
ENSMUSG00000033632	0.335487	0.00488963	0.113267	686.685	648.508	848.283	537.566	572.756	570.451	AW554918	protein_coding
ENSMUSG00000050578	0.501752	0.00490379	0.113428	159.133	87.1316	131.269	78.1914	92.0951	56.1957	Mmp13	protein_coding
ENSMUSG00000022197	-0.413748	0.00494274	0.114161	219.893	170.529	269.156	292.329	344.41	305.809	Pdzd2	protein_coding
ENSMUSG00000097287	0.511509	0.00495644	0.11431	90.6578	63.4816	78.32	41.7613	34.0626	54.8888	D130017N08Rik	lincRNA
ENSMUSG00000063796	-0.477641	0.00501839	0.11557	108.982	88.3763	177.599	198.144	225.822	175.121	Slc22a8	protein_coding
ENSMUSG00000033060	-0.412541	0.00502717	0.115603	166.849	153.103	178.702	208.806	278.808	225.436	Lmo7	protein_coding
ENSMUSG00000051748	-0.510607	0.00504203	0.115776	11.5733	19.9158	7.72169	52.4238	15.1389	35.2856	1100001G20Rik	protein_coding
ENSMUSG00000033581	0.411241	0.00513516	0.117742	234.36	243.968	198.558	144.832	151.389	178.389	Igf2bp2	protein_coding
ENSMUSG00000039202	-0.369532	0.00518404	0.118346	4066.1	3904.74	5723.98	5432.52	7275.51	5766.59	Abhd2	protein_coding
ENSMUSG00000063558	-0.489763	0.00518042	0.118346	164.92	124.474	196.352	209.695	399.92	195.378	Aox1	protein_coding
ENSMUSG00000087881	-0.30306	0.00517083	0.118346	1071.5	1182.5	1130.68	1350.58	1293.12	1612.68	Gm22442	snoRNA
ENSMUSG00000086264	0.449171	0.00519576	0.118442	210.249	212.85	347.476	175.931	152.651	181.656	Gm15850	lincRNA
ENSMUSG00000034160	0.295067	0.00526875	0.119933	6291.07	6399.19	7990.85	5537.37	5694.76	5303.96	Ogt	protein_coding
ENSMUSG00000033790	0.268231	0.00527661	0.119938	8459.14	7633.97	7705.14	6962.59	6558.94	5969.15	Tubgcp5	protein_coding
ENSMUSG00000038602	-0.516192	0.00529189	0.120112	30.8622	43.5658	47.4332	70.1945	99.6646	55.5422	Slc35f1	protein_coding
ENSMUSG00000026771	0.34016	0.0053143	0.120447	1597.12	1516.09	1788.12	1424.33	1327.18	1004.33	Spopl	protein_coding
ENSMUSG00000048583	-0.523858	0.0053226	0.120462	896.934	809.079	1605.01	2399.94	3146.37	1755.13	Igf2	protein_coding
ENSMUSG00000047767	-0.376104	0.00533373	0.120541	489.938	502.874	436.827	532.234	608.08	798.501	Atg16l2	protein_coding
ENSMUSG00000024038	-0.309059	0.00538579	0.121543	628.818	679.626	610.014	782.802	750.638	891.943	Ndufv3	protein_coding
ENSMUSG00000031955	-0.446767	0.00540039	0.121698	104.16	109.537	94.8665	138.612	186.713	141.143	Bcar1	protein_coding
ENSMUSG00000032221	-0.523923	0.00543493	0.122301	25.0756	22.4053	26.4744	46.204	82.0025	32.0185	Mns1	protein_coding
ENSMUSG00000039410	-0.429466	0.0054918	0.123229	187.102	191.69	297.837	292.329	382.258	316.264	Prdm16	protein_coding
ENSMUSG00000056158	-0.438229	0.00549063	0.123229	136.951	110.782	110.31	191.924	194.283	148.33	Car10	protein_coding
ENSMUSG00000036867	-0.433752	0.00551018	0.123466	138.88	150.613	133.475	175.931	186.713	255.494	Smad6	protein_coding
ENSMUSG00000097707	-0.49464	0.00552211	0.123557	47.2578	44.8105	44.1239	82.6341	79.4793	67.9575	Gm26742	lincRNA
ENSMUSG00000043794	-0.469547	0.00554407	0.123873	100.302	90.8658	62.8766	151.052	117.327	130.688	D830025C05Rik	pseudogene
ENSMUSG00000031969	-0.310797	0.00558593	0.124279	1083.07	1043.09	1150.53	1293.71	1616.08	1259.17	Acad8	protein_coding
ENSMUSG00000052248	0.346873	0.00558052	0.124279	2108.28	1935.57	2262.46	1928.13	1592.11	1272.9	Gm13476	antisense
ENSMUSG00000098682	-0.500882	0.00558021	0.124279	5.78667	17.4263	15.4434	23.102	61.8173	22.2169	RP23-131O4.2	lincRNA
ENSMUSG00000017978	0.473631	0.00561226	0.124689	583.489	480.469	247.094	227.466	330.533	269.87	Cadps2	protein_coding
ENSMUSG00000043017	0.517817	0.00562714	0.124843	54.0089	56.0132	60.6704	42.6498	22.7084	24.1772	Ptgir	protein_coding
ENSMUSG00000031503	-0.33818	0.00567237	0.12567	502.476	547.684	664.065	697.503	719.099	816.797	Col4a2	protein_coding
ENSMUSG00000029064	0.254688	0.00568849	0.12585	5292.87	5408.38	5796.78	4338.73	4868.42	4459.71	Gnb1	protein_coding
ENSMUSG00000024006	0.328525	0.00571008	0.12615	1940.46	2076.22	2571.32	1627.8	1939.04	1536.23	Stk38	protein_coding
ENSMUSG00000010136	-0.520166	0.00576624	0.126309	14.4667	31.1184	28.6806	47.9811	75.6946	35.2856	Pifo	protein_coding
ENSMUSG00000018830	-0.375335	0.00574222	0.126309	439.787	552.663	717.014	805.904	736.761	778.898	Myh11	protein_coding
ENSMUSG00000025420	-0.519954	0.00578944	0.126309	20.2533	22.4053	41.9178	52.4238	79.4793	42.4735	Katnal2	protein_coding
ENSMUSG00000025422	-0.343391	0.00578446	0.126309	833.28	1002.01	991.686	1002.27	1294.38	1410.12	Agap2	protein_coding
ENSMUSG00000032413	0.345015	0.00577403	0.126309	1539.25	1311.95	1322.62	1124	1217.42	841.628	Rasa2	protein_coding
ENSMUSG00000033377	-0.49687	0.00573963	0.126309	86.8	73.4395	159.949	169.711	238.438	140.489	Palmd	protein_coding
ENSMUSG00000039543	-0.52066	0.00573354	0.126309	25.0756	21.1605	20.9589	45.3155	69.3867	30.0581	Ttc18	protein_coding
ENSMUSG00000048939	-0.499253	0.0057619	0.126309	107.053	74.6842	76.1138	132.392	218.253	98.6691	Atp13a5	protein_coding
ENSMUSG00000084592	0.518521	0.00577582	0.126309	54.0089	33.6079	65.0828	38.2071	17.6621	13.7222	Mir1898	miRNA
ENSMUSG00000005054	-0.335851	0.00581026	0.12634	566.129	439.392	442.343	617.534	657.281	615.538	Cstb	protein_coding
ENSMUSG00000013822	-0.378169	0.00581493	0.12634	336.591	377.155	254.816	406.951	440.29	472.436	Elof1	protein_coding
ENSMUSG00000059288	0.315748	0.00580722	0.12634	1327.08	1391.62	1118.54	894.758	1001.69	1107.58	Cdyl	protein_coding
ENSMUSG00000000167	-0.518841	0.00585951	0.126382	28.9333	14.9368	30.8868	55.9779	58.0325	38.5528	Pih1d2	protein_coding
ENSMUSG00000021540	0.269373	0.00586497	0.126382	2518.17	2423.5	2537.13	2120.05	2169.91	1831.59	Smad5	protein_coding
ENSMUSG00000026358	-0.314711	0.00586254	0.126382	22684.7	24516.3	21125.4	32134	30478.4	24511.1	Rgs1	protein_coding
ENSMUSG00000030281	-0.513006	0.00584184	0.126382	26.04	29.8737	51.8456	63.9748	78.2178	58.8094	Il17rc	protein_coding
ENSMUSG00000044433	-0.50683	0.00586081	0.126382	32.7911	36.0974	34.1961	51.5352	71.9099	61.4232	Camsap3	protein_coding
ENSMUSG00000085912	0.377205	0.00585393	0.126382	330.805	323.632	414.765	255.899	235.915	289.473	Trp53cor1	lincRNA
ENSMUSG00000027489	-0.496262	0.00588781	0.126528	5.78667	13.6921	5.51549	20.4364	26.4931	21.5634	Necab3	protein_coding
ENSMUSG00000031028	-0.448274	0.0058831	0.126528	131.164	187.955	116.928	224.8	257.362	178.389	Tub	protein_coding
ENSMUSG00000001119	-0.450555	0.00594543	0.12715	84.8711	82.1526	107.001	149.274	148.866	120.233	Col6a1	protein_coding
ENSMUSG00000006464	-0.373281	0.00593442	0.12715	228.573	236.5	275.775	293.218	362.073	350.896	Bbs1	protein_coding
ENSMUSG00000048007	-0.463855	0.00594905	0.12715	75.2267	65.9711	61.7735	112.844	103.449	101.283	Timm8a1	protein_coding
ENSMUSG00000062515	0.517417	0.00593216	0.12715	81.0134	60.9921	86.0417	59.5321	34.0626	12.4153	Fabp4	protein_coding
ENSMUSG00000001039	-0.51108	0.00596952	0.127242	34.72	29.8737	25.3713	53.3123	65.602	49.0078	B9d1	protein_coding
ENSMUSG00000086290	-0.323801	0.00596527	0.127242	754.196	770.492	697.158	1112.45	836.425	906.972	Snhg12	lincRNA
ENSMUSG00000079671	0.424781	0.00600129	0.127746	572.88	730.661	1122.95	486.919	619.434	562.61	2610203C22Rik	protein_coding
ENSMUSG00000030172	0.350369	0.0060266	0.128112	599.885	496.65	446.755	373.186	379.735	413.626	Erc1	protein_coding
ENSMUSG00000064080	-0.456446	0.0060701	0.128863	81.9778	95.8448	136.784	161.714	142.558	177.082	Fbln2	protein_coding
ENSMUSG00000033419	-0.395961	0.00611081	0.129553	289.333	255.171	296.734	374.963	490.753	316.917	Snap91	protein_coding
ENSMUSG00000019873	0.264389	0.00616378	0.1305	4040.06	4133.77	4487.41	3714.09	3507.18	3177.01	Reep3	protein_coding
ENSMUSG00000039989	-0.315812	0.0061775	0.130615	1369.51	1325.64	1367.84	1650.02	1479.83	2050.49	Cbx4	protein_coding
ENSMUSG00000018102	-0.303793	0.00620536	0.130925	1341.54	1330.62	1097.58	1601.15	1425.58	1726.38	Hist1h2bc	protein_coding
ENSMUSG00000027506	0.268506	0.00620879	0.130925	3189.42	3200.22	3526.61	2784.68	2878.92	2454.31	Tpd52	protein_coding
ENSMUSG00000035764	0.323758	0.00623094	0.131216	905.614	735.64	776.581	673.512	654.758	555.422	Fbxo45	protein_coding
ENSMUSG00000002228	-0.510442	0.00627302	0.131926	12.5378	17.4263	11.031	40.8728	23.97	28.7513	Ppm1j	protein_coding
ENSMUSG00000041378	-0.352365	0.00628512	0.132004	544.911	660.955	758.932	806.793	1009.26	793.274	Cldn5	protein_coding
ENSMUSG00000093334	0.508416	0.00632106	0.132582	33.7556	26.1395	77.2169	15.9937	29.0163	15.0291	Gm22118	miRNA
ENSMUSG00000020844	-0.421046	0.00634641	0.132584	123.449	165.55	184.217	199.921	230.869	252.227	Nxn	protein_coding
ENSMUSG00000036904	-0.426098	0.00634328	0.132584	142.738	171.774	135.681	183.039	204.375	265.949	Fzd8	protein_coding
ENSMUSG00000047423	-0.328279	0.00633362	0.132584	509.227	614.9	510.735	689.506	635.835	781.512	AI837181	protein_coding
ENSMUSG00000016494	-0.289023	0.00635989	0.13269	3703.47	2916.42	3696.48	4249.88	4137.97	4459.71	Cd34	protein_coding
ENSMUSG00000057836	0.491232	0.00639841	0.133317	19.2889	28.629	18.7527	6.21977	12.6158	6.53438	Xlr3a	protein_coding
ENSMUSG00000036304	-0.512719	0.00641083	0.1334	11.5733	16.1816	20.9589	29.3218	40.3705	35.9391	Zdhhc23	protein_coding
ENSMUSG00000048807	-0.421374	0.00648447	0.134754	251.72	246.458	188.63	266.561	302.778	423.428	Slc35e4	protein_coding
ENSMUSG00000037643	0.342416	0.00650412	0.134984	1026.17	847.666	1050.15	768.586	852.826	613.578	Prkci	protein_coding
ENSMUSG00000009927	0.270556	0.00653502	0.135014	966.374	1041.84	1000.51	838.78	791.009	823.985	Rps25	protein_coding
ENSMUSG00000040856	-0.512264	0.006557	0.135014	24.1111	18.6711	28.6806	51.5352	71.9099	29.4047	Dlk1	protein_coding
ENSMUSG00000057604	-0.497468	0.00652337	0.135014	9.64445	12.4474	7.72169	19.5478	36.5857	21.5634	Lmcd1	protein_coding
ENSMUSG00000059173	-0.507131	0.00653888	0.135014	36.6489	47.3	36.4023	75.5258	103.449	47.0475	Pde1a	protein_coding
ENSMUSG00000061615	-0.456134	0.0065431	0.135014	75.2267	87.1316	69.4952	105.736	113.542	136.569	Hist1h2ab	protein_coding
ENSMUSG00000087107	0.453103	0.00655642	0.135014	229.538	192.934	303.352	207.918	143.82	122.193	AI662270	lincRNA
ENSMUSG00000040459	0.334657	0.00657922	0.135295	4690.09	4102.65	4208.32	3776.29	3638.39	2576.51	Arglu1	protein_coding
ENSMUSG00000078234	-0.447219	0.00663195	0.136201	251.72	181.732	253.713	318.985	481.922	250.267	Klhdc7a	protein_coding
ENSMUSG00000060639	-0.36737	0.00667357	0.136878	303.8	293.758	263.641	404.285	319.179	434.536	Hist1h4i	protein_coding
ENSMUSG00000003418	-0.433069	0.00669735	0.137187	173.6	155.592	216.207	276.335	335.579	201.259	St8sia6	protein_coding
ENSMUSG00000030216	-0.245118	0.00673394	0.137728	1674.28	1706.53	1634.79	1931.68	2019.78	2058.33	Wbp11	protein_coding
ENSMUSG00000034573	-0.395419	0.00674127	0.137728	164.92	191.69	166.568	244.348	280.07	210.407	Ptpn13	protein_coding
ENSMUSG00000040732	-0.473567	0.00676155	0.137964	67.5111	69.7053	115.825	159.048	138.773	111.738	Erg	protein_coding
ENSMUSG00000001672	-0.487366	0.00682511	0.138398	4.82222	6.22369	24.2682	27.5447	40.3705	28.0978	Marveld3	protein_coding
ENSMUSG00000038459	0.290697	0.00680637	0.138398	1449.56	1355.52	1493.6	1098.23	1043.32	1298.38	Abhd17c	protein_coding
ENSMUSG00000059142	0.364084	0.00682675	0.138398	926.831	866.337	1017.06	821.898	748.115	523.404	Zfp945	protein_coding
ENSMUSG00000072884	-0.499676	0.00681872	0.138398	49.1867	43.5658	24.2682	75.5258	71.9099	62.73	Gm10433	processed_transcript
ENSMUSG00000090015	0.40035	0.00682289	0.138398	339.485	250.192	240.476	212.361	201.852	177.735	Gm15446	protein_coding
ENSMUSG00000021553	-0.506091	0.00684195	0.138479	31.8267	29.8737	54.0518	73.7487	97.1414	49.6613	Slc28a3	protein_coding
ENSMUSG00000025086	0.296632	0.00684834	0.138479	651	586.271	608.91	484.253	494.538	493.999	Trub1	protein_coding
ENSMUSG00000036598	-0.509391	0.00688136	0.138968	28.9333	14.9368	31.9899	53.3123	69.3867	35.2856	Ccdc113	protein_coding
ENSMUSG00000047875	0.321682	0.00690842	0.139336	2177.72	2056.31	1941.45	1500.74	1361.24	1934.18	Gpr157	protein_coding
ENSMUSG00000030849	-0.408876	0.00695366	0.140069	308.622	349.771	379.466	508.244	627.004	351.55	Fgfr2	protein_coding
ENSMUSG00000031786	-0.50345	0.00698466	0.140514	258.471	163.061	381.672	539.343	833.902	454.139	Ccdc135	protein_coding
ENSMUSG00000029192	0.301056	0.00701428	0.14093	4112.39	4869.41	5250.75	3320.47	3854.12	4117.97	Tbc1d14	protein_coding
ENSMUSG00000028656	0.235046	0.00704612	0.141389	14268	14402.9	14629.3	12481.3	11592.6	12353.9	Cap1	protein_coding
ENSMUSG00000052446	0.356091	0.00705925	0.141472	318.267	290.024	356.301	247.014	248.531	229.357	Zfp961	protein_coding
ENSMUSG00000033191	-0.352547	0.00708329	0.141594	224.716	263.884	269.156	333.202	317.917	352.203	Tie1	protein_coding
ENSMUSG00000057835	0.39098	0.00708029	0.141594	384.813	326.121	359.61	287.886	290.163	196.031	Zfp119a	protein_coding
ENSMUSG00000044667	-0.434189	0.00710015	0.141751	459.076	334.834	617.735	659.295	918.428	528.631	D3Bwg0562e	protein_coding
ENSMUSG00000021596	0.266297	0.00714638	0.142493	2170.96	2209.41	2430.13	1872.15	1999.6	1712.66	Mctp1	protein_coding
ENSMUSG00000025731	-0.391624	0.0072435	0.14408	149.489	140.655	152.228	189.259	201.852	224.783	0610011F06Rik	protein_coding
ENSMUSG00000028369	0.504216	0.00724423	0.14408	76.1911	60.9921	35.2992	33.7645	26.4931	30.0581	Svep1	protein_coding
ENSMUSG00000027163	-0.422956	0.00730015	0.145009	461.005	436.903	231.651	602.429	505.892	541.047	Commd9	protein_coding
ENSMUSG00000028957	-0.329881	0.00739473	0.146518	629.782	759.29	795.334	807.681	956.275	1065.76	Per3	protein_coding
ENSMUSG00000036641	-0.4721	0.00739365	0.146518	58.8311	65.9711	54.0518	94.1851	121.111	77.7591	Ccdc148	protein_coding
ENSMUSG00000020886	-0.371925	0.00741254	0.146679	456.182	541.461	587.952	548.228	764.515	841.628	Dlg4	protein_coding
ENSMUSG00000025776	-0.499232	0.00742197	0.146679	54.9733	34.8526	47.4332	77.3028	124.896	54.8888	Crispld1	protein_coding
ENSMUSG00000033569	0.432603	0.00744942	0.146679	594.098	515.321	294.527	272.781	365.857	308.423	Bai3	protein_coding
ENSMUSG00000047205	-0.392419	0.00744041	0.146679	300.907	358.484	453.374	407.839	558.878	586.134	Dusp18	protein_coding
ENSMUSG00000051435	-0.310053	0.00744794	0.146679	496.689	550.174	637.591	713.496	730.453	697.872	Fhad1	protein_coding
ENSMUSG00000026458	0.261133	0.00747665	0.147031	7804.29	7698.7	7309.13	6313.95	5620.32	6827.12	Ppfia4	protein_coding
ENSMUSG00000042105	0.276618	0.00749812	0.147234	1151.55	1096.61	1185.83	981.835	965.106	844.242	Inpp5f	protein_coding
ENSMUSG00000089824	0.338918	0.00750562	0.147234	813.991	867.582	1040.22	731.267	777.131	574.372	Rbm12	protein_coding
ENSMUSG00000020407	-0.497721	0.0075418	0.147759	16.3956	18.6711	8.82479	22.2135	34.0626	43.7803	Upp1	protein_coding
ENSMUSG00000043067	0.271633	0.00756846	0.148097	3823.06	3454.15	3112.94	2956.17	2878.92	2637.93	Dpy19l1	protein_coding
ENSMUSG00000026807	-0.48402	0.00759487	0.148246	6.75111	9.9579	14.3403	23.9905	41.632	16.9894	Ak8	protein_coding
ENSMUSG00000085188	0.489524	0.0075892	0.148246	18.3244	42.3211	70.5983	11.551	13.8773	26.791	Gm11368	lincRNA
ENSMUSG00000054823	0.314906	0.00760555	0.148271	3435.35	3653.3	4821.64	2906.41	3300.28	3114.28	Whsc1l1	protein_coding
ENSMUSG00000025262	0.317567	0.00766272	0.1492	579.631	617.39	715.911	455.82	507.154	528.631	Fam120c	protein_coding
ENSMUSG00000031558	-0.449432	0.00767866	0.149326	271.973	207.871	287.909	337.645	579.064	272.484	Slit2	protein_coding
ENSMUSG00000020599	-0.499624	0.00770011	0.149463	18.3244	11.2026	19.8558	27.5447	52.9862	30.7116	Rgs9	protein_coding
ENSMUSG00000050777	-0.380775	0.00770469	0.149463	638.462	675.892	469.92	774.805	661.066	1013.48	Tmem37	protein_coding
ENSMUSG00000027185	0.259598	0.00775458	0.149878	1234.49	1138.93	1202.38	944.516	1010.52	992.572	Nat10	protein_coding
ENSMUSG00000034612	0.261525	0.00773838	0.149878	1622.2	1511.11	1581.84	1191.53	1373.86	1315.37	Chst11	protein_coding
ENSMUSG00000086556	0.456782	0.00774744	0.149878	117.662	121.984	135.681	95.0736	89.5719	57.5025	Gm15444	antisense
ENSMUSG00000002059	-0.363215	0.0078061	0.150432	335.627	389.603	312.177	439.826	397.397	553.462	Rab34	protein_coding
ENSMUSG00000038393	-0.331608	0.00780451	0.150432	62903	70423.5	57292.7	80795.7	71807.7	95270.6	Txnip	protein_coding
ENSMUSG00000038555	-0.472123	0.00781191	0.150432	51.1156	64.7263	92.6603	91.5194	132.466	116.965	Reep2	protein_coding
ENSMUSG00000022283	0.290961	0.00782846	0.150566	5151.1	4972.72	6414.52	4265.87	4775.07	4204.87	Pabpc1	protein_coding
ENSMUSG00000025892	0.436255	0.00784023	0.150609	429.178	368.442	214.001	253.233	194.283	226.089	Gria4	protein_coding
ENSMUSG00000040651	0.330761	0.00786582	0.150916	4923.49	4515.91	5422.83	4230.33	4264.13	2950.93	D14Abb1e	protein_coding
ENSMUSG00000075702	-0.45799	0.00787805	0.150967	90.6578	109.537	62.8766	139.501	111.019	159.439	Selm	protein_coding
ENSMUSG00000061882	0.318114	0.00792362	0.151656	425.32	421.966	444.549	352.75	341.887	314.304	Ccdc62	protein_coding
ENSMUSG00000020241	-0.475166	0.00794062	0.151797	50.1511	53.5237	55.1549	63.9748	100.926	98.0157	Col6a2	protein_coding
ENSMUSG00000022425	-0.499046	0.00810462	0.153812	45131.2	28134.8	52968.6	76004.7	114928	60769.7	Enpp2	protein_coding
ENSMUSG00000026736	-0.499124	0.00805981	0.153812	18.3244	13.6921	17.6496	36.4301	32.801	33.9788	4930426L09Rik	protein_coding
ENSMUSG00000027524	-0.438812	0.00807889	0.153812	113.804	84.6421	137.887	191.036	180.405	139.836	Edn3	protein_coding
ENSMUSG00000032135	-0.415878	0.008086	0.153812	136.951	196.668	133.475	261.23	198.068	214.328	Mcam	protein_coding
ENSMUSG00000032369	-0.456495	0.00809678	0.153812	63.6533	51.0342	61.7735	95.0736	94.6182	88.8675	Plscr1	protein_coding
ENSMUSG00000091906	0.493893	0.0080733	0.153812	67.5111	52.279	107.001	44.4269	29.0163	49.6613	1700099I09Rik	antisense
ENSMUSG00000027514	0.459063	0.0081995	0.155425	123.449	92.1105	131.269	92.408	63.0788	64.0369	Zbp1	protein_coding
ENSMUSG00000080875	0.361067	0.00824238	0.155863	275.831	331.1	338.651	256.788	209.422	233.931	Gm7332	pseudogene
ENSMUSG00000091952	-0.473061	0.00823855	0.155863	54.0089	44.8105	39.7116	82.6341	78.2178	69.2644	Gm17709	pseudogene
ENSMUSG00000038194	-0.497135	0.0082596	0.156001	11.5733	21.1605	24.2682	29.3218	47.9399	41.82	Lhb	protein_coding
ENSMUSG00000053935	0.344837	0.00830862	0.156552	692.471	744.353	948.665	562.445	703.96	544.967	Atf7ip	protein_coding
ENSMUSG00000077167	-0.335591	0.0082994	0.156552	1705.14	1365.48	1353.5	1541.61	2017.26	2224.3	Gm24119	snoRNA
ENSMUSG00000097813	-0.472018	0.00836049	0.157341	48.2222	77.1737	50.7425	117.287	88.3104	82.9866	A830035O19Rik	protein_coding
ENSMUSG00000024534	0.405282	0.00840553	0.157812	422.427	479.224	721.427	304.769	413.797	418.2	Sncaip	protein_coding
ENSMUSG00000030302	-0.310549	0.00840338	0.157812	885.36	904.924	1175.9	1186.2	1357.46	1236.3	Atp2b2	protein_coding
ENSMUSG00000046318	-0.495253	0.00841788	0.157855	32.7911	26.1395	34.1961	56.8665	85.7872	38.5528	Ccbe1	protein_coding
ENSMUSG00000097321	0.480746	0.00843925	0.158068	92.5867	59.7474	122.444	49.7581	47.9399	62.73	1700028E10Rik	lincRNA
ENSMUSG00000032262	-0.483387	0.00849263	0.158879	96.4445	69.7053	52.9487	144.832	162.743	76.4522	Elovl4	protein_coding
ENSMUSG00000021879	0.494848	0.00850405	0.158904	149.489	73.4395	182.011	95.0736	85.7872	33.9788	Dnah12	protein_coding
ENSMUSG00000020524	0.373141	0.00853864	0.159026	797.596	688.34	558.168	598.875	503.369	397.29	Gria1	protein_coding
ENSMUSG00000021186	-0.467927	0.00854086	0.159026	62.6889	92.1105	153.331	185.705	162.743	152.904	Fbln5	protein_coding
ENSMUSG00000051029	-0.495853	0.00852166	0.159026	48.2222	27.3842	87.1448	87.9653	172.836	68.611	Serpinb1b	protein_coding
ENSMUSG00000004187	-0.368313	0.00859255	0.159105	304.765	399.561	284.599	392.734	430.198	514.909	Kifc2	protein_coding
ENSMUSG00000028233	0.345155	0.00858607	0.159105	1961.68	2013.98	2457.7	1664.23	1955.44	1256.56	Tgs1	protein_coding
ENSMUSG00000034765	0.341672	0.008573	0.159105	411.818	359.729	482.054	315.431	306.563	329.986	Dusp5	protein_coding
ENSMUSG00000047496	-0.454727	0.00857938	0.159105	91.6222	89.6211	150.021	168.822	219.514	135.915	Rnf152	protein_coding
ENSMUSG00000059534	-0.294827	0.00859565	0.159105	640.391	622.369	579.127	701.945	852.826	759.948	Uqcr10	protein_coding
ENSMUSG00000013089	0.256116	0.00865402	0.159998	3802.81	4112.61	4182.95	3370.23	3018.95	3594.56	Etv5	protein_coding
ENSMUSG00000063286	0.317609	0.00866474	0.160008	7293.13	5317.52	7529.75	5474.28	5526.97	4702.14	Gm8995	pseudogene
ENSMUSG00000003444	-0.414415	0.00872816	0.160802	176.493	156.837	113.619	189.259	210.683	247.653	Med29	protein_coding
ENSMUSG00000028525	-0.307802	0.00871944	0.160802	1613.52	1643.05	1723.04	1695.33	2395.73	2238.02	Pde4b	protein_coding
ENSMUSG00000097115	-0.475449	0.00877355	0.16145	53.0445	69.7053	75.0107	156.383	94.6182	81.0263	1810019N24Rik	lincRNA
ENSMUSG00000073538	-0.416566	0.00879705	0.161693	122.484	105.803	145.609	197.255	200.591	150.291	E330020D12Rik	protein_coding
ENSMUSG00000044229	0.441815	0.00882075	0.16194	303.8	226.542	352.992	237.24	220.776	124.153	Nxpe4	protein_coding
ENSMUSG00000052921	-0.475505	0.00883705	0.16205	41.4711	63.4816	49.6394	63.9748	108.496	88.2141	Arhgef15	protein_coding
ENSMUSG00000024664	-0.352086	0.00886327	0.162154	395.422	372.176	514.044	489.585	586.633	631.221	Fads3	protein_coding
ENSMUSG00000034467	-0.491379	0.00885545	0.162154	21.2178	13.6921	19.8558	23.102	54.2478	41.82	Dynlrb2	protein_coding
ENSMUSG00000052684	-0.333172	0.00900707	0.164593	132525	134678	119524	158786	150742	195059	Jun	protein_coding
ENSMUSG00000007033	-0.462624	0.00907091	0.165536	64.6178	74.6842	62.8766	92.408	85.7872	144.41	Hspa1l	protein_coding
ENSMUSG00000033436	-0.269589	0.00907968	0.165536	678.005	638.55	671.787	779.248	825.071	833.787	Armcx2	protein_coding
ENSMUSG00000020315	-0.255493	0.00915533	0.166259	5897.58	6051.91	6421.14	7405.08	8125.82	6713.42	Sptbn1	protein_coding
ENSMUSG00000022377	0.377643	0.00918366	0.166259	2886.58	3559.95	5214.35	2407.05	2849.9	3213.61	Asap1	protein_coding
ENSMUSG00000027111	0.249677	0.00915045	0.166259	22546.8	21250.2	24262.7	19341.7	19312.2	17859.8	Itga6	protein_coding
ENSMUSG00000029761	-0.42064	0.00917931	0.166259	288.369	333.59	402.631	573.107	616.911	320.185	Cald1	protein_coding
ENSMUSG00000085956	-0.436387	0.00916686	0.166259	161.062	141.9	93.7634	219.469	152.651	226.089	4930481B07Rik	processed_transcript
ENSMUSG00000092203	-0.342785	0.00913367	0.166259	251.72	261.395	266.95	336.756	305.302	382.261	1110038B12Rik	processed_transcript
ENSMUSG00000095788	0.490803	0.0091932	0.166259	44.3645	42.3211	81.6293	39.9842	22.7084	23.5238	Sirpb1a	protein_coding
ENSMUSG00000021981	-0.392336	0.00921554	0.166347	1474.64	1056.78	1539.93	1865.93	2505.49	1357.19	Cab39l	protein_coding
ENSMUSG00000050994	0.415756	0.00922977	0.166347	152.382	124.474	143.403	89.7424	107.234	93.4416	Adgb	protein_coding
ENSMUSG00000058704	0.292115	0.00922307	0.166347	986.627	888.742	1068.9	783.691	861.657	712.901	Memo1	protein_coding
ENSMUSG00000034729	0.311357	0.00928381	0.16713	527.551	471.755	591.261	426.498	410.012	411.012	Mrps10	protein_coding
ENSMUSG00000074733	0.324253	0.00934444	0.168029	1128.4	995.79	1205.69	897.424	989.076	696.565	5830428H23Rik	processed_transcript
ENSMUSG00000035885	-0.352867	0.00936913	0.168281	1803.51	2145.93	1328.13	2216.01	2082.86	2739.86	Cox8a	protein_coding
ENSMUSG00000049866	0.237928	0.00938092	0.168301	16330	14897	15146.6	13649.7	12615.8	12625.1	Arl4c	protein_coding
ENSMUSG00000054580	-0.487121	0.00946439	0.169605	9.64445	18.6711	18.7527	29.3218	35.3241	34.6322	Pla2r1	protein_coding
ENSMUSG00000026650	-0.422443	0.00948398	0.169763	216.036	225.297	121.341	302.992	234.653	290.78	Meig1	protein_coding
ENSMUSG00000037606	-0.447983	0.00952957	0.170386	65.5822	51.0342	61.7735	87.0768	100.926	92.1347	Osbpl5	protein_coding
ENSMUSG00000030854	-0.479267	0.00957378	0.170982	52.08	49.7895	23.1651	75.5258	73.1714	70.5713	Ptpn5	protein_coding
ENSMUSG00000005506	0.293794	0.00966787	0.172272	4796.18	4866.92	6442.1	4264.98	4478.6	4099.67	Celf1	protein_coding
ENSMUSG00000063694	-0.37189	0.00966438	0.172272	263.293	216.584	201.867	358.969	306.563	269.87	Cycs	protein_coding
ENSMUSG00000064663	-0.468993	0.0096946	0.172553	6.75111	8.71316	11.031	23.102	27.7547	16.9894	Gm24859	snRNA
ENSMUSG00000033166	0.330827	0.00972546	0.172907	786.987	626.103	705.983	635.305	528.601	465.901	Dis3	protein_coding
ENSMUSG00000031207	0.278336	0.00975476	0.173232	10092.9	10886.5	13323.2	9174.16	9387.39	9189.95	Msn	protein_coding
ENSMUSG00000029189	0.412892	0.00980697	0.173768	288.369	260.15	176.496	140.389	193.021	167.28	Sel1l3	protein_coding
ENSMUSG00000030243	0.286331	0.00980326	0.173768	657.751	653.487	626.56	549.117	531.124	478.317	Recql	protein_coding
ENSMUSG00000078780	0.486667	0.00982264	0.17385	35.6845	39.8316	69.4952	27.5447	29.0163	18.2963	Gm5150	protein_coding
ENSMUSG00000068245	0.36346	0.00988	0.174277	493.796	387.113	445.652	382.96	340.626	260.722	Phf11d	protein_coding
ENSMUSG00000069267	-0.485517	0.00987069	0.174277	11.5733	24.8947	16.5465	37.3186	40.3705	31.365	Hist1h3b	protein_coding
ENSMUSG00000099250	0.480829	0.00986262	0.174277	10344.6	5194.29	15081.6	3509.73	5135.88	5207.25	Metazoa_SRP	misc_RNA
ENSMUSG00000052565	-0.315472	0.00991816	0.174755	9257.7	9127.66	9441.42	13394.7	9131.29	13138.7	Hist1h1d	protein_coding
ENSMUSG00000024298	0.274135	0.00998138	0.175284	3144.09	3232.58	3941.37	2822	2958.4	2601.99	Zfp871	protein_coding
ENSMUSG00000032661	0.450855	0.00996109	0.175284	188.067	115.761	180.908	135.946	73.1714	97.3622	Oas3	protein_coding
ENSMUSG00000039384	-0.448685	0.00998155	0.175284	183.244	175.508	101.485	215.915	176.621	325.412	Dusp10	protein_coding
ENSMUSG00000036452	0.293948	0.00999301	0.175289	759.982	764.269	824.015	553.559	619.434	695.911	Arhgap26	protein_coding
ENSMUSG00000089536	0.474228	0.0100358	0.175845	141.773	148.124	274.672	74.6372	170.313	86.2538	Scarna3a	snoRNA
ENSMUSG00000055541	0.244305	0.0100712	0.176269	19354.5	17349.1	19557.9	16447.7	15044.3	15421.8	Lair1	protein_coding
ENSMUSG00000031502	-0.342982	0.0101063	0.176686	598.92	623.613	918.881	949.847	980.245	900.437	Col4a1	protein_coding
ENSMUSG00000040811	-0.39345	0.0101183	0.1767	168.778	168.04	159.949	184.816	287.639	231.97	Eml2	protein_coding
ENSMUSG00000031538	-0.346611	0.0101442	0.176955	222.787	226.542	207.383	265.673	286.378	317.571	Plat	protein_coding
ENSMUSG00000039987	0.336094	0.0101801	0.17719	1008.81	845.176	967.418	767.697	833.902	558.036	Phtf2	protein_coding
ENSMUSG00000046675	-0.309431	0.0101737	0.17719	1011.7	916.126	764.447	1226.18	1212.38	997.8	Tmem251	protein_coding
ENSMUSG00000026399	-0.4651	0.0102244	0.177765	88.7289	60.9921	137.887	186.593	184.19	109.778	Cd55	protein_coding
ENSMUSG00000039629	-0.477936	0.0102467	0.177955	657.751	451.84	1033.6	1311.48	2190.1	1242.19	Strip2	protein_coding
ENSMUSG00000025038	-0.483411	0.0102624	0.178032	27.0045	14.9368	19.8558	36.4301	60.5557	32.0185	Efhc2	protein_coding
ENSMUSG00000037254	-0.483679	0.0102764	0.178078	30.8622	14.9368	22.062	51.5352	55.5094	31.365	Itih2	protein_coding
ENSMUSG00000066415	0.247997	0.010299	0.178202	3189.42	3201.46	3599.41	2703.82	2974.8	2629.43	Msl2	protein_coding
ENSMUSG00000072235	-0.322499	0.0103175	0.178202	3305.15	3639.61	2339.67	3955.77	4203.57	3836.99	Tuba1a	protein_coding
ENSMUSG00000072568	-0.3427	0.0103111	0.178202	620.138	576.313	651.931	818.344	996.646	635.795	Fam84b	protein_coding
ENSMUSG00000020716	0.354566	0.0103483	0.17854	6135.8	7332.75	10351.5	5104.65	6199.39	6471	Nf1	protein_coding
ENSMUSG00000028700	-0.24144	0.0105265	0.181416	1265.35	1211.13	1284.01	1434.99	1554.26	1512.71	Pomgnt1	protein_coding
ENSMUSG00000058794	0.478589	0.0106269	0.182945	77.1556	75.929	136.784	82.6341	39.1089	37.246	Nfe2	protein_coding
ENSMUSG00000030551	-0.461555	0.0106648	0.183197	58.8311	63.4816	71.7014	87.0768	155.174	81.6797	Nr2f2	protein_coding
ENSMUSG00000030621	-0.447033	0.0106627	0.183197	58.8311	69.7053	79.4231	87.9653	140.035	101.283	Me3	protein_coding
ENSMUSG00000025804	0.285218	0.0107275	0.184074	1792.9	1794.91	1612.73	1609.14	1347.36	1222.58	Ccr1	protein_coding
ENSMUSG00000032125	-0.413591	0.0107753	0.184385	81.0134	85.8869	83.8355	121.73	114.803	128.727	Robo4	protein_coding
ENSMUSG00000039672	-0.471369	0.0107603	0.184385	547.805	341.058	586.849	1012.93	1710.7	641.023	Kcne2	protein_coding
ENSMUSG00000097820	-0.473444	0.0107808	0.184385	15.4311	26.1395	7.72169	38.2071	49.2015	24.1772	E530011L22Rik	lincRNA
ENSMUSG00000064168	-0.456355	0.010816	0.184787	95.48	68.4605	56.258	125.284	83.2641	146.37	Hist1h2bh	protein_coding
ENSMUSG00000025198	0.311891	0.0108951	0.185763	836.174	882.519	1097.58	728.601	821.286	657.358	Erlin1	protein_coding
ENSMUSG00000032060	-0.405084	0.0109085	0.185763	173.6	255.171	148.918	233.686	281.332	314.304	Cryab	protein_coding
ENSMUSG00000040714	-0.464035	0.0109048	0.185763	7.71556	9.9579	44.1239	45.3155	66.8636	38.5528	Klc3	protein_coding
ENSMUSG00000039405	-0.401954	0.0109319	0.18596	120.556	139.411	129.063	180.373	228.345	152.904	Prss23	protein_coding
ENSMUSG00000037049	-0.246529	0.0109819	0.186609	1596.16	1489.95	1449.47	1695.33	1845.69	1911.31	Smpd1	protein_coding
ENSMUSG00000038390	-0.342087	0.0110473	0.187518	296.085	306.205	300.043	345.641	370.904	471.782	Gpr162	protein_coding
ENSMUSG00000034361	-0.356899	0.0111192	0.188536	201.569	235.255	258.125	275.447	357.026	304.502	Cpne2	protein_coding
ENSMUSG00000002771	-0.461704	0.0111466	0.188797	5.78667	9.9579	14.3403	17.7708	26.4931	28.7513	Grin2d	protein_coding
ENSMUSG00000006050	-0.271377	0.0112099	0.189666	834.245	759.29	691.643	956.956	949.967	905.011	Sra1	protein_coding
ENSMUSG00000002289	-0.475233	0.0112534	0.189993	15.4311	18.6711	12.1341	31.9874	23.97	39.8597	Angptl4	protein_coding
ENSMUSG00000035948	-0.473737	0.0112531	0.189993	50.1511	39.8316	99.2789	111.956	155.174	75.7988	Acss3	protein_coding
ENSMUSG00000001440	0.241101	0.0112879	0.190077	12844.5	11308.4	12088.9	10574.5	10314.7	9406.24	Kpnb1	protein_coding
ENSMUSG00000036006	0.301434	0.011287	0.190077	836.174	674.647	907.85	653.964	650.974	609.658	Fam65b	protein_coding
ENSMUSG00000056073	0.414727	0.0112946	0.190077	331.769	278.821	170.98	166.157	193.021	174.468	Grik2	protein_coding
ENSMUSG00000045392	0.4682	0.0113073	0.190089	72.3333	49.7895	80.5262	35.5415	51.7246	32.6719	Olfr1033	protein_coding
ENSMUSG00000092417	-0.333054	0.0113577	0.190732	214.107	216.584	218.414	294.106	269.977	284.245	Gpank1	protein_coding
ENSMUSG00000061458	0.339723	0.011429	0.191725	419.533	377.155	505.219	334.09	365.857	291.433	Nol10	protein_coding
ENSMUSG00000008153	-0.377724	0.0114594	0.191826	257.507	246.458	210.692	413.17	262.408	311.69	Clstn3	protein_coding
ENSMUSG00000036526	0.429169	0.0114562	0.191826	148.524	177.997	261.434	100.405	137.512	149.637	Card11	protein_coding
ENSMUSG00000023191	-0.281635	0.0115656	0.192946	590.24	604.942	558.168	685.952	687.559	798.501	Leprel2	protein_coding
ENSMUSG00000029675	-0.377685	0.0115998	0.192946	148.524	175.508	222.826	271.004	253.577	232.624	Eln	protein_coding
ENSMUSG00000031078	-0.407733	0.0115852	0.192946	178.422	196.668	289.012	317.208	401.181	250.267	Cttn	protein_coding
ENSMUSG00000031138	0.316501	0.0115967	0.192946	490.902	431.924	418.074	376.74	355.765	313.65	F9	protein_coding
ENSMUSG00000049744	0.375545	0.0115869	0.192946	460.04	463.042	640.9	425.61	426.413	284.899	Arhgap15	protein_coding
ENSMUSG00000072640	0.31045	0.0115604	0.192946	446.538	379.645	452.27	324.316	343.149	335.214	Lyrm9	protein_coding
ENSMUSG00000016493	0.445207	0.0117059	0.194505	109.947	121.984	144.506	105.736	79.4793	54.2353	Cd46	protein_coding
ENSMUSG00000029333	-0.307711	0.0117243	0.194606	5370.03	5204.25	5258.47	5384.54	6552.63	8228.74	Rasgef1b	protein_coding
ENSMUSG00000026042	-0.433805	0.011754	0.194825	86.8	92.1105	164.362	186.593	190.498	150.944	Col5a2	protein_coding
ENSMUSG00000073591	0.387548	0.0117622	0.194825	246.898	165.55	209.589	157.271	137.512	148.33	Pcdhb22	protein_coding
ENSMUSG00000031112	0.380906	0.011836	0.195355	297.049	337.324	274.672	265.673	223.299	165.973	2610018G03Rik	protein_coding
ENSMUSG00000032232	-0.470372	0.0118438	0.195355	1126.47	862.603	1526.69	2069.41	2682.11	1521.86	Cgnl1	protein_coding
ENSMUSG00000044708	0.331038	0.0118318	0.195355	568.058	749.332	555.962	500.247	519.77	415.586	Kcnj10	protein_coding
ENSMUSG00000097859	0.418414	0.0118074	0.195355	202.533	240.234	393.806	169.711	214.468	181.002	Gm26601	lincRNA
ENSMUSG00000027961	0.354603	0.0118576	0.195377	326.947	359.729	434.621	326.094	240.961	265.296	Lrrc39	protein_coding
ENSMUSG00000038523	-0.411537	0.0118847	0.19562	113.804	112.026	79.4231	168.822	133.727	143.756	1700003F12Rik	protein_coding
ENSMUSG00000075415	0.348757	0.0119011	0.195685	3887.68	4885.59	6576.67	3271.6	3909.63	4322.49	Fnbp1	protein_coding
ENSMUSG00000034675	-0.424448	0.0119181	0.19576	104.16	102.068	145.609	150.163	233.392	149.637	Dbn1	protein_coding
ENSMUSG00000074158	0.346291	0.0119472	0.19583	472.578	351.016	467.714	336.756	359.549	279.671	9830147E19Rik	protein_coding
ENSMUSG00000080242	-0.363408	0.0119402	0.19583	648.107	695.808	643.107	813.013	676.205	1202.98	Gm15487	pseudogene
ENSMUSG00000022311	0.263396	0.0120021	0.196322	8961.62	8970.82	10849	7209.6	8347.85	8022.26	Csmd3	protein_coding
ENSMUSG00000070526	-0.468589	0.0119994	0.196322	11.5733	8.71316	27.5775	31.9874	35.3241	36.5925	Peg12	protein_coding
ENSMUSG00000028780	-0.400033	0.012051	0.196731	312.48	229.032	354.095	397.177	570.233	326.065	Sema3c	protein_coding
ENSMUSG00000061273	0.279653	0.0120521	0.196731	1168.91	1010.73	1050.15	932.077	914.643	765.176	Mmgt1	protein_coding
ENSMUSG00000025780	-0.35477	0.012092	0.196974	461.969	482.958	521.766	640.636	837.687	501.187	Itih5	protein_coding
ENSMUSG00000054850	0.356801	0.0120869	0.196974	395.422	332.345	286.806	226.577	238.438	286.206	6330419J24Rik	protein_coding
ENSMUSG00000023456	-0.243824	0.0121135	0.19712	2377.36	2295.3	1989.99	2663.84	2634.17	2694.78	Tpi1	protein_coding
ENSMUSG00000025887	0.446694	0.0121387	0.197326	189.996	130.697	133.475	132.392	90.8335	63.3835	Casp12	protein_coding
ENSMUSG00000044393	-0.471419	0.0121619	0.1975	35.6845	32.3632	59.5673	57.755	123.635	58.156	Dsg2	protein_coding
ENSMUSG00000002992	0.471785	0.0122059	0.19791	43.4	72.1947	94.8665	53.3123	35.3241	24.1772	Apoc2	protein_coding
ENSMUSG00000029231	-0.385524	0.0122124	0.19791	191.924	135.676	186.424	213.249	288.901	224.783	Pdgfra	protein_coding
ENSMUSG00000024665	-0.349225	0.0122761	0.19861	360.702	387.113	365.126	416.724	632.05	443.684	Fads2	protein_coding
ENSMUSG00000097779	0.47144	0.0122807	0.19861	59.7956	37.3421	26.4744	23.9905	20.1852	18.2963	4833407H14Rik	lincRNA
ENSMUSG00000053153	-0.458432	0.0122958	0.198649	54.0089	32.3632	59.5673	78.1914	103.449	66.6507	Spag16	protein_coding
ENSMUSG00000071342	-0.470653	0.0123279	0.198964	22.1822	23.65	28.6806	40.8728	60.5557	38.5528	Lsmem1	protein_coding
ENSMUSG00000086040	-0.469669	0.0123414	0.198978	25.0756	47.3	40.8147	45.3155	97.1414	64.6903	Wipf3	protein_coding
ENSMUSG00000035131	0.4657	0.0123808	0.199284	51.1156	67.2158	43.0208	32.8759	30.2778	28.7513	Brinp3	protein_coding
ENSMUSG00000056498	0.411092	0.0123857	0.199284	118.627	110.782	135.681	91.5194	74.433	82.3332	Tmem154	protein_coding
ENSMUSG00000026831	-0.4575	0.0124268	0.199463	10.6089	9.9579	8.82479	18.6593	30.2778	21.5634	1700007K13Rik	protein_coding
ENSMUSG00000044609	0.300243	0.0124348	0.199463	679.933	597.474	598.983	547.34	430.198	503.147	Gm9294	pseudogene
ENSMUSG00000049037	0.305142	0.0124133	0.199463	417.605	403.295	386.085	316.32	338.103	297.968	Clec4a1	protein_coding
ENSMUSG00000002769	-0.459599	0.0124714	0.199847	19.2889	4.97895	15.4434	21.3249	32.801	38.5528	Gnmt	protein_coding
ENSMUSG00000077339	0.470514	0.0124948	0.200019	25.0756	72.1947	81.6293	28.4332	27.7547	33.3253	Gm23010	snoRNA
ENSMUSG00000027298	-0.334717	0.0125779	0.201144	198.676	234.011	240.476	303.88	296.471	282.939	Tyro3	protein_coding
ENSMUSG00000026238	-0.228689	0.0125982	0.201161	8823.7	9173.71	8419.95	10771.7	10786.5	9732.3	Ptma	protein_coding
ENSMUSG00000058402	0.336325	0.0126045	0.201161	271.009	272.597	313.28	205.252	234.653	213.021	Zfp420	protein_coding
ENSMUSG00000070867	-0.454868	0.0127168	0.202747	8.68	6.22369	15.4434	23.9905	29.0163	20.2566	Trabd2b	protein_coding
ENSMUSG00000021880	0.325195	0.0127473	0.203028	384.813	337.324	345.27	302.103	243.484	274.444	Rnase6	protein_coding
ENSMUSG00000031239	-0.370923	0.0128012	0.203476	532.373	473	555.962	748.149	913.382	494.652	Itm2a	protein_coding
ENSMUSG00000032680	-0.440396	0.0127921	0.203476	3.85778	16.1816	7.72169	28.4332	30.2778	14.3756	6820408C15Rik	protein_coding
ENSMUSG00000050373	-0.381458	0.0128429	0.203907	161.062	160.571	136.784	179.485	204.375	254.187	Snx21	protein_coding
ENSMUSG00000050840	0.431769	0.0128542	0.203907	122.484	134.432	83.8355	83.5226	74.433	64.0369	Cdh20	protein_coding
ENSMUSG00000065573	0.45997	0.0129134	0.20464	26.04	18.6711	40.8147	14.2166	15.1389	9.80157	Mir350	miRNA
ENSMUSG00000000296	-0.443274	0.0129521	0.204929	74.2622	62.2369	81.6293	125.284	148.866	77.7591	Tpd52l1	protein_coding
ENSMUSG00000035964	-0.465161	0.0129577	0.204929	40.5067	60.9921	29.7837	87.0768	46.6783	96.7088	Tmem59l	protein_coding
ENSMUSG00000021025	-0.32048	0.0130178	0.205673	12242.7	13662.2	11674.1	13480.9	14592.7	20509.5	Nfkbia	protein_coding
ENSMUSG00000060131	0.440996	0.0130733	0.206248	169.742	190.445	349.682	199.921	119.85	128.074	Atp8b4	protein_coding
ENSMUSG00000090203	0.401353	0.0130803	0.206248	212.178	230.276	376.157	176.819	182.929	205.833	AU015336	sense_intronic
ENSMUSG00000014592	0.346085	0.0131578	0.206863	461.005	581.292	466.611	308.323	460.475	366.579	Camta1	protein_coding
ENSMUSG00000017765	-0.290113	0.0131637	0.206863	1120.68	949.734	1226.65	1199.53	1449.55	1483.96	Slc12a4	protein_coding
ENSMUSG00000030495	-0.353403	0.0131841	0.206863	420.498	388.358	446.755	441.604	725.407	527.978	Slc7a10	protein_coding
ENSMUSG00000033618	-0.463467	0.0132113	0.206863	24.1111	37.3421	35.2992	41.7613	59.2941	69.2644	Map3k13	protein_coding
ENSMUSG00000037447	-0.308659	0.0132006	0.206863	810.134	911.148	1021.47	972.949	1170.74	1354.58	Arid5a	protein_coding
ENSMUSG00000047735	0.367232	0.0131644	0.206863	1112.97	852.645	1025.88	845.888	851.564	493.346	Samd9l	protein_coding
ENSMUSG00000052387	-0.462078	0.0132078	0.206863	2716.84	1893.25	3620.37	4477.34	6044.21	3890.57	Trpm3	protein_coding
ENSMUSG00000020428	0.46608	0.0132405	0.207115	62.6889	52.279	33.093	26.6561	21.4468	31.365	Gabra6	protein_coding
ENSMUSG00000046432	-0.338778	0.0132955	0.207768	257.507	257.661	201.867	289.663	330.533	327.372	Ngfrap1	protein_coding
ENSMUSG00000022876	0.295931	0.0133246	0.208017	4366.04	3486.51	4184.05	3652.78	3259.91	2643.16	Samsn1	protein_coding
ENSMUSG00000041840	0.377698	0.0133825	0.208601	219.893	182.976	207.383	167.934	152.651	120.886	Haus1	protein_coding
ENSMUSG00000042015	0.233957	0.0133885	0.208601	1526.72	1621.89	1499.11	1245.73	1329.7	1329.75	Wdr41	protein_coding
ENSMUSG00000041731	-0.454997	0.0134093	0.208718	33.7556	46.0553	45.227	72.8601	87.0488	52.275	Pgm5	protein_coding
ENSMUSG00000020930	-0.463523	0.0134638	0.209169	10.6089	21.1605	17.6496	36.4301	40.3705	25.4841	Ccdc103	protein_coding
ENSMUSG00000034445	0.232316	0.0134999	0.209169	2612.68	2652.53	2545.95	2041.86	2168.65	2359.56	Cyb561a3	protein_coding
ENSMUSG00000047671	0.454698	0.0134684	0.209169	62.6889	48.5447	73.9076	36.4301	41.632	33.3253	Tctex1d4	protein_coding
ENSMUSG00000047880	0.437172	0.0135046	0.209169	12.5378	28.629	23.1651	12.4395	6.30788	5.88094	Cxcr5	protein_coding
ENSMUSG00000081208	0.418907	0.0134913	0.209169	164.92	204.137	330.93	147.497	141.297	176.428	Gm11400	pseudogene
ENSMUSG00000024966	-0.234072	0.0135848	0.209586	1613.52	1483.73	1542.13	1824.17	1949.14	1754.48	Stip1	protein_coding
ENSMUSG00000028555	-0.454708	0.0135755	0.209586	25.0756	7.46842	9.92789	28.4332	44.1552	26.791	Ttc39a	protein_coding
ENSMUSG00000038264	-0.305915	0.0135622	0.209586	313.445	317.408	352.992	454.932	396.135	401.211	Sema7a	protein_coding
ENSMUSG00000039195	-0.452856	0.0135489	0.209586	38.5778	84.6421	57.3611	73.7487	112.28	113.045	1110008P14Rik	protein_coding
ENSMUSG00000021704	0.275023	0.0136126	0.20981	1559.51	1414.02	1599.49	1355.91	1298.16	1054.65	Mtx3	protein_coding
ENSMUSG00000022105	0.249147	0.0136337	0.209929	2766.03	2712.28	3260.76	2390.17	2549.65	2310.56	Rb1	protein_coding
ENSMUSG00000031428	-0.408621	0.0136502	0.209978	116.698	103.313	104.794	151.052	205.637	125.46	Zcchc18	protein_coding
ENSMUSG00000052812	0.294243	0.0136875	0.210142	2024.37	2035.15	2575.74	1705.1	2024.83	1548.65	Atad2b	protein_coding
ENSMUSG00000080921	-0.340252	0.0136814	0.210142	855.462	1039.36	817.396	1122.22	941.136	1517.94	Rpl38-ps2	pseudogene
ENSMUSG00000028456	-0.304306	0.0137433	0.210401	685.72	587.516	686.127	749.038	990.338	760.602	Unc13b	protein_coding
ENSMUSG00000031584	0.303798	0.0137445	0.210401	1149.62	1028.15	1275.18	1080.46	841.472	795.887	Gsr	protein_coding
ENSMUSG00000044337	-0.415152	0.0137441	0.210401	103.196	114.516	125.753	125.284	227.084	162.053	Ackr3	protein_coding
ENSMUSG00000010067	-0.264266	0.013802	0.210667	1756.25	1477.5	1447.27	1740.65	1942.83	2041.99	Rassf1	protein_coding
ENSMUSG00000040841	-0.441702	0.0137806	0.210667	50.1511	43.5658	61.7735	66.6404	85.7872	96.0554	Six5	protein_coding
ENSMUSG00000053819	0.239573	0.013798	0.210667	4400.76	4495.99	5179.05	3710.54	4044.61	4015.38	Camk2d	protein_coding
ENSMUSG00000019920	0.2754	0.0138978	0.211924	9125.58	8058.43	8751.99	7543.69	7655.25	5799.26	Lims1	protein_coding
ENSMUSG00000079662	-0.440015	0.0139478	0.212317	41.4711	60.9921	56.258	71.0831	82.0025	97.3622	Ntn3	protein_coding
ENSMUSG00000087370	0.250547	0.0139505	0.212317	5607.28	5519.16	6278.84	5017.58	5135.88	4265.64	Tmem170b	protein_coding
ENSMUSG00000019789	-0.45117	0.0139833	0.212611	52.08	57.2579	48.5363	95.0736	116.065	55.5422	Hey2	protein_coding
ENSMUSG00000037887	-0.384885	0.0140131	0.212859	631.711	519.055	522.869	525.126	751.9	1078.83	Dusp8	protein_coding
ENSMUSG00000022261	-0.41418	0.0140403	0.213066	324.053	205.382	239.372	351.861	537.432	262.682	Sdc2	protein_coding
ENSMUSG00000030159	0.453191	0.0140681	0.213282	57.8667	49.7895	67.289	40.8728	31.5394	31.365	Clec1b	protein_coding
ENSMUSG00000023046	-0.462344	0.0141451	0.214243	13.5022	22.4053	38.6085	46.204	59.2941	39.8597	Igfbp6	protein_coding
ENSMUSG00000063193	0.4327	0.0141891	0.214704	197.711	164.305	175.393	171.488	98.403	75.7988	Cd300lb	protein_coding
ENSMUSG00000055435	0.264009	0.0142663	0.215665	13355.6	14364.3	15848.2	12444	12822.7	10372	Maf	protein_coding
ENSMUSG00000082855	0.441482	0.0143173	0.216228	72.3333	104.558	148.918	71.9716	73.1714	58.156	Gm14537	pseudogene
ENSMUSG00000093979	0.357186	0.014335	0.216289	395.422	322.387	487.57	350.084	264.931	275.097	Gm2237	protein_coding
ENSMUSG00000004668	0.373147	0.0144686	0.21791	183.244	164.305	201.867	135.058	113.542	145.717	Abca13	protein_coding
ENSMUSG00000025902	-0.394655	0.014484	0.21791	103.196	100.824	156.64	166.157	177.882	173.814	Sox17	protein_coding
ENSMUSG00000038402	-0.457878	0.0144748	0.21791	20.2533	41.0763	34.1961	46.204	65.602	56.8491	Foxf2	protein_coding
ENSMUSG00000025470	-0.341235	0.0145165	0.218191	211.213	251.437	204.073	278.112	269.977	331.946	Zfp511	protein_coding
ENSMUSG00000016995	-0.459428	0.0145759	0.218874	23.1467	34.8526	31.9899	40.8728	79.4793	45.7406	Matn4	protein_coding
ENSMUSG00000030321	-0.456731	0.0146025	0.219066	33.7556	21.1605	43.0208	48.8696	71.9099	54.2353	Efcab12	protein_coding
ENSMUSG00000026999	0.413615	0.0147335	0.22061	182.28	129.453	152.228	116.399	123.635	75.1454	Nup35	protein_coding
ENSMUSG00000050350	0.437438	0.0147312	0.22061	15.4311	18.6711	35.2992	7.99684	13.8773	7.18782	Gpr18	protein_coding
ENSMUSG00000046245	0.32257	0.014756	0.220738	497.653	455.574	458.889	434.495	345.672	309.076	Pilra	protein_coding
ENSMUSG00000029632	-0.297061	0.0147942	0.221099	1009.77	918.616	821.809	1274.16	1248.96	957.286	Ndufa4	protein_coding
ENSMUSG00000005800	-0.452003	0.0148228	0.221107	76.1911	130.697	127.959	286.998	92.0951	187.537	Mmp8	protein_coding
ENSMUSG00000048410	0.285046	0.0148197	0.221107	2206.65	2362.51	3107.43	1993.88	2065.2	2091.65	Zfp407	protein_coding
ENSMUSG00000032172	-0.452793	0.0149105	0.222046	6.75111	19.9158	26.4744	48.8696	34.0626	30.0581	Olfm2	protein_coding
ENSMUSG00000049353	-0.458812	0.014914	0.222046	28.9333	16.1816	58.4642	50.6467	88.3104	62.0766	Rd3	protein_coding
ENSMUSG00000004709	0.430603	0.0149677	0.222426	225.68	180.487	403.734	221.246	166.528	132.648	Cd244	protein_coding
ENSMUSG00000039110	-0.434476	0.0149548	0.222426	90.6578	63.4816	101.485	110.179	191.76	107.164	Mycbpap	protein_coding
ENSMUSG00000031980	0.401012	0.0150198	0.222467	434	398.316	210.692	220.357	232.13	263.989	Agt	protein_coding
ENSMUSG00000032387	-0.445041	0.0150142	0.222467	19.2889	8.71316	8.82479	31.9874	37.8473	17.6428	Rbpms2	protein_coding
ENSMUSG00000036395	-0.454078	0.015027	0.222467	54.0089	44.8105	57.3611	75.5258	145.081	56.8491	Glb1l2	protein_coding
ENSMUSG00000054134	0.440281	0.0150165	0.222467	22.1822	28.629	22.062	7.99684	5.04631	16.3359	Umodl1	protein_coding
ENSMUSG00000002379	-0.327152	0.0150583	0.222573	355.88	362.218	277.981	381.183	432.721	484.851	Ndufa11	protein_coding
ENSMUSG00000039958	-0.385233	0.0150624	0.222573	121.52	129.453	127.959	206.141	191.76	140.489	Mettl20	protein_coding
ENSMUSG00000031362	0.456723	0.0150872	0.222731	92.5867	85.8869	24.2682	40.8728	36.5857	24.8306	Xlr4c	protein_coding
ENSMUSG00000029070	-0.390624	0.015112	0.222888	116.698	130.697	168.774	157.271	227.084	210.407	Mxra8	protein_coding
ENSMUSG00000036181	-0.328372	0.0151279	0.222913	19352.5	18921.2	15884.6	23042.5	18160.4	29611.8	Hist1h1c	protein_coding
ENSMUSG00000043740	0.336084	0.0151522	0.223063	379.027	431.924	377.26	279.89	252.315	362.005	B430306N03Rik	protein_coding
ENSMUSG00000073144	-0.425946	0.0151735	0.223169	63.6533	82.1526	65.0828	106.625	80.7409	133.301	4930599N23Rik	antisense
ENSMUSG00000030695	-0.213257	0.0152688	0.224284	6206.2	6396.7	6175.15	7237.14	7000.49	7724.29	Aldoa	protein_coding
ENSMUSG00000040562	-0.437283	0.0152779	0.224284	3.85778	12.4474	13.2372	19.5478	30.2778	21.5634	Gstm2	protein_coding
ENSMUSG00000026142	0.25323	0.0152963	0.224346	1123.58	1100.35	960.799	912.529	871.749	846.202	Rhbdd1	protein_coding
ENSMUSG00000032420	-0.45365	0.015404	0.225505	32.7911	44.8105	69.4952	79.0799	124.896	58.156	Nt5e	protein_coding
ENSMUSG00000073633	-0.453685	0.0154038	0.225505	25.0756	24.8947	27.5775	39.9842	47.9399	49.0078	Fbxo36	protein_coding
ENSMUSG00000035372	-0.425466	0.0155461	0.227374	58.8311	80.9079	52.9487	102.182	80.7409	111.084	1810055G02Rik	protein_coding
ENSMUSG00000038508	-0.409139	0.0155755	0.227592	116.698	115.761	122.444	157.271	127.419	236.545	Gdf15	protein_coding
ENSMUSG00000040170	-0.438324	0.0156207	0.227859	22.1822	9.9579	5.51549	38.2071	34.0626	18.9497	Fmo2	protein_coding
ENSMUSG00000072966	-0.270709	0.0156227	0.227859	778.307	673.403	618.838	868.102	865.442	819.411	Gprasp2	protein_coding
ENSMUSG00000089015	0.451074	0.015638	0.227872	29.8978	27.3842	48.5363	21.3249	21.4468	9.14813	Gm24996	snRNA
ENSMUSG00000053957	-0.447266	0.0156879	0.228387	5.78667	18.6711	22.062	28.4332	29.0163	41.82	Gm12474	lincRNA
ENSMUSG00000015340	0.327597	0.0157759	0.228823	4477.92	3512.65	4588.89	3681.21	3584.14	2362.83	Cybb	protein_coding
ENSMUSG00000016382	-0.369286	0.0157708	0.228823	703.08	468.021	771.066	913.417	1110.19	667.813	Pls3	protein_coding
ENSMUSG00000021196	-0.310741	0.0157341	0.228823	932.618	690.829	936.531	986.277	1286.81	1018.71	Pfkp	protein_coding
ENSMUSG00000066150	-0.329006	0.0157714	0.228823	1939.5	1536.01	2082.65	2355.51	3032.83	1900.85	Slc31a1	protein_coding
ENSMUSG00000072915	0.329221	0.0158881	0.230238	277.76	247.703	308.868	223.023	209.422	205.179	Gm12258	protein_coding
ENSMUSG00000026393	0.254669	0.0160108	0.230875	5355.56	5265.24	5551.9	4787.44	4786.42	3765.11	Nek7	protein_coding
ENSMUSG00000031379	-0.452901	0.0159804	0.230875	39.5422	17.4263	30.8868	54.2008	64.3404	43.1269	Pir	protein_coding
ENSMUSG00000041219	0.284007	0.0159756	0.230875	1404.23	1419	1825.63	1268.83	1349.89	1112.15	Arhgap11a	protein_coding
ENSMUSG00000051427	-0.3061	0.01602	0.230875	565.165	531.503	733.561	707.276	768.3	859.271	Ccdc157	protein_coding
ENSMUSG00000056220	0.280921	0.016013	0.230875	2632.93	2327.66	2700.39	2231.12	2259.48	1676.72	Pla2g4a	protein_coding
ENSMUSG00000068428	-0.446628	0.0159693	0.230875	95.48	57.2579	148.918	164.38	242.223	108.471	Gmnc	protein_coding
ENSMUSG00000025981	-0.264474	0.0161711	0.23284	798.56	683.361	665.169	892.981	910.858	829.866	Coq10b	protein_coding
ENSMUSG00000037738	-0.434867	0.0161862	0.232845	68.4756	39.8316	63.9797	96.8507	112.28	71.2247	Nek5	protein_coding
ENSMUSG00000044442	0.359647	0.0162605	0.2337	244.004	205.382	265.847	190.147	193.021	145.063	N6amt1	protein_coding
ENSMUSG00000003355	-0.441342	0.0163199	0.233743	12.5378	12.4474	6.61859	23.102	25.2315	22.8703	Fkbp11	protein_coding
ENSMUSG00000019850	-0.332963	0.0163874	0.233743	24522	28672.5	24455.7	26311.4	31875	44062	Tnfaip3	protein_coding
ENSMUSG00000022357	-0.377203	0.0163708	0.233743	157.204	180.487	164.362	191.036	208.16	299.275	Klhl38	protein_coding
ENSMUSG00000030029	0.334733	0.0163186	0.233743	532.373	499.14	359.61	362.524	379.735	314.957	Lrig1	protein_coding
ENSMUSG00000030691	0.294088	0.0163568	0.233743	8198.74	8577.48	11107.1	7064.77	8508.07	6550.71	Fchsd2	protein_coding
ENSMUSG00000035441	-0.418705	0.0164083	0.233743	72.3333	72.1947	134.578	143.943	152.651	130.034	Myo1d	protein_coding
ENSMUSG00000038146	-0.332621	0.0163713	0.233743	218.929	238.99	281.29	285.221	329.272	356.777	Notch3	protein_coding
ENSMUSG00000048379	0.307699	0.0164118	0.233743	1064.75	1000.77	1249.81	892.092	1011.78	695.258	Socs4	protein_coding
ENSMUSG00000056366	-0.451575	0.0163808	0.233743	28.9333	43.5658	65.0828	51.5352	124.896	74.4919	Fabp3-ps1	protein_coding
ENSMUSG00000068617	-0.445886	0.0163959	0.233743	108.982	57.2579	105.897	152.829	230.869	84.9469	Efcab1	protein_coding
ENSMUSG00000027351	0.280584	0.0164584	0.234195	6533.15	6322.02	6964.97	5599.57	6084.58	4261.72	Spred1	protein_coding
ENSMUSG00000022220	-0.436028	0.0165341	0.234948	39.5422	97.0895	98.1758	113.733	134.989	128.727	Adcy4	protein_coding
ENSMUSG00000046844	-0.451749	0.0165412	0.234948	946.12	573.824	1175.9	1506.96	2240.56	1287.93	Vat1l	protein_coding
ENSMUSG00000085828	0.448578	0.0166437	0.236191	45.3289	49.7895	90.4541	29.3218	37.8473	38.5528	Gm15612	processed_transcript
ENSMUSG00000006576	-0.3668	0.0167293	0.236701	138.88	192.934	217.31	223.912	253.577	277.058	Slc4a3	protein_coding
ENSMUSG00000041966	0.292275	0.0167537	0.236701	848.711	891.232	1162.67	781.025	811.194	716.168	Dcaf17	protein_coding
ENSMUSG00000045838	-0.36583	0.0167104	0.236701	117.662	131.942	151.125	195.478	194.283	163.359	A430105I19Rik	protein_coding
ENSMUSG00000052749	0.379756	0.0167148	0.236701	230.502	158.082	248.197	172.376	133.727	146.37	Trim30b	protein_coding
ENSMUSG00000078502	0.40405	0.0167548	0.236701	119.591	113.271	143.403	101.293	88.3104	67.3041	Gm13212	protein_coding
ENSMUSG00000071337	0.291711	0.0167884	0.236964	3438.25	2846.71	3247.52	2855.76	2722.48	2006.71	Tia1	protein_coding
ENSMUSG00000057315	0.317207	0.016818	0.237168	469.685	473	654.138	388.291	423.89	422.774	Arhgap24	protein_coding
ENSMUSG00000052676	0.362604	0.0168552	0.237481	235.324	266.374	360.713	182.15	233.392	214.328	Zmat1	protein_coding
ENSMUSG00000021277	0.255619	0.0168912	0.237517	1621.23	1534.76	1877.47	1296.38	1505.06	1347.39	Traf3	protein_coding
ENSMUSG00000056476	0.221369	0.016903	0.237517	3615.7	3343.36	3438.36	3134.76	2929.38	2763.39	Med12l	protein_coding
ENSMUSG00000068959	0.289563	0.0168769	0.237517	730.085	738.129	956.387	685.952	642.143	604.43	Zfp619	protein_coding
ENSMUSG00000079426	0.205733	0.0169241	0.237601	4921.56	4828.34	4699.2	4281.87	4122.83	4021.26	Arpc4	protein_coding
ENSMUSG00000061298	-0.44863	0.0169827	0.238211	21.2178	12.4474	17.6496	39.0957	39.1089	25.4841	Agbl4	protein_coding
ENSMUSG00000095651	0.431129	0.017021	0.238536	16.3956	18.6711	29.7837	10.6625	10.0926	7.18782	Gm21817	lincRNA
ENSMUSG00000020424	-0.376373	0.0170646	0.238934	230.502	260.15	202.97	257.676	277.547	431.269	Gatsl3	protein_coding
ENSMUSG00000043391	0.267668	0.0171107	0.239155	1654.02	1821.05	2093.68	1402.11	1696.82	1438.22	2510009E07Rik	protein_coding
ENSMUSG00000097345	-0.443808	0.0171086	0.239155	44.3645	62.2369	25.3713	79.9684	58.0325	84.2935	AA543186	lincRNA
ENSMUSG00000054196	-0.442883	0.0171616	0.239654	17.36	12.4474	13.2372	37.3186	37.8473	18.2963	Cthrc1	protein_coding
ENSMUSG00000057335	0.253047	0.0171894	0.239829	6775.22	6724.07	8160.72	6172.68	6341.95	5364.72	Cep170	protein_coding
ENSMUSG00000073433	-0.442474	0.0172749	0.240172	27.9689	37.3421	28.6806	47.9811	50.4631	59.4628	Arhgdig	protein_coding
ENSMUSG00000079003	-0.254262	0.0172581	0.240172	645.213	723.192	660.756	773.917	820.025	864.498	Samd1	protein_coding
ENSMUSG00000087006	-0.298787	0.0172692	0.240172	385.778	319.897	392.703	455.82	430.198	505.107	Gm13889	lincRNA
ENSMUSG00000089125	0.431539	0.0172335	0.240172	27.0045	17.4263	23.1651	6.21977	8.83104	13.7222	Gm26403	snRNA
ENSMUSG00000022048	0.206711	0.017374	0.241336	13361.4	13923.6	13620	11441.7	11514.4	12183.3	Dpysl2	protein_coding
ENSMUSG00000019960	-0.276421	0.0174456	0.241943	21985.5	22643	18033.5	25167	23146.1	29328.9	Dusp6	protein_coding
ENSMUSG00000044068	-0.275413	0.0174484	0.241943	748.409	647.263	711.499	865.436	763.254	975.583	Zrsr1	protein_coding
ENSMUSG00000021144	0.309756	0.0175615	0.243099	831.351	965.916	1124.06	685.952	676.205	908.279	Mta1	protein_coding
ENSMUSG00000031951	-0.36931	0.0175626	0.243099	144.667	121.984	105.897	162.603	166.528	187.537	Tmem231	protein_coding
ENSMUSG00000014791	-0.402598	0.0176396	0.243736	65.5822	70.95	82.7324	92.408	112.28	118.272	Elmo3	protein_coding
ENSMUSG00000049336	-0.40872	0.0176321	0.243736	59.7956	94.6	103.691	132.392	109.757	140.489	Tenm2	protein_coding
ENSMUSG00000050390	-0.42802	0.0176635	0.243853	37.6133	47.3	55.1549	63.9748	76.9562	80.3729	C77080	protein_coding
ENSMUSG00000098719	0.446663	0.0176978	0.244112	35.6845	48.5447	89.351	30.2103	34.0626	31.365	mmu-mir-7212	miRNA
ENSMUSG00000083465	0.367841	0.0177448	0.244545	668.36	826.505	1363.43	653.964	736.761	674.348	Gm11652	pseudogene
ENSMUSG00000055447	0.320829	0.0178418	0.245667	1753.36	1919.38	2666.19	1501.63	1935.26	1444.1	Cd47	protein_coding
ENSMUSG00000024042	-0.356094	0.0178756	0.245704	767.698	1080.43	1189.14	1120.45	1177.05	1827.67	Sik1	protein_coding
ENSMUSG00000064427	-0.279874	0.0178717	0.245704	581.56	602.453	472.126	646.856	720.36	693.298	Gm22748	snoRNA
ENSMUSG00000015880	0.43921	0.0179299	0.246225	27.9689	28.629	49.6394	22.2135	21.4468	7.84125	Ncapg	protein_coding
ENSMUSG00000024211	-0.442746	0.0179604	0.246225	33.7556	28.629	43.0208	55.9779	85.7872	44.4338	Grm8	protein_coding
ENSMUSG00000048988	-0.430095	0.0179552	0.246225	9.64445	11.2026	6.61859	21.3249	20.1852	21.5634	Elfn1	protein_coding
ENSMUSG00000037997	0.276671	0.0180663	0.247031	645.213	653.487	773.272	575.773	591.679	507.068	Parp11	protein_coding
ENSMUSG00000042249	0.293208	0.0180529	0.247031	2282.84	2297.78	3285.03	2048.08	2210.28	1981.88	Adrbk2	protein_coding
ENSMUSG00000048782	-0.439391	0.0180483	0.247031	8.68	12.4474	18.7527	25.7676	34.0626	24.8306	Insc	protein_coding
ENSMUSG00000030747	-0.37367	0.0181084	0.247321	104.16	154.347	126.856	197.255	180.405	160.092	Dgat2	protein_coding
ENSMUSG00000042988	-0.440162	0.0181189	0.247321	12.5378	13.6921	12.1341	31.9874	25.2315	22.8703	Notum	protein_coding
ENSMUSG00000030559	-0.401009	0.0182086	0.248331	12.5378	13.6921	0	20.4364	36.5857	17.6428	Rab38	protein_coding
ENSMUSG00000030604	0.382633	0.0182865	0.249091	215.071	168.04	196.352	146.609	165.267	100.629	Zfp626	protein_coding
ENSMUSG00000039585	0.25668	0.018296	0.249091	5743.27	5572.69	7012.4	4998.03	5475.24	4600.2	Myo9a	protein_coding
ENSMUSG00000068798	0.342352	0.0183323	0.24937	2037.87	1715.25	2359.53	1795.74	1734.67	1050.73	Rap1a	protein_coding
ENSMUSG00000022091	-0.324086	0.0183953	0.250011	197.711	250.192	248.197	279.001	325.487	303.849	Sorbs3	protein_coding
ENSMUSG00000006373	-0.277634	0.0185217	0.25048	2089.95	1954.24	1944.76	2606.97	2846.12	1990.37	Pgrmc1	protein_coding
ENSMUSG00000027763	0.226312	0.0184922	0.25048	22434.9	20931.5	22562.8	19746.9	18798.8	17156	Mbnl1	protein_coding
ENSMUSG00000039156	-0.280671	0.0185205	0.25048	1049.32	911.148	901.232	1173.76	1382.69	1016.1	Stim2	protein_coding
ENSMUSG00000041220	-0.379458	0.0185066	0.25048	168.778	181.732	182.011	231.908	339.364	187.537	Elovl6	protein_coding
ENSMUSG00000051439	-0.257497	0.0184834	0.25048	8444.68	8120.66	6616.39	8727.22	9214.56	10277.3	Cd14	protein_coding
ENSMUSG00000063297	0.379118	0.0185252	0.25048	252.685	321.142	189.733	159.048	220.776	162.706	Luzp2	protein_coding
ENSMUSG00000084830	-0.325965	0.0185527	0.250636	392.529	387.113	323.208	506.467	560.14	382.915	Gm14539	pseudogene
ENSMUSG00000048058	0.405516	0.0186147	0.251259	180.351	184.221	312.177	154.606	190.498	111.738	Ldlrad3	protein_coding
ENSMUSG00000058672	-0.234035	0.0186374	0.25135	1768.79	1757.57	1521.17	1925.46	1970.58	2117.14	Tubb2a	protein_coding
ENSMUSG00000032489	-0.315666	0.018667	0.251534	230.502	242.724	263.641	299.437	360.811	296.007	Kif9	protein_coding
ENSMUSG00000038615	-0.211629	0.0187573	0.252534	3806.66	3629.65	3824.44	4241.88	4681.71	4246.69	Nfe2l1	protein_coding
ENSMUSG00000031825	-0.41212	0.018812	0.252838	50.1511	59.7474	51.8456	83.5226	74.433	86.2538	Crispld2	protein_coding
ENSMUSG00000047909	0.245809	0.018799	0.252838	1572.04	1543.47	1803.57	1466.98	1367.55	1251.99	Ankrd16	protein_coding
ENSMUSG00000078582	0.380943	0.0189421	0.25437	313.445	496.65	682.818	321.651	341.887	386.182	Hivep3	protein_coding
ENSMUSG00000031444	0.441814	0.0190074	0.254607	34.72	49.7895	61.7735	36.4301	23.97	20.2566	F10	protein_coding
ENSMUSG00000069011	-0.251561	0.0189898	0.254607	759.982	768.003	702.674	839.669	986.553	878.874	Gm10254	pseudogene
ENSMUSG00000070167	0.401698	0.0190082	0.254607	125.378	120.739	162.156	88.8538	119.85	70.5713	Gm25822	snoRNA
ENSMUSG00000020277	-0.242261	0.0191003	0.255189	2802.68	2671.21	2802.97	3354.23	2887.75	3688.66	Pfkl	protein_coding
ENSMUSG00000037936	0.296629	0.0190794	0.255189	1002.06	1111.55	1199.07	809.458	736.761	1061.84	Scarb1	protein_coding
ENSMUSG00000060181	0.264739	0.0190887	0.255189	720.44	698.297	793.128	653.964	605.557	546.927	Slc35e3	protein_coding
ENSMUSG00000083953	0.428478	0.019143	0.255532	15.4311	23.65	41.9178	12.4395	13.8773	10.455	Gm14049	pseudogene
ENSMUSG00000098320	0.401892	0.0191584	0.255532	169.742	163.061	202.97	145.72	142.558	76.4522	VIS1	misc_RNA
ENSMUSG00000026767	0.256295	0.0191747	0.255533	805.311	738.129	857.108	677.955	688.821	610.964	Fam188a	protein_coding
ENSMUSG00000019726	0.303418	0.0192866	0.256078	4181.83	4402.63	6228.1	3349.79	4198.53	4061.12	Lyst	protein_coding
ENSMUSG00000027692	0.310671	0.0193069	0.256078	398.316	435.658	441.239	347.418	375.95	272.484	Tnik	protein_coding
ENSMUSG00000038970	-0.293681	0.0192482	0.256078	373.24	354.75	384.981	404.285	522.293	481.584	Lmtk2	protein_coding
ENSMUSG00000039899	0.299345	0.0193132	0.256078	773.485	755.555	774.375	722.382	609.342	484.851	Fgl2	protein_coding
ENSMUSG00000079227	0.260909	0.0192579	0.256078	24567.3	22641.8	24035.4	20423.9	21574.2	16326.1	Ccr5	protein_coding
ENSMUSG00000097177	0.386526	0.0192797	0.256078	114.769	129.453	163.259	90.6309	108.496	86.2538	9330159M07Rik	lincRNA
ENSMUSG00000001763	-0.243819	0.0193544	0.256222	768.662	769.247	825.118	876.987	1006.74	959.9	Tspan33	protein_coding
ENSMUSG00000024077	0.212933	0.0193565	0.256222	2645.47	2737.18	2836.07	2338.63	2458.81	2228.22	Strn	protein_coding
ENSMUSG00000059708	-0.371657	0.0194209	0.256858	222.787	169.284	250.403	301.214	377.211	226.743	Akap17b	protein_coding
ENSMUSG00000006262	0.335629	0.0194705	0.257298	1333.83	1221.09	1702.08	1114.23	1320.87	781.512	Mob1b	protein_coding
ENSMUSG00000002058	-0.381603	0.0195569	0.257575	116.698	110.782	107.001	153.717	200.591	126.767	Unc119	protein_coding
ENSMUSG00000006386	-0.342304	0.0195346	0.257575	405.067	328.611	479.848	585.547	629.527	415.586	Tek	protein_coding
ENSMUSG00000030760	0.302689	0.0195122	0.257575	4238.73	3360.79	4039.55	3411.1	3410.04	2313.82	Acer3	protein_coding
ENSMUSG00000057176	-0.431185	0.0195423	0.257575	38.5778	31.1184	68.3921	77.3028	68.1251	81.6797	Gm166	protein_coding
ENSMUSG00000020321	-0.26241	0.0196055	0.257618	3594.49	3002.31	2675.01	3765.63	4087.51	3499.16	Mdh1	protein_coding
ENSMUSG00000050919	-0.433943	0.0195826	0.257618	28.9333	34.8526	52.9487	56.8665	56.7709	80.3729	Zfp366	protein_coding
ENSMUSG00000051480	0.41506	0.0196092	0.257618	75.2267	77.1737	119.135	61.3091	58.0325	56.8491	A130050O07Rik	protein_coding
ENSMUSG00000053647	-0.434944	0.0196599	0.257894	25.0756	43.5658	63.9797	69.306	65.602	87.5607	Gper1	protein_coding
ENSMUSG00000059005	0.313603	0.019663	0.257894	2957.95	2406.08	3279.51	2407.94	2602.63	1691.1	Hnrnpa3	protein_coding
ENSMUSG00000023169	0.22495	0.0197452	0.258123	3143.13	3055.83	3553.08	2600.75	2846.12	2800.63	Slc38a1	protein_coding
ENSMUSG00000026796	-0.269561	0.0197421	0.258123	810.134	1055.54	818.499	1042.26	1136.68	1125.22	Fam129b	protein_coding
ENSMUSG00000034111	0.241874	0.019746	0.258123	831.351	801.611	875.86	701.057	725.407	666.507	Tmed8	protein_coding
ENSMUSG00000040435	-0.294986	0.0197377	0.258123	13907.3	13357.3	11267.1	14117.1	14520.7	20088.6	Ppp1r15a	protein_coding
ENSMUSG00000018770	-0.248707	0.0197899	0.258269	1332.86	1284.57	1169.28	1595.81	1636.26	1348.7	Atp5g3	protein_coding
ENSMUSG00000069308	-0.429043	0.0197786	0.258269	44.3645	34.8526	29.7837	56.8665	56.7709	64.6903	Hist1h2bp	protein_coding
ENSMUSG00000028766	-0.379189	0.0198237	0.258496	95.48	134.432	157.743	183.039	158.959	203.873	Alpl	protein_coding
ENSMUSG00000058248	-0.351791	0.0199176	0.259506	260.4	187.955	272.465	323.428	392.35	269.216	Kcnh1	protein_coding
ENSMUSG00000034724	0.304522	0.0199506	0.25972	3189.42	3552.48	4692.58	2894.86	3499.61	2556.25	Cnot6l	protein_coding
ENSMUSG00000040021	0.248831	0.0200056	0.260221	2262.59	2196.96	2802.97	1969	2080.34	1963.58	Lats1	protein_coding
ENSMUSG00000019880	-0.408586	0.0200848	0.260391	10.6089	4.97895	17.6496	19.5478	51.7246	15.0291	Rspo3	protein_coding
ENSMUSG00000020178	0.43792	0.0200805	0.260391	35.6845	41.0763	76.1138	25.7676	32.801	26.791	Adora2a	protein_coding
ENSMUSG00000020592	-0.438192	0.0200658	0.260391	18.3244	14.9368	24.2682	40.8728	32.801	33.9788	Sdc1	protein_coding
ENSMUSG00000034424	0.313488	0.0200424	0.260391	413.747	390.847	324.311	320.762	298.994	256.801	Gcsh	protein_coding
ENSMUSG00000082016	-0.311631	0.0201156	0.260576	325.982	382.134	338.651	410.505	397.397	534.512	Pgam1-ps2	pseudogene
ENSMUSG00000016756	0.372293	0.0201486	0.260678	459.076	435.658	424.693	350.973	401.181	194.724	Cmah	protein_coding
ENSMUSG00000086742	-0.377905	0.0201565	0.260678	108.982	88.3763	90.4541	156.383	122.373	129.381	Gm16201	processed_transcript
ENSMUSG00000061086	-0.434777	0.0201803	0.260771	13.5022	22.4053	15.4434	23.102	49.2015	31.365	Myl4	protein_coding
ENSMUSG00000027663	0.351157	0.0202628	0.261623	275.831	362.218	477.642	258.565	297.732	266.603	Zmat3	protein_coding
ENSMUSG00000030087	-0.376749	0.0203339	0.262325	90.6578	90.8658	113.619	126.172	161.482	131.994	Klf15	protein_coding
ENSMUSG00000022718	0.25513	0.0204395	0.263042	1034.85	946	1090.96	884.984	898.243	749.493	Dgcr8	protein_coding
ENSMUSG00000034007	0.245609	0.0204185	0.263042	1725.39	1706.53	1914.98	1471.42	1648.88	1324.52	Scaper	protein_coding
ENSMUSG00000079260	0.253789	0.0204245	0.263042	857.391	817.792	970.727	678.843	732.976	767.136	Tmppe	protein_coding
ENSMUSG00000079489	0.432448	0.0204566	0.263047	78.12	65.9711	174.29	55.0894	73.1714	60.7697	C030013D06Rik	sense_intronic
ENSMUSG00000028518	-0.410781	0.0206031	0.264499	113.804	90.8658	138.99	176.819	243.484	111.738	Prkaa2	protein_coding
ENSMUSG00000029063	0.214638	0.0205998	0.264499	3188.45	2894.01	2993.81	2677.17	2422.23	2639.89	Nadk	protein_coding
ENSMUSG00000090112	0.235429	0.020651	0.264898	2321.42	2346.33	2639.72	2063.19	2210.28	1853.15	Shprh	protein_coding
ENSMUSG00000021364	0.417895	0.0206743	0.264982	89.6934	65.9711	65.0828	39.9842	54.2478	47.701	Elovl2	protein_coding
ENSMUSG00000036949	-0.275532	0.0207391	0.265596	1088.86	968.405	985.067	1223.52	1488.66	1070.33	Slc39a12	protein_coding
ENSMUSG00000024538	-0.435564	0.0208028	0.266149	32.7911	19.9158	25.3713	62.1977	59.2941	27.4444	Ppic	protein_coding
ENSMUSG00000033739	-0.332795	0.0208161	0.266149	152.382	158.082	172.083	223.023	223.299	194.071	Fkbpl	protein_coding
ENSMUSG00000029449	0.428506	0.0208653	0.266561	83.9067	67.2158	107.001	29.3218	60.5557	65.9972	Rhof	protein_coding
ENSMUSG00000025207	0.330787	0.0209416	0.267247	1243.17	1519.82	1851	928.523	1076.12	1484.61	Sema4g	protein_coding
ENSMUSG00000029823	0.310218	0.0209529	0.267247	13626.6	11094.3	14951.4	11274.7	11788.2	7755.65	Luc7l2	protein_coding
ENSMUSG00000022772	0.290052	0.0210826	0.267673	847.747	894.966	1149.43	727.713	873.011	700.485	Senp5	protein_coding
ENSMUSG00000025477	0.294662	0.0210667	0.267673	406.996	476.734	455.58	304.769	367.119	384.875	Inpp5a	protein_coding
ENSMUSG00000040350	-0.38282	0.0210883	0.267673	87.7645	113.271	116.928	154.606	117.327	179.042	Trim7	protein_coding
ENSMUSG00000048108	-0.42966	0.0210729	0.267673	404.102	311.184	725.839	881.43	1322.13	727.276	Tmem72	protein_coding
ENSMUSG00000055897	0.286551	0.0210781	0.267673	950.942	1023.17	1322.62	820.121	832.641	971.662	Ppp4r1l-ps	pseudogene
ENSMUSG00000082465	0.431259	0.0210117	0.267673	43.4	48.5447	61.7735	37.3186	25.2315	27.4444	Rps6-ps3	pseudogene
ENSMUSG00000026904	-0.431966	0.0211461	0.268191	1943.36	1238.51	2380.49	3457.3	5185.08	2298.79	Slc4a10	protein_coding
ENSMUSG00000045751	0.339296	0.0211832	0.268446	259.436	216.584	247.094	175.042	215.73	155.518	Mms22l	protein_coding
ENSMUSG00000019929	-0.42855	0.0213644	0.268564	61.7245	59.7474	72.8045	109.29	164.005	56.8491	Dcn	protein_coding
ENSMUSG00000020650	0.306877	0.0212465	0.268564	682.827	703.276	771.066	583.77	669.897	434.536	Bcap29	protein_coding
ENSMUSG00000020672	-0.414993	0.0212239	0.268564	11.5733	9.9579	5.51549	18.6593	27.7547	17.6428	Sntg2	protein_coding
ENSMUSG00000022894	-0.43374	0.0213587	0.268564	30.8622	21.1605	54.0518	57.755	100.926	41.82	Adamts5	protein_coding
ENSMUSG00000025190	-0.275986	0.021322	0.268564	960.587	972.14	1039.12	1076.02	1127.85	1478.08	Got1	protein_coding
ENSMUSG00000027398	0.328473	0.0214021	0.268564	1330.93	1150.14	1833.35	1283.05	1124.06	871.686	Il1b	protein_coding
ENSMUSG00000032377	-0.433927	0.0212868	0.268564	28.9333	31.1184	20.9589	48.8696	68.1251	32.0185	Plscr4	protein_coding
ENSMUSG00000037921	0.275962	0.0213367	0.268564	1463.06	1226.07	1439.54	1227.07	1190.93	915.466	Ddx60	protein_coding
ENSMUSG00000042943	-0.430069	0.0213855	0.268564	20.2533	17.4263	17.6496	19.5478	56.7709	36.5925	4922501L14Rik	protein_coding
ENSMUSG00000052760	0.272558	0.0213807	0.268564	2059.09	1945.52	2686.05	1815.28	1657.71	1933.52	A630001G21Rik	protein_coding
ENSMUSG00000058927	-0.333285	0.0213525	0.268564	174.564	200.403	152.228	246.125	211.945	237.851	Gm10053	protein_coding
ENSMUSG00000059248	0.262187	0.0214142	0.268564	1089.82	997.034	1322.62	943.628	952.49	891.289	2016-09-09	protein_coding
ENSMUSG00000088442	0.433297	0.0213304	0.268564	33.7556	60.9921	77.2169	30.2103	25.2315	39.8597	Gm23553	misc_RNA
ENSMUSG00000022490	-0.404653	0.0214916	0.269267	54.9733	58.5026	50.7425	71.9716	95.8798	81.6797	Ppp1r1a	protein_coding
ENSMUSG00000037801	0.346	0.0215412	0.269267	157.204	161.816	172.083	125.284	117.327	120.886	Iqch	protein_coding
ENSMUSG00000047502	-0.431863	0.0215557	0.269267	25.0756	19.9158	36.4023	50.6467	54.2478	39.2063	Mroh7	protein_coding
ENSMUSG00000058624	0.331746	0.0215543	0.269267	532.373	497.895	575.818	500.247	420.105	297.314	Gda	protein_coding
ENSMUSG00000059498	-0.227176	0.0215125	0.269267	19417.2	17349.1	16617.1	20323.5	20573.8	22383.5	Fcgr3	protein_coding
ENSMUSG00000030834	-0.428652	0.0215877	0.269453	12.5378	19.9158	15.4434	39.0957	39.1089	19.6031	Abcc6	protein_coding
ENSMUSG00000060441	0.328722	0.0216568	0.270101	553.591	448.105	568.096	466.483	428.936	300.581	Trim5	protein_coding
ENSMUSG00000093809	0.328307	0.0217704	0.271304	426.285	380.89	340.857	323.428	325.487	227.396	Bcl2a1a	protein_coding
ENSMUSG00000031808	-0.236486	0.0217966	0.271415	759.018	871.316	821.809	938.296	994.122	996.493	Slc27a1	protein_coding
ENSMUSG00000062937	0.250742	0.0218289	0.271603	768.662	678.382	701.571	617.534	601.772	558.036	Mtap	protein_coding
ENSMUSG00000042116	-0.337049	0.0218942	0.271985	206.391	277.576	238.269	270.116	388.566	305.809	Vwa1	protein_coding
ENSMUSG00000077323	-0.251945	0.0218938	0.271985	1727.32	1676.66	1363.43	2057.85	1954.18	1771.47	Rnu11	snRNA
ENSMUSG00000028789	-0.381184	0.0219125	0.271998	100.302	107.047	70.5983	125.284	124.896	146.37	Adc	protein_coding
ENSMUSG00000028793	-0.284676	0.0219405	0.272131	7591.14	8989.49	9047.62	8605.49	10688.1	12804.1	Rnf19b	protein_coding
ENSMUSG00000026921	-0.302476	0.0219875	0.27214	273.902	290.024	283.496	349.196	417.582	320.185	Egfl7	protein_coding
ENSMUSG00000042289	-0.226347	0.021994	0.27214	926.831	954.713	879.17	1095.57	1047.11	1124.57	Hsd3b7	protein_coding
ENSMUSG00000044548	-0.375655	0.0219681	0.27214	102.231	93.3553	127.959	123.507	175.359	161.399	Dact1	protein_coding
ENSMUSG00000097341	-0.431601	0.0220103	0.27214	20.2533	32.3632	15.4434	40.8728	31.5394	50.9682	Gm26616	protein_coding
ENSMUSG00000040488	-0.37452	0.0220368	0.272254	217	301.226	440.136	393.622	402.443	555.422	Ltbp4	protein_coding
ENSMUSG00000076430	0.415754	0.0220576	0.272297	12.5378	28.629	38.6085	10.6625	10.0926	14.3756	Hus1b	protein_coding
ENSMUSG00000032698	0.2273	0.0221038	0.27239	5194.5	4675.23	4532.63	4401.82	3719.13	4023.87	Lmo2	protein_coding
ENSMUSG00000032946	0.380325	0.0220957	0.27239	256.542	268.863	489.776	269.227	237.176	203.873	Rasgrp2	protein_coding
ENSMUSG00000043716	0.220046	0.022117	0.27239	2047.52	2074.98	2079.34	1859.71	1809.1	1598.96	Rpl7	protein_coding
ENSMUSG00000029826	0.202275	0.0221618	0.272516	3216.42	3191.51	3141.63	2711.82	2634.17	2878.39	Zc3hav1	protein_coding
ENSMUSG00000033342	0.420378	0.0221518	0.272516	27.0045	29.8737	20.9589	9.77392	20.1852	7.84125	4833424O15Rik	protein_coding
ENSMUSG00000021614	0.330451	0.0221933	0.27269	244.969	227.787	208.486	189.259	176.621	151.598	Vcan	protein_coding
ENSMUSG00000029769	-0.366025	0.0222311	0.272829	93.5511	98.3342	98.1758	132.392	152.651	121.539	Ccdc136	protein_coding
ENSMUSG00000042198	-0.284097	0.0222738	0.272829	323.089	311.184	289.012	414.059	374.688	367.886	Chchd7	protein_coding
ENSMUSG00000043301	0.396951	0.0222556	0.272829	327.911	237.745	140.094	136.835	169.051	169.894	Kcnj6	protein_coding
ENSMUSG00000096232	-0.357924	0.0222732	0.272829	226.644	261.395	152.228	296.772	248.531	331.293	0610012G03Rik	pseudogene
ENSMUSG00000031709	-0.228812	0.0223262	0.273257	8415.74	8579.97	9676.38	9670.85	10582.1	11413.6	Tbc1d9	protein_coding
ENSMUSG00000014668	0.239221	0.0223791	0.273692	1286.57	1425.22	1485.87	1180.87	1060.99	1253.95	Chfr	protein_coding
ENSMUSG00000000340	0.26551	0.0225767	0.274193	868.965	800.366	812.984	758.812	685.036	580.253	Dbt	protein_coding
ENSMUSG00000005045	-0.341365	0.0224854	0.274193	177.458	215.34	244.888	232.797	330.533	293.394	Chd5	protein_coding
ENSMUSG00000024892	-0.259083	0.0225055	0.274193	411.818	453.084	452.27	515.352	541.216	550.195	Pcx	protein_coding
ENSMUSG00000025922	0.376474	0.0225741	0.274193	161.062	194.179	163.259	119.953	157.697	90.8279	Gm5045	pseudogene
ENSMUSG00000031902	0.262403	0.022509	0.274193	1575.9	1716.49	2053.97	1290.16	1511.37	1561.72	Nfatc3	protein_coding
ENSMUSG00000041736	-0.317727	0.0225752	0.274193	394.458	581.292	416.971	566.887	541.216	696.565	Tspo	protein_coding
ENSMUSG00000051041	-0.413248	0.0225374	0.274193	60.76	53.5237	83.8355	93.2965	143.82	77.7591	Olfml1	protein_coding
ENSMUSG00000083261	-0.35195	0.0224517	0.274193	370.347	318.653	337.548	544.674	548.786	312.343	Gm7816	pseudogene
ENSMUSG00000084064	0.420484	0.0225547	0.274193	18.3244	22.4053	33.093	10.6625	12.6158	11.7619	Gm12079	pseudogene
ENSMUSG00000025257	-0.425164	0.0226251	0.274569	38.5778	26.1395	27.5775	45.3155	60.5557	50.9682	Ribc1	protein_coding
ENSMUSG00000019768	0.318539	0.0226711	0.274665	335.627	419.476	485.363	285.221	359.549	309.076	Esr1	protein_coding
ENSMUSG00000022756	-0.401305	0.0227008	0.274665	63.6533	57.2579	102.588	100.405	129.942	108.471	Slc7a4	protein_coding
ENSMUSG00000052798	0.254173	0.0227027	0.274665	611.458	557.642	557.065	490.473	466.783	463.941	Nup107	protein_coding
ENSMUSG00000089998	-0.386755	0.0226681	0.274665	115.733	83.3974	67.289	135.946	122.373	130.034	A130049A11Rik	antisense
ENSMUSG00000004814	0.281556	0.0228453	0.276177	738.765	537.726	665.169	501.136	546.263	510.988	Ccl24	protein_coding
ENSMUSG00000035469	0.227606	0.0228967	0.276464	1492	1533.52	1345.78	1273.28	1261.58	1152.66	Rcbtb1	protein_coding
ENSMUSG00000082100	-0.331186	0.0229041	0.276464	1251.85	1545.96	1252.02	1506.96	1407.92	2438.63	Glns-ps1	pseudogene
ENSMUSG00000099162	0.401596	0.0229374	0.276654	34.72	14.9368	13.2372	10.6625	8.83104	7.18782	RP23-279M5.2	lincRNA
ENSMUSG00000021636	-0.379217	0.0229887	0.276849	159.133	180.487	202.97	243.459	175.359	351.55	Marveld2	protein_coding
ENSMUSG00000037355	0.257644	0.0229843	0.276849	1303.93	1242.25	1630.38	1180.87	1076.12	1165.73	Uvssa	protein_coding
ENSMUSG00000059089	0.27034	0.0230447	0.277311	516.942	448.105	468.817	400.731	362.073	397.29	Fcgr4	protein_coding
ENSMUSG00000004631	0.223019	0.0231358	0.277922	2536.49	2372.47	2272.38	2128.05	2106.83	1848.58	Sgce	protein_coding
ENSMUSG00000021003	0.281855	0.0231419	0.277922	917.187	805.345	1025.88	757.035	830.117	618.806	Galc	protein_coding
ENSMUSG00000037211	-0.298956	0.0231484	0.277922	805.311	1028.15	931.015	1085.79	976.46	1448.02	Spry1	protein_coding
ENSMUSG00000025810	0.248907	0.0232007	0.278126	9804.54	8649.68	9726.02	8577.06	8147.26	6579.47	Nrp1	protein_coding
ENSMUSG00000035934	-0.415215	0.023191	0.278126	35.6845	60.9921	59.5673	71.9716	107.234	70.5713	Pknox2	protein_coding
ENSMUSG00000002900	-0.427591	0.0232823	0.278162	486.08	266.374	544.931	642.413	1040.8	651.478	Lamb1	protein_coding
ENSMUSG00000004317	0.228755	0.023276	0.278162	2712.02	2403.59	2810.7	2131.6	2427.27	2122.37	Clcn5	protein_coding
ENSMUSG00000021065	0.256107	0.0232502	0.278162	1455.35	1237.27	1127.37	1024.48	1132.9	984.731	Fut8	protein_coding
ENSMUSG00000036676	0.283053	0.023292	0.278162	827.494	842.687	1067.8	751.703	812.455	628.607	Tmtc3	protein_coding
ENSMUSG00000042446	0.22734	0.0232565	0.278162	3103.58	3196.48	3728.47	2777.57	2981.11	2700.01	Zmym4	protein_coding
ENSMUSG00000040820	0.319075	0.023394	0.279168	279.689	280.066	289.012	185.705	208.16	254.187	Hlcs	protein_coding
ENSMUSG00000017009	-0.261313	0.0234733	0.279836	2374.46	2143.44	2148.84	2627.41	3227.11	2317.09	Sdc4	protein_coding
ENSMUSG00000021913	-0.341843	0.0235166	0.279836	165.884	185.466	172.083	191.036	286.378	229.357	Ogdhl	protein_coding
ENSMUSG00000024066	0.322404	0.0235044	0.279836	474.507	550.174	755.623	510.91	439.029	409.052	Xdh	protein_coding
ENSMUSG00000044177	-0.335261	0.0235387	0.279836	172.636	158.082	225.032	241.682	272.501	229.357	Wfikkn2	protein_coding
ENSMUSG00000099083	0.312445	0.0235343	0.279836	975.054	1202.42	1601.7	848.554	992.861	1077.52	ATF7	protein_coding
ENSMUSG00000021187	-0.424373	0.0235619	0.2799	95.48	49.7895	118.032	168.822	210.683	74.4919	Tc2n	protein_coding
ENSMUSG00000020717	-0.223005	0.0236109	0.28006	1416.77	1659.23	1632.59	1874.82	1792.7	1891.05	Pecam1	protein_coding
ENSMUSG00000098900	0.418264	0.0236067	0.28006	55.9378	48.5447	69.4952	34.653	30.2778	41.1666	RP23-344G11.3	pseudogene
ENSMUSG00000003153	-0.315327	0.0236605	0.280226	461.969	438.147	440.136	633.528	423.89	676.308	Slc2a3	protein_coding
ENSMUSG00000056536	0.224751	0.0236593	0.280226	3386.17	3059.56	3302.68	2886.86	2899.1	2458.23	Pign	protein_coding
ENSMUSG00000062611	0.263247	0.0237469	0.280827	2668.62	2514.37	2474.25	2494.13	1989.51	1761.02	Rps3a2	protein_coding
ENSMUSG00000085538	0.41461	0.0237403	0.280827	15.4311	49.7895	89.351	17.7708	32.801	22.2169	Gm11455	antisense
ENSMUSG00000046185	-0.212693	0.0237762	0.280963	1038.71	1033.13	1062.28	1230.63	1219.94	1219.97	Zfp84	protein_coding
ENSMUSG00000013155	-0.410201	0.0237949	0.280973	48.2222	53.5237	36.4023	60.4206	71.9099	82.9866	Enkd1	protein_coding
ENSMUSG00000097635	-0.36624	0.0238181	0.281036	150.453	109.537	98.1758	182.15	174.098	148.33	Gm26826	lincRNA
ENSMUSG00000027276	-0.350918	0.0238676	0.281409	168.778	250.192	302.249	354.527	288.901	336.52	Jag1	protein_coding
ENSMUSG00000002617	0.275597	0.024032	0.281639	890.182	746.842	975.139	758.812	738.022	610.964	Zfp40	protein_coding
ENSMUSG00000007594	-0.420816	0.023972	0.281639	26.04	33.6079	40.8147	65.7518	42.8936	56.8491	Hapln4	protein_coding
ENSMUSG00000021371	0.20787	0.0240659	0.281639	2221.12	2055.06	2216.13	1827.72	1940.3	1802.84	Mcur1	protein_coding
ENSMUSG00000022206	-0.409652	0.0240422	0.281639	232.431	179.242	394.909	594.432	843.995	336.52	Npr3	protein_coding
ENSMUSG00000028683	0.28066	0.0240596	0.281639	525.622	609.921	598.983	536.677	425.151	425.388	Eif2b3	protein_coding
ENSMUSG00000038500	-0.286446	0.0240132	0.281639	508.262	555.153	583.539	624.642	611.865	825.945	Prr3	protein_coding
ENSMUSG00000038521	-0.421948	0.0239829	0.281639	27.0045	17.4263	13.2372	47.0925	47.9399	21.5634	C1s	protein_coding
ENSMUSG00000056870	-0.421932	0.0240284	0.281639	88.7289	54.7684	108.104	145.72	211.945	71.2247	Gulp1	protein_coding
ENSMUSG00000075553	-0.416869	0.024006	0.281639	50.1511	59.7474	27.5775	82.6341	79.4793	61.4232	Gm5464	protein_coding
ENSMUSG00000075595	0.244965	0.0239931	0.281639	8036.72	8848.84	10543.4	7341.99	7299.48	8109.16	Zfp652	protein_coding
ENSMUSG00000066632	-0.409302	0.0241148	0.282002	48.2222	48.5447	37.5054	66.6404	59.2941	82.3332	Pgk1-rs7	protein_coding
ENSMUSG00000051497	0.396722	0.0241423	0.282114	248.827	184.221	126.856	142.166	146.343	88.2141	Kcnj16	protein_coding
ENSMUSG00000028565	0.279643	0.0243372	0.284181	2143	2626.4	3088.68	1809.06	2215.33	2272.66	Nfia	protein_coding
ENSMUSG00000020928	-0.419671	0.0243731	0.284389	9.64445	17.4263	17.6496	31.9874	36.5857	21.5634	Higd1b	protein_coding
ENSMUSG00000030031	0.299879	0.0244162	0.284681	452.325	357.24	425.796	353.638	339.364	279.671	Kbtbd8	protein_coding
ENSMUSG00000096215	-0.412491	0.0244523	0.284891	29.8978	9.9579	8.82479	34.653	49.2015	23.5238	Smim22	protein_coding
ENSMUSG00000005716	0.422316	0.0245436	0.285111	85.8356	78.4184	33.093	36.4301	41.632	37.246	Pvalb	protein_coding
ENSMUSG00000022241	0.249072	0.0245404	0.285111	1652.09	1415.27	1439.54	1374.57	1261.58	1092.55	Tars	protein_coding
ENSMUSG00000032908	-0.402049	0.0245197	0.285111	65.5822	51.0342	83.8355	96.8507	132.466	81.0263	Sgpp2	protein_coding
ENSMUSG00000064437	0.41519	0.024497	0.285111	56.9022	63.4816	71.7014	50.6467	40.3705	28.7513	Snord49b	snoRNA
ENSMUSG00000089043	0.406166	0.0246502	0.286139	16.3956	29.8737	34.1961	15.9937	3.78473	15.0291	Gm24359	misc_RNA
ENSMUSG00000025078	0.211352	0.024712	0.286405	1488.14	1450.12	1443.96	1275.94	1184.62	1282.05	Nhlrc2	protein_coding
ENSMUSG00000044966	0.411575	0.024708	0.286405	80.0489	60.9921	109.207	60.4206	60.5557	38.5528	Fbxo48	protein_coding
ENSMUSG00000081113	-0.250368	0.0247277	0.286405	594.098	643.529	566.993	731.267	787.224	671.734	Gm7308	pseudogene
ENSMUSG00000024140	-0.338798	0.0248162	0.287008	607.6	740.619	1110.82	888.538	1194.71	1214.74	Epas1	protein_coding
ENSMUSG00000027577	-0.420355	0.0248114	0.287008	20.2533	18.6711	15.4434	23.102	30.2778	50.9682	Chrna4	protein_coding
ENSMUSG00000085054	0.419577	0.0248981	0.287744	41.4711	53.5237	83.8355	31.9874	41.632	33.3253	Gm15834	lincRNA
ENSMUSG00000021794	0.188375	0.025003	0.288627	4563.75	4598.06	4594.41	4047.29	4001.72	3936.96	Glud1	protein_coding
ENSMUSG00000022534	0.412529	0.0250112	0.288627	68.4756	46.0553	80.5262	38.2071	39.1089	44.4338	Mefv	protein_coding
ENSMUSG00000001281	0.356576	0.0251013	0.289455	247.862	268.863	301.146	201.698	134.989	250.267	Itgb7	protein_coding
ENSMUSG00000038859	-0.41931	0.0251471	0.289771	53.0445	31.1184	57.3611	71.0831	119.85	52.9285	Baiap2l1	protein_coding
ENSMUSG00000053070	-0.421922	0.0251895	0.290048	46.2933	17.4263	63.9797	60.4206	109.757	62.73	9230110C19Rik	protein_coding
ENSMUSG00000043262	0.292701	0.025222	0.29021	390.6	402.05	484.26	376.74	328.01	304.502	Uevld	protein_coding
ENSMUSG00000051043	-0.319136	0.0253005	0.2909	246.898	214.095	255.919	286.998	379.735	276.404	Gprc5c	protein_coding
ENSMUSG00000042622	-0.299156	0.0253395	0.291136	483.187	453.084	414.765	454.043	605.557	663.239	Maff	protein_coding
ENSMUSG00000049300	-0.245697	0.0254049	0.291675	534.302	500.384	509.632	612.203	594.203	655.398	Prmt6	protein_coding
ENSMUSG00000069515	0.416087	0.0254483	0.291961	45.3289	43.5658	15.4434	15.9937	18.9236	17.6428	Lyz1	protein_coding
ENSMUSG00000020546	-0.282324	0.0255282	0.291992	379.991	368.442	465.508	516.241	548.786	458.713	Stxbp4	protein_coding
ENSMUSG00000025085	-0.253487	0.0255836	0.291992	1181.44	1101.59	1378.87	1379.01	1676.64	1402.93	Ablim1	protein_coding
ENSMUSG00000035671	-0.312725	0.0255248	0.291992	1347.33	1664.21	1687.74	1573.6	1853.26	2658.84	Zswim4	protein_coding
ENSMUSG00000041415	0.228309	0.0254781	0.291992	3022.57	3086.95	3644.64	2570.54	2732.58	2907.8	Dicer1	protein_coding
ENSMUSG00000042761	-0.416532	0.0256263	0.291992	41.4711	28.629	40.8147	56.8665	85.7872	45.7406	Mrap2	protein_coding
ENSMUSG00000065147	0.278444	0.0255929	0.291992	500.547	485.447	586.849	409.616	474.353	382.261	Snora31	snoRNA
ENSMUSG00000072809	-0.37418	0.0256106	0.291992	92.5867	89.6211	67.289	133.281	105.972	116.312	9330160F10Rik	protein_coding
ENSMUSG00000079242	-0.366447	0.0256004	0.291992	175.529	174.263	111.413	269.227	187.975	190.804	C730034F03Rik	protein_coding
ENSMUSG00000091472	0.276429	0.0255809	0.291992	891.147	646.019	847.18	683.286	595.464	638.409	Gm3739	protein_coding
ENSMUSG00000096904	0.324207	0.0256364	0.291992	236.289	196.668	201.867	172.376	147.604	162.053	Gm3591	protein_coding
ENSMUSG00000027784	0.204393	0.0256675	0.292131	2185.43	2244.26	2255.84	1830.39	1886.06	2027.62	Ppm1l	protein_coding
ENSMUSG00000031985	0.216283	0.0256857	0.292131	1769.76	1684.13	1836.66	1387.9	1547.95	1566.94	Gnpat	protein_coding
ENSMUSG00000007837	-0.345309	0.0257391	0.29234	183.244	205.382	175.393	218.58	215.73	325.412	Prrg2	protein_coding
ENSMUSG00000022332	0.231876	0.0257792	0.29234	1289.46	1400.33	1231.06	1135.55	1160.65	997.8	Khdrbs3	protein_coding
ENSMUSG00000028207	0.259041	0.0257969	0.29234	17826.8	15559.2	17186.3	15438.4	14635.6	11299.9	Asph	protein_coding
ENSMUSG00000034437	-0.227797	0.0257834	0.29234	1128.4	1066.74	981.758	1224.41	1346.1	1206.25	Gm9761	pseudogene
ENSMUSG00000079733	-0.372543	0.0257465	0.29234	112.84	97.0895	86.0417	117.287	129.942	172.508	Tmem181b-ps	protein_coding
ENSMUSG00000001473	-0.262401	0.0258546	0.292781	358.773	349.771	359.61	416.724	439.029	454.139	Tubb6	protein_coding
ENSMUSG00000024168	-0.239532	0.0259265	0.292781	1199.77	1173.79	1156.05	1246.62	1395.3	1590.47	Tmem204	protein_coding
ENSMUSG00000039116	-0.416106	0.0259287	0.292781	42.4356	28.629	27.5775	63.9748	60.5557	42.4735	Gpr126	protein_coding
ENSMUSG00000040729	-0.415347	0.0258924	0.292781	49.1867	32.3632	35.2992	73.7487	79.4793	43.7803	AK129341	protein_coding
ENSMUSG00000046865	-0.297322	0.0258749	0.292781	266.187	313.674	333.136	372.298	348.195	436.496	Fbl	protein_coding
ENSMUSG00000021221	0.416569	0.0259513	0.292826	58.8311	46.0553	38.6085	29.3218	30.2778	26.791	Dpf3	protein_coding
ENSMUSG00000023944	-0.217348	0.026083	0.293486	14743.5	15789.5	13698.3	16883.1	18608.3	16543.1	Hsp90ab1	protein_coding
ENSMUSG00000026723	0.319971	0.0261216	0.293486	223.751	209.116	229.445	158.16	194.283	156.825	Trdmt1	protein_coding
ENSMUSG00000032839	-0.384965	0.0260596	0.293486	62.6889	57.2579	61.7735	95.0736	94.6182	78.4125	Trpc1	protein_coding
ENSMUSG00000039428	0.199998	0.026089	0.293486	6313.25	6439.02	6810.53	5883.01	5688.45	5309.84	Tmem135	protein_coding
ENSMUSG00000051243	-0.405931	0.0261174	0.293486	33.7556	42.3211	52.9487	70.1945	58.0325	72.5316	Islr2	protein_coding
ENSMUSG00000069662	0.299229	0.0260802	0.293486	46794.9	42343.5	44162.6	39302.7	39550.4	25601.7	Marcks	protein_coding
ENSMUSG00000001930	-0.334427	0.0261433	0.293521	580.596	626.103	1071.11	928.523	1035.75	1076.87	Vwf	protein_coding
ENSMUSG00000018927	0.234027	0.0261891	0.293825	3265.61	3226.36	2830.55	2933.06	2407.09	2466.07	Ccl6	protein_coding
ENSMUSG00000026069	0.273483	0.0262265	0.293853	677.04	597.474	767.757	602.429	560.14	486.811	Il1rl1	protein_coding
ENSMUSG00000037400	0.296957	0.0262289	0.293853	1747.57	1494.93	2111.33	1568.27	1545.43	1097.78	Atp11b	protein_coding
ENSMUSG00000022829	0.383012	0.0262697	0.293893	461.005	344.792	191.939	190.147	266.193	229.357	Stxbp5l	protein_coding
ENSMUSG00000037465	-0.271007	0.0262604	0.293893	1391.69	1126.49	958.593	1335.47	1529.03	1442.79	Klf10	protein_coding
ENSMUSG00000029415	0.218481	0.0263001	0.294023	1259.56	1162.58	1199.07	1070.69	1033.23	974.276	Sdad1	protein_coding
ENSMUSG00000040852	0.316165	0.0263515	0.294389	344.307	301.226	341.961	242.571	310.348	211.06	Plekhh2	protein_coding
ENSMUSG00000022602	-0.417562	0.0263988	0.294569	62.6889	98.3342	70.5983	65.7518	232.13	104.55	Arc	protein_coding
ENSMUSG00000064558	0.414572	0.026405	0.294569	54.0089	48.5447	101.485	37.3186	47.9399	38.5528	Gm24620	snoRNA
ENSMUSG00000021720	0.22775	0.0265064	0.295491	1566.26	1684.13	1770.47	1285.71	1406.66	1532.97	Rnf180	protein_coding
ENSMUSG00000017386	-0.399215	0.0265463	0.295726	72.3333	63.4816	45.227	68.4174	108.496	101.936	Traf4	protein_coding
ENSMUSG00000059474	0.2825	0.0265818	0.295913	2251.98	2077.47	2875.78	1958.34	2202.71	1596.35	Mbtd1	protein_coding
ENSMUSG00000035133	0.28606	0.0266343	0.296091	19951.5	17682.7	23144.1	17954.7	17731.5	12640.8	Arhgap5	protein_coding
ENSMUSG00000083669	-0.391391	0.0266354	0.296091	117.662	103.313	67.289	127.061	112.28	188.844	Gm10169	pseudogene
ENSMUSG00000068742	-0.30043	0.0266777	0.296352	347.2	445.616	405.94	423.833	509.677	594.628	Cry2	protein_coding
ENSMUSG00000034171	-0.406273	0.0268296	0.29783	36.6489	49.7895	30.8868	63.9748	59.2941	61.4232	Faah	protein_coding
ENSMUSG00000002105	-0.244992	0.0268939	0.298333	747.445	838.953	761.138	864.548	912.12	1050.07	Slc39a13	protein_coding
ENSMUSG00000031278	0.27777	0.026971	0.298355	4323.61	3613.47	4302.08	3562.15	3729.22	2533.38	Acsl4	protein_coding
ENSMUSG00000044921	-0.415241	0.0269271	0.298355	30.8622	32.3632	61.7735	57.755	100.926	56.1957	Rassf9	protein_coding
ENSMUSG00000069117	-0.386603	0.0269857	0.298355	145.631	130.697	104.794	183.039	118.588	256.801	Gm10260	protein_coding
ENSMUSG00000075590	-0.32215	0.0269906	0.298355	149.489	184.221	158.846	198.144	213.206	233.277	Nrbp2	protein_coding
ENSMUSG00000090565	0.404556	0.0269397	0.298355	115.733	150.613	275.775	78.1914	123.635	142.449	4930405O22Rik	sense_intronic
ENSMUSG00000000127	0.253814	0.0270784	0.298438	1661.74	1720.23	2060.59	1542.5	1642.57	1293.15	Fer	protein_coding
ENSMUSG00000029833	0.243205	0.0272217	0.298438	1503.57	1353.03	1779.3	1308.82	1310.78	1231.73	Trim24	protein_coding
ENSMUSG00000038188	-0.391355	0.027114	0.298438	58.8311	64.7263	62.8766	71.0831	90.8335	115.658	Scarf1	protein_coding
ENSMUSG00000038583	-0.39992	0.0272017	0.298438	50.1511	38.5868	41.9178	71.9716	73.1714	58.8094	Pln	protein_coding
ENSMUSG00000040710	0.313491	0.0270864	0.298438	1915.39	1396.59	1543.24	1339.92	1501.28	903.051	St8sia4	protein_coding
ENSMUSG00000041774	-0.415727	0.0272195	0.298438	13.5022	19.9158	27.5775	32.8759	31.5394	46.3941	Ydjc	protein_coding
ENSMUSG00000042096	0.413628	0.0272117	0.298438	43.4	39.8316	19.8558	16.8822	13.8773	22.2169	Dao	protein_coding
ENSMUSG00000055254	-0.266211	0.0271672	0.298438	1656.92	1650.52	1502.42	1822.39	2417.18	1695.02	Ntrk2	protein_coding
ENSMUSG00000070605	0.314632	0.0272444	0.298438	626.889	570.09	811.881	532.234	611.865	405.131	Gm13251	protein_coding
ENSMUSG00000070644	-0.413535	0.0270599	0.298438	9.64445	19.9158	25.3713	31.9874	47.9399	27.4444	Etnk2	protein_coding
ENSMUSG00000084131	0.408058	0.0271633	0.298438	67.5111	128.208	140.094	46.204	70.6483	90.8279	Rpl3-ps2	pseudogene
ENSMUSG00000086533	0.416502	0.0271067	0.298438	43.4	33.6079	81.6293	23.9905	34.0626	32.0185	Gm16266	antisense
ENSMUSG00000095530	0.414687	0.0272349	0.298438	51.1156	34.8526	52.9487	31.0988	30.2778	21.5634	Snora19	snoRNA
ENSMUSG00000025978	0.368201	0.0272642	0.298448	142.738	164.305	102.588	91.5194	104.711	93.4416	Rftn2	protein_coding
ENSMUSG00000072663	-0.404661	0.0272908	0.298531	90.6578	77.1737	141.197	180.373	219.514	92.1347	Spef2	protein_coding
ENSMUSG00000041323	-0.414598	0.02738	0.299299	51.1156	23.65	28.6806	52.4238	79.4793	49.0078	Ak7	protein_coding
ENSMUSG00000032410	0.288533	0.0275072	0.299857	1595.19	1615.67	2352.91	1412.78	1652.67	1347.39	Xrn1	protein_coding
ENSMUSG00000040813	-0.28575	0.027478	0.299857	751.302	735.64	590.158	808.57	755.684	1042.89	Tex264	protein_coding
ENSMUSG00000043388	-0.405528	0.0274951	0.299857	33.7556	63.4816	41.9178	82.6341	58.0325	77.1057	Tmem130	protein_coding
ENSMUSG00000048911	0.282601	0.02749	0.299857	410.853	430.679	520.663	343.864	343.149	396.637	Rnf24	protein_coding
ENSMUSG00000092558	0.254189	0.0275328	0.299929	1014.6	965.916	915.572	867.213	843.995	673.041	Med20	protein_coding
ENSMUSG00000022811	0.219942	0.0275906	0.300161	3786.41	3623.43	4255.75	3220.95	3576.57	3099.91	Zfp148	protein_coding
ENSMUSG00000036916	0.252162	0.0276084	0.300161	907.542	785.429	926.603	749.038	775.87	637.102	Zfp280c	protein_coding
ENSMUSG00000037012	-0.215063	0.0276113	0.300161	1518.04	1482.48	1577.43	1640.24	1906.24	1832.24	Hk1	protein_coding
ENSMUSG00000085890	-0.41372	0.0276348	0.30021	22.1822	34.8526	12.1341	45.3155	27.7547	54.2353	2010012P19Rik	antisense
ENSMUSG00000019539	-0.379707	0.0276706	0.300301	62.6889	65.9711	79.4231	90.6309	122.373	92.1347	Rcn3	protein_coding
ENSMUSG00000097705	0.357648	0.0276813	0.300301	222.787	216.584	339.754	215.026	203.114	145.063	Gm26740	antisense
ENSMUSG00000026971	-0.412234	0.0278387	0.301799	21.2178	12.4474	25.3713	33.7645	56.7709	25.4841	Itgb6	protein_coding
ENSMUSG00000023092	-0.353678	0.0278702	0.301934	95.48	105.803	90.4541	129.727	152.651	122.193	Fhl1	protein_coding
ENSMUSG00000022956	-0.247286	0.0279556	0.302545	544.911	541.461	478.745	594.432	662.328	637.755	Atp5o	protein_coding
ENSMUSG00000042670	0.381987	0.027965	0.302545	91.6222	92.1105	93.7634	63.9748	76.9562	50.9682	Immp1l	protein_coding
ENSMUSG00000050730	-0.38026	0.0279969	0.302681	79.0845	95.8448	107.001	111.067	186.713	116.965	Arhgap42	protein_coding
ENSMUSG00000037455	0.285651	0.0280169	0.30269	458.111	458.063	553.756	345.641	452.906	373.766	Slc18b1	protein_coding
ENSMUSG00000005371	0.246483	0.0281106	0.30279	1867.16	1931.83	2390.41	1621.58	1881.01	1622.49	Fbxo11	protein_coding
ENSMUSG00000020799	-0.394696	0.0280587	0.30279	66.5467	38.5868	62.8766	78.1914	102.188	79.066	Tekt1	protein_coding
ENSMUSG00000032356	-0.372428	0.0281223	0.30279	82.9422	85.8869	60.6704	99.5163	109.757	118.926	Rasgrf1	protein_coding
ENSMUSG00000048029	-0.413333	0.0280841	0.30279	25.0756	36.0974	39.7116	50.6467	87.0488	39.2063	Eno4	protein_coding
ENSMUSG00000082981	0.404076	0.028097	0.30279	71.3689	68.4605	101.485	60.4206	60.5557	33.3253	Gm11526	pseudogene
ENSMUSG00000049988	-0.264681	0.0281876	0.30308	1593.26	1676.66	1470.43	1769.08	1689.25	2366.75	Lrrc25	protein_coding
ENSMUSG00000055737	-0.407168	0.0281686	0.30308	58.8311	56.0132	55.1549	99.5163	128.681	50.9682	Ghr	protein_coding
ENSMUSG00000026027	0.227023	0.0282111	0.303124	842.925	810.324	824.015	739.264	669.897	677.615	Stradb	protein_coding
ENSMUSG00000006906	0.291646	0.0284105	0.305059	358.773	347.282	431.312	265.673	333.056	301.235	Stambp	protein_coding
ENSMUSG00000052234	-0.250689	0.0284872	0.305674	5.78667	2.48947	4.41239	81.7455	3.78473	27.4444	Epx	protein_coding
ENSMUSG00000003363	-0.256231	0.0285462	0.305683	3205.81	3461.61	3003.74	3593.25	3457.98	4742	Pld3	protein_coding
ENSMUSG00000025736	-0.263987	0.0285334	0.305683	628.818	694.563	622.148	671.735	816.24	901.744	Jmjd8	protein_coding
ENSMUSG00000029878	-0.397021	0.0285085	0.305683	11.5733	8.71316	7.72169	18.6593	25.2315	18.2963	Dbpht2	protein_coding
ENSMUSG00000026672	-0.26893	0.0285664	0.305692	353.951	326.121	321.002	391.845	450.383	399.251	Optn	protein_coding
ENSMUSG00000008305	-0.232145	0.0286075	0.305924	599.885	626.103	581.333	691.283	751.9	713.554	Tle1	protein_coding
ENSMUSG00000037366	-0.322505	0.0286363	0.306024	185.173	139.411	173.186	199.921	223.299	233.931	Pafah2	protein_coding
ENSMUSG00000028671	-0.391048	0.0287796	0.307063	68.4756	47.3	44.1239	88.8538	76.9562	77.1057	Gale	protein_coding
ENSMUSG00000034000	0.411988	0.0288311	0.307063	50.1511	103.313	40.8147	37.3186	49.2015	23.5238	Neu4	protein_coding
ENSMUSG00000039607	0.387809	0.0288155	0.307063	83.9067	83.3974	72.8045	58.6435	60.5557	43.1269	Rbms3	protein_coding
ENSMUSG00000044345	-0.312048	0.0288208	0.307063	211.213	231.521	269.156	288.775	271.239	360.044	Marveld1	protein_coding
ENSMUSG00000059108	0.376232	0.028805	0.307063	137.916	133.187	178.702	127.061	114.803	71.2247	Ifitm6	protein_coding
ENSMUSG00000031906	-0.375641	0.0289116	0.307713	71.3689	87.1316	55.1549	108.402	98.403	101.283	Smpd3	protein_coding
ENSMUSG00000002204	0.305552	0.0289512	0.307719	287.405	255.171	334.239	243.459	200.591	234.584	Napsa	protein_coding
ENSMUSG00000052911	-0.213657	0.0289493	0.307719	1310.68	1428.96	1325.92	1482.97	1603.46	1679.99	Lamb2	protein_coding
ENSMUSG00000041596	-0.406044	0.0289931	0.307956	42.4356	43.5658	25.3713	70.1945	46.6783	62.73	Nlrp5-ps	pseudogene
ENSMUSG00000037762	-0.321896	0.0290532	0.308386	249.791	220.318	340.857	354.527	403.705	313.65	Slc16a9	protein_coding
ENSMUSG00000074364	-0.368019	0.0291498	0.309204	128.271	115.761	199.661	159.937	248.531	224.783	Ehd2	protein_coding
ENSMUSG00000020589	0.288902	0.0293131	0.310139	886.325	924.84	1188.04	888.538	851.564	637.102	Fam49a	protein_coding
ENSMUSG00000035585	-0.230867	0.0293218	0.310139	670.289	710.745	616.632	810.347	774.608	793.274	Tsen34	protein_coding
ENSMUSG00000037239	-0.36711	0.0293507	0.310139	67.5111	70.95	93.7634	110.179	116.065	104.55	Spred3	protein_coding
ENSMUSG00000039599	0.229095	0.0293561	0.310139	953.836	917.371	1036.91	757.035	828.856	858.617	Fam149b	protein_coding
ENSMUSG00000049103	0.289783	0.0292648	0.310139	1247.99	998.279	1085.45	996.94	973.937	669.774	Ccr2	protein_coding
ENSMUSG00000091415	-0.41047	0.0293232	0.310139	37.6133	21.1605	48.5363	57.755	90.8335	41.82	Ak9	protein_coding
ENSMUSG00000081968	0.407137	0.0293874	0.310261	20.2533	31.1184	55.1549	17.7708	17.6621	19.6031	Rpl23a-ps2	pseudogene
ENSMUSG00000032336	0.208138	0.0294651	0.310873	7603.68	7053.92	7345.53	6651.6	6523.61	5675.11	Nptn	protein_coding
ENSMUSG00000021661	0.260289	0.0296602	0.311939	684.756	611.166	574.714	569.553	489.492	468.515	Ankra2	protein_coding
ENSMUSG00000027641	0.233832	0.0296432	0.311939	1039.67	982.098	1092.07	944.516	883.104	782.165	Rbl1	protein_coding
ENSMUSG00000038127	0.278208	0.0295978	0.311939	9603.94	7977.52	9291.4	8026.17	8052.64	5444.44	Ccdc50	protein_coding
ENSMUSG00000040738	0.26695	0.0296531	0.311939	1279.82	1263.41	1645.82	1150.66	1272.93	976.236	Ints8	protein_coding
ENSMUSG00000096603	0.358407	0.0296651	0.311939	434	520.3	784.303	301.214	392.35	547.581	Gm7694	protein_coding
ENSMUSG00000094338	-0.379464	0.0297398	0.312516	152.382	115.761	81.6293	172.376	124.896	213.021	Hist1h2bl	protein_coding
ENSMUSG00000032020	0.233912	0.0297667	0.31259	4956.28	4906.75	6065.94	4033.08	4527.8	4768.79	Ubash3b	protein_coding
ENSMUSG00000063018	-0.409346	0.0298648	0.313411	24.1111	22.4053	27.5775	31.0988	63.0788	38.5528	2010204K13Rik	processed_transcript
ENSMUSG00000031059	-0.269475	0.0299128	0.313706	490.902	468.021	367.332	541.12	538.693	561.303	Ndufb11	protein_coding
ENSMUSG00000034037	-0.35983	0.0299719	0.313908	117.662	112.026	202.97	191.924	209.422	205.833	Fgd5	protein_coding
ENSMUSG00000066880	0.31599	0.0299565	0.313908	346.236	329.855	313.28	291.441	277.547	192.111	Zfp617	protein_coding
ENSMUSG00000062248	-0.366892	0.0300731	0.314759	108.982	68.4605	76.1138	124.395	119.85	118.926	Cks2	protein_coding
ENSMUSG00000025036	0.258895	0.0301062	0.314896	547.805	629.837	532.797	496.693	417.582	478.317	Sfxn2	protein_coding
ENSMUSG00000039382	-0.29215	0.030139	0.315029	431.107	434.413	458.889	504.69	474.353	695.258	Wdr45	protein_coding
ENSMUSG00000096010	-0.263436	0.0301807	0.315048	1245.1	1082.92	905.644	1499.85	1245.18	1233.69	Hist4h4	protein_coding
ENSMUSG00000099045	0.406608	0.030176	0.315048	33.7556	24.8947	60.6704	14.2166	23.97	25.4841	mmu-mir-6374	miRNA
ENSMUSG00000028573	0.292546	0.0302113	0.315158	425.32	519.055	643.107	393.622	433.982	422.121	Fggy	protein_coding
ENSMUSG00000021263	-0.390379	0.0303404	0.315877	39.5422	47.3	45.227	60.4206	69.3867	70.5713	Degs2	protein_coding
ENSMUSG00000057132	0.379653	0.0303135	0.315877	108.982	75.929	98.1758	56.8665	59.2941	75.7988	Rpgrip1	protein_coding
ENSMUSG00000071424	0.369166	0.0303256	0.315877	95.48	110.782	101.485	78.1914	79.4793	58.8094	Grid2	protein_coding
ENSMUSG00000030092	0.407677	0.0303744	0.316022	142.738	89.6211	44.1239	46.204	74.433	42.4735	Cntn6	protein_coding
ENSMUSG00000028514	0.218025	0.0304805	0.316499	13246.6	14287.1	16344.6	12029	12831.5	12388.5	Usp24	protein_coding
ENSMUSG00000047878	-0.407775	0.0304638	0.316499	21.2178	26.1395	63.9797	58.6435	60.5557	73.8385	A4galt	protein_coding
ENSMUSG00000055763	-0.369683	0.0304757	0.316499	72.3333	105.803	67.289	104.848	128.681	117.619	Gm6910	pseudogene
ENSMUSG00000014503	-0.393082	0.0305517	0.316903	9.64445	9.9579	8.82479	17.7708	23.97	19.6031	Pkd2l2	protein_coding
ENSMUSG00000021751	-0.405605	0.0305596	0.316903	21.2178	8.71316	38.6085	45.3155	47.9399	37.246	Acox2	protein_coding
ENSMUSG00000010492	-0.404489	0.0306803	0.317318	16.3956	18.6711	12.1341	28.4332	22.7084	37.246	Gm16119	antisense
ENSMUSG00000025466	-0.389364	0.0306749	0.317318	54.0089	43.5658	83.8355	93.2965	104.711	79.7194	Fuom	protein_coding
ENSMUSG00000032024	-0.373255	0.0306439	0.317318	67.5111	79.6632	54.0518	103.959	98.403	88.8675	Clmp	protein_coding
ENSMUSG00000040524	0.325277	0.0306217	0.317318	813.027	1257.18	1483.67	714.385	965.106	1001.07	Zfp609	protein_coding
ENSMUSG00000035694	-0.386653	0.0307873	0.317842	8.68	11.2026	8.82479	25.7676	27.7547	11.7619	Caps2	protein_coding
ENSMUSG00000044562	-0.382631	0.0307887	0.317842	51.1156	84.6421	99.2789	98.6277	114.803	133.301	Rasip1	protein_coding
ENSMUSG00000046618	-0.358841	0.0307914	0.317842	78.12	119.495	136.784	151.94	166.528	149.637	Olfml2a	protein_coding
ENSMUSG00000026173	-0.370432	0.0309196	0.318748	78.12	65.9711	80.5262	105.736	132.466	88.8675	Plcd4	protein_coding
ENSMUSG00000037710	-0.307611	0.0309171	0.318748	239.182	306.205	206.279	313.654	351.98	307.116	Cisd1	protein_coding
ENSMUSG00000075256	-0.404651	0.0309993	0.319151	27.0045	24.8947	24.2682	38.2071	46.6783	43.1269	Cerkl	protein_coding
ENSMUSG00000085668	0.393469	0.0309886	0.319151	24.1111	18.6711	33.093	17.7708	12.6158	6.53438	Gm13447	lincRNA
ENSMUSG00000034911	-0.367171	0.0310378	0.319339	64.6178	87.1316	111.413	128.838	131.204	115.658	Ushbp1	protein_coding
ENSMUSG00000022498	0.19878	0.0310897	0.319663	2162.28	2047.59	2212.82	1884.59	1754.85	1901.5	Txndc11	protein_coding
ENSMUSG00000043484	0.404725	0.0311553	0.319849	57.8667	70.95	98.1758	47.9811	65.602	24.1772	Gm5867	pseudogene
ENSMUSG00000080772	0.406054	0.0311686	0.319849	30.8622	36.0974	72.8045	30.2103	25.2315	22.8703	Gm12543	pseudogene
ENSMUSG00000082110	0.399089	0.0311514	0.319849	24.1111	21.1605	44.1239	16.8822	8.83104	18.2963	Gm11196	pseudogene
ENSMUSG00000032939	0.251332	0.0311965	0.319926	454.253	484.203	506.322	386.514	418.843	384.875	Nup93	protein_coding
ENSMUSG00000020022	-0.329179	0.0312529	0.320297	139.844	176.753	188.63	203.475	268.716	203.873	Ndufa12	protein_coding
ENSMUSG00000029167	-0.371381	0.0313577	0.320744	107.053	84.6421	109.207	157.271	181.667	100.629	Ppargc1a	protein_coding
ENSMUSG00000060371	0.372642	0.0313415	0.320744	94.5156	88.3763	77.2169	62.1977	55.5094	61.4232	Caln1	protein_coding
ENSMUSG00000071267	0.257819	0.03134	0.320744	1001.09	786.674	972.933	789.022	811.194	662.586	Zfp942	protein_coding
ENSMUSG00000036273	-0.32198	0.0314292	0.321059	505.369	389.603	633.179	710.831	794.793	518.176	Lrrk2	protein_coding
ENSMUSG00000085984	-0.394072	0.031423	0.321059	7.71556	12.4474	12.1341	22.2135	18.9236	24.8306	1700001G11Rik	processed_transcript
ENSMUSG00000028096	0.266011	0.0314701	0.32106	647.142	746.842	849.386	531.346	625.742	659.319	Gpr89	protein_coding
ENSMUSG00000096789	0.404326	0.0314541	0.32106	124.413	94.6	44.1239	69.306	50.4631	37.246	Gm10257	pseudogene
ENSMUSG00000020130	0.274179	0.0315262	0.321217	1127.44	1101.59	1494.7	952.513	1159.39	885.408	Tbc1d15	protein_coding
ENSMUSG00000030722	0.283312	0.0315062	0.321217	351.058	343.547	403.734	303.88	317.917	255.494	Nfatc2ip	protein_coding
ENSMUSG00000038301	0.250884	0.0315485	0.321236	2034.01	1605.71	1941.45	1610.92	1676.64	1313.41	Snx10	protein_coding
ENSMUSG00000026516	0.247679	0.0315707	0.321255	1356.01	1239.76	1246.5	1215.52	1063.51	897.17	Nvl	protein_coding
ENSMUSG00000058076	-0.200503	0.0316202	0.321551	1557.58	1489.95	1409.76	1699.77	1767.47	1707.43	Sdhc	protein_coding
ENSMUSG00000023885	-0.309363	0.0317312	0.32169	174.564	158.082	155.537	215.026	228.345	193.418	Thbs2	protein_coding
ENSMUSG00000027796	-0.403497	0.0316617	0.32169	18.3244	36.0974	34.1961	47.9811	56.7709	43.7803	Smad9	protein_coding
ENSMUSG00000042323	0.248497	0.0317342	0.32169	4243.56	3869.89	4914.3	3621.68	4057.23	3075.08	Pbrm1	protein_coding
ENSMUSG00000053510	0.231853	0.0317393	0.32169	3345.66	3309.76	4005.35	3062.79	3224.59	2652.96	Nrd1	protein_coding
ENSMUSG00000091166	-0.393643	0.0317097	0.32169	35.6845	52.279	33.093	63.9748	60.5557	62.73	Tstd1	protein_coding
ENSMUSG00000096188	0.189026	0.0317565	0.32169	3087.19	3027.2	3132.8	2785.57	2687.16	2575.85	Cmtm4	protein_coding
ENSMUSG00000084504	0.403717	0.0317945	0.321868	100.302	46.0553	65.0828	62.1977	37.8473	16.9894	Gm25323	snRNA
ENSMUSG00000047143	-0.371534	0.031822	0.32194	1.92889	7.46842	17.6496	24.8791	22.7084	17.6428	Dmrta2	protein_coding
ENSMUSG00000015968	0.298487	0.0318537	0.322054	2076.45	2469.56	3229.87	1687.33	1910.03	2471.96	Cacna1d	protein_coding
ENSMUSG00000002550	-0.281589	0.0318799	0.322112	543.947	582.537	489.776	666.404	548.786	805.689	Uck1	protein_coding
ENSMUSG00000027965	0.402779	0.0319811	0.322308	75.2267	53.5237	35.2992	32.8759	39.1089	27.4444	Olfm3	protein_coding
ENSMUSG00000033361	-0.403605	0.0319349	0.322308	16.3956	36.0974	20.9589	55.0894	51.7246	27.4444	Prrg3	protein_coding
ENSMUSG00000043432	-0.296036	0.0319491	0.322308	550.698	545.195	428.002	657.518	510.939	770.403	Leng9	protein_coding
ENSMUSG00000069300	-0.341716	0.0319642	0.322308	230.502	221.563	189.733	272.781	211.945	383.568	Hist1h2bj	protein_coding
ENSMUSG00000030208	-0.403428	0.032078	0.323078	26.04	41.0763	63.9797	78.1914	100.926	46.3941	Emp1	protein_coding
ENSMUSG00000020340	0.257213	0.0322069	0.323961	791.809	781.695	926.603	602.429	787.224	659.319	Cyfip2	protein_coding
ENSMUSG00000065037	-0.377804	0.032205	0.323961	908927	849791	641985	1.02214e+06	957534	1.55695e+06	Rn7sk	misc_RNA
ENSMUSG00000040183	-0.375122	0.0322704	0.324308	60.76	68.4605	50.7425	83.5226	102.188	79.066	Ankrd6	protein_coding
ENSMUSG00000079509	0.243411	0.0322826	0.324308	3856.81	3241.3	3692.07	3049.46	3384.81	2518.35	Zfx	protein_coding
ENSMUSG00000030351	-0.383464	0.0323298	0.324575	3.85778	12.4474	13.2372	17.7708	21.4468	24.8306	Tspan11	protein_coding
ENSMUSG00000039375	-0.391583	0.0324338	0.325412	46.2933	41.0763	44.1239	74.6372	82.0025	50.3147	Wdr17	protein_coding
ENSMUSG00000031093	0.217603	0.0325053	0.325923	5910.12	5588.87	6444.3	5134.86	5548.41	4556.42	Dock11	protein_coding
ENSMUSG00000034796	-0.402458	0.0325515	0.326017	15.4311	24.8947	18.7527	31.0988	29.0163	44.4338	Cpne7	protein_coding
ENSMUSG00000034906	0.228342	0.0325769	0.326017	800.489	804.1	756.726	709.942	659.805	616.845	Ncaph	protein_coding
ENSMUSG00000089706	0.383404	0.0325724	0.326017	12.5378	19.9158	34.1961	9.77392	12.6158	8.49469	B230216N24Rik	processed_transcript
ENSMUSG00000009214	-0.383528	0.0326259	0.326295	64.6178	59.7474	41.9178	85.2997	66.8636	96.0554	Tmem8c	protein_coding
ENSMUSG00000020152	0.286275	0.0326461	0.326295	16412	14532.3	15471	13782.1	14186.4	8807.04	Actr2	protein_coding
ENSMUSG00000023959	-0.344645	0.0327165	0.326792	152.382	115.761	110.31	160.825	210.683	152.251	Clic5	protein_coding
ENSMUSG00000037580	-0.30246	0.0328205	0.327389	175.529	185.466	184.217	223.912	213.206	261.375	Gch1	protein_coding
ENSMUSG00000058440	0.207542	0.032799	0.327389	1828.59	1792.42	1775.99	1461.65	1473.52	1682.6	Nrf1	protein_coding
ENSMUSG00000077497	0.358515	0.0328387	0.327389	10.6089	24.8947	45.227	6.21977	22.7084	3.92063	Gm23593	snoRNA
ENSMUSG00000040351	0.208799	0.0328683	0.327477	3163.38	2936.33	2708.11	2540.33	2650.57	2349.76	Ankib1	protein_coding
ENSMUSG00000029086	-0.287447	0.0329051	0.327624	306.693	253.926	316.589	371.409	417.582	326.065	Prom1	protein_coding
ENSMUSG00000037892	-0.371314	0.0329246	0.327624	60.76	59.7474	80.5262	106.625	105.972	81.0263	Pcdh18	protein_coding
ENSMUSG00000019863	0.28109	0.0329972	0.327932	386.742	358.484	335.342	305.657	310.348	248.96	Qrsl1	protein_coding
ENSMUSG00000076609	0.388195	0.032983	0.327932	29.8978	21.1605	15.4434	8.88538	13.8773	9.80157	Igkc	IG_C_gene
ENSMUSG00000081402	-0.334206	0.0330616	0.328364	105.124	104.558	115.825	131.504	147.604	158.785	Gm15455	pseudogene
ENSMUSG00000029084	0.321985	0.033098	0.328519	641.356	720.703	454.477	494.027	537.432	346.322	Cd38	protein_coding
ENSMUSG00000027611	-0.35306	0.0331336	0.328665	74.2622	79.6632	73.9076	108.402	107.234	101.936	Procr	protein_coding
ENSMUSG00000004366	-0.395903	0.0331929	0.328839	7.71556	33.6079	22.062	52.4238	27.7547	40.5131	Sst	protein_coding
ENSMUSG00000065979	0.234205	0.0331728	0.328839	587.347	586.271	623.251	509.132	474.353	516.216	Cpped1	protein_coding
ENSMUSG00000071203	0.215195	0.0332169	0.32887	3099.73	3016	3693.17	2881.53	2757.81	2705.23	Naip5	protein_coding
ENSMUSG00000070282	0.352231	0.0332632	0.329122	108.982	99.579	116.928	82.6341	75.6946	75.7988	3000002C10Rik	pseudogene
ENSMUSG00000039981	0.397487	0.0333137	0.329415	54.0089	38.5868	57.3611	28.4332	37.8473	27.4444	Zc3h12d	protein_coding
ENSMUSG00000000531	-0.365552	0.0337881	0.33046	161.062	216.584	305.558	247.902	276.285	450.872	Grasp	protein_coding
ENSMUSG00000006522	0.310664	0.033818	0.33046	402.173	473	285.703	314.543	282.593	292.74	Itih3	protein_coding
ENSMUSG00000018899	-0.199122	0.0335087	0.33046	2712.98	2623.91	2497.42	3034.36	2823.41	3219.49	Irf1	protein_coding
ENSMUSG00000024943	0.267096	0.033655	0.33046	1692.6	1358.01	1653.54	1445.65	1348.63	1016.75	Smc5	protein_coding
ENSMUSG00000025268	-0.217004	0.0336395	0.33046	801.454	730.661	739.076	920.526	879.319	876.26	Maged2	protein_coding
ENSMUSG00000026784	0.332624	0.03377	0.33046	170.707	171.774	217.31	156.383	147.604	114.352	Pdss1	protein_coding
ENSMUSG00000027014	0.245803	0.0334987	0.33046	661.609	565.111	692.746	555.336	528.601	505.107	Cwc22	protein_coding
ENSMUSG00000031109	0.241233	0.0334531	0.33046	686.685	694.563	825.118	622.865	635.835	575.679	Enox2	protein_coding
ENSMUSG00000033972	0.300997	0.0335866	0.33046	607.6	507.853	555.962	508.244	475.614	321.491	Zfp944	protein_coding
ENSMUSG00000034345	-0.252238	0.0336813	0.33046	688.613	586.271	586.849	845.888	751.9	673.041	Gtf2h5	protein_coding
ENSMUSG00000038822	0.249854	0.0337996	0.33046	984.698	886.253	1204.58	870.768	866.703	797.194	Hace1	protein_coding
ENSMUSG00000044341	0.21575	0.033574	0.33046	1710.92	1694.09	1556.47	1530.95	1402.87	1286.62	Gm5601	pseudogene
ENSMUSG00000044906	0.292177	0.0335329	0.33046	286.44	326.121	379.466	287.886	240.961	249.613	4930503L19Rik	protein_coding
ENSMUSG00000064443	0.394484	0.0337051	0.33046	20.2533	26.1395	54.0518	13.3281	20.1852	18.2963	Gm26226	snRNA
ENSMUSG00000066629	-0.384846	0.0335662	0.33046	47.2578	60.9921	47.4332	62.1977	73.1714	98.6691	Rpl36-ps3	protein_coding
ENSMUSG00000067377	-0.394978	0.0336507	0.33046	39.5422	44.8105	34.1961	67.5289	82.0025	43.1269	Tspan6	protein_coding
ENSMUSG00000069135	0.248638	0.0338028	0.33046	1636.66	1441.41	1744	1433.21	1441.98	1106.27	Fgfr1op	protein_coding
ENSMUSG00000071537	-0.398648	0.0337772	0.33046	14.4667	23.65	33.093	31.0988	34.0626	63.3835	Klrg2	protein_coding
ENSMUSG00000090958	-0.387474	0.0338142	0.33046	35.6845	38.5868	45.227	54.2008	68.1251	62.0766	Lrrc32	protein_coding
ENSMUSG00000003500	-0.330125	0.0338564	0.330569	209.284	210.361	207.383	221.246	247.269	367.232	Impdh1	protein_coding
ENSMUSG00000051790	-0.311182	0.0338712	0.330569	216.036	332.345	309.971	328.759	365.857	419.507	Nlgn2	protein_coding
ENSMUSG00000089185	0.399751	0.0339248	0.330887	51.1156	37.3421	75.0107	42.6498	34.0626	18.9497	Gm22940	snRNA
ENSMUSG00000038538	0.29244	0.0339731	0.331154	4376.65	4941.61	7490.04	4118.37	4728.39	4361.7	Ubn2	protein_coding
ENSMUSG00000087570	0.399522	0.0340392	0.331592	45.3289	31.1184	49.6394	32.8759	15.1389	23.5238	Gm13647	lincRNA
ENSMUSG00000037712	-0.321172	0.0340847	0.33183	265.222	321.142	233.857	385.626	430.198	272.484	Fermt2	protein_coding
ENSMUSG00000026163	0.369477	0.0341172	0.33187	271.009	177.997	150.021	100.405	133.727	178.389	Sphkap	protein_coding
ENSMUSG00000092569	0.308267	0.0341308	0.33187	235.324	222.808	206.279	173.265	145.081	190.15	Gm20544	processed_transcript
ENSMUSG00000026436	0.21291	0.0341672	0.332018	2526.85	2739.67	3009.25	2287.99	2535.77	2232.8	Elk4	protein_coding
ENSMUSG00000004473	0.384522	0.0345766	0.333822	23.1467	18.6711	22.062	12.4395	12.6158	6.53438	Clec11a	protein_coding
ENSMUSG00000015829	0.348106	0.0344585	0.333822	368.418	491.671	226.135	281.667	267.454	235.891	Tnr	protein_coding
ENSMUSG00000018143	-0.265596	0.0343791	0.333822	1754.32	1674.17	1483.67	1669.56	1906.24	2485.02	Mafk	protein_coding
ENSMUSG00000018574	-0.204371	0.0345127	0.333822	1736	1624.38	1520.07	1816.17	1879.75	1987.76	Acadvl	protein_coding
ENSMUSG00000024242	0.195122	0.0345507	0.333822	2712.98	2443.42	2678.32	2171.59	2328.87	2283.11	Map4k3	protein_coding
ENSMUSG00000026620	-0.349188	0.0345859	0.333822	121.52	105.803	137.887	177.708	206.899	126.767	Mark1	protein_coding
ENSMUSG00000035443	-0.308516	0.0345356	0.333822	314.409	307.45	248.197	379.406	457.952	299.275	Thyn1	protein_coding
ENSMUSG00000041609	-0.335988	0.0344127	0.333822	156.24	160.571	152.228	155.494	262.408	219.555	Ccdc64	protein_coding
ENSMUSG00000041842	-0.387411	0.0345704	0.333822	13.5022	11.2026	8.82479	26.6561	16.4005	24.8306	Fhdc1	protein_coding
ENSMUSG00000050379	0.256613	0.034495	0.333822	512.12	421.966	450.064	374.075	394.873	365.925	2016-09-06	protein_coding
ENSMUSG00000093080	0.396405	0.0345134	0.333822	42.4356	24.8947	55.1549	33.7645	13.8773	18.2963	Mir3060	miRNA
ENSMUSG00000033499	0.190256	0.0346137	0.333885	3784.48	3654.55	4050.58	3380.89	3403.73	3203.15	Larp4b	protein_coding
ENSMUSG00000058812	-0.373839	0.0346862	0.33438	63.6533	65.9711	49.6394	98.6277	68.1251	94.7485	0610039K10Rik	antisense
ENSMUSG00000024079	0.248951	0.0348784	0.335617	1873.92	1611.93	2049.56	1688.22	1588.33	1288.58	Eif2ak2	protein_coding
ENSMUSG00000045382	0.266256	0.0348516	0.335617	413.747	460.553	476.539	413.17	329.272	348.282	Cxcr4	protein_coding
ENSMUSG00000088158	0.393435	0.0348645	0.335617	76.1911	83.3974	150.021	40.8728	94.6182	58.8094	Scarna3b	snoRNA
ENSMUSG00000026546	-0.335059	0.0349355	0.335961	108.018	159.326	130.166	156.383	176.621	201.259	Ccdc19	protein_coding
ENSMUSG00000017897	-0.388542	0.0349811	0.336194	12.5378	18.6711	7.72169	26.6561	18.9236	30.7116	Eya2	protein_coding
ENSMUSG00000023904	-0.346739	0.0350351	0.336303	180.351	241.479	190.836	248.791	206.899	383.568	Hcfc1r1	protein_coding
ENSMUSG00000024378	0.327996	0.035015	0.336303	310.551	216.584	303.352	242.571	219.514	162.706	Stard4	protein_coding
ENSMUSG00000004791	-0.378494	0.0351246	0.336957	6.75111	14.9368	7.72169	25.7676	22.7084	15.0291	Pgf	protein_coding
ENSMUSG00000021448	-0.38503	0.0351576	0.337068	72.3333	77.1737	49.6394	72.8601	147.604	88.8675	Shc3	protein_coding
ENSMUSG00000033014	0.204539	0.0352298	0.337306	3044.75	2803.15	3144.93	2642.51	2723.74	2359.56	Trim33	protein_coding
ENSMUSG00000034981	-0.395337	0.035278	0.337306	21.2178	47.3	37.5054	73.7487	44.1552	55.5422	Parm1	protein_coding
ENSMUSG00000045752	-0.293111	0.0352606	0.337306	913.329	946	786.509	884.096	1023.14	1459.78	Tssc4	protein_coding
ENSMUSG00000086603	-0.393596	0.0352895	0.337306	18.3244	16.1816	9.92789	26.6561	27.7547	29.4047	Gm13620	lincRNA
ENSMUSG00000089960	0.378423	0.0352877	0.337306	16.3956	44.8105	79.4231	12.4395	13.8773	37.8994	Ugt1a1	protein_coding
ENSMUSG00000034059	-0.385855	0.0353528	0.337706	9.64445	11.2026	13.2372	15.9937	26.4931	26.791	Ypel4	protein_coding
ENSMUSG00000025492	0.227952	0.0353868	0.337791	672.218	655.976	676.2	601.54	531.124	550.848	Ifitm3	protein_coding
ENSMUSG00000035984	-0.394571	0.0354045	0.337791	38.5778	31.1184	56.258	62.1977	102.188	47.0475	Nme5	protein_coding
ENSMUSG00000041771	-0.390033	0.0356646	0.340066	39.5422	49.7895	101.485	93.2965	124.896	86.2538	Slc24a4	protein_coding
ENSMUSG00000024493	0.210229	0.0358871	0.340145	3071.76	2637.6	2769.88	2582.98	2442.41	2221.04	Lars	protein_coding
ENSMUSG00000026312	0.394426	0.0357754	0.340145	110.911	75.929	36.4023	43.5384	47.9399	43.7803	Cdh7	protein_coding
ENSMUSG00000028195	-0.393438	0.0358852	0.340145	511.156	1044.33	453.374	963.175	1265.36	1468.93	Cyr61	protein_coding
ENSMUSG00000028214	-0.232879	0.035875	0.340145	3706.36	3020.98	2703.69	3703.43	3841.5	3733.74	Gem	protein_coding
ENSMUSG00000030256	0.221647	0.0358888	0.340145	4110.46	4293.1	5275.02	3955.77	3904.58	3703.03	Bhlhe41	protein_coding
ENSMUSG00000036114	-0.319518	0.0358661	0.340145	309.587	290.024	211.795	351.861	282.593	433.229	Rpp25l	protein_coding
ENSMUSG00000037300	0.222224	0.0358597	0.340145	1595.19	1757.57	2006.54	1472.31	1454.6	1597	Ttc13	protein_coding
ENSMUSG00000048546	-0.239201	0.0357021	0.340145	1548.9	1704.05	1851	1775.3	2009.69	2348.46	Tob2	protein_coding
ENSMUSG00000049811	-0.35817	0.0357829	0.340145	155.276	120.739	197.455	211.472	302.778	162.706	Fam161a	protein_coding
ENSMUSG00000071796	0.265848	0.0357753	0.340145	382.885	409.518	479.848	347.418	319.179	360.044	6820431F20Rik	pseudogene
ENSMUSG00000024675	0.367436	0.0359962	0.340786	219.893	120.739	206.279	167.045	114.803	96.7088	Ms4a4c	protein_coding
ENSMUSG00000038368	0.227585	0.0359998	0.340786	888.254	916.126	979.552	725.936	746.853	863.191	Focad	protein_coding
ENSMUSG00000052837	-0.280573	0.0360269	0.340838	53704.1	55975.8	49224.7	57745.2	57752.5	84139.9	Junb	protein_coding
ENSMUSG00000020836	-0.38988	0.0360785	0.340907	29.8978	60.9921	62.8766	65.7518	69.3867	106.51	Coro6	protein_coding
ENSMUSG00000023800	0.339527	0.0361021	0.340907	158.169	138.166	185.321	130.615	90.8335	128.727	Tiam2	protein_coding
ENSMUSG00000036009	0.246457	0.0360818	0.340907	461.005	420.721	457.786	374.075	378.473	355.47	Mettl25	protein_coding
ENSMUSG00000074731	0.37934	0.0361207	0.340907	35.6845	16.1816	20.9589	17.7708	8.83104	8.49469	Zfp345	protein_coding
ENSMUSG00000076433	0.381565	0.0361615	0.341087	130.2	211.605	362.919	112.844	165.267	183.616	BC100451	protein_coding
ENSMUSG00000001741	-0.207152	0.0362504	0.341722	6664.31	6584.66	5996.44	7210.49	6970.21	8288.21	Il16	protein_coding
ENSMUSG00000019577	-0.38756	0.0362811	0.341806	57.8667	64.7263	60.6704	71.9716	152.651	67.9575	Pdk4	protein_coding
ENSMUSG00000072662	-0.387858	0.0363282	0.342045	12.5378	8.71316	16.5465	24.8791	27.7547	22.2169	Mansc4	protein_coding
ENSMUSG00000035126	-0.35779	0.03638	0.342328	237.253	163.061	269.156	296.772	444.075	215.634	Wdr78	protein_coding
ENSMUSG00000068196	-0.384672	0.0364456	0.342741	628.818	502.874	1113.03	1365.68	2094.22	1016.1	Col8a1	protein_coding
ENSMUSG00000029032	-0.369062	0.0364806	0.342767	7.71556	4.97895	16.5465	12.4395	23.97	29.4047	Arhgef16	protein_coding
ENSMUSG00000036545	-0.393506	0.0364919	0.342767	12.5378	23.65	18.7527	29.3218	35.3241	33.3253	Adamts2	protein_coding
ENSMUSG00000043088	-0.351167	0.0365604	0.343206	3.85778	2.48947	26.4744	16.8822	37.8473	28.7513	Il17re	protein_coding
ENSMUSG00000062944	0.253826	0.0366128	0.343493	902.72	734.395	764.447	722.382	560.14	682.189	9130023H24Rik	protein_coding
ENSMUSG00000063714	0.386919	0.0366524	0.34366	78.12	73.4395	66.1859	64.8633	45.4168	29.4047	1700011J10Rik	antisense
ENSMUSG00000022421	-0.313166	0.0367659	0.344519	349.129	424.455	428.002	558.891	364.596	642.983	Nptxr	protein_coding
ENSMUSG00000020620	0.35462	0.0369522	0.346005	136.951	113.271	94.8665	76.4143	97.1414	73.8385	Abca8b	protein_coding
ENSMUSG00000027463	-0.387879	0.0369684	0.346005	25.0756	46.0553	49.6394	53.3123	75.6946	62.73	Slc52a3	protein_coding
ENSMUSG00000060176	-0.382646	0.0370041	0.346134	102.231	43.5658	134.578	144.832	167.79	122.846	Kif27	protein_coding
ENSMUSG00000022637	0.291952	0.0371455	0.347044	568.058	774.226	967.418	578.438	591.679	639.716	Cblb	protein_coding
ENSMUSG00000087141	0.301652	0.037137	0.347044	200.604	220.318	233.857	157.271	193.021	159.439	Plcxd2	protein_coding
ENSMUSG00000025533	-0.248367	0.0373811	0.349038	791.809	894.966	831.736	965.841	884.365	1199.06	Asl	protein_coding
ENSMUSG00000021760	-0.376872	0.0374117	0.349117	110.911	89.6211	179.805	282.555	373.427	137.222	Gpx8	protein_coding
ENSMUSG00000033508	0.391199	0.0375325	0.349968	53.0445	56.0132	31.9899	32.8759	30.2778	22.2169	Asprv1	protein_coding
ENSMUSG00000033594	-0.31275	0.0375695	0.349968	164.92	176.753	186.424	223.912	187.975	275.097	Spata2l	protein_coding
ENSMUSG00000062209	-0.282578	0.0375602	0.349968	293.191	266.374	281.29	353.638	412.536	299.928	Erbb4	protein_coding
ENSMUSG00000073650	-0.268703	0.0376224	0.350253	245.933	260.15	233.857	319.874	300.255	297.314	Gm216	protein_coding
ENSMUSG00000002342	-0.221256	0.0376975	0.350547	697.293	654.732	692.746	761.477	787.224	868.419	Tmem161a	protein_coding
ENSMUSG00000037605	0.271161	0.0377076	0.350547	433.036	485.447	356.301	345.641	355.765	324.105	Lphn3	protein_coding
ENSMUSG00000099297	0.309634	0.0377207	0.350547	559.378	728.171	1011.54	513.575	577.802	667.813	RP24-312B12.1	lincRNA
ENSMUSG00000016427	-0.241938	0.0377746	0.350841	447.502	413.253	452.27	490.473	572.756	524.711	Ndufa1	protein_coding
ENSMUSG00000002588	-0.390993	0.0378733	0.351226	34.72	21.1605	23.1651	32.8759	49.2015	52.275	Pon1	protein_coding
ENSMUSG00000037573	-0.33247	0.0379053	0.351226	153.347	174.263	222.826	264.784	296.471	186.883	Tob1	protein_coding
ENSMUSG00000042515	-0.388066	0.0378443	0.351226	40.5067	28.629	60.6704	70.1945	92.0951	50.3147	Mum1l1	protein_coding
ENSMUSG00000060988	0.356242	0.0378878	0.351226	135.987	104.558	89.351	82.6341	83.2641	68.611	Galnt13	protein_coding
ENSMUSG00000061171	-0.371942	0.0379485	0.35142	54.0089	43.5658	81.6293	80.857	92.0951	93.4416	Slc38a11	protein_coding
ENSMUSG00000033949	0.271222	0.0379777	0.351483	889.218	1008.24	1363.43	862.771	942.398	817.451	Trim36	protein_coding
ENSMUSG00000023122	-0.342698	0.0381931	0.352962	0.964445	6.22369	18.7527	12.4395	31.5394	23.5238	Sult1c2	protein_coding
ENSMUSG00000030231	0.264164	0.0381707	0.352962	1029.06	1020.68	760.035	666.404	753.161	854.043	Plekha5	protein_coding
ENSMUSG00000083116	0.341465	0.0382047	0.352962	178.422	176.753	285.703	139.501	187.975	141.143	Gm13410	pseudogene
ENSMUSG00000033392	0.178993	0.038229	0.352979	11469.2	11703	11847.3	10140	10645.2	9926.37	Clasp2	protein_coding
ENSMUSG00000073405	-0.387486	0.0383286	0.353692	12.5378	16.1816	18.7527	38.2071	23.97	25.4841	C920025E04Rik	pseudogene
ENSMUSG00000032595	0.378086	0.0383926	0.354075	62.6889	58.5026	83.8355	37.3186	42.8936	53.5819	Cdhr4	protein_coding
ENSMUSG00000030505	0.221894	0.0385071	0.354923	769.627	730.661	767.757	690.394	621.957	604.43	Prmt3	protein_coding
ENSMUSG00000010154	-0.380094	0.0386765	0.355851	27.9689	28.629	7.72169	22.2135	68.1251	39.2063	Spire2	protein_coding
ENSMUSG00000013539	0.243107	0.0389876	0.355851	850.64	955.958	1089.86	762.366	738.022	891.289	Tango2	protein_coding
ENSMUSG00000018909	0.212943	0.038753	0.355851	7410.79	7917.77	8505.99	6284.63	6397.46	7608.63	Arrb1	protein_coding
ENSMUSG00000020849	0.251437	0.0388597	0.355851	5704.69	5695.92	5527.63	4806.1	5487.86	3606.98	Ywhae	protein_coding
ENSMUSG00000025602	0.277499	0.0387805	0.355851	389.636	364.708	425.796	367.855	266.193	305.155	Zfp202	protein_coding
ENSMUSG00000026509	-0.242146	0.0387925	0.355851	564.2	632.326	742.385	771.251	820.025	750.147	Capn2	protein_coding
ENSMUSG00000034158	0.219235	0.0389325	0.355851	4702.63	4367.78	4901.07	4028.63	4399.12	3410.29	Lrrc58	protein_coding
ENSMUSG00000037260	0.206342	0.0389918	0.355851	2429.44	2219.37	2004.33	1923.69	1957.97	1821.13	Hgsnat	protein_coding
ENSMUSG00000039963	-0.389056	0.0387672	0.355851	33.7556	56.0132	19.8558	53.3123	50.4631	77.1057	Ccdc40	protein_coding
ENSMUSG00000045333	-0.359773	0.0389796	0.355851	84.8711	119.495	59.5673	121.73	140.035	116.965	Zfp423	protein_coding
ENSMUSG00000052861	-0.38617	0.0388389	0.355851	184.209	128.208	289.012	301.214	522.293	294.7	Dnah6	protein_coding
ENSMUSG00000058318	0.189251	0.0389537	0.355851	2341.67	2396.12	2490.8	1983.22	2198.93	2104.07	Phf21a	protein_coding
ENSMUSG00000082677	0.385113	0.0388304	0.355851	22.1822	74.6842	130.166	32.8759	36.5857	50.3147	Gm15371	pseudogene
ENSMUSG00000083819	0.389096	0.0389682	0.355851	41.4711	42.3211	68.3921	30.2103	42.8936	18.2963	Gm11977	pseudogene
ENSMUSG00000095588	-0.290318	0.0389381	0.355851	257.507	273.842	261.434	322.539	277.547	403.171	Gm12350	pseudogene
ENSMUSG00000097120	-0.275644	0.0389415	0.355851	273.902	312.429	292.321	392.734	305.302	395.33	Gm26887	lincRNA
ENSMUSG00000099041	0.386477	0.0387466	0.355851	25.0756	53.5237	67.289	33.7645	32.801	13.0688	LRRC8A	protein_coding
ENSMUSG00000018040	-0.256266	0.0390586	0.356255	845.818	948.49	704.88	908.086	980.245	1167.69	Rrp7a	protein_coding
ENSMUSG00000020189	0.228691	0.0393288	0.357912	3687.07	3444.19	4259.06	3287.59	3503.4	2774.5	Osbpl8	protein_coding
ENSMUSG00000026116	0.294255	0.0393596	0.357912	2473.8	3145.45	4246.93	2211.57	2414.66	3077.69	Tmem131	protein_coding
ENSMUSG00000032285	-0.265736	0.0394675	0.357912	358.773	317.408	399.322	455.82	486.969	393.37	Dnaja4	protein_coding
ENSMUSG00000037138	-0.334381	0.0394383	0.357912	84.8711	118.25	98.1758	125.284	150.128	133.955	Aff3	protein_coding
ENSMUSG00000040724	0.364449	0.0394051	0.357912	108.018	99.579	65.0828	63.0862	63.0788	61.4232	Kcna2	protein_coding
ENSMUSG00000058443	0.328541	0.0394041	0.357912	224.716	166.795	143.403	129.727	131.204	137.222	Rpl10-ps3	protein_coding
ENSMUSG00000074873	0.321694	0.0392741	0.357912	229.538	333.59	381.672	193.701	258.623	256.801	AI606181	protein_coding
ENSMUSG00000079523	-0.351327	0.0394018	0.357912	81.9778	102.068	112.516	121.73	113.542	177.735	Tmsb10	protein_coding
ENSMUSG00000087651	-0.360063	0.039367	0.357912	7.71556	19.9158	2.2062	23.102	25.2315	18.9497	1500009L16Rik	protein_coding
ENSMUSG00000093483	-0.378539	0.039461	0.357912	33.7556	52.279	36.4023	71.9716	56.7709	58.156	AA465934	processed_transcript
ENSMUSG00000037541	-0.35311	0.0395242	0.35822	127.307	192.934	250.403	204.364	353.241	250.92	Shank2	protein_coding
ENSMUSG00000025626	0.282825	0.0395549	0.358292	745.516	565.111	677.303	597.986	572.756	410.359	Phf6	protein_coding
ENSMUSG00000022545	0.232172	0.0396106	0.35859	687.649	663.445	749.004	530.457	596.726	628.607	Ercc4	protein_coding
ENSMUSG00000069793	0.282908	0.039708	0.359059	356.845	287.534	275.775	251.456	223.299	253.534	Slfn9	protein_coding
ENSMUSG00000082509	0.367755	0.0396979	0.359059	166.849	205.382	394.909	137.723	222.037	162.706	Gm15673	pseudogene
ENSMUSG00000007950	-0.288745	0.0399558	0.359591	456.182	489.182	333.136	447.823	590.418	587.441	Abhd8	protein_coding
ENSMUSG00000020798	0.266452	0.0399062	0.359591	382.885	438.147	488.673	316.32	353.241	385.528	Spns3	protein_coding
ENSMUSG00000021194	-0.363158	0.0398796	0.359591	73.2978	93.3553	107.001	179.485	93.3567	122.193	Chga	protein_coding
ENSMUSG00000033356	0.332908	0.0399145	0.359591	122.484	141.9	152.228	114.621	107.234	86.2538	Pus7l	protein_coding
ENSMUSG00000040794	-0.386727	0.0399345	0.359591	21.2178	28.629	28.6806	48.8696	30.2778	49.6613	C1qtnf4	protein_coding
ENSMUSG00000044452	-0.337369	0.039888	0.359591	106.089	79.6632	84.9386	113.733	131.204	127.42	Zfp507	protein_coding
ENSMUSG00000064065	0.262446	0.0399723	0.359591	684.756	702.032	939.84	651.299	673.682	564.57	Ipcef1	protein_coding
ENSMUSG00000092267	0.379241	0.0398575	0.359591	54.9733	17.4263	52.9487	26.6561	29.0163	10.455	Gm20417	processed_transcript
ENSMUSG00000094286	0.376387	0.0399314	0.359591	17.36	22.4053	24.2682	10.6625	10.0926	11.1084	Gm12424	pseudogene
ENSMUSG00000054414	0.19717	0.0400865	0.360412	2012.8	1928.1	2229.36	1770.86	1834.33	1725.08	Slc30a7	protein_coding
ENSMUSG00000022661	-0.318726	0.0401374	0.360458	109.947	105.803	105.897	138.612	151.389	137.875	Cd200	protein_coding
ENSMUSG00000027108	0.27565	0.0401361	0.360458	845.818	684.605	773.272	701.057	672.42	473.089	Ola1	protein_coding
ENSMUSG00000085223	-0.383712	0.0401604	0.36046	24.1111	48.5447	47.4332	53.3123	55.5094	81.0263	Gm11210	lincRNA
ENSMUSG00000073555	0.34177	0.0402062	0.360524	306.693	258.905	258.125	286.998	161.482	148.33	Gm4951	protein_coding
ENSMUSG00000077457	0.385643	0.0402133	0.360524	55.9378	43.5658	52.9487	42.6498	31.5394	19.6031	Snord65	snoRNA
ENSMUSG00000057406	0.219935	0.0402459	0.360611	2516.24	2434.71	2925.42	2240.89	2436.1	1992.33	Whsc1	protein_coding
ENSMUSG00000030421	0.271802	0.0405027	0.362706	718.511	719.458	1019.26	637.97	739.284	597.896	Uri1	protein_coding
ENSMUSG00000019894	-0.377817	0.0405511	0.362727	101.267	54.7684	58.4642	109.29	153.912	73.8385	Slc6a15	protein_coding
ENSMUSG00000019952	0.244087	0.0405431	0.362727	619.173	741.863	744.592	589.101	513.462	631.221	Poc1b	protein_coding
ENSMUSG00000036450	0.207752	0.0406682	0.363568	1267.28	1359.25	1333.65	1021.82	1187.14	1178.15	Hif1an	protein_coding
ENSMUSG00000078606	0.314275	0.0406995	0.36364	290.298	209.116	344.167	231.02	224.561	187.537	Gm4070	protein_coding
ENSMUSG00000016194	0.349958	0.0408481	0.364142	160.098	176.753	137.887	147.497	113.542	77.7591	Hsd11b1	protein_coding
ENSMUSG00000028790	0.209464	0.0408132	0.364142	4109.5	4039.17	4565.73	3706.09	3944.95	3213.61	Khdrbs1	protein_coding
ENSMUSG00000034544	0.264078	0.0408397	0.364142	955.765	1004.5	1319.31	927.634	981.507	748.84	Rsrc1	protein_coding
ENSMUSG00000078570	-0.339306	0.0407987	0.364142	155.276	159.326	86.0417	182.15	185.452	183.616	1110065P20Rik	protein_coding
ENSMUSG00000049539	-0.257355	0.0409457	0.364806	375.169	317.408	338.651	460.263	380.996	423.428	Hist1h1a	protein_coding
ENSMUSG00000051008	-0.384124	0.0410767	0.365766	14.4667	27.3842	27.5775	31.0988	31.5394	58.156	4930412M03Rik	lincRNA
ENSMUSG00000037016	-0.346715	0.0411018	0.365783	81.9778	73.4395	121.341	124.395	145.081	119.579	Frem2	protein_coding
ENSMUSG00000039478	0.308126	0.0411845	0.366082	607.6	424.455	633.179	455.82	507.154	318.224	Micu3	protein_coding
ENSMUSG00000051329	0.207675	0.0411633	0.366082	959.622	1004.5	1038.02	823.675	915.905	831.173	Nup160	protein_coding
ENSMUSG00000090272	0.324168	0.0412052	0.366082	383.849	247.703	339.754	288.775	261.146	179.695	Mndal	protein_coding
ENSMUSG00000005611	-0.327062	0.0414089	0.367056	104.16	102.068	129.063	170.599	127.419	151.598	Mrvi1	protein_coding
ENSMUSG00000030518	-0.373727	0.0414546	0.367056	8.68	14.9368	9.92789	24.8791	22.7084	18.9497	Fam189a1	protein_coding
ENSMUSG00000041216	0.384173	0.041451	0.367056	77.1556	75.929	29.7837	27.5447	45.4168	36.5925	Clvs1	protein_coding
ENSMUSG00000042747	-0.294377	0.0414271	0.367056	424.356	485.447	323.208	501.136	441.552	631.874	Krtcap2	protein_coding
ENSMUSG00000070720	-0.384247	0.041395	0.367056	15.4311	26.1395	34.1961	36.4301	34.0626	58.8094	Tmem200b	protein_coding
ENSMUSG00000075376	0.222189	0.0413956	0.367056	3892.5	3723.01	4147.65	3403.1	3724.17	2809.13	Rc3h2	protein_coding
ENSMUSG00000042129	0.197475	0.0415107	0.367346	5205.11	5316.27	5660	4251.66	4626.2	5083.09	Rassf4	protein_coding
ENSMUSG00000022246	-0.339968	0.0415397	0.367397	178.422	153.103	297.837	291.441	341.887	238.505	Rai14	protein_coding
ENSMUSG00000029455	-0.185795	0.0415706	0.367464	2234.62	2145.93	2216.13	2575.87	2625.34	2371.98	Aldh2	protein_coding
ENSMUSG00000025816	0.247819	0.0416481	0.36753	523.693	543.95	569.199	480.699	484.445	386.182	Sec61a2	protein_coding
ENSMUSG00000038175	0.189783	0.0416018	0.36753	12665.1	11510.1	11476.6	10350.6	9743.16	10874.5	Mylip	protein_coding
ENSMUSG00000042707	-0.378891	0.0416466	0.36753	38.5778	23.65	36.4023	50.6467	56.7709	49.6613	Dnali1	protein_coding
ENSMUSG00000042686	-0.358396	0.041707	0.367843	73.2978	57.2579	68.3921	119.953	90.8335	77.7591	Jph1	protein_coding
ENSMUSG00000025537	0.325898	0.0417891	0.36795	141.773	128.208	119.135	88.8538	99.6646	101.283	Phkg1	protein_coding
ENSMUSG00000026204	-0.303573	0.0417785	0.36795	169.742	179.242	178.702	255.899	179.144	245.693	Ptprn	protein_coding
ENSMUSG00000086513	0.383701	0.0417754	0.36795	30.8622	46.0553	37.5054	21.3249	30.2778	16.3359	9130208D14Rik	pseudogene
ENSMUSG00000018581	-0.319758	0.04184	0.367963	138.88	148.124	167.671	173.265	256.1	179.695	Dnah11	protein_coding
ENSMUSG00000023052	0.381082	0.0419541	0.367963	24.1111	36.0974	79.4231	21.3249	26.4931	28.7513	Npff	protein_coding
ENSMUSG00000029601	-0.383212	0.0418838	0.367963	33.7556	17.4263	29.7837	40.8728	73.1714	31.365	Iqcd	protein_coding
ENSMUSG00000033022	-0.377403	0.0419455	0.367963	14.4667	16.1816	11.031	23.102	20.1852	34.6322	Cdo1	protein_coding
ENSMUSG00000037784	-0.36592	0.0418629	0.367963	77.1556	49.7895	59.5673	80.857	122.373	77.1057	Dzip1l	protein_coding
ENSMUSG00000045348	-0.364691	0.041947	0.367963	74.2622	49.7895	52.9487	67.5289	95.8798	98.6691	Nyap1	protein_coding
ENSMUSG00000084910	-0.379939	0.0418853	0.367963	16.3956	13.6921	12.1341	24.8791	30.2778	24.1772	C630043F03Rik	processed_transcript
ENSMUSG00000022964	0.201855	0.0419888	0.368062	1776.51	1818.56	1599.49	1506.96	1571.92	1390.52	Tmem50b	protein_coding
ENSMUSG00000022912	0.236872	0.0421102	0.36855	12302.5	11019.7	10647.1	10775.3	9762.08	7732.13	Pros1	protein_coding
ENSMUSG00000026411	-0.27486	0.0421147	0.36855	436.893	394.582	296.734	472.702	504.631	438.457	Tmem9	protein_coding
ENSMUSG00000038451	-0.262312	0.0421011	0.36855	331.769	351.016	293.424	374.075	377.211	449.565	Spsb2	protein_coding
ENSMUSG00000009670	0.34932	0.0421624	0.368763	65.5822	12.4474	34.1961	12.4395	32.801	5.2275	Tex11	protein_coding
ENSMUSG00000025885	-0.376157	0.04232	0.369731	112.84	109.537	281.29	308.323	349.457	301.888	Myo5b	protein_coding
ENSMUSG00000027634	0.207683	0.0423166	0.369731	1265.35	1308.22	1211.2	1005.83	1047.11	1179.46	Ndrg3	protein_coding
ENSMUSG00000073600	-0.381377	0.0425315	0.371373	15.4311	33.6079	16.5465	31.9874	32.801	49.0078	Prob1	protein_coding
ENSMUSG00000080058	-0.363126	0.0426203	0.371942	97.4089	80.9079	77.2169	92.408	100.926	179.042	Gm11175	protein_coding
ENSMUSG00000032788	-0.229248	0.0427399	0.372572	1243.17	1146.4	1074.42	1213.74	1341.06	1575.44	Pdxk	protein_coding
ENSMUSG00000040812	-0.373071	0.0427217	0.372572	46.2933	32.3632	50.7425	56.8665	85.7872	58.8094	Agbl2	protein_coding
ENSMUSG00000009013	-0.229161	0.0428038	0.372862	706.938	721.947	584.642	759.7	803.624	837.707	Dynll1	protein_coding
ENSMUSG00000032217	0.206033	0.0428236	0.372862	2756.38	2789.46	3357.83	2466.58	2645.53	2514.43	Rnf111	protein_coding
ENSMUSG00000054474	-0.317114	0.0428441	0.372862	133.093	133.187	99.2789	168.822	148.866	165.973	Thnsl2	protein_coding
ENSMUSG00000009894	-0.232188	0.043042	0.373577	466.791	532.747	531.694	566.887	653.497	612.271	Snap47	protein_coding
ENSMUSG00000026196	0.344939	0.0430413	0.373577	88.7289	110.782	114.722	87.0768	70.6483	66.6507	Bard1	protein_coding
ENSMUSG00000029155	-0.379295	0.0430185	0.373577	16.3956	14.9368	22.062	22.2135	45.4168	30.7116	Spata18	protein_coding
ENSMUSG00000033623	0.200998	0.0430449	0.373577	1115.86	1105.33	1215.61	1008.49	1009.26	940.951	Pcgf3	protein_coding
ENSMUSG00000056076	0.188344	0.0430287	0.373577	2543.24	2500.68	2594.49	2072.07	2376.81	2198.16	Eif3b	protein_coding
ENSMUSG00000028541	-0.354981	0.043099	0.373635	70.4045	84.6421	56.258	85.2997	126.158	93.4416	B4galt2	protein_coding
ENSMUSG00000037410	0.198125	0.0430969	0.373635	2766.03	2931.36	3164.79	2415.94	2462.6	2758.81	Tbc1d2b	protein_coding
ENSMUSG00000022496	0.263577	0.0431682	0.374029	410.853	357.24	442.343	366.078	293.947	318.224	Tnfrsf17	protein_coding
ENSMUSG00000080968	0.32655	0.0432037	0.374131	122.484	109.537	125.753	87.0768	88.3104	90.1744	Gm1862	pseudogene
ENSMUSG00000028716	-0.352412	0.0432765	0.374145	3.85778	4.97895	19.8558	23.9905	20.1852	20.2566	Pdzk1ip1	protein_coding
ENSMUSG00000042155	0.231206	0.0432492	0.374145	673.182	690.829	647.519	598.875	592.941	494.652	Klhl23	protein_coding
ENSMUSG00000043621	-0.379478	0.0432658	0.374145	37.6133	27.3842	20.9589	39.9842	54.2478	47.0475	Ubxn10	protein_coding
ENSMUSG00000018326	0.238616	0.0433952	0.374965	2521.06	2969.94	3559.7	2286.21	2716.17	2513.78	Ywhab	protein_coding
ENSMUSG00000005968	-0.309474	0.0434229	0.374998	181.316	180.487	167.671	210.584	295.209	194.071	Tuft1	protein_coding
ENSMUSG00000026728	-0.208531	0.0438245	0.375357	1538.29	1382.9	1723.04	1746.87	1804.05	1885.82	Vim	protein_coding
ENSMUSG00000027861	-0.362836	0.0438456	0.375357	55.9378	54.7684	46.3301	63.9748	99.6646	70.5713	Casq2	protein_coding
ENSMUSG00000028552	0.251239	0.0435359	0.375357	3604.13	3500.2	3979.98	3246.72	3516.01	2330.16	Eps15	protein_coding
ENSMUSG00000028785	-0.337679	0.0436334	0.375357	100.302	108.292	103.691	107.513	182.929	142.449	Hpca	protein_coding
ENSMUSG00000034701	0.368863	0.0437232	0.375357	42.4356	23.65	20.9589	7.99684	12.6158	22.8703	Neurod1	protein_coding
ENSMUSG00000035674	-0.21628	0.0437271	0.375357	819.778	911.148	771.066	915.194	996.646	1035.05	Ndufa3	protein_coding
ENSMUSG00000035725	0.197	0.0438228	0.375357	1596.16	1432.69	1613.83	1282.16	1399.09	1329.75	Prkx	protein_coding
ENSMUSG00000037376	0.270049	0.0435142	0.375357	1044.49	835.219	887.994	891.204	753.161	582.213	Trmt6	protein_coding
ENSMUSG00000049130	-0.235749	0.0436637	0.375357	1864.27	1982.87	1928.22	1888.14	2340.22	2703.93	C5ar1	protein_coding
ENSMUSG00000050954	0.264865	0.043613	0.375357	614.351	670.913	822.912	534.012	498.323	664.546	Zfp169	protein_coding
ENSMUSG00000054072	0.351037	0.0435331	0.375357	217	174.263	137.887	165.268	123.635	85.6004	Iigp1	protein_coding
ENSMUSG00000054252	0.272517	0.043834	0.375357	665.467	658.466	484.26	480.699	555.094	416.24	Fgfr3	protein_coding
ENSMUSG00000081434	0.368914	0.0436532	0.375357	122.484	75.929	70.5983	76.4143	56.7709	46.3941	Gm14165	pseudogene
ENSMUSG00000084838	-0.325734	0.0438407	0.375357	172.636	191.69	121.341	249.679	169.051	231.97	Gm10241	pseudogene
ENSMUSG00000088437	0.353612	0.0438113	0.375357	92.5867	84.6421	124.65	67.5289	87.0488	58.8094	Gm24198	snRNA
ENSMUSG00000098927	0.362958	0.0436132	0.375357	75.2267	72.1947	58.4642	50.6467	47.9399	41.82	RP24-176F12.14	antisense
ENSMUSG00000035365	0.368394	0.0439483	0.375827	18.3244	17.4263	35.2992	14.2166	11.3542	10.455	Parpbp	protein_coding
ENSMUSG00000064254	-0.309462	0.0439282	0.375827	133.093	139.411	105.897	161.714	170.313	164.666	Ethe1	protein_coding
ENSMUSG00000054293	0.291925	0.0440148	0.376149	1046.42	792.898	951.974	899.201	765.777	520.79	A630033H20Rik	protein_coding
ENSMUSG00000071454	0.266135	0.0440337	0.376149	816.885	760.534	643.107	472.702	656.02	662.586	Dtnb	protein_coding
ENSMUSG00000028399	-0.27053	0.0441441	0.376888	468.72	491.671	339.754	581.104	555.094	486.158	Ptprd	protein_coding
ENSMUSG00000070047	-0.255105	0.0442128	0.377269	1193.02	1058.03	1325.92	1240.4	1790.18	1360.46	Fat1	protein_coding
ENSMUSG00000046727	-0.365077	0.0442599	0.377467	39.5422	44.8105	41.9178	57.755	71.9099	59.4628	Cystm1	protein_coding
ENSMUSG00000053897	0.228586	0.0443572	0.377817	1017.49	891.232	891.304	857.439	806.147	688.723	Slc39a8	protein_coding
ENSMUSG00000067719	-0.217341	0.0443273	0.377817	760.947	689.584	714.808	855.662	923.474	782.819	Gm10221	protein_coding
ENSMUSG00000089482	0.361407	0.0443729	0.377817	15.4311	24.8947	30.8868	15.9937	13.8773	5.2275	Gm24741	rRNA
ENSMUSG00000025491	0.377805	0.044398	0.377827	53.0445	38.5868	72.8045	46.204	29.0163	26.1375	Ifitm1	protein_coding
ENSMUSG00000029212	0.337022	0.0444741	0.37827	123.449	129.453	133.475	101.293	112.28	69.9178	Gabrb1	protein_coding
ENSMUSG00000020388	-0.222238	0.0445281	0.37832	1077.28	1167.56	974.036	1187.98	1198.5	1423.84	Pdlim4	protein_coding
ENSMUSG00000088990	-0.310137	0.044513	0.37832	328.876	375.911	392.703	372.298	666.112	409.706	Gm22767	snoRNA
ENSMUSG00000020154	-0.302121	0.0446775	0.379372	1098.5	1282.08	2164.28	2039.2	2019.78	1844	Ptprb	protein_coding
ENSMUSG00000020630	0.255605	0.0447	0.379372	415.676	380.89	384.981	355.415	326.748	284.245	Rnaseh1	protein_coding
ENSMUSG00000073176	0.272419	0.0447415	0.379519	358.773	326.121	358.507	312.765	293.947	231.97	Zfp449	protein_coding
ENSMUSG00000021111	0.22166	0.0448899	0.380253	4801.97	4539.56	5238.62	4448.02	4416.78	3445.58	Papola	protein_coding
ENSMUSG00000037419	-0.177473	0.0449347	0.380253	2021.48	2012.74	2044.04	2234.67	2379.33	2314.48	Endod1	protein_coding
ENSMUSG00000062980	-0.368983	0.0449097	0.380253	45.3289	60.9921	67.289	82.6341	124.896	60.1163	Cped1	protein_coding
ENSMUSG00000079658	0.315295	0.0449392	0.380253	848.711	775.471	787.612	708.165	753.161	364.618	Tceb1	protein_coding
ENSMUSG00000087175	-0.355019	0.0449487	0.380253	3.85778	7.46842	20.9589	21.3249	21.4468	26.1375	Gm15133	antisense
ENSMUSG00000051146	-0.372004	0.0449835	0.380344	41.4711	49.7895	26.4744	50.6467	71.9099	60.7697	Camk2n2	protein_coding
ENSMUSG00000016477	0.212581	0.0450429	0.380642	1374.33	1209.88	1359.02	1158.65	999.169	1193.83	E2f3	protein_coding
ENSMUSG00000031144	-0.311001	0.0451354	0.381075	267.151	369.687	329.827	520.683	293.947	451.526	Syp	protein_coding
ENSMUSG00000072763	0.322971	0.0451426	0.381075	172.636	150.613	205.176	127.061	162.743	107.817	5430403G16Rik	protein_coding
ENSMUSG00000021363	-0.353308	0.0452907	0.381135	18.3244	6.22369	9.92789	14.2166	45.4168	18.2963	Mak	protein_coding
ENSMUSG00000027983	-0.323116	0.0452858	0.381135	85.8356	98.3342	101.485	116.399	141.297	126.767	Cyp2u1	protein_coding
ENSMUSG00000055116	0.220405	0.0452397	0.381135	647.142	627.347	638.694	518.906	513.462	580.906	Arntl	protein_coding
ENSMUSG00000059278	-0.279691	0.0452382	0.381135	214.107	265.129	201.867	282.555	263.67	308.423	Lsmd1	protein_coding
ENSMUSG00000063015	0.174111	0.0452949	0.381135	7157.14	7483.36	6985.92	6566.3	6314.19	6149.5	Ccni	protein_coding
ENSMUSG00000090561	0.368772	0.0452381	0.381135	16.3956	26.1395	48.5363	14.2166	12.6158	19.6031	Gm17207	sense_intronic
ENSMUSG00000020801	-0.301751	0.045412	0.381435	293.191	276.332	186.424	365.189	338.103	280.978	Med31	protein_coding
ENSMUSG00000021696	-0.371633	0.0454274	0.381435	567.093	407.029	665.169	1052.92	1467.21	544.314	Elovl7	protein_coding
ENSMUSG00000051236	-0.321168	0.0454137	0.381435	131.164	140.655	146.712	197.255	227.084	140.489	Msrb3	protein_coding
ENSMUSG00000075359	-0.377103	0.0454162	0.381435	24.1111	22.4053	16.5465	34.653	36.5857	35.2856	Gm20775	protein_coding
ENSMUSG00000097075	-0.376717	0.0455992	0.382673	27.9689	21.1605	17.6496	39.9842	34.0626	37.8994	D830044I16Rik	lincRNA
ENSMUSG00000032462	0.232416	0.0456386	0.382801	1618.34	1753.83	2255.84	1574.49	1521.46	1601.58	Pik3cb	protein_coding
ENSMUSG00000018378	-0.324125	0.045743	0.383268	110.911	121.984	110.31	135.058	195.544	135.262	Cuedc1	protein_coding
ENSMUSG00000093672	0.34691	0.0457258	0.383268	42.4356	8.71316	16.5465	7.99684	12.6158	10.455	Gm20655	antisense
ENSMUSG00000006715	0.357449	0.0458737	0.384159	94.5156	70.95	72.8045	64.8633	55.5094	44.4338	Gmnn	protein_coding
ENSMUSG00000031137	0.260823	0.0459232	0.384369	406.996	354.75	452.27	291.441	348.195	345.669	Fgf13	protein_coding
ENSMUSG00000014313	-0.231006	0.0462016	0.386494	922.974	933.553	924.397	1065.36	1306.99	961.861	Cox6c	protein_coding
ENSMUSG00000028876	-0.375543	0.0462372	0.386586	26.04	22.4053	18.7527	42.6498	34.0626	35.2856	Epha10	protein_coding
ENSMUSG00000027315	-0.230542	0.0463029	0.38693	2452.58	2730.95	2238.19	2770.46	2620.29	3473.68	Spint1	protein_coding
ENSMUSG00000036972	-0.36796	0.0464189	0.387488	34.72	60.9921	47.4332	69.306	95.8798	55.5422	Zic4	protein_coding
ENSMUSG00000051817	-0.372438	0.0463996	0.387488	27.9689	36.0974	27.5775	58.6435	40.3705	45.0872	Sox12	protein_coding
ENSMUSG00000029911	0.267596	0.0465134	0.387661	501.511	495.405	537.209	466.483	450.383	321.491	Ssbp1	protein_coding
ENSMUSG00000031553	0.241173	0.0464902	0.387661	409.889	445.616	435.724	333.202	346.934	385.528	Adam3	protein_coding
ENSMUSG00000048200	-0.231266	0.0464805	0.387661	1071.5	1193.7	1087.66	1272.39	1161.91	1568.25	Efcab4a	protein_coding
ENSMUSG00000020659	0.279928	0.0467369	0.388551	339.485	360.974	472.126	306.546	353.241	272.484	Cbll1	protein_coding
ENSMUSG00000031613	0.233531	0.0467882	0.388551	11487.5	9343	9553.94	9557.12	8698.57	7087.19	Hpgd	protein_coding
ENSMUSG00000049775	0.240207	0.0468175	0.388551	64689.2	60836.5	55780.4	56786.5	51334.8	42055.3	Tmsb4x	protein_coding
ENSMUSG00000066456	-0.343283	0.0467897	0.388551	123.449	102.068	119.135	147.497	227.084	115.658	Hmgn3	protein_coding
ENSMUSG00000087535	-0.325508	0.0467825	0.388551	124.413	159.326	133.475	184.816	138.773	234.584	Zmiz1os1	processed_transcript
ENSMUSG00000097248	0.364779	0.0467867	0.388551	21.2178	31.1184	18.7527	16.8822	8.83104	10.455	Gm2694	lincRNA
ENSMUSG00000097709	0.355433	0.0467555	0.388551	87.7645	80.9079	72.8045	55.0894	70.6483	43.1269	2810429I04Rik	lincRNA
ENSMUSG00000097811	-0.371623	0.0468062	0.388551	9.64445	21.1605	23.1651	31.9874	23.97	39.8597	2810425M01Rik	lincRNA
ENSMUSG00000036402	0.205337	0.0468542	0.388651	1338.65	1280.83	1489.18	1247.51	1183.36	1090.59	Gng12	protein_coding
ENSMUSG00000024181	-0.239033	0.0469833	0.388902	391.565	400.805	384.981	443.381	447.86	524.711	Mrpl28	protein_coding
ENSMUSG00000024346	-0.251649	0.0469665	0.388902	293.191	321.142	277.981	335.867	384.781	369.846	Pfdn1	protein_coding
ENSMUSG00000025876	-0.367755	0.0469647	0.388902	35.6845	38.5868	54.0518	49.7581	63.0788	82.9866	Unc5a	protein_coding
ENSMUSG00000038204	0.276306	0.0469708	0.388902	293.191	227.787	259.228	215.026	199.329	207.14	Asb10	protein_coding
ENSMUSG00000026786	0.371805	0.0471279	0.389103	4181.83	5753.17	9035.48	3564.82	4368.84	3993.81	Apbb1ip	protein_coding
ENSMUSG00000026834	0.373462	0.0471268	0.389103	66.5467	54.7684	24.2682	26.6561	39.1089	19.6031	Acvr1c	protein_coding
ENSMUSG00000027357	0.277416	0.0471246	0.389103	606.636	500.384	421.384	452.266	428.936	337.174	Crls1	protein_coding
ENSMUSG00000042251	-0.373887	0.047131	0.389103	16.3956	26.1395	23.1651	32.8759	52.9862	28.7513	Pm20d1	protein_coding
ENSMUSG00000094410	0.231177	0.047088	0.389103	4065.13	3846.24	5300.39	3607.47	3972.7	3465.83	Zbed6	protein_coding
ENSMUSG00000020163	-0.257634	0.0472338	0.389189	356.845	302.471	291.218	357.192	386.042	426.041	Uqcr11	protein_coding
ENSMUSG00000020362	0.265055	0.0472547	0.389189	1640.52	1799.89	2452.19	1564.72	1843.16	1347.39	Cnot6	protein_coding
ENSMUSG00000026380	-0.372888	0.0472429	0.389189	24.1111	28.629	35.2992	41.7613	88.3104	28.0978	Tfcp2l1	protein_coding
ENSMUSG00000044279	-0.374094	0.0471687	0.389189	25.0756	14.9368	39.7116	42.6498	52.9862	39.8597	Crb3	protein_coding
ENSMUSG00000050121	-0.365667	0.047265	0.389189	14.4667	42.3211	8.82479	47.9811	27.7547	47.0475	Opalin	protein_coding
ENSMUSG00000003882	0.21204	0.0473103	0.389195	1480.42	1446.38	1558.68	1451.87	1177.05	1187.95	Il7r	protein_coding
ENSMUSG00000021559	-0.261592	0.0473151	0.389195	673.182	933.553	1002.72	1003.16	989.076	1225.2	Dapk1	protein_coding
ENSMUSG00000039166	0.210804	0.0474062	0.389334	928.76	814.058	822.912	733.933	760.731	695.911	Akap7	protein_coding
ENSMUSG00000069309	-0.367856	0.0474	0.389334	126.342	84.6421	52.9487	135.058	83.2641	186.883	Hist1h2an	protein_coding
ENSMUSG00000087016	0.355605	0.0473786	0.389334	27.9689	11.2026	52.9487	22.2135	10.0926	12.4153	Gm15979	sense_intronic
ENSMUSG00000003934	-0.358901	0.0474564	0.389543	83.9067	107.047	41.9178	113.733	123.635	106.51	Efnb3	protein_coding
ENSMUSG00000036091	-0.373043	0.047513	0.389602	15.4311	28.629	26.4744	24.8791	50.4631	46.3941	Hyal3	protein_coding
ENSMUSG00000075033	0.31282	0.0474937	0.389602	189.996	146.879	140.094	113.733	117.327	129.381	Nxpe3	protein_coding
ENSMUSG00000064380	-0.235589	0.0475426	0.389641	2210.51	1936.81	2486.38	2473.69	2371.76	3122.78	Gm26448	snoRNA
ENSMUSG00000034706	-0.37331	0.0476152	0.390033	15.4311	31.1184	45.227	55.0894	55.5094	42.4735	Dnaic2	protein_coding
ENSMUSG00000020733	-0.249983	0.0478365	0.391642	953.836	1262.16	1137.29	1246.62	1207.33	1628.37	Slc9a3r1	protein_coding
ENSMUSG00000092713	0.367137	0.047867	0.391689	26.04	23.65	20.9589	13.3281	11.3542	13.0688	Gm22858	snoRNA
ENSMUSG00000097431	0.290095	0.0480659	0.393112	238.218	211.605	262.537	216.803	176.621	164.013	Gm26782	lincRNA
ENSMUSG00000031647	0.345962	0.0481415	0.393526	249.791	226.542	197.455	173.265	216.991	89.521	Mfap3l	protein_coding
ENSMUSG00000031119	-0.366255	0.0482903	0.394412	52.08	37.3421	86.0417	87.0768	118.588	67.9575	Gpc4	protein_coding
ENSMUSG00000035578	-0.370837	0.0482999	0.394412	46.2933	47.3	78.32	75.5258	148.866	56.1957	Iqcg	protein_coding
ENSMUSG00000038331	0.365851	0.0483357	0.394499	54.9733	70.95	118.032	58.6435	40.3705	58.156	Satb2	protein_coding
ENSMUSG00000096054	0.237219	0.0484708	0.395397	1015.56	970.895	751.21	718.827	812.455	744.919	Syne1	protein_coding
ENSMUSG00000028937	-0.317185	0.0485008	0.395437	153.347	123.229	98.1758	178.596	174.098	150.291	Acot7	protein_coding
ENSMUSG00000041040	0.170675	0.0485304	0.395474	4780.75	4754.9	5072.05	4349.39	4180.87	4355.16	Fam117b	protein_coding
ENSMUSG00000026421	-0.269145	0.0485936	0.395784	711.76	878.784	536.106	853.885	976.46	822.678	Csrp1	protein_coding
ENSMUSG00000025092	-0.28175	0.0487198	0.395789	201.569	209.116	234.96	226.577	307.825	284.899	Hspa12a	protein_coding
ENSMUSG00000044258	-0.37067	0.0486668	0.395789	28.9333	38.5868	52.9487	65.7518	92.0951	39.8597	Ctla2a	protein_coding
ENSMUSG00000050965	0.229337	0.0486974	0.395789	2341.67	2713.53	3257.45	2120.05	2361.67	2473.92	Prkca	protein_coding
ENSMUSG00000074506	0.279398	0.0486776	0.395789	220.858	202.892	209.589	178.596	156.436	165.973	Gm10705	pseudogene
ENSMUSG00000090691	0.344311	0.0486647	0.395789	125.378	73.4395	114.722	74.6372	68.1251	79.066	Gm3667	protein_coding
ENSMUSG00000036615	-0.29377	0.0487936	0.396184	326.947	272.597	210.692	399.842	292.686	349.589	Rfxap	protein_coding
ENSMUSG00000001227	-0.312793	0.048894	0.39659	175.529	219.074	199.661	253.233	191.76	335.867	Sema6b	protein_coding
ENSMUSG00000094683	0.255649	0.0488929	0.39659	393.493	383.379	344.167	320.762	329.272	266.603	Ap3m1-ps	pseudogene
ENSMUSG00000020439	-0.355711	0.0490309	0.397496	56.9022	119.495	133.475	122.618	140.035	188.844	Smtn	protein_coding
ENSMUSG00000024054	0.220712	0.0490951	0.397607	5951.59	5089.73	6335.1	5202.39	5269.61	4200.3	Smchd1	protein_coding
ENSMUSG00000026043	-0.326185	0.049083	0.397607	123.449	123.229	159.949	207.918	215.73	132.648	Col3a1	protein_coding
ENSMUSG00000068748	0.288217	0.0491975	0.398232	913.329	955.958	709.292	661.072	865.442	497.92	Ptprz1	protein_coding
ENSMUSG00000025352	-0.356998	0.0492689	0.398527	96.4445	74.6842	152.228	128.838	230.869	122.846	Gdf11	protein_coding
ENSMUSG00000041308	-0.256621	0.0492846	0.398527	375.169	341.058	463.301	484.253	528.601	441.724	Sntb2	protein_coding
ENSMUSG00000036446	-0.364425	0.0494542	0.399694	13.5022	9.9579	26.4744	38.2071	35.3241	20.91	Lum	protein_coding
ENSMUSG00000026113	0.275489	0.0494958	0.399824	1378.19	1766.28	2400.34	1316.81	1444.51	1646.01	Inpp4a	protein_coding
ENSMUSG00000035342	-0.25251	0.0495271	0.399873	305.729	328.611	286.806	347.418	358.288	418.2	Lzts2	protein_coding
ENSMUSG00000041559	-0.359774	0.0496221	0.400434	30.8622	48.5447	52.9487	59.5321	73.1714	65.3438	Fmod	protein_coding
ENSMUSG00000028328	-0.306169	0.049657	0.40051	288.369	278.821	264.744	374.075	246.007	465.248	Tmod1	protein_coding
ENSMUSG00000026817	-0.178094	0.0498121	0.400736	1707.07	1798.65	1680.02	1971.67	1921.38	2018.47	Ak1	protein_coding
ENSMUSG00000030577	-0.278429	0.0497893	0.400736	310.551	266.374	249.3	349.196	283.855	405.785	Cd22	protein_coding
ENSMUSG00000037405	-0.214503	0.0497488	0.400736	4055.49	3912.21	4496.23	4213.45	4926.46	5541.15	Icam1	protein_coding
ENSMUSG00000056904	-0.358748	0.0498062	0.400736	42.4356	44.8105	37.5054	54.2008	56.7709	73.8385	Gm5620	pseudogene
ENSMUSG00000086287	-0.364226	0.0497865	0.400736	10.6089	14.9368	17.6496	35.5415	22.7084	21.5634	Gm15972	antisense
ENSMUSG00000021365	0.277817	0.0498551	0.400876	523.693	455.574	704.88	478.034	480.661	380.301	Nedd9	protein_coding
ENSMUSG00000024776	0.201689	0.0499599	0.401515	1637.63	1723.96	1973.44	1577.16	1428.1	1572.82	Stambpl1	protein_coding
ENSMUSG00000007036	-0.22902	0.0500864	0.401643	1383.98	1406.55	1118.54	1423.44	1464.69	1777.35	Abhd16a	protein_coding
ENSMUSG00000028773	-0.357327	0.0501118	0.401643	8.68	17.4263	12.1341	14.2166	34.0626	26.791	Fabp3	protein_coding
ENSMUSG00000030630	-0.359657	0.0501544	0.401643	46.2933	34.8526	38.6085	49.7581	70.6483	61.4232	Fah	protein_coding
ENSMUSG00000032915	0.34327	0.0500575	0.401643	850.64	663.445	1316	617.534	508.415	190.15	Emr4	protein_coding
ENSMUSG00000065118	0.322449	0.0500203	0.401643	361.667	359.729	597.879	251.456	433.982	295.354	Gm23297	snoRNA
ENSMUSG00000083951	0.369207	0.050131	0.401643	58.8311	48.5447	79.4231	21.3249	29.0163	60.1163	Gm13786	pseudogene
ENSMUSG00000097275	-0.357004	0.0500467	0.401643	4.82222	16.1816	17.6496	22.2135	31.5394	22.2169	Gm26648	lincRNA
ENSMUSG00000001379	-0.192671	0.0503496	0.40198	958.658	994.545	958.593	1108.9	1068.56	1181.42	Apbb3	protein_coding
ENSMUSG00000009907	0.221301	0.0502783	0.40198	4712.28	3937.1	4074.85	3893.57	3832.67	3011.7	Vps4b	protein_coding
ENSMUSG00000026959	-0.323298	0.0503417	0.40198	162.027	196.668	202.97	318.985	162.743	273.137	Grin1	protein_coding
ENSMUSG00000027739	0.247607	0.0502858	0.40198	1036.78	894.966	750.107	807.681	760.731	637.755	Rab33b	protein_coding
ENSMUSG00000037971	-0.230043	0.0503276	0.40198	575.773	525.279	483.157	670.846	658.543	569.798	1110032A03Rik	protein_coding
ENSMUSG00000080824	-0.352481	0.05031	0.40198	51.1156	63.4816	40.8147	87.9653	69.3867	68.611	Gm9001	pseudogene
ENSMUSG00000002944	0.362727	0.0504114	0.401999	2870.19	2191.98	2509.55	2008.99	1904.98	1031.12	Cd36	protein_coding
ENSMUSG00000056656	-0.36765	0.0504013	0.401999	35.6845	37.3421	25.3713	33.7645	69.3867	56.1957	Apol8	protein_coding
ENSMUSG00000087354	-0.359958	0.0504285	0.401999	19.2889	11.2026	8.82479	28.4332	17.6621	28.7513	4930404I05Rik	processed_transcript
ENSMUSG00000012422	0.252605	0.0505291	0.402394	1510.32	1244.74	1215.61	1224.41	1177.05	847.509	Tmem167	protein_coding
ENSMUSG00000061759	0.250546	0.050519	0.402394	436.893	365.953	379.466	340.31	340.626	290.78	1700052N19Rik	protein_coding
ENSMUSG00000098148	0.322395	0.0505917	0.402689	169.742	237.745	264.744	121.73	175.359	198.645	Gm20204	lincRNA
ENSMUSG00000054408	0.260714	0.0507057	0.403392	3407.38	3054.58	3399.75	3087.67	2991.2	1907.39	Spcs3	protein_coding
ENSMUSG00000081488	0.363439	0.0507937	0.403889	21.2178	77.1737	108.104	27.5447	30.2778	53.5819	Gm15368	pseudogene
ENSMUSG00000026737	0.200264	0.0508354	0.404016	7240.09	7769.65	9088.43	6824.86	6652.29	7240.74	Pip4k2a	protein_coding
ENSMUSG00000042099	-0.242571	0.0509529	0.404746	328.876	382.134	315.486	414.947	392.35	432.576	Kank3	protein_coding
ENSMUSG00000011752	-0.232356	0.0509799	0.404756	336.591	327.366	332.033	391.845	394.873	407.092	Pgam1	protein_coding
ENSMUSG00000005803	-0.190438	0.0510727	0.405288	2152.64	2300.27	2019.77	2636.29	2299.85	2520.96	Sqrdl	protein_coding
ENSMUSG00000002910	-0.261126	0.0511965	0.405453	581.56	546.44	498.601	631.751	547.524	825.945	Arrdc2	protein_coding
ENSMUSG00000030869	0.267501	0.0511718	0.405453	305.729	316.163	359.61	306.546	233.392	246.346	Ndufab1	protein_coding
ENSMUSG00000041650	0.246339	0.051191	0.405453	1101.4	1130.22	1359.02	990.72	1160.65	806.996	Pcca	protein_coding
ENSMUSG00000046598	-0.331628	0.0511827	0.405453	136.951	105.803	124.65	127.061	233.392	151.598	Bdh1	protein_coding
ENSMUSG00000022685	0.203054	0.0512853	0.405953	1183.37	1223.58	1090.96	1070.69	1015.57	916.12	Parn	protein_coding
ENSMUSG00000039704	0.270554	0.0513527	0.406282	763.84	934.798	1242.09	749.926	896.981	707.02	Lmbrd2	protein_coding
ENSMUSG00000011148	0.25159	0.051438	0.40635	467.756	421.966	415.868	318.097	334.318	411.666	Adssl1	protein_coding
ENSMUSG00000022861	0.320288	0.0513931	0.40635	114.769	117.005	115.825	99.5163	80.7409	77.7591	Dgkg	protein_coding
ENSMUSG00000037086	-0.346935	0.0514565	0.40635	120.556	54.7684	175.393	231.02	328.01	166.627	1110059M19Rik	protein_coding
ENSMUSG00000057147	0.248315	0.0514645	0.40635	382.885	349.771	391.6	308.323	340.626	277.711	Dph6	protein_coding
ENSMUSG00000066877	-0.361127	0.0516289	0.407444	34.72	38.5868	67.289	60.4206	92.0951	64.6903	Nck2	protein_coding
ENSMUSG00000022822	0.181389	0.0516626	0.407506	6417.41	6313.31	7289.28	5969.2	5839.84	5692.1	Abcc5	protein_coding
ENSMUSG00000021255	-0.362493	0.0518366	0.408355	23.1467	9.9579	23.1651	21.3249	49.2015	33.9788	Esrrb	protein_coding
[truncated: 36,926 more rows]

## Sheet: 24 week DEGs
week 24 differentially expressed genes arranged by padj
geneID	log2FoldChange	pval	padj	het1	het2	het3	wt1	wt2	wt3	geneName	geneBiotype
ENSMUSG00000064345	-0.593751	1.79e-11	2.18e-07	5817.31	6793.84	6601.59	9912.99	11214.1	9355.83	mt-Nd2	protein_coding
ENSMUSG00000064368	-0.551384	6.05e-10	3.69e-06	1131.52	1314.63	1035.07	1794.47	1895.56	1657.88	mt-Nd6	protein_coding
ENSMUSG00000045932	-0.808959	2.78e-09	8.45e-06	108.559	155.665	97.2688	348.689	219.902	301.233	Ifit2	protein_coding
ENSMUSG00000074570	0.622703	2.38e-09	8.45e-06	1184.76	1279.44	1440	788.378	639.476	909.197	Cass4	protein_coding
ENSMUSG00000036931	0.575655	4.61e-09	1.12e-05	3906.04	2959.78	3308.2	2418.71	1959.77	2020.68	Nfkbid	protein_coding
ENSMUSG00000097451	-0.803592	6.52e-09	1.32e-05	83.5071	63.9721	46.5198	158.186	182.079	147.319	Rian	processed_transcript
ENSMUSG00000018819	0.449552	4.25e-08	6.79e-05	938.41	980.906	1041.41	731.397	706.326	660.735	Lsp1	protein_coding
ENSMUSG00000029135	0.520661	4.46e-08	6.79e-05	1128.39	972.376	1288.81	733.949	782.852	722.3	Fosl2	protein_coding
ENSMUSG00000023034	0.612026	5.08e-08	6.87e-05	4305.83	3374.53	5101.32	2929.84	2213.98	2404.37	Nr4a1	protein_coding
ENSMUSG00000031393	-0.522031	9.93e-08	0.000120981	613.777	827.373	787.666	1060.53	1180.44	1151.06	Mecp2	protein_coding
ENSMUSG00000061601	-0.7123	1.46e-07	0.000161991	141.962	127.944	125.815	272.998	372.954	201.189	Pclo	protein_coding
ENSMUSG00000038453	-0.729854	2.3e-07	0.000233655	105.428	77.8327	88.8106	232.176	308.743	139.623	Srcin1	protein_coding
ENSMUSG00000012819	0.35412	4.37e-07	0.000409612	1387.26	1364.74	1423.08	1058.83	1062.57	1090.6	Cdh23	protein_coding
ENSMUSG00000027858	-0.618248	8.68e-07	0.000755279	128.392	120.481	158.59	248.335	269.161	213.282	Tspan2	protein_coding
ENSMUSG00000027674	-0.670717	2.05e-06	0.00152746	172.233	115.15	125.815	311.269	462.675	192.394	Pex5l	protein_coding
ENSMUSG00000038871	0.575419	2.13e-06	0.00152746	284.968	351.847	272.775	188.803	194.394	152.815	Bpgm	protein_coding
ENSMUSG00000064341	-0.467099	1.93e-06	0.00152746	12122.1	14163.4	13278.2	18746.7	21941	16926.2	mt-Nd1	protein_coding
ENSMUSG00000031239	-0.553576	2.26e-06	0.00153246	187.891	230.3	279.119	371.652	378.232	389.185	Itm2a	protein_coding
ENSMUSG00000059195	0.417348	3.63e-06	0.0023277	1883.08	1549.19	1934.8	1380.3	1187.47	1304.98	Gm12715	pseudogene
ENSMUSG00000015568	-0.586322	3.92e-06	0.00238809	139.874	184.453	154.361	230.475	283.234	328.718	Lpl	protein_coding
ENSMUSG00000031246	-0.498645	4.36e-06	0.00253131	268.266	284.676	338.326	409.923	488.183	459.546	Sh3bgrl	protein_coding
ENSMUSG00000022895	0.38858	4.77e-06	0.0026414	1867.43	1665.41	1955.95	1379.45	1228.81	1464.39	Ets2	protein_coding
ENSMUSG00000073680	-0.633822	5.41e-06	0.00286654	100.208	73.5679	66.608	151.382	215.504	137.424	Tmem88b	protein_coding
ENSMUSG00000081692	0.62819	9.53e-06	0.00483792	89.7701	67.1707	130.044	32.3176	43.1009	39.5781	Gm15971	pseudogene
ENSMUSG00000022054	-0.61777	1.16e-05	0.00563642	25.0521	27.7212	17.9736	54.4296	81.8037	57.1684	Nefm	protein_coding
ENSMUSG00000022489	0.381672	1.45e-05	0.00679094	1028.18	1114.18	1159.82	740.752	900.72	813.55	Pde1b	protein_coding
ENSMUSG00000006403	-0.607813	1.8e-05	0.00813369	32.359	36.2509	43.348	91.8499	123.145	61.5659	Adamts4	protein_coding
ENSMUSG00000024827	0.606631	1.92e-05	0.00834952	129.436	103.422	227.313	80.7939	60.6931	50.572	Gldc	protein_coding
ENSMUSG00000055491	0.344223	2.02e-05	0.00846908	1265.13	1187.75	1271.89	883.63	949.978	1036.73	Pprc1	protein_coding
ENSMUSG00000015806	-0.516032	2.23e-05	0.00905107	360.124	368.906	338.326	562.155	716.882	429.862	Qdpr	protein_coding
ENSMUSG00000019699	-0.407662	2.35e-05	0.00925181	608.558	600.272	727.401	847.06	993.959	839.935	Akt3	protein_coding
ENSMUSG00000047945	0.496388	3.49e-05	0.0132829	860.123	743.143	1183.08	621.688	500.498	658.536	Marcksl1	protein_coding
ENSMUSG00000002602	-0.400789	3.94e-05	0.0145462	703.547	568.286	656.564	990.788	854.98	812.451	Axl	protein_coding
ENSMUSG00000018411	-0.579464	4.33e-05	0.0150669	168.058	123.679	106.784	291.708	400.222	160.511	Mapt	protein_coding
ENSMUSG00000046093	-0.530326	4.26e-05	0.0150669	25.0521	22.3902	28.5463	72.2893	175.042	36.2799	Hpcal4	protein_coding
ENSMUSG00000018932	0.402503	5.05e-05	0.0170947	511.481	466.996	518.062	362.297	328.974	391.384	Map2k3	protein_coding
ENSMUSG00000026581	0.570932	5.65e-05	0.0176316	83.5071	119.415	168.106	63.7847	58.0542	51.6714	Sell	protein_coding
ENSMUSG00000027375	-0.438529	5.55e-05	0.0176316	332.984	283.61	256.916	454.147	405.5	404.576	Mal	protein_coding
ENSMUSG00000034216	0.354282	5.4e-05	0.0176316	2192.06	1865.85	2096.56	1646.49	1371.31	1658.98	Vps18	protein_coding
ENSMUSG00000013974	0.543601	6.64e-05	0.0201457	39.6658	91.6934	125.815	32.3176	21.1106	34.0811	1810033B17Rik	protein_coding
ENSMUSG00000016528	0.450381	6.78e-05	0.0201457	2029.22	1716.59	2789.08	1436.43	1400.34	1593.02	Mapkapk2	protein_coding
ENSMUSG00000037868	0.421299	7.05e-05	0.020444	1163.88	809.247	958.943	749.257	661.466	653.039	Egr2	protein_coding
ENSMUSG00000030589	0.5053	7.43e-05	0.0210376	260.96	348.648	419.736	212.616	233.976	184.698	Rasgrp4	protein_coding
ENSMUSG00000029475	0.302559	8.06e-05	0.0222555	1632.56	1713.39	1806.87	1284.2	1354.6	1467.69	Kdm2b	protein_coding
ENSMUSG00000063063	-0.5517	8.22e-05	0.0222555	48.0166	39.4495	30.6608	91.8499	148.654	58.2678	Ctnna2	protein_coding
ENSMUSG00000041420	0.427894	9.14e-05	0.0236962	374.738	344.383	429.251	261.942	250.689	288.041	Meis3	protein_coding
ENSMUSG00000098943	-0.512166	9.05e-05	0.0236962	87.6824	107.686	100.441	160.737	149.534	184.698	ACEA_U3	snoRNA
ENSMUSG00000022208	-0.520308	9.4e-05	0.0238501	50.1042	30.9199	22.2027	110.56	169.765	43.9757	Jph4	protein_coding
ENSMUSG00000061589	0.414611	0.000103322	0.0256851	1137.78	1009.69	1510.84	861.518	845.305	880.613	Dot1l	protein_coding
ENSMUSG00000001419	0.309528	0.00010611	0.0258506	2975.98	2683.63	3229.96	2279.24	2278.19	2473.63	Mef2d	protein_coding
ENSMUSG00000004347	-0.540135	0.000112657	0.0269073	40.7097	28.7875	28.5463	85.0462	113.47	47.2739	Pde1c	protein_coding
ENSMUSG00000062591	-0.518882	0.000122646	0.0287298	134.655	117.282	84.5815	178.597	231.337	173.704	Tubb4a	protein_coding
ENSMUSG00000005045	-0.53538	0.000138676	0.0318719	64.718	53.3101	66.608	115.663	147.774	90.1501	Chd5	protein_coding
ENSMUSG00000054252	0.457635	0.00014455	0.0326068	227.557	199.38	229.427	136.924	149.534	147.319	Fgfr3	protein_coding
ENSMUSG00000066800	0.301494	0.000148514	0.0328917	841.334	814.578	818.326	640.398	659.707	669.53	Rnasel	protein_coding
ENSMUSG00000056501	0.350161	0.000168789	0.0367145	1813.15	1533.2	2051.1	1444.08	1353.72	1293.98	Cebpb	protein_coding
ENSMUSG00000018459	-0.464035	0.000176436	0.0375526	183.716	164.195	128.987	234.728	239.254	261.655	Slc13a3	protein_coding
ENSMUSG00000024053	0.524187	0.000178807	0.0375526	223.381	244.16	446.168	128.42	182.079	180.3	Emilin2	protein_coding
ENSMUSG00000027806	0.33194	0.000183042	0.0377904	2122.12	1701.66	2065.9	1531.68	1403.86	1615.01	Tsc22d2	protein_coding
ENSMUSG00000022126	0.521795	0.000186632	0.0378894	78.2879	109.819	249.516	56.1305	59.8134	62.6653	Irg1	protein_coding
ENSMUSG00000029561	-0.471515	0.000191199	0.0381803	162.839	187.652	131.101	272.148	217.264	266.053	Oasl2	protein_coding
ENSMUSG00000034459	-0.527175	0.000202191	0.0390935	32.359	39.4495	51.8062	107.158	61.5727	98.9453	Ifit1	protein_coding
ENSMUSG00000042644	0.27296	0.000200395	0.0390935	1110.64	1075.8	1134.45	898.088	907.757	902.601	Itpr3	protein_coding
ENSMUSG00000017978	-0.522979	0.000211497	0.039819	97.0769	49.0453	87.7534	153.934	178.561	118.734	Cadps2	protein_coding
ENSMUSG00000047139	0.525733	0.000212481	0.039819	101.252	184.453	270.661	87.5976	73.0076	103.343	Cd24a	protein_coding
ENSMUSG00000026305	0.266813	0.000225031	0.0415319	1893.52	2091.89	2132.51	1655.85	1638.71	1721.65	Lrrfip1	protein_coding
ENSMUSG00000022500	0.307453	0.00024398	0.0434553	1307.93	1333.82	1174.63	1037.56	915.674	1063.11	Litaf	protein_coding
ENSMUSG00000047842	-0.485775	0.000243157	0.0434553	46.9727	20.2578	27.489	86.7471	153.932	41.7769	Diras2	protein_coding
ENSMUSG00000058385	-0.391582	0.000246155	0.0434553	524.007	721.819	527.577	868.322	758.223	833.339	Hist1h2bg	protein_coding
ENSMUSG00000001175	-0.243726	0.000249762	0.0434622	2985.38	2746.54	2810.22	3464.78	3418.16	3336.65	Calm1	protein_coding
ENSMUSG00000015968	0.280078	0.000269217	0.0461878	1444.67	1512.94	1525.64	1150.68	1313.26	1165.36	Cacna1d	protein_coding
ENSMUSG00000042870	0.464482	0.000282447	0.04713	185.803	165.261	208.282	131.822	108.192	116.536	Tom1	protein_coding
ENSMUSG00000091337	-0.405039	0.00028129	0.04713	298.538	339.052	242.115	422.68	423.092	397.98	Eid1	protein_coding
ENSMUSG00000019796	-0.502936	0.000308208	0.0484398	30.2713	26.655	12.6872	50.1773	64.2115	53.8702	Lrp11	protein_coding
ENSMUSG00000025701	0.410798	0.000307414	0.0484398	538.62	647.185	619.56	390.362	516.331	355.104	Alox5	protein_coding
ENSMUSG00000033730	0.493304	0.000295802	0.0484398	390.395	265.484	571.983	240.681	256.846	220.978	Egr3	protein_coding
ENSMUSG00000046223	0.48235	0.00031018	0.0484398	415.448	435.01	718.943	312.12	254.207	385.887	Plaur	protein_coding
ENSMUSG00000050953	0.392474	0.000307987	0.0484398	327.765	328.39	324.582	236.428	211.986	257.258	Gja1	protein_coding
ENSMUSG00000022311	0.280902	0.0003178	0.0490015	6030.25	5268.1	5678.59	4359.47	4479.85	4895.59	Csmd3	protein_coding
ENSMUSG00000028906	0.301461	0.000337946	0.0514565	1853.86	1927.69	1794.19	1666.06	1402.98	1351.15	Epb4.1	protein_coding
ENSMUSG00000030789	-0.399935	0.000346131	0.0519027	212.943	194.049	222.027	295.11	277.077	315.525	Itgax	protein_coding
ENSMUSG00000064346	-0.474508	0.000349398	0.0519027	27.1398	38.3833	6.34362	65.4856	83.5629	58.2678	mt-Tw	Mt_tRNA
ENSMUSG00000035352	-0.36743	0.000356746	0.0523557	559.497	716.488	530.749	807.089	760.862	876.215	Ccl12	protein_coding
ENSMUSG00000025340	0.428554	0.000367145	0.0532405	623.171	516.042	782.379	483.062	357.121	463.943	Rabgef1	protein_coding
ENSMUSG00000008318	0.466672	0.000374639	0.0536879	130.48	156.732	159.648	93.5508	90.5998	95.6471	Relt	protein_coding
ENSMUSG00000056966	-0.502612	0.000388953	0.0550912	65.7618	54.3763	32.7753	105.457	143.376	74.7587	Gjc3	protein_coding
ENSMUSG00000027544	0.267076	0.00040222	0.0563155	2550.1	2329.65	2458.15	1874.42	2160.32	1970.11	Nfatc2	protein_coding
ENSMUSG00000009633	0.465155	0.000418466	0.0579243	35.4905	49.0453	124.758	26.3643	22.8698	23.0872	G0s2	protein_coding
ENSMUSG00000026547	0.322846	0.000435577	0.0583051	719.204	776.195	873.304	632.744	574.385	631.051	Tagln2	protein_coding
ENSMUSG00000032854	-0.496805	0.000428029	0.0583051	50.1042	54.3763	19.0308	82.4948	100.275	89.0507	Ugt8a	protein_coding
ENSMUSG00000040797	-0.458142	0.000433689	0.0583051	48.0166	24.5226	15.859	71.4388	148.654	45.0751	Iqsec3	protein_coding
ENSMUSG00000004040	0.322027	0.000450547	0.059012	2899.78	2570.61	3289.16	2371.09	2033.66	2396.67	Stat3	protein_coding
ENSMUSG00000033208	-0.49308	0.000449356	0.059012	100.208	83.1637	70.837	156.485	198.792	106.641	S100b	protein_coding
ENSMUSG00000000805	-0.484591	0.000463334	0.0594092	54.2796	58.6411	74.0088	100.355	113.47	111.039	Car4	protein_coding
ENSMUSG00000061143	0.248031	0.000462783	0.0594092	1751.56	1641.95	1633.48	1336.08	1424.09	1422.61	Maml3	protein_coding
ENSMUSG00000031748	-0.467603	0.000484283	0.061258	127.348	116.216	94.097	179.447	219.902	149.517	Gnao1	protein_coding
ENSMUSG00000031980	0.49507	0.000487811	0.061258	61.5865	71.4355	56.0353	30.6166	33.4252	29.6836	Agt	protein_coding
ENSMUSG00000030091	0.393248	0.000495457	0.0615833	331.941	371.038	444.053	279.802	284.114	251.761	Nup210	protein_coding
ENSMUSG00000020893	0.386659	0.000510219	0.0621498	8856.97	7024.14	10498.7	5925.17	5830.93	7198.82	Per1	protein_coding
ENSMUSG00000029401	0.385385	0.000506113	0.0621498	344.467	332.655	355.242	238.98	221.662	284.743	Rilpl2	protein_coding
ENSMUSG00000033615	-0.462448	0.00053704	0.0647691	36.5343	22.3902	22.2027	61.2333	121.386	37.3793	Cplx1	protein_coding
ENSMUSG00000034584	-0.463906	0.000543897	0.064953	28.1836	13.8606	34.8899	52.7286	108.192	45.0751	Exph5	protein_coding
ENSMUSG00000022358	-0.376699	0.000560304	0.0662628	288.099	283.61	243.172	386.11	398.463	334.215	Fbxo32	protein_coding
ENSMUSG00000018217	0.241256	0.000568828	0.066624	3471.81	3351.07	3318.77	2800.57	2675.77	3007.94	Pmp22	protein_coding
ENSMUSG00000022829	-0.487909	0.000582149	0.0675348	87.6824	58.6411	53.9207	141.177	156.57	85.7526	Stxbp5l	protein_coding
ENSMUSG00000037754	-0.422013	0.000592829	0.068125	193.11	172.725	202.996	277.251	328.974	231.972	Ppp1r16b	protein_coding
ENSMUSG00000011751	-0.476328	0.000634359	0.0701065	82.4632	44.7805	31.7181	112.261	172.403	78.0568	Sptbn4	protein_coding
ENSMUSG00000014905	-0.323577	0.00066187	0.0701065	775.572	670.641	593.128	849.612	865.536	924.589	Dnajb9	protein_coding
ENSMUSG00000017057	-0.392999	0.000624166	0.0701065	1335.07	1378.6	861.674	1805.53	1514.69	1719.45	Il13ra1	protein_coding
ENSMUSG00000018983	0.484619	0.000641185	0.0701065	72.0248	131.143	167.049	62.0837	65.9707	60.4666	E2f2	protein_coding
ENSMUSG00000025742	-0.270017	0.000661054	0.0701065	780.791	803.916	722.115	926.153	951.738	953.173	Prps2	protein_coding
ENSMUSG00000027200	-0.31789	0.000640343	0.0701065	636.741	539.498	537.093	777.322	688.734	736.593	Sema6d	protein_coding
ENSMUSG00000032000	0.389167	0.000628161	0.0701065	1465.55	1482.02	1922.12	1133.67	929.747	1413.82	Birc3	protein_coding
ENSMUSG00000034265	0.33956	0.000658964	0.0701065	649.267	580.014	714.714	488.165	539.201	447.453	Zdhhc14	protein_coding
ENSMUSG00000071076	0.366163	0.00066087	0.0701065	15136.7	13834	20053.2	12246.7	11442	12372.6	Jund	protein_coding
ENSMUSG00000032690	-0.444698	0.00068218	0.0716348	127.348	139.672	102.555	218.569	163.607	194.592	Oas2	protein_coding
ENSMUSG00000003541	0.374421	0.000695908	0.0724518	1646.13	1710.19	2334.45	1349.68	1196.27	1594.12	Ier3	protein_coding
ENSMUSG00000026104	-0.277255	0.000750586	0.0774821	1170.14	1278.38	1062.56	1507.87	1371.31	1459.99	Stat1	protein_coding
ENSMUSG00000030307	0.43079	0.000775686	0.0794003	287.055	301.735	199.824	154.784	179.44	185.797	Slc6a11	protein_coding
ENSMUSG00000049001	-0.472772	0.000815101	0.0827395	22.9644	31.9861	22.2027	51.0277	51.0174	60.4666	Ndnf	protein_coding
ENSMUSG00000006014	0.468198	0.000827637	0.0833177	109.603	57.5749	91.9824	58.6819	29.0271	29.6836	Prg4	protein_coding
ENSMUSG00000020684	-0.437882	0.00084759	0.0836431	43.8412	29.8537	24.3172	83.3453	152.172	34.0811	Rasl10b	protein_coding
ENSMUSG00000028680	0.313414	0.000851469	0.0836431	2163.88	1956.48	2663.26	1802.98	1792.64	1695.26	Plk3	protein_coding
ENSMUSG00000031425	-0.472746	0.000847639	0.0836431	1087.68	1160.03	585.727	1861.66	2063.56	1807.4	Plp1	protein_coding
ENSMUSG00000072704	-0.366079	0.000861573	0.0839585	415.448	454.202	326.696	495.819	548.876	589.274	2700089E24Rik	protein_coding
ENSMUSG00000000278	0.269574	0.00088379	0.08544	1075.15	1020.36	1078.41	854.714	802.204	931.185	Scpep1	protein_coding
ENSMUSG00000031144	-0.470549	0.000910827	0.0873605	40.7097	50.1115	29.6035	81.6444	96.757	59.3672	Syp	protein_coding
ENSMUSG00000020135	-0.467808	0.000953144	0.090705	132.567	65.0383	90.9252	199.008	276.197	107.74	Apc2	protein_coding
ENSMUSG00000015599	-0.464492	0.000981677	0.0919831	44.885	43.7143	58.1498	108.859	142.497	54.9696	Ttbk1	protein_coding
ENSMUSG00000071478	-0.433567	0.000981509	0.0919831	107.515	104.488	93.0397	140.326	151.293	182.499	Hist1h2ad	protein_coding
ENSMUSG00000016494	-0.373769	0.00103355	0.0961046	1522.96	1880.78	1344.85	2585.4	2252.68	1727.14	Cd34	protein_coding
ENSMUSG00000003934	-0.46196	0.00107156	0.0987679	34.4467	28.7875	22.2027	47.6259	69.4892	59.3672	Efnb3	protein_coding
ENSMUSG00000029798	-0.346221	0.00107841	0.0987679	425.886	471.261	370.044	623.389	500.498	566.187	Herc6	protein_coding
ENSMUSG00000024781	-0.244304	0.00112222	0.102013	1193.11	1181.35	1073.13	1430.48	1354.6	1354.45	Lipa	protein_coding
ENSMUSG00000024360	0.333108	0.00113495	0.102406	1975.99	1813.61	2245.64	1508.72	1284.23	1805.2	Etf1	protein_coding
ENSMUSG00000035864	-0.455693	0.0011447	0.102526	82.4632	66.1045	62.3789	126.719	146.015	90.1501	Syt1	protein_coding
ENSMUSG00000026655	0.273644	0.00117416	0.104397	745.3	842.3	844.758	664.211	648.272	658.536	Fam107b	protein_coding
ENSMUSG00000002489	0.296626	0.00122848	0.104644	770.353	727.15	866.961	663.36	629.8	577.181	Tiam1	protein_coding
ENSMUSG00000004707	-0.386603	0.00122421	0.104644	353.861	336.92	227.313	453.296	419.574	427.663	Ly9	protein_coding
ENSMUSG00000006522	0.447159	0.00121981	0.104644	116.91	124.746	106.784	73.1397	81.8037	53.8702	Itih3	protein_coding
ENSMUSG00000026482	0.229081	0.00118945	0.104644	1636.74	1644.08	1509.78	1362.44	1324.69	1354.45	Rgl1	protein_coding
ENSMUSG00000026648	0.26157	0.00120384	0.104644	1505.21	1337.02	1396.65	1183.84	1063.45	1229.12	Dclre1c	protein_coding
ENSMUSG00000028709	0.309616	0.00120749	0.104644	1062.63	997.965	1064.67	820.696	692.253	932.284	Mob3c	protein_coding
ENSMUSG00000015165	0.220415	0.00125006	0.105014	3921.7	3908.7	3918.24	3191.78	3255.43	3540.04	Hnrnpl	protein_coding
ENSMUSG00000026163	-0.418408	0.00124451	0.105014	39.6658	23.4564	12.6872	71.4388	105.553	31.8824	Sphkap	protein_coding
ENSMUSG00000021700	-0.414605	0.00127002	0.105529	26.096	29.8537	13.7445	55.28	111.71	28.5842	Rab3c	protein_coding
ENSMUSG00000078566	-0.44279	0.00127353	0.105529	94.9893	92.7596	60.2643	130.121	147.774	127.529	Bnip3	protein_coding
ENSMUSG00000003410	-0.455366	0.00132695	0.109213	64.718	47.9791	53.9207	103.756	151.293	67.0629	Elavl3	protein_coding
ENSMUSG00000034330	0.226979	0.00134438	0.109906	4136.73	3710.38	4057.8	3431.61	3392.65	3232.21	Plcg2	protein_coding
ENSMUSG00000026830	-0.446629	0.0013624	0.110636	60.5426	84.23	23.2599	104.607	156.57	102.243	Ermn	protein_coding
ENSMUSG00000031543	-0.453483	0.00137313	0.110769	77.244	68.2369	66.608	159.036	186.477	69.2617	Ank1	protein_coding
ENSMUSG00000019432	0.214423	0.00140967	0.111501	2342.37	2392.56	2556.48	2083.63	2051.25	2091.04	Ddx39b	protein_coding
ENSMUSG00000020190	0.262518	0.00140711	0.111501	1869.51	1608.9	1871.37	1540.19	1351.96	1486.38	Mknk2	protein_coding
ENSMUSG00000069274	0.394746	0.00139648	0.111501	18.7891	55.4425	112.071	22.112	14.9534	23.0872	Hist1h4f	protein_coding
ENSMUSG00000026678	-0.450317	0.00143798	0.111559	870.561	669.575	1214.8	1720.48	1677.42	1476.48	Rgs5	protein_coding
ENSMUSG00000028399	-0.363751	0.00141975	0.111559	243.214	195.115	260.088	311.269	316.659	330.917	Ptprd	protein_coding
ENSMUSG00000033209	0.198054	0.00144115	0.111559	3152.39	3085.59	3149.61	2680.66	2710.96	2733.09	Ttc28	protein_coding
ENSMUSG00000065870	-0.420675	0.00144703	0.111559	131.524	139.672	137.445	221.971	156.57	249.562	Rnu3a	snoRNA
ENSMUSG00000026775	-0.252328	0.00147221	0.112786	1271.39	1361.54	1154.54	1500.22	1481.26	1606.21	Yme1l1	protein_coding
ENSMUSG00000027350	-0.443049	0.00148576	0.112829	30.2713	29.8537	28.5463	40.8222	58.9338	93.4483	Chgb	protein_coding
ENSMUSG00000035722	0.349833	0.00149129	0.112829	1244.26	980.906	1522.47	989.087	941.182	852.029	Abca7	protein_coding
ENSMUSG00000030122	0.232105	0.00152792	0.114124	3155.52	3121.84	3397.01	2760.6	2527.12	2849.62	Ptms	protein_coding
ENSMUSG00000040055	0.446143	0.00154589	0.114124	76.2002	98.0906	119.471	60.3828	49.2581	59.3672	Gjb6	protein_coding
ENSMUSG00000053024	-0.432755	0.00151851	0.114124	121.085	104.488	74.0088	150.532	183.838	145.12	Cntn2	protein_coding
ENSMUSG00000064225	0.436255	0.00153812	0.114124	65.7618	39.4495	113.128	35.7194	27.2679	34.0811	Paqr9	protein_coding
ENSMUSG00000024743	-0.44282	0.00156601	0.114913	73.0687	63.9721	61.3216	96.9527	142.497	96.7465	Syt7	protein_coding
ENSMUSG00000040857	0.236972	0.00163142	0.118513	1519.83	1455.37	1588.02	1221.26	1241.13	1361.05	Erf	protein_coding
ENSMUSG00000092758	-0.445278	0.00163453	0.118513	55.3234	63.9721	50.7489	75.6911	125.784	98.9453	Gm25026	miRNA
ENSMUSG00000039167	-0.361184	0.00168213	0.121243	334.028	329.456	482.115	531.539	523.368	515.615	Eltd1	protein_coding
ENSMUSG00000020802	0.327246	0.00170804	0.12167	484.341	482.989	475.771	400.568	389.667	307.83	Ube2o	protein_coding
ENSMUSG00000025161	0.335911	0.00169846	0.12167	624.215	678.104	883.877	571.511	551.515	526.609	Slc16a3	protein_coding
ENSMUSG00000020038	0.391231	0.00182176	0.126263	231.732	183.387	252.687	164.99	142.497	153.915	Cry1	protein_coding
ENSMUSG00000027438	-0.41449	0.00181435	0.126263	112.735	117.282	88.8106	148.831	189.116	149.517	Napb	protein_coding
ENSMUSG00000030670	-0.443029	0.00180472	0.126263	51.1481	47.9791	27.489	88.4481	76.526	70.3611	Cyp2r1	protein_coding
ENSMUSG00000053617	0.247265	0.00182433	0.126263	2525.04	2235.83	2623.09	2154.22	1916.67	2051.47	Sh3pxd2a	protein_coding
ENSMUSG00000095676	-0.439506	0.00181934	0.126263	28.1836	68.2369	35.9472	68.8874	94.9978	103.343	Gm25099	snRNA
ENSMUSG00000025889	0.399398	0.0018891	0.130007	58.4549	134.341	52.8635	50.1773	29.0271	10.9939	Snca	protein_coding
ENSMUSG00000028756	-0.336259	0.0019171	0.130653	655.53	610.934	680.881	967.826	941.182	671.728	Pink1	protein_coding
ENSMUSG00000062808	-0.403051	0.00191994	0.130653	147.181	222.836	234.714	250.886	321.057	329.818	Hist1h3d	protein_coding
ENSMUSG00000000134	0.217879	0.00193841	0.131004	2504.17	2599.4	2628.37	2104.89	2133.05	2343.9	Tfe3	protein_coding
ENSMUSG00000017132	0.249958	0.00195737	0.131004	810.018	833.77	790.837	658.258	656.189	700.313	Cyth1	protein_coding
ENSMUSG00000098973	0.417549	0.00194902	0.131004	67.8495	77.8327	177.621	56.981	58.0542	20.8884	mmu-mir-6236	miRNA
ENSMUSG00000028630	0.296423	0.00203041	0.134415	975.989	913.735	1119.65	810.49	698.41	868.52	Dyrk2	protein_coding
ENSMUSG00000065611	0.386621	0.0020235	0.134415	347.598	329.456	518.062	253.438	285.873	291.339	Mir23a	miRNA
ENSMUSG00000021411	-0.349957	0.00208284	0.136403	237.995	229.233	243.172	329.129	357.121	273.749	Pxdc1	protein_coding
ENSMUSG00000042834	-0.378146	0.00207915	0.136403	184.759	171.659	205.11	297.662	279.716	216.58	Nrep	protein_coding
ENSMUSG00000024393	0.238844	0.0021352	0.137033	6954.05	6257.54	7231.72	5937.93	5699.87	5431	Prrc2a	protein_coding
ENSMUSG00000024588	0.280827	0.00213264	0.137033	662.837	758.07	629.075	547.698	543.599	552.994	Fech	protein_coding
ENSMUSG00000025658	-0.415547	0.00211429	0.137033	67.8495	39.4495	32.7753	103.756	173.283	48.3732	Cnksr2	protein_coding
ENSMUSG00000026180	0.432001	0.00213744	0.137033	51.1481	118.348	123.701	38.2708	57.1746	50.572	Cxcr2	protein_coding
ENSMUSG00000030157	-0.331531	0.0021489	0.137046	327.765	365.707	359.472	475.408	394.945	523.311	Clec2d	protein_coding
ENSMUSG00000037126	-0.398994	0.002171	0.137734	55.3234	27.7212	29.6035	86.7471	167.126	36.2799	Psd	protein_coding
ENSMUSG00000020264	0.433773	0.00224276	0.138675	68.8933	52.2439	77.1807	30.6166	36.064	40.6775	Slc36a2	protein_coding
ENSMUSG00000021256	0.315	0.00223575	0.138675	365.343	357.178	366.872	290.858	290.271	258.357	Vash1	protein_coding
ENSMUSG00000052572	-0.432722	0.00223521	0.138675	73.0687	51.1777	59.2071	112.261	171.524	68.1623	Dlg2	protein_coding
ENSMUSG00000053310	-0.404991	0.00221668	0.138675	22.9644	37.3171	24.3172	66.336	111.71	29.6836	Nrgn	protein_coding
ENSMUSG00000061132	0.215918	0.00222443	0.138675	3435.27	3118.64	3389.61	2908.58	2696	2867.21	Blnk	protein_coding
ENSMUSG00000003031	-0.24879	0.00230376	0.140665	945.717	1019.29	930.397	1095.4	1141.73	1266.5	Cdkn1b	protein_coding
ENSMUSG00000027499	-0.432212	0.00230013	0.140665	29.2275	29.8537	40.1762	52.7286	74.7668	60.4666	Pkia	protein_coding
ENSMUSG00000056313	-0.358373	0.00230958	0.140665	384.132	324.125	320.353	554.501	482.026	374.893	1810011O10Rik	protein_coding
ENSMUSG00000074896	-0.429849	0.00233322	0.141398	88.7262	135.408	86.6961	240.681	124.905	168.207	Ifit3	protein_coding
ENSMUSG00000039683	0.279122	0.00243111	0.146601	570.979	522.439	599.472	464.352	446.842	447.453	Sdk1	protein_coding
ENSMUSG00000047767	0.425863	0.00247151	0.148303	225.469	202.578	454.626	169.242	163.607	191.294	Atg16l2	protein_coding
ENSMUSG00000004530	0.242554	0.00255038	0.150261	1096.03	1052.34	1004.41	916.798	891.044	811.351	Coro1c	protein_coding
ENSMUSG00000018334	0.290075	0.00254709	0.150261	518.788	546.962	607.93	421.829	473.23	432.061	Ksr1	protein_coding
ENSMUSG00000030403	0.258145	0.0025535	0.150261	1898.74	2096.15	2339.74	1720.48	1614.08	1859.07	Vasp	protein_coding
ENSMUSG00000062044	-0.425619	0.00254605	0.150261	80.3755	69.3031	37.0044	131.822	160.089	72.5599	Lmtk3	protein_coding
ENSMUSG00000020331	-0.419399	0.00262448	0.150445	77.244	70.3693	56.0353	90.9994	126.664	115.436	Hcn2	protein_coding
ENSMUSG00000021313	-0.426674	0.0025825	0.150445	146.137	89.561	103.612	200.709	265.642	122.033	Ryr2	protein_coding
ENSMUSG00000023903	0.382018	0.00258122	0.150445	24.0083	49.0453	104.67	29.7662	15.833	19.7891	Mmp25	protein_coding
ENSMUSG00000026068	0.42668	0.00265126	0.150445	84.5509	115.15	196.652	64.6351	82.6833	70.3611	Il18rap	protein_coding
ENSMUSG00000031231	-0.319481	0.00265541	0.150445	237.995	243.094	230.485	312.12	314.9	301.233	Cox7b	protein_coding
ENSMUSG00000035692	-0.424541	0.00265487	0.150445	28.1836	37.3171	24.3172	63.7847	45.7397	64.8641	Isg15	protein_coding
ENSMUSG00000077323	-0.41582	0.0026172	0.150445	202.505	341.185	144.846	358.045	370.316	372.694	Rnu11	snRNA
ENSMUSG00000090119	0.42713	0.00261546	0.150445	81.4194	59.7073	94.097	31.4671	43.1009	53.8702	Gm8185	pseudogene
ENSMUSG00000030020	-0.425107	0.00270903	0.152253	78.2879	47.9791	62.3789	96.9527	145.136	87.9514	Prickle2	protein_coding
ENSMUSG00000047417	0.257385	0.00271234	0.152253	935.279	825.24	976.917	762.014	716.882	766.276	Rexo1	protein_coding
ENSMUSG00000027254	-0.415579	0.002738	0.152989	396.658	285.742	283.348	632.744	945.58	444.154	Map1a	protein_coding
ENSMUSG00000025318	-0.424412	0.00279062	0.155217	76.2002	62.9059	64.4934	119.915	176.802	73.6593	Jph3	protein_coding
ENSMUSG00000087233	0.34976	0.00282594	0.155759	656.574	739.944	993.833	518.782	674.661	559.59	4930594C11Rik	pseudogene
ENSMUSG00000089746	0.423112	0.00281646	0.155759	69.9372	57.5749	97.2688	34.8689	32.5456	52.7708	Gm3513	antisense
ENSMUSG00000026986	-0.380078	0.00292974	0.159845	237.995	256.955	163.877	364.848	308.743	275.947	Hnmt	protein_coding
ENSMUSG00000039633	0.361981	0.00293944	0.159845	328.809	336.92	394.361	216.017	231.337	316.625	Lonrf1	protein_coding
ENSMUSG00000042506	0.205988	0.00292039	0.159845	1920.66	1862.65	1896.74	1560.6	1603.53	1716.15	Usp22	protein_coding
ENSMUSG00000039115	0.210698	0.00303045	0.164062	2641.95	2366.97	2612.51	2098.94	2209.58	2209.78	Itga9	protein_coding
ENSMUSG00000035673	0.297842	0.00304984	0.164381	1587.68	1455.37	2080.71	1340.33	1358.12	1323.67	Sbno2	protein_coding
ENSMUSG00000032589	-0.375607	0.00307998	0.165274	401.878	364.641	286.52	501.773	625.402	379.29	Bsn	protein_coding
ENSMUSG00000042453	-0.41838	0.00311892	0.166629	61.5865	43.7143	27.489	74.8407	103.794	71.4605	Reln	protein_coding
ENSMUSG00000030970	0.243449	0.00322091	0.169844	1223.38	1270.91	1415.68	1016.3	1157.57	1071.91	Ctbp2	protein_coding
ENSMUSG00000034908	0.271507	0.00321358	0.169844	1782.88	1705.92	2220.27	1493.41	1483.9	1634.8	Sidt2	protein_coding
ENSMUSG00000075318	-0.413076	0.00321556	0.169844	61.5865	35.1847	33.8326	95.2518	111.71	51.6714	Scn2a1	protein_coding
ENSMUSG00000062825	0.312423	0.0032667	0.171516	987.471	1092.86	1464.32	915.948	892.804	923.489	Actg1	protein_coding
ENSMUSG00000018736	0.294252	0.0032822	0.17159	1128.39	989.435	1333.22	921.901	815.398	982.856	Ndel1	protein_coding
ENSMUSG00000031153	0.250919	0.00332709	0.1728	861.166	844.432	995.948	740.752	741.511	744.288	Gripap1	protein_coding
ENSMUSG00000039601	-0.41422	0.00333372	0.1728	167.014	119.415	124.758	204.961	335.131	149.517	Rcan2	protein_coding
ENSMUSG00000042388	-0.386099	0.00336199	0.173394	61.5865	30.9199	22.2027	84.1957	147.774	42.8763	Dlgap3	protein_coding
ENSMUSG00000042724	0.268569	0.00339104	0.173394	1211.9	1142.97	1318.41	1040.12	1074.88	855.327	Map3k9	protein_coding
ENSMUSG00000044471	0.347129	0.00339648	0.173394	792.273	541.631	861.674	479.661	583.181	547.497	AB041803	protein_coding
ENSMUSG00000073489	-0.369114	0.00340211	0.173394	194.154	235.631	163.877	323.176	240.133	279.246	Ifi204	protein_coding
ENSMUSG00000003617	-0.30975	0.00344936	0.174721	698.328	553.359	638.591	922.751	686.095	837.737	Cp	protein_coding
ENSMUSG00000058794	0.395947	0.00345685	0.174721	34.4467	55.4425	104.67	28.9157	23.7495	35.1805	Nfe2	protein_coding
ENSMUSG00000029204	0.24972	0.00349575	0.175958	1948.85	1988.47	2016.21	1669.46	1422.33	1822.79	Rhoh	protein_coding
ENSMUSG00000024268	-0.410512	0.00351228	0.176062	111.691	78.8989	60.2643	155.635	247.17	83.5538	Celf4	protein_coding
ENSMUSG00000020241	0.404128	0.00355173	0.17731	69.9372	90.6272	154.361	79.093	32.5456	40.6775	Col6a2	protein_coding
ENSMUSG00000052713	0.208267	0.00359121	0.178549	1339.24	1257.05	1353.3	1128.56	1123.26	1131.27	Zfp608	protein_coding
ENSMUSG00000023961	-0.320889	0.0036406	0.179529	268.266	299.603	238.943	345.288	331.613	384.787	Enpp4	protein_coding
ENSMUSG00000027223	-0.386305	0.00364401	0.179529	141.962	139.672	140.617	193.905	268.281	163.809	Mapk8ip1	protein_coding
ENSMUSG00000047976	-0.409476	0.00365514	0.179529	68.8933	39.4495	25.3745	86.7471	97.6367	72.5599	Kcna1	protein_coding
ENSMUSG00000097296	0.260649	0.00370279	0.181139	986.427	854.028	1034.01	810.49	811	721.201	Gm26532	lincRNA
ENSMUSG00000027333	0.215538	0.00375796	0.183103	1413.36	1415.92	1485.46	1144.72	1281.59	1246.71	Smox	protein_coding
ENSMUSG00000058975	-0.39248	0.00379487	0.184165	65.7618	26.655	24.3172	80.7939	121.386	53.8702	Kcnc1	protein_coding
ENSMUSG00000035711	0.282469	0.00390089	0.187813	485.385	438.209	519.119	369.951	387.908	392.483	Dok3	protein_coding
ENSMUSG00000052087	0.370683	0.00388639	0.187813	213.987	178.056	182.908	145.429	145.136	108.84	Rgs14	protein_coding
ENSMUSG00000022508	0.350068	0.00393469	0.188695	800.624	649.317	1057.27	644.65	504.896	672.828	Bcl6	protein_coding
ENSMUSG00000026994	-0.402849	0.00400295	0.190469	127.348	202.578	91.9824	187.952	243.652	250.661	Galnt3	protein_coding
ENSMUSG00000027001	-0.408559	0.00399747	0.190469	35.4905	43.7143	43.348	74.8407	90.5998	52.7708	Dusp19	protein_coding
ENSMUSG00000026987	0.224721	0.00402265	0.190661	2600.2	2419.21	2845.11	2080.23	2294.02	2263.65	Baz2b	protein_coding
ENSMUSG00000039849	0.245187	0.00405487	0.190704	1042.79	1031.02	1044.58	841.957	783.732	959.769	Pcif1	protein_coding
ENSMUSG00000096349	-0.383567	0.00405302	0.190704	188.935	150.334	109.956	231.326	192.634	245.164	Gm22513	snRNA
ENSMUSG00000039899	-0.331644	0.00407951	0.191125	216.074	279.345	260.088	346.989	297.308	367.197	Fgl2	protein_coding
ENSMUSG00000003418	-0.342357	0.00423806	0.191173	236.951	284.676	227.313	375.054	365.038	277.047	St8sia6	protein_coding
ENSMUSG00000016552	0.397696	0.00417937	0.191173	116.91	92.7596	111.013	79.9434	65.0911	57.1684	Foxred2	protein_coding
ENSMUSG00000029860	0.230822	0.00412007	0.191173	1338.2	1280.51	1510.84	1112.4	1160.2	1193.94	Zyx	protein_coding
ENSMUSG00000033705	0.201546	0.00423615	0.191173	8651.33	8369.68	9048.11	7445.8	7756.4	7243.89	Stard9	protein_coding
ENSMUSG00000036667	-0.346189	0.00412501	0.191173	264.091	214.307	318.238	327.428	406.38	357.302	Fam115a	protein_coding
ENSMUSG00000037172	-0.37392	0.00413808	0.191173	208.768	169.526	180.793	272.998	333.372	202.288	E330009J07Rik	protein_coding
ENSMUSG00000057897	-0.406579	0.00415969	0.191173	103.34	160.996	60.2643	159.036	181.2	220.978	Camk2b	protein_coding
ENSMUSG00000058881	0.248944	0.00426873	0.191173	948.849	902.007	1072.07	838.556	752.066	820.146	Zfp516	protein_coding
ENSMUSG00000072653	-0.377686	0.00418064	0.191173	93.9454	126.878	120.529	147.13	165.367	189.095	Zfp783	pseudogene
ENSMUSG00000073940	0.301714	0.00422472	0.191173	332.984	733.547	447.225	226.223	93.2386	59.3672	Hbb-bt	protein_coding
ENSMUSG00000079254	0.3955	0.00419358	0.191173	259.916	271.881	463.084	219.419	159.209	259.456	Itprip	protein_coding
ENSMUSG00000082292	-0.395226	0.00426888	0.191173	89.7701	86.3624	70.837	159.887	107.312	118.734	Gm12250	pseudogene
ENSMUSG00000010067	0.30109	0.00430576	0.191418	720.248	673.84	865.904	555.352	530.405	677.225	Rassf1	protein_coding
ENSMUSG00000089764	0.250586	0.0043044	0.191418	665.969	736.746	707.313	614.034	545.358	577.181	Gm16580	pseudogene
ENSMUSG00000007440	-0.404396	0.0043763	0.193846	36.5343	46.9129	28.5463	56.981	76.526	67.0629	Pcdha2	protein_coding
ENSMUSG00000001119	0.39764	0.00441628	0.194205	80.3755	74.6341	123.701	73.1397	27.2679	40.6775	Col6a1	protein_coding
ENSMUSG00000031387	0.226285	0.00440885	0.194205	889.35	839.101	921.939	750.958	730.076	751.984	Renbp	protein_coding
ENSMUSG00000024614	-0.287587	0.00445765	0.195051	848.64	1080.06	759.119	1104.75	1117.98	1175.25	Tmx3	protein_coding
ENSMUSG00000040842	0.232282	0.00446756	0.195051	944.674	965.979	968.459	849.612	737.113	825.643	Szrd1	protein_coding
ENSMUSG00000032178	0.208927	0.00448809	0.19506	1138.83	1217.6	1203.17	1006.1	994.838	1045.52	Ilf3	protein_coding
ENSMUSG00000035027	0.224632	0.00449979	0.19506	1009.39	926.529	946.256	828.35	774.936	828.942	Map2k2	protein_coding
ENSMUSG00000017418	0.307358	0.00453637	0.195421	824.632	752.739	770.749	521.333	547.117	748.686	Arl5b	protein_coding
ENSMUSG00000057716	-0.39693	0.00454019	0.195421	30.2713	30.9199	25.3745	51.0277	78.2852	39.5781	Tmem178b	protein_coding
ENSMUSG00000025810	-0.218082	0.00458608	0.196701	2612.73	2690.03	2279.47	3034.45	2871.05	3031.02	Nrp1	protein_coding
ENSMUSG00000000058	-0.356803	0.00468883	0.199039	120.041	138.606	111.013	172.644	170.644	175.903	Cav2	protein_coding
ENSMUSG00000026102	-0.371192	0.00469626	0.199039	99.1646	101.289	123.701	137.775	169.765	163.809	Inpp1	protein_coding
ENSMUSG00000026825	-0.400465	0.00470596	0.199039	99.1646	83.1637	50.7489	130.971	162.728	98.9453	Dnm1	protein_coding
ENSMUSG00000095738	-0.395167	0.00469504	0.199039	38.622	66.1045	20.0881	77.392	78.2852	89.0507	Gm25313	snRNA
ENSMUSG00000022602	-0.400052	0.00472892	0.199318	25.0521	34.1185	27.489	54.4296	50.1377	53.8702	Arc	protein_coding
ENSMUSG00000026773	0.258071	0.00475576	0.199758	9701.43	9411.36	11698.7	8570.11	7796.86	8792.94	Pfkfb3	protein_coding
ENSMUSG00000064370	-0.241278	0.00486471	0.203633	20925.8	20387.9	22028.2	25685.7	27362.9	23246.6	mt-Cytb	protein_coding
ENSMUSG00000037664	0.370699	0.00490029	0.203721	282.88	245.226	428.194	208.363	241.013	207.785	Cdkn1c	protein_coding
ENSMUSG00000045589	-0.38908	0.00488873	0.203721	44.885	22.3902	32.7753	76.5416	87.0813	38.4787	Frrs1l	protein_coding
ENSMUSG00000022055	-0.380428	0.00496427	0.204593	72.0248	47.9791	29.6035	109.71	162.728	48.3732	Nefl	protein_coding
ENSMUSG00000039844	0.21721	0.00498084	0.204593	3117.94	3096.25	3440.35	2508.01	2866.65	2823.24	Rapgef1	protein_coding
ENSMUSG00000048644	-0.389451	0.00497606	0.204593	43.8412	41.5819	41.2335	80.7939	130.182	41.7769	Ctxn1	protein_coding
ENSMUSG00000096847	-0.36243	0.00498843	0.204593	53.2357	28.7875	29.6035	56.1305	170.644	42.8763	Tmem151b	protein_coding
ENSMUSG00000036529	0.228712	0.00503796	0.205931	1735.9	1543.86	1905.2	1444.94	1473.35	1436.91	Sbf1	protein_coding
ENSMUSG00000028850	0.334816	0.00508534	0.207172	257.828	211.108	228.37	159.036	174.163	183.598	Gpatch3	protein_coding
ENSMUSG00000061950	0.195605	0.00511002	0.207484	1525.05	1480.95	1598.59	1341.18	1341.4	1299.48	Ppp4r1	protein_coding
ENSMUSG00000035725	0.244507	0.00517885	0.209379	820.457	783.658	825.727	731.397	613.088	665.132	Prkx	protein_coding
ENSMUSG00000037419	-0.237088	0.00519107	0.209379	806.887	850.829	727.401	960.172	903.359	1000.45	Endod1	protein_coding
ENSMUSG00000003153	0.388868	0.00532086	0.209584	173.277	227.101	378.502	168.391	148.654	177.002	Slc2a3	protein_coding
ENSMUSG00000022517	0.18802	0.00537535	0.209584	1697.28	1679.27	1722.29	1530.83	1463.67	1442.4	Mgrn1	protein_coding
ENSMUSG00000024044	-0.288377	0.00528633	0.209584	342.379	373.171	328.811	443.941	482.026	395.781	Epb4.1l3	protein_coding
ENSMUSG00000025104	-0.38727	0.00531769	0.209584	168.058	117.282	117.357	185.401	283.234	159.412	Hdgfrp3	protein_coding
ENSMUSG00000025132	0.184014	0.00534846	0.209584	3987.46	3762.63	3811.46	3485.19	3280.06	3332.26	Arhgdia	protein_coding
ENSMUSG00000028434	-0.388656	0.00526562	0.209584	40.7097	15.993	30.6608	52.7286	68.6095	50.572	Epb4.1l4b	protein_coding
ENSMUSG00000035671	0.340509	0.00525193	0.209584	821.501	766.599	1305.73	687.173	693.132	737.692	Zswim4	protein_coding
ENSMUSG00000036057	0.271204	0.0053812	0.209584	1102.29	926.529	1274.01	909.994	853.221	893.806	Ptpn23	protein_coding
ENSMUSG00000040612	0.305892	0.00526987	0.209584	780.791	761.268	952.6	733.098	669.383	518.913	Ildr2	protein_coding
ENSMUSG00000045374	0.180983	0.005389	0.209584	2846.55	2959.78	3018.5	2587.11	2510.41	2630.84	Wdr81	protein_coding
ENSMUSG00000051506	0.226207	0.00541983	0.209584	4204.58	3899.1	4503.97	3494.55	3839.5	3275.09	Wdfy4	protein_coding
ENSMUSG00000084821	0.39553	0.00532424	0.209584	78.2879	70.3693	54.978	37.4203	37.8232	43.9757	Gm15880	antisense
ENSMUSG00000087120	0.393427	0.0054049	0.209584	51.1481	57.5749	93.0397	32.3176	37.8232	40.6775	Gm12279	antisense
ENSMUSG00000039377	0.292809	0.00545911	0.210435	504.174	518.174	541.322	469.455	347.446	408.974	Hlx	protein_coding
ENSMUSG00000022637	0.259897	0.005618	0.214762	546.971	524.571	614.273	454.997	472.35	444.154	Cblb	protein_coding
ENSMUSG00000035354	0.220479	0.00559171	0.214762	1331.94	1217.6	1424.14	1170.24	1092.48	1098.29	Uvrag	protein_coding
ENSMUSG00000047694	-0.287523	0.0056298	0.214762	600.207	650.383	468.37	739.052	680.818	759.68	Yipf6	protein_coding
ENSMUSG00000070802	-0.380171	0.0056419	0.214762	78.2879	73.5679	115.242	133.523	147.774	125.331	Pnmal2	protein_coding
ENSMUSG00000017344	-0.382947	0.00572275	0.215316	201.461	148.202	338.326	314.671	402.861	347.408	Vtn	protein_coding
ENSMUSG00000026510	0.21728	0.00574484	0.215316	1019.83	954.251	933.569	823.247	849.703	792.662	Trp53bp2	protein_coding
ENSMUSG00000039477	0.229154	0.00572816	0.215316	2966.59	2854.22	3535.51	2626.23	2652.02	2572.58	Tnrc18	protein_coding
ENSMUSG00000073131	-0.319325	0.00567925	0.215316	192.066	247.359	214.626	276.4	278.836	311.128	Vma21	protein_coding
ENSMUSG00000098066	-0.391145	0.0057192	0.215316	48.0166	38.3833	24.3172	56.1305	77.4056	67.0629	Gm26944	lincRNA
ENSMUSG00000041695	-0.288261	0.00581803	0.217391	760.958	710.09	636.476	1062.23	792.528	817.948	Kcnj2	protein_coding
ENSMUSG00000039145	0.188151	0.00585885	0.218247	2230.68	2202.77	2199.12	1951.81	2002.87	1814	Camk1d	protein_coding
ENSMUSG00000026956	0.243915	0.00588177	0.218432	596.032	555.491	570.925	472.006	488.183	463.943	Uap1l1	protein_coding
ENSMUSG00000020143	0.186675	0.0059197	0.219173	8842.35	8456.05	8992.08	7444.09	7781.03	7682.55	Dock2	protein_coding
ENSMUSG00000042548	0.186869	0.00599239	0.221192	2010.43	2003.39	1955.95	1656.7	1738.11	1808.5	Asxl1	protein_coding
ENSMUSG00000015120	0.230868	0.00603531	0.221934	1124.21	1123.78	1243.35	905.742	953.497	1068.61	Ube2i	protein_coding
ENSMUSG00000064061	-0.312857	0.00604895	0.221934	332.984	409.422	288.635	408.222	454.758	491.428	Dzip3	protein_coding
ENSMUSG00000037447	0.307807	0.00607553	0.22224	656.574	556.557	829.956	492.418	506.655	570.584	Arid5a	protein_coding
ENSMUSG00000031667	-0.32965	0.00614749	0.224199	248.433	265.484	287.577	352.091	434.527	291.339	Aktip	protein_coding
ENSMUSG00000006024	0.291289	0.00625315	0.227372	1439.45	1156.83	1631.37	1052.87	992.2	1273.1	Napa	protein_coding
ENSMUSG00000026424	0.375379	0.00628705	0.227924	133.611	131.143	128.987	75.6911	111.71	71.4605	Gpr37l1	protein_coding
ENSMUSG00000063193	0.386481	0.00642152	0.232108	53.2357	71.4355	101.498	45.925	45.7397	36.2799	Cd300lb	protein_coding
ENSMUSG00000024042	0.305693	0.00655057	0.234684	972.857	1051.28	1419.91	755.21	912.155	981.757	Sik1	protein_coding
ENSMUSG00000029599	0.291113	0.00653504	0.234684	640.917	630.125	819.384	523.034	497.859	620.057	Ddx54	protein_coding
ENSMUSG00000032503	-0.381265	0.00655003	0.234684	79.3317	55.4425	44.4053	134.373	145.136	56.069	Arpp21	protein_coding
ENSMUSG00000030653	0.239335	0.00657397	0.234831	1709.81	1397.79	1634.54	1368.39	1375.71	1190.64	Pde2a	protein_coding
ENSMUSG00000024983	0.282729	0.00659866	0.235024	430.061	379.568	453.569	306.166	350.964	344.11	Vti1a	protein_coding
ENSMUSG00000002076	0.383506	0.00667319	0.236647	93.9454	73.5679	101.498	43.3736	66.8503	54.9696	Hsf2bp	protein_coding
ENSMUSG00000006740	-0.310331	0.0067376	0.236647	3122.12	2546.09	2585.02	3535.37	4498.32	2779.26	Kif5b	protein_coding
ENSMUSG00000054728	-0.330799	0.00673561	0.236647	182.672	175.923	179.736	240.681	282.355	204.487	Phactr1	protein_coding
ENSMUSG00000062175	0.351165	0.00674136	0.236647	562.629	505.38	721.058	380.157	323.696	565.087	Tgif2	protein_coding
ENSMUSG00000075415	0.180793	0.0067023	0.236647	4163.87	4217.89	4078.94	3553.23	3818.38	3534.55	Fnbp1	protein_coding
ENSMUSG00000035203	0.193666	0.00677229	0.237049	1990.6	1866.92	2075.42	1691.57	1782.97	1661.18	Epn1	protein_coding
ENSMUSG00000024193	0.245862	0.00680987	0.237682	777.659	675.972	835.243	625.94	635.078	626.653	Phf1	protein_coding
ENSMUSG00000024011	0.34955	0.00683094	0.237736	29.2275	56.5087	141.674	29.7662	36.9436	30.783	Pi16	protein_coding
ENSMUSG00000061451	-0.370359	0.00685923	0.23804	32.359	33.0523	15.859	59.5323	70.3688	34.0811	Tmem151a	protein_coding
ENSMUSG00000020250	0.255528	0.00695024	0.239155	650.311	640.787	671.366	505.174	493.461	606.864	Txnrd1	protein_coding
ENSMUSG00000033972	-0.370471	0.00692304	0.239155	132.567	194.049	95.1542	218.569	209.347	206.686	Zfp944	protein_coding
ENSMUSG00000036098	-0.381143	0.0069311	0.239155	54.2796	55.4425	43.348	74.8407	75.6464	97.8459	Myrf	protein_coding
ENSMUSG00000039473	0.199514	0.00704326	0.241673	2449.89	2099.35	2278.42	1995.18	1933.38	1952.52	Ubn1	protein_coding
ENSMUSG00000008348	0.305299	0.00710171	0.242744	14381	10662	9590.49	9940.2	8648.32	8000.28	Ubc	protein_coding
ENSMUSG00000014778	0.217553	0.00711432	0.242744	1193.11	1322.09	1333.22	1012.9	1088.08	1163.16	Fhod1	protein_coding
ENSMUSG00000029560	0.268378	0.00718617	0.244214	524.007	465.93	525.463	432.035	423.092	361.7	Snx8	protein_coding
ENSMUSG00000041329	0.29657	0.00719751	0.244214	695.196	573.617	805.639	557.903	586.7	465.043	Atp1b2	protein_coding
ENSMUSG00000022619	-0.362854	0.00723912	0.244944	69.9372	36.2509	60.2643	113.111	187.357	46.1745	Mapk8ip2	protein_coding
ENSMUSG00000053641	0.198528	0.00737409	0.247448	7401.86	7999.71	8101.85	6401.43	6796.74	7063.59	Dennd4a	protein_coding
ENSMUSG00000084349	0.195351	0.00734577	0.247448	1440.5	1404.19	1566.87	1280.8	1255.2	1277.49	Rpl3-ps1	pseudogene
ENSMUSG00000093470	0.285029	0.0073549	0.247448	1326.72	1241.06	1523.53	1064.78	880.489	1284.09	Gm20645	lincRNA
ENSMUSG00000004110	-0.379492	0.00741272	0.248061	86.6386	61.8397	72.9516	153.083	132.821	76.9574	Cacna1e	protein_coding
ENSMUSG00000025854	-0.366801	0.00752882	0.249573	90.8139	97.0244	72.9516	127.569	154.811	107.74	Fam20c	protein_coding
ENSMUSG00000026564	0.309205	0.00752959	0.249573	242.17	268.683	235.771	200.709	175.042	193.493	Dusp27	protein_coding
ENSMUSG00000028351	-0.376736	0.00753983	0.249573	48.0166	31.9861	40.1762	85.0462	87.961	43.9757	Brinp1	protein_coding
ENSMUSG00000064145	0.22581	0.00750696	0.249573	684.758	646.118	700.97	577.464	561.191	569.485	Arih2	protein_coding
ENSMUSG00000019254	0.267767	0.00767377	0.253318	2130.47	1898.91	2707.67	1691.57	1826.95	1903.05	Ppp1r12c	protein_coding
ENSMUSG00000019832	-0.297959	0.00791409	0.258757	324.634	420.084	309.78	489.016	412.537	460.645	Rab32	protein_coding
ENSMUSG00000041638	0.176961	0.00790126	0.258757	3334.02	3211.4	3424.5	2996.18	2951.09	2802.35	Gcn1l1	protein_coding
ENSMUSG00000069306	-0.37661	0.00786834	0.258757	43.8412	55.4425	35.9472	77.392	68.6095	75.858	Hist1h4m	protein_coding
ENSMUSG00000088705	0.373316	0.00792353	0.258757	91.8578	63.9721	168.106	62.0837	44.8601	70.3611	Gm25549	snRNA
ENSMUSG00000069919	0.25032	0.00796476	0.259408	1434.23	2510.91	1697.97	796.883	250.689	138.523	Hba-a1	protein_coding
ENSMUSG00000052384	0.185378	0.00800645	0.260071	2746.34	2736.94	2952.95	2577.75	2369.67	2404.37	Nrros	protein_coding
ENSMUSG00000020023	0.254433	0.00805749	0.26034	6793.3	5805.47	4897.27	4796.61	4706.79	4776.86	Tmcc3	protein_coding
ENSMUSG00000042625	0.208409	0.00805501	0.26034	2824.63	2701.76	3240.53	2439.13	2477.86	2572.58	Safb2	protein_coding
ENSMUSG00000096433	-0.3666	0.00814675	0.262037	169.102	266.55	115.242	277.251	273.559	285.842	Gm4944	protein_coding
ENSMUSG00000097715	0.270349	0.00815304	0.262037	577.242	537.366	636.476	458.399	416.935	531.006	Gpr137b-ps	lincRNA
ENSMUSG00000039304	-0.33623	0.00823088	0.263151	170.146	166.327	121.586	232.176	204.069	195.692	Tnfsf10	protein_coding
ENSMUSG00000040054	0.186013	0.00823013	0.263151	1864.29	1741.11	1931.63	1584.41	1646.63	1591.92	Baz2a	protein_coding
ENSMUSG00000034656	-0.264686	0.00831588	0.265172	503.13	413.686	469.428	596.174	607.81	512.317	Cacna1a	protein_coding
ENSMUSG00000026480	0.253615	0.00837618	0.265395	2165.96	1883.98	2626.26	1841.25	1733.71	1877.76	Ncf2	protein_coding
ENSMUSG00000031378	0.210088	0.00835497	0.265395	1493.73	1548.13	1369.16	1349.68	1186.59	1223.62	Abcd1	protein_coding
ENSMUSG00000045326	-0.362022	0.00838822	0.265395	146.137	214.307	102.555	244.933	226.06	219.878	Fndc7	protein_coding
ENSMUSG00000025357	0.268365	0.0084903	0.267619	489.56	424.348	539.207	377.605	388.787	401.278	Dgka	protein_coding
ENSMUSG00000062593	0.311006	0.00850248	0.267619	818.369	744.209	1074.19	585.968	598.134	816.848	Lilrb4	protein_coding
ENSMUSG00000061911	-0.367882	0.00860551	0.270164	61.5865	45.8467	26.4317	85.8967	107.312	53.8702	Myt1l	protein_coding
ENSMUSG00000028693	0.285929	0.00863721	0.270462	417.535	342.251	330.925	285.755	283.234	288.041	Nasp	protein_coding
ENSMUSG00000032517	-0.313208	0.00867576	0.270973	3042.79	1779.49	1849.16	5687.04	9257.01	2880.41	Mobp	protein_coding
ENSMUSG00000030144	0.37082	0.0087877	0.273767	64.718	78.8989	97.2688	44.224	53.6562	51.6714	Clec4d	protein_coding
ENSMUSG00000017774	0.244651	0.0089201	0.277183	1576.2	1595.04	2060.62	1432.18	1388.02	1491.87	Myo1c	protein_coding
ENSMUSG00000028354	-0.370408	0.00899332	0.27804	82.4632	58.6411	58.1498	109.71	139.858	74.7587	Fmn2	protein_coding
ENSMUSG00000028692	0.173992	0.00898271	0.27804	2069.93	2159.06	2055.33	1887.18	1783.85	1857.97	Akr1a1	protein_coding
ENSMUSG00000024601	-0.273407	0.00904898	0.278347	288.099	303.868	263.26	342.736	352.723	378.191	Isoc1	protein_coding
ENSMUSG00000032890	-0.369577	0.00903105	0.278347	81.4194	66.1045	59.2071	98.6536	185.598	75.858	Rims3	protein_coding
ENSMUSG00000064363	-0.281812	0.00908064	0.278618	8796.42	8143.65	9797.71	11555.2	13235.5	9091.97	mt-Nd4	protein_coding
ENSMUSG00000053560	0.286144	0.00910962	0.278805	4175.35	3451.3	5473.48	3416.31	3307.33	3554.33	Ier2	protein_coding
ENSMUSG00000040212	0.351751	0.00926536	0.28286	183.716	214.307	329.868	176.046	151.293	173.704	Emp3	protein_coding
ENSMUSG00000029189	-0.365363	0.00931995	0.283057	55.3234	51.1777	33.8326	75.6911	124.025	53.8702	Sel1l3	protein_coding
ENSMUSG00000030747	0.368626	0.00933948	0.283057	70.981	68.2369	128.987	57.8314	56.295	41.7769	Dgat2	protein_coding
ENSMUSG00000064351	-0.283832	0.00934152	0.283057	41870.4	40396.3	41414.3	53201.5	61089.8	42945.5	mt-Co1	protein_coding
ENSMUSG00000020914	0.367802	0.00951732	0.286957	126.304	286.808	261.146	181.148	105.553	125.331	Top2a	protein_coding
ENSMUSG00000024975	-0.206733	0.00949512	0.286957	776.616	762.334	785.551	852.163	934.145	934.483	Pdcd4	protein_coding
ENSMUSG00000071267	-0.348477	0.00955581	0.287406	229.644	349.714	171.278	328.278	367.677	386.986	Zfp942	protein_coding
ENSMUSG00000069237	-0.315616	0.00958208	0.287486	267.223	287.875	189.251	352.942	307.863	333.116	C78339	protein_coding
ENSMUSG00000024810	-0.366941	0.00966065	0.288072	45.9289	36.2509	39.119	68.8874	66.8503	61.5659	Il33	protein_coding
ENSMUSG00000029651	-0.362202	0.00967257	0.288072	63.6741	29.8537	46.5198	90.9994	113.47	51.6714	Mtus2	protein_coding
ENSMUSG00000068015	0.190042	0.00965599	0.288072	2466.59	2362.7	2633.66	2046.21	2279.95	2149.31	Lrch1	protein_coding
ENSMUSG00000066278	0.226413	0.00971651	0.288675	922.753	854.028	839.472	717.79	675.54	804.755	Vps37b	protein_coding
ENSMUSG00000036745	-0.33854	0.00981729	0.290758	263.047	194.049	360.529	371.652	433.647	341.911	Ttll7	protein_coding
ENSMUSG00000063406	-0.288712	0.00983437	0.290758	1007.3	1227.2	784.494	1239.97	1184.83	1444.6	Tmed5	protein_coding
ENSMUSG00000004054	0.188032	0.00996499	0.292769	1220.25	1201.61	1225.38	1072.43	1007.15	1091.7	Map3k11	protein_coding
ENSMUSG00000018677	0.253386	0.00997448	0.292769	487.472	459.533	556.124	418.427	394.065	413.371	Slc25a39	protein_coding
ENSMUSG00000025017	0.211836	0.00996525	0.292769	3648.21	3694.39	4284.06	3218.15	3127.01	3547.74	Pik3ap1	protein_coding
ENSMUSG00000025823	-0.204675	0.0100388	0.293947	1636.74	1405.25	1412.51	1808.93	1738.11	1653.49	Pdia4	protein_coding
ENSMUSG00000020564	0.226743	0.0101502	0.296393	979.12	1036.35	1220.09	878.527	920.951	913.595	Atxn7l1	protein_coding
ENSMUSG00000038872	0.191311	0.0101709	0.296393	14191	13187.9	13883	11311.1	12072.6	12373.7	Zfhx3	protein_coding
ENSMUSG00000030047	0.180451	0.0102072	0.296499	2282.87	2307.26	2227.67	2123.6	1919.31	1918.44	Arhgap25	protein_coding
ENSMUSG00000032322	0.361694	0.0102233	0.296499	90.8139	114.084	156.476	66.336	93.2386	71.4605	Pstpip1	protein_coding
ENSMUSG00000001300	0.306919	0.0104321	0.297092	325.677	262.286	302.379	232.176	188.236	256.158	Efnb2	protein_coding
ENSMUSG00000006205	0.343956	0.0103524	0.297092	162.839	137.54	175.507	117.364	127.543	85.7526	Htra1	protein_coding
ENSMUSG00000025743	-0.252935	0.0104075	0.297092	1235.9	1247.46	942.027	1521.48	1281.59	1397.33	Sdc3	protein_coding
ENSMUSG00000030107	-0.362565	0.0104358	0.297092	42.7974	69.3031	31.7181	94.4013	64.2115	90.1501	Usp18	protein_coding
ENSMUSG00000048109	0.210084	0.010403	0.297092	902.92	926.529	1006.52	776.472	786.371	855.327	Rbm15	protein_coding
ENSMUSG00000065176	-0.363708	0.0104097	0.297092	46.9727	65.0383	38.0617	75.6911	69.4892	104.442	Rnu12	snRNA
ENSMUSG00000071669	0.256347	0.0104388	0.297092	2721.29	2461.86	3278.59	2007.09	2562.3	2304.33	Snx29	protein_coding
ENSMUSG00000074899	0.332047	0.0103353	0.297092	219.206	202.578	301.322	151.382	176.802	194.592	Sptbn5	protein_coding
ENSMUSG00000038886	0.18272	0.0104717	0.297333	2687.88	2868.08	3057.62	2436.57	2524.48	2559.38	Man2a2	protein_coding
ENSMUSG00000020486	-0.322786	0.0105118	0.297777	203.548	164.195	154.361	201.56	270.04	238.568	2016-09-04	protein_coding
ENSMUSG00000046785	-0.232314	0.0108128	0.305594	577.242	621.596	605.815	691.426	673.781	803.655	Epm2aip1	protein_coding
ENSMUSG00000020212	0.332578	0.0109227	0.306753	146.137	146.07	182.908	107.158	107.312	127.529	Mdm1	protein_coding
ENSMUSG00000048154	0.228966	0.0109072	0.306753	8614.8	7473.01	9610.58	7018.86	7479.32	6988.83	Kmt2d	protein_coding
ENSMUSG00000063229	0.224167	0.0109545	0.306753	1043.84	880.683	1025.55	878.527	773.177	826.743	Ldha	protein_coding
ENSMUSG00000066129	-0.360915	0.0109333	0.306753	67.8495	43.7143	49.6917	92.7004	101.155	65.9635	Kndc1	protein_coding
ENSMUSG00000032332	0.359375	0.0110068	0.306806	98.1208	74.6341	141.674	79.093	36.064	65.9635	Col12a1	protein_coding
ENSMUSG00000047123	0.237698	0.0109882	0.306806	801.668	696.23	837.357	685.472	589.338	660.735	Ticam1	protein_coding
ENSMUSG00000008384	0.348711	0.0110697	0.307854	243.214	152.467	220.969	143.728	105.553	171.505	Sertad1	protein_coding
ENSMUSG00000033909	0.231991	0.0111357	0.3079	862.21	928.662	991.719	682.921	812.759	825.643	Usp36	protein_coding
ENSMUSG00000034765	0.359698	0.011111	0.3079	117.954	113.017	270.661	79.093	94.1182	120.933	Dusp5	protein_coding
ENSMUSG00000060002	-0.282682	0.0111472	0.3079	288.099	346.516	255.859	357.194	391.426	385.887	Chpt1	protein_coding
ENSMUSG00000087305	-0.354899	0.0111791	0.308084	25.0521	39.4495	25.3745	39.1213	56.295	69.2617	A430035B10Rik	processed_transcript
ENSMUSG00000039834	0.256624	0.0112137	0.30834	1089.77	793.254	1068.9	824.098	784.612	786.065	Zfp335	protein_coding
ENSMUSG00000031822	0.220507	0.0113002	0.309577	1057.41	1198.41	1242.29	892.985	1031.78	1025.73	Gse1	protein_coding
ENSMUSG00000086894	0.334645	0.0113096	0.309577	165.97	122.613	165.991	106.308	111.71	105.542	Gm15708	antisense
ENSMUSG00000004814	0.350468	0.0115218	0.313276	246.346	212.174	133.216	159.887	122.266	113.237	Ccl24	protein_coding
ENSMUSG00000048440	0.34464	0.0114995	0.313276	109.603	109.819	108.899	74.8407	85.3221	64.8641	Cyp4f16	protein_coding
ENSMUSG00000054404	-0.270394	0.0114841	0.313276	320.458	371.038	364.758	490.717	387.028	446.353	Slfn5	protein_coding
ENSMUSG00000091426	0.351795	0.0115944	0.314547	48.0166	43.7143	68.7225	25.5139	40.462	20.8884	Gm17228	pseudogene
ENSMUSG00000006362	0.204348	0.0116555	0.3155	884.131	850.829	947.313	785.827	735.354	775.071	Cbfa2t3	protein_coding
ENSMUSG00000027078	0.334756	0.0117377	0.317021	149.269	204.711	177.621	149.681	120.507	105.542	Ube2l6	protein_coding
ENSMUSG00000082536	0.186614	0.0117865	0.317636	3889.34	3726.38	3554.54	3290.44	3005.63	3421.31	Gm13456	pseudogene
ENSMUSG00000040936	0.33564	0.0118667	0.31909	172.233	180.188	230.485	119.915	171.524	119.834	Ulk4	protein_coding
ENSMUSG00000021819	0.212767	0.0119154	0.319694	2075.15	2001.26	2438.06	1715.38	1907.87	1909.64	Zswim8	protein_coding
ENSMUSG00000017740	-0.352785	0.0121633	0.323495	69.9372	63.9721	50.7489	96.9527	110.831	75.858	Slc12a5	protein_coding
ENSMUSG00000021983	0.203719	0.0121325	0.323495	2858.03	2639.92	3068.2	2286.89	2665.22	2382.38	Atp8a2	protein_coding
ENSMUSG00000042524	0.226124	0.0121469	0.323495	3567.84	3293.5	4262.91	3023.39	2987.15	3312.47	Sun2	protein_coding
ENSMUSG00000081906	-0.353157	0.012129	0.323495	34.4467	31.9861	26.4317	45.0745	72.128	46.1745	Rpl9-ps1	protein_coding
ENSMUSG00000020122	0.353016	0.0122918	0.325595	175.365	111.951	190.308	113.111	70.3688	125.331	Egfr	protein_coding
ENSMUSG00000052565	-0.261716	0.0123303	0.325595	2087.68	3189.01	2708.72	3241.11	3279.18	3394.92	Hist1h1d	protein_coding
ENSMUSG00000068130	-0.354864	0.0123208	0.325595	57.4111	67.1707	42.2908	109.71	71.2484	85.7526	Zfp442	protein_coding
ENSMUSG00000075611	-0.354687	0.0123491	0.325595	34.4467	52.2439	33.8326	84.1957	63.3319	54.9696	Gm11545	pseudogene
ENSMUSG00000027206	-0.270417	0.0123818	0.32575	573.067	744.209	517.005	821.546	708.086	772.873	Cops2	protein_coding
ENSMUSG00000040659	0.214608	0.0124592	0.326376	6235.89	5982.46	6881.77	5302.63	4930.21	5955.41	Efhd2	protein_coding
ENSMUSG00000071359	0.197349	0.0124526	0.326376	1319.41	1271.98	1245.46	1127.71	1007.15	1171.95	Tbpl1	protein_coding
ENSMUSG00000031825	0.335521	0.012556	0.327254	35.4905	40.5157	98.326	27.2148	34.3048	25.286	Crispld2	protein_coding
ENSMUSG00000071847	-0.344161	0.0125597	0.327254	64.718	90.6272	106.784	115.663	131.941	138.523	Apcdd1	protein_coding
ENSMUSG00000085438	-0.222553	0.0126001	0.327254	1284.96	1366.87	1073.13	1480.65	1558.67	1389.63	1700020I14Rik	lincRNA
ENSMUSG00000093843	-0.353215	0.0125859	0.327254	52.1919	52.2439	43.348	74.8407	65.0911	94.5477	Gm25939	snRNA
ENSMUSG00000001020	0.350705	0.012787	0.330698	51.1481	76.7665	119.471	45.0745	38.7028	58.2678	S100a4	protein_coding
ENSMUSG00000020719	-0.208163	0.0127822	0.330698	15704.5	16768.2	16856	17549.3	19917	20400.3	Ddx5	protein_coding
ENSMUSG00000020664	-0.218582	0.0129142	0.33328	538.62	545.895	517.005	644.65	593.736	660.735	Dld	protein_coding
ENSMUSG00000037720	-0.246642	0.0130223	0.335358	983.296	802.85	709.428	1048.62	1032.66	964.167	Tmem33	protein_coding
ENSMUSG00000039206	0.16693	0.0130972	0.336575	4283.91	4190.17	4075.77	3779.45	3519.32	3799.5	Daglb	protein_coding
ENSMUSG00000024659	0.2647	0.0131846	0.33787	145.094	281.477	565.639	128.42	62.4523	125.331	Anxa1	protein_coding
ENSMUSG00000024672	-0.334153	0.0132954	0.33787	172.233	175.923	149.075	185.401	204.949	321.022	Ms4a7	protein_coding
ENSMUSG00000025034	0.179909	0.0132566	0.33787	3100.2	2874.48	2932.86	2737.64	2418.05	2634.14	Trim8	protein_coding
ENSMUSG00000026930	0.240448	0.0132737	0.33787	614.821	552.293	661.851	456.698	523.368	529.907	Gpsm1	protein_coding
ENSMUSG00000053877	0.202327	0.013314	0.33787	1765.13	1552.39	1897.8	1444.94	1548.11	1476.48	Srcap	protein_coding
ENSMUSG00000061603	-0.351583	0.0132612	0.33787	124.217	91.6934	80.3525	167.541	226.939	90.1501	Akap6	protein_coding
ENSMUSG00000019966	-0.226286	0.0134281	0.339352	561.585	513.909	537.093	697.379	597.255	631.051	Kitl	protein_coding
ENSMUSG00000026768	-0.348714	0.0134098	0.339352	34.4467	28.7875	26.4317	41.6726	50.1377	64.8641	Itga8	protein_coding
ENSMUSG00000050721	0.349875	0.013461	0.33948	3514.6	2870.22	5394.19	2265.63	1993.2	2702.31	Plekho2	protein_coding
ENSMUSG00000003518	0.168294	0.0135091	0.339988	1624.21	1553.46	1649.34	1403.26	1416.17	1444.6	Dusp3	protein_coding
ENSMUSG00000025766	-0.332458	0.013539	0.340039	121.085	163.129	113.128	147.98	210.227	206.686	D3Ertd751e	protein_coding
ENSMUSG00000024236	0.288106	0.0136814	0.340803	993.734	942.522	1516.12	878.527	939.423	857.526	Svil	protein_coding
ENSMUSG00000026238	-0.224078	0.0136478	0.340803	1661.79	1796.55	1524.58	1801.28	2260.6	1876.66	Ptma	protein_coding
ENSMUSG00000029338	0.348103	0.0136133	0.340803	141.962	143.937	285.463	125.018	135.46	108.84	Antxr2	protein_coding
ENSMUSG00000062151	-0.297548	0.0136732	0.340803	544.884	310.265	292.864	894.686	1422.33	501.323	Unc13c	protein_coding
ENSMUSG00000036585	-0.328889	0.0138196	0.342148	118.998	93.8258	98.326	148.831	164.487	123.132	Fgf1	protein_coding
ENSMUSG00000039347	-0.349546	0.0137996	0.342148	37.5782	34.1185	42.2908	51.8782	74.7668	60.4666	Atp6v0e2	protein_coding
ENSMUSG00000094942	-0.335043	0.0137677	0.342148	33.4028	69.3031	16.9163	90.9994	68.6095	71.4605	Gm3604	protein_coding
ENSMUSG00000025612	0.177981	0.0138581	0.342406	2875.77	3004.56	3019.56	2688.31	2396.94	2711.1	Bach1	protein_coding
ENSMUSG00000043998	-0.252859	0.0138899	0.342497	543.84	570.418	434.538	677.818	584.94	643.144	Mgat2	protein_coding
ENSMUSG00000055945	-0.292713	0.0140503	0.345752	216.074	120.481	133.216	380.157	602.533	193.493	Prr18	protein_coding
ENSMUSG00000036106	0.34763	0.0141071	0.34645	98.1208	62.9059	80.3525	57.8314	49.2581	46.1745	Prr5	protein_coding
ENSMUSG00000009555	0.202852	0.0141795	0.346882	1321.5	1301.83	1554.19	1148.12	1212.98	1217.03	Cdk9	protein_coding
ENSMUSG00000038705	0.267687	0.0142213	0.346882	393.527	395.561	495.859	318.923	332.492	374.893	Gmeb2	protein_coding
ENSMUSG00000039713	0.261841	0.0142386	0.346882	455.113	397.693	518.062	395.465	360.64	344.11	Plekhg5	protein_coding
ENSMUSG00000043962	0.188176	0.0141868	0.346882	2312.1	2423.48	2548.02	2011.34	2014.31	2299.93	Thrap3	protein_coding
ENSMUSG00000038094	0.345778	0.0143081	0.347878	65.7618	82.0975	85.6388	53.5791	43.9805	53.8702	Atp13a4	protein_coding
ENSMUSG00000002111	0.17671	0.0143812	0.348959	2116.9	2245.42	2198.06	1960.32	1781.21	2011.89	Spi1	protein_coding
ENSMUSG00000013523	-0.288018	0.0144572	0.349254	846.553	522.439	578.326	1584.41	2653.78	726.698	Bcas1	protein_coding
ENSMUSG00000015889	0.264835	0.014482	0.349254	524.007	627.993	755.948	506.025	534.803	484.832	Lta4h	protein_coding
ENSMUSG00000026826	0.335628	0.0144622	0.349254	175.365	133.275	194.538	85.8967	128.423	134.126	Nr4a2	protein_coding
ENSMUSG00000047881	0.28493	0.0145081	0.349254	235.907	213.24	234.714	186.251	177.681	167.108	Rell1	protein_coding
ENSMUSG00000020124	0.199503	0.0147075	0.350003	1175.36	1052.34	1257.09	987.386	1021.23	983.956	Usp15	protein_coding
ENSMUSG00000025867	-0.286159	0.0147882	0.350003	126.304	89.561	86.6961	218.569	431.888	123.132	Cplx2	protein_coding
ENSMUSG00000028644	0.28937	0.0147561	0.350003	222.338	282.544	259.031	192.204	182.959	215.481	Ermap	protein_coding
ENSMUSG00000030465	-0.306065	0.0147978	0.350003	522.963	401.958	447.225	573.211	794.287	462.844	Psd3	protein_coding
ENSMUSG00000037434	-0.232737	0.0146039	0.350003	504.174	619.463	533.921	620.837	687.855	687.12	Slc30a1	protein_coding
ENSMUSG00000042473	-0.258667	0.0146259	0.350003	273.486	286.808	252.687	343.587	315.78	349.607	Tbc1d8b	protein_coding
ENSMUSG00000046341	-0.335097	0.0147919	0.350003	87.6824	92.7596	70.837	119.915	142.497	101.144	Gm11223	pseudogene
ENSMUSG00000062382	0.264565	0.0145997	0.350003	1030.27	844.432	1131.28	845.359	664.105	898.203	Gm10116	protein_coding
ENSMUSG00000066406	0.161847	0.0147835	0.350003	7478.06	7200.06	7487.58	6739.06	6388.6	6549.08	Akap13	protein_coding
ENSMUSG00000027900	-0.266498	0.0149213	0.352241	706.678	867.888	568.811	961.022	851.462	872.917	Dram2	protein_coding
ENSMUSG00000029108	0.34398	0.0150241	0.353188	249.477	139.672	376.388	174.345	154.811	163.809	Pcdh7	protein_coding
ENSMUSG00000041607	-0.295674	0.0149933	0.353188	7785.99	4899.2	5303.26	13959.5	22331.5	6721.68	Mbp	protein_coding
ENSMUSG00000052512	0.252129	0.0150484	0.353188	4949.88	4947.18	6264.32	3681.65	4885.35	4564.68	Nav2	protein_coding
ENSMUSG00000025330	0.21606	0.0151544	0.35431	27.1398	62.9059	154.361	21.2616	22.8698	7.69574	Padi4	protein_coding
ENSMUSG00000061533	0.338759	0.0151295	0.35431	138.83	149.268	262.203	121.616	131.941	116.536	Cep128	protein_coding
ENSMUSG00000020275	0.256883	0.0152525	0.355241	2153.44	1939.42	2475.07	1600.57	1555.15	2152.61	Rel	protein_coding
ENSMUSG00000027977	-0.343423	0.0152298	0.355241	112.735	57.5749	84.5815	155.635	192.634	79.1562	Ndst3	protein_coding
ENSMUSG00000030199	0.179681	0.015322	0.356178	1840.29	1736.84	1895.68	1543.59	1534.92	1709.55	Etv6	protein_coding
ENSMUSG00000038467	0.19728	0.0153836	0.356929	1032.36	903.073	1035.07	847.911	843.546	865.221	Chmp4b	protein_coding
ENSMUSG00000036599	0.266434	0.0154736	0.358112	315.239	375.303	342.555	251.737	268.281	305.631	Chst12	protein_coding
ENSMUSG00000048546	0.228624	0.0155381	0.358112	1591.85	1329.55	1381.85	1236.57	1032.66	1322.57	Tob2	protein_coding
ENSMUSG00000093465	0.329028	0.0155413	0.358112	184.759	194.049	285.463	121.616	187.357	157.213	Gm20682	processed_transcript
ENSMUSG00000093559	0.341083	0.0155522	0.358112	68.8933	50.1115	118.414	43.3736	44.8601	50.572	Gm20705	sense_intronic
ENSMUSG00000000631	0.16643	0.0156007	0.35855	3412.31	3224.19	3490.05	2885.62	3122.61	2945.27	Myo18a	protein_coding
ENSMUSG00000022855	0.174134	0.0156578	0.358601	2079.33	2264.61	2322.82	2015.6	1972.08	1865.67	Senp2	protein_coding
ENSMUSG00000056724	0.189983	0.0156912	0.358601	1775.57	1694.19	2014.1	1558.05	1638.71	1552.34	Nbeal2	protein_coding
ENSMUSG00000057143	-0.2951	0.0156809	0.358601	251.565	251.624	181.85	336.783	271.799	289.14	Trim12c	protein_coding
ENSMUSG00000030055	0.228147	0.0158064	0.359884	1721.29	1600.37	1314.19	1410.92	1234.97	1220.33	Rab43	protein_coding
ENSMUSG00000098178	0.293162	0.0157829	0.359884	104850	91993	141436	85774.2	87680.4	85357.9	Gm26924	lincRNA
ENSMUSG00000038026	-0.325892	0.0160421	0.364569	102.296	86.3624	76.1234	128.42	134.58	111.039	Kcnj9	protein_coding
ENSMUSG00000013858	0.192131	0.0161199	0.364976	1201.46	1097.12	1280.35	1067.33	1021.23	1003.74	Tmem259	protein_coding
ENSMUSG00000022661	-0.339855	0.0160995	0.364976	43.8412	53.3101	74.0088	93.5508	85.3221	83.5538	Cd200	protein_coding
ENSMUSG00000024002	0.168897	0.0161893	0.365189	2632.56	2456.53	2615.68	2392.35	2236.85	2165.8	Brd4	protein_coding
ENSMUSG00000026605	0.341413	0.0161769	0.365189	74.1125	163.129	114.185	87.5976	69.4892	61.5659	Cenpf	protein_coding
ENSMUSG00000000197	-0.338132	0.016502	0.3675	61.5865	47.9791	60.2643	88.4481	100.275	69.2617	Nalcn	protein_coding
ENSMUSG00000026097	-0.318044	0.0164959	0.3675	200.417	184.453	113.128	222.821	234.856	231.972	Ormdl1	protein_coding
ENSMUSG00000026764	-0.264433	0.0165331	0.3675	1646.13	929.728	810.926	3253.87	5041.04	1264.3	Kif5c	protein_coding
ENSMUSG00000031703	-0.178079	0.0165229	0.3675	922.753	942.522	900.793	1046.92	1030.9	1084	Itfg1	protein_coding
ENSMUSG00000052305	0.224002	0.0164806	0.3675	3988.51	7647.87	3326.17	2327.71	873.452	505.72	Hbb-bs	protein_coding
ENSMUSG00000069272	-0.340337	0.0164656	0.3675	32.359	47.9791	30.6608	64.6351	58.0542	58.2678	Hist1h2ae	protein_coding
ENSMUSG00000071068	0.314636	0.0164659	0.3675	181.628	184.453	176.564	164.99	109.951	119.834	Treml2	protein_coding
ENSMUSG00000090272	-0.329583	0.0164172	0.3675	131.524	101.289	72.9516	142.027	145.136	153.915	Mndal	protein_coding
ENSMUSG00000046096	-0.277742	0.0165993	0.368299	251.565	330.523	237.886	369.101	335.131	341.911	BC030336	protein_coding
ENSMUSG00000028015	-0.27008	0.0167117	0.370119	804.799	969.178	615.331	1012.05	909.516	1096.09	Ctso	protein_coding
ENSMUSG00000068129	-0.33668	0.0167479	0.370246	39.6658	38.3833	19.0308	57.8314	51.0174	58.2678	Cst7	protein_coding
ENSMUSG00000001588	0.222304	0.0169234	0.37099	26.096	65.0383	165.991	25.5139	14.9534	23.0872	Acap1	protein_coding
ENSMUSG00000021838	-0.289636	0.0169338	0.37099	313.151	249.491	330.925	351.241	470.591	340.811	Samd4	protein_coding
ENSMUSG00000034488	-0.338134	0.0168274	0.37099	52.1919	44.7805	30.6608	56.981	61.5727	96.7465	Edil3	protein_coding
ENSMUSG00000070469	0.33378	0.0168566	0.37099	102.296	85.2962	124.758	99.5041	36.064	40.6775	Adamtsl3	protein_coding
ENSMUSG00000081309	0.307341	0.0169295	0.37099	155.532	150.334	146.96	119.915	99.3959	116.536	Gm12397	pseudogene
ENSMUSG00000024927	0.237492	0.0170064	0.371912	1718.16	1623.83	2129.34	1478.95	1342.28	1696.36	Rela	protein_coding
ENSMUSG00000040483	-0.306185	0.0170671	0.372571	154.488	175.923	119.471	220.27	198.792	185.797	Xaf1	protein_coding
ENSMUSG00000019564	0.211282	0.0171408	0.373105	982.252	1124.84	1179.91	958.471	849.703	981.757	Arid3a	protein_coding
ENSMUSG00000085337	0.33072	0.0171528	0.373105	226.513	180.188	335.154	203.26	176.802	126.43	Gm15964	processed_transcript
ENSMUSG00000030310	0.300353	0.0172944	0.373681	187.891	205.777	180.793	158.186	153.052	118.734	Slc6a1	protein_coding
ENSMUSG00000031706	0.27835	0.017302	0.373681	477.034	371.038	554.009	403.969	343.927	347.408	Rfx1	protein_coding
ENSMUSG00000046447	-0.335269	0.017243	0.373681	873.693	971.31	725.287	1385.4	2028.38	978.459	Camk2n1	protein_coding
ENSMUSG00000060477	0.181313	0.0172999	0.373681	2330.89	2185.71	2282.64	1995.18	1809.36	2131.72	Irak2	protein_coding
ENSMUSG00000003746	0.156824	0.0175194	0.374521	3980.15	3967.34	4175.16	3704.61	3475.34	3622.5	Man1a	protein_coding
ENSMUSG00000006369	0.336185	0.0175846	0.374521	89.7701	75.7003	174.449	83.3453	58.9338	62.6653	Fbln1	protein_coding
ENSMUSG00000025571	0.162351	0.0175869	0.374521	1820.45	1896.77	1765.64	1651.6	1639.59	1569.93	Tnrc6c	protein_coding
ENSMUSG00000028073	0.256412	0.0174494	0.374521	339.247	390.23	415.507	281.503	330.733	311.128	Pear1	protein_coding
ENSMUSG00000038290	0.198426	0.0175433	0.374521	1389.35	1293.3	1415.68	1046.07	1227.93	1248.91	Smg6	protein_coding
ENSMUSG00000039568	0.237854	0.017461	0.374521	1011.48	956.383	1313.13	912.546	865.536	927.887	Ubald1	protein_coding
ENSMUSG00000057614	-0.332746	0.0174026	0.374521	62.6303	41.5819	42.2908	78.2425	127.543	49.4726	Gnai1	protein_coding
ENSMUSG00000059208	0.171637	0.0175536	0.374521	2113.77	1972.47	2183.26	1876.12	1741.63	1900.85	Hnrnpm	protein_coding
ENSMUSG00000068267	-0.252277	0.0178185	0.37826	536.533	574.683	639.648	665.912	857.619	635.449	Cenpb	protein_coding
ENSMUSG00000080810	0.32669	0.0178246	0.37826	52.1919	45.8467	84.5815	25.5139	50.1377	24.1866	Gm11737	pseudogene
ENSMUSG00000015354	0.333899	0.0179865	0.380555	229.644	132.209	325.639	133.523	170.644	148.418	Pcolce2	protein_coding
ENSMUSG00000020263	0.162927	0.018031	0.380555	1879.95	1728.31	1874.54	1606.52	1632.56	1621.6	Appl2	protein_coding
ENSMUSG00000022797	-0.283453	0.0180965	0.380555	235.907	349.714	256.916	333.381	372.954	382.588	Tfrc	protein_coding
ENSMUSG00000025666	-0.306606	0.0180142	0.380555	182.672	210.042	292.864	258.54	318.419	351.805	Tmem47	protein_coding
ENSMUSG00000030245	-0.258014	0.0181202	0.380555	433.193	445.672	325.639	507.726	524.247	465.043	Golt1b	protein_coding
ENSMUSG00000063870	0.238543	0.0180636	0.380555	5966.58	5394.98	7318.42	4665.63	5052.48	5668.46	Chd4	protein_coding
ENSMUSG00000005936	0.189062	0.0182652	0.380974	1081.42	1013.96	1014.98	960.172	888.406	843.234	Kctd20	protein_coding
ENSMUSG00000021457	0.194721	0.0182301	0.380974	5090.8	4302.12	4714.36	4387.53	3843.01	3924.83	Syk	protein_coding
ENSMUSG00000023088	0.191628	0.0182397	0.380974	1247.39	1125.91	1170.4	954.218	1101.27	1007.04	Abcc1	protein_coding
ENSMUSG00000052821	-0.290417	0.0182267	0.380974	643.004	652.516	407.049	836.004	767.899	621.156	Cysltr1	protein_coding
ENSMUSG00000051285	-0.183129	0.0184222	0.383591	1090.81	1140.84	1099.56	1182.99	1279.83	1365.44	Pcmtd1	protein_coding
ENSMUSG00000024773	0.27408	0.0185787	0.384595	997.909	866.822	1404.05	792.631	834.749	941.079	Atg2a	protein_coding
ENSMUSG00000025473	0.255297	0.0185967	0.384595	179.54	284.676	760.177	134.373	136.339	158.312	Adam8	protein_coding
ENSMUSG00000040249	0.194257	0.0185555	0.384595	34659.6	35654.9	33933.1	27988.7	30248.9	31628.4	Lrp1	protein_coding
ENSMUSG00000095217	-0.326783	0.0185036	0.384595	76.2002	115.15	157.533	166.691	173.283	167.108	Hist1h2bn	protein_coding
ENSMUSG00000019726	0.201651	0.0187731	0.384975	2950.93	3039.74	3662.38	2694.26	2906.23	2660.53	Lyst	protein_coding
ENSMUSG00000019942	0.328374	0.0187369	0.384975	38.622	47.9791	68.7225	37.4203	23.7495	27.4848	Cdk1	protein_coding
ENSMUSG00000024661	-0.209302	0.0187369	0.384975	9716.05	9109.63	8423.26	11211.6	11390.1	9471.26	Fth1	protein_coding
ENSMUSG00000030701	-0.283621	0.0187473	0.384975	665.969	401.958	458.855	1188.1	1826.95	570.584	Plekhb1	protein_coding
ENSMUSG00000058267	-0.315232	0.0186526	0.384975	77.244	98.0906	88.8106	128.42	120.507	117.635	Mrps14	protein_coding
ENSMUSG00000038143	-0.313868	0.0189181	0.387296	151.357	107.686	150.132	184.55	226.06	155.014	Stox2	protein_coding
ENSMUSG00000042032	-0.235879	0.0189698	0.387704	517.744	469.129	399.648	536.642	586.7	556.292	Mat2b	protein_coding
ENSMUSG00000055093	0.251149	0.0190054	0.387781	353.861	364.641	409.163	336.783	280.595	295.736	Gm8430	pseudogene
ENSMUSG00000022656	-0.332709	0.0191019	0.389097	50.1042	35.1847	33.8326	58.6819	69.4892	61.5659	Pvrl3	protein_coding
ENSMUSG00000011158	0.181941	0.0192027	0.389847	1058.45	1032.08	1059.38	875.125	977.246	892.706	Brf1	protein_coding
ENSMUSG00000038145	-0.257445	0.0191726	0.389847	1233.82	1009.69	1101.67	1450.04	1633.43	1075.21	Snrk	protein_coding
ENSMUSG00000024381	0.165888	0.0192647	0.390454	8451.96	7833.39	8014.1	7413.48	7202.24	6864.6	Bin1	protein_coding
ENSMUSG00000027646	-0.205776	0.0193307	0.390565	814.194	684.502	732.688	926.153	864.656	825.643	Src	protein_coding
ENSMUSG00000060600	0.290026	0.0193343	0.390565	215.031	226.035	285.463	167.541	208.467	178.101	Eno3	protein_coding
ENSMUSG00000030435	0.175427	0.0194071	0.390741	1407.09	1424.45	1580.62	1313.96	1245.53	1309.38	U2af2	protein_coding
ENSMUSG00000035493	0.186985	0.0193962	0.390741	1344.46	1244.26	1131.28	1069.03	1083.68	1075.21	Tgfbi	protein_coding
ENSMUSG00000018102	-0.2337	0.0194563	0.391084	345.51	342.251	361.586	403.119	404.62	462.844	Hist1h2bc	protein_coding
ENSMUSG00000021198	-0.326669	0.0195558	0.391786	159.707	139.672	111.013	208.363	264.762	129.728	Unc79	protein_coding
ENSMUSG00000029528	0.154327	0.0195376	0.391786	2710.85	2671.9	2643.17	2451.03	2276.43	2438.45	Pxn	protein_coding
ENSMUSG00000040940	0.224514	0.0195877	0.391786	3004.17	3012.02	3849.52	2632.18	3045.21	2567.08	Arhgef1	protein_coding
ENSMUSG00000040345	0.217166	0.0197006	0.393397	518.788	583.212	534.978	472.006	474.11	430.962	Arhgap9	protein_coding
ENSMUSG00000053113	0.231737	0.0197365	0.393471	7234.84	7458.08	8438.07	6676.13	5326.04	7177.93	Socs3	protein_coding
ENSMUSG00000033952	0.309643	0.0198019	0.39413	28.1836	91.6934	84.5815	48.4763	22.8698	32.9818	Aspm	protein_coding
ENSMUSG00000017734	-0.279408	0.0198466	0.394375	125.261	97.0244	85.6388	226.223	385.269	113.237	Dbndd2	protein_coding
ENSMUSG00000028849	0.168127	0.0199209	0.395206	1707.72	1700.59	1745.55	1616.73	1432	1497.37	Map7d1	protein_coding
ENSMUSG00000027341	-0.277996	0.0199988	0.395502	350.73	361.442	499.031	437.138	531.284	589.274	Tmem230	protein_coding
ENSMUSG00000027737	0.319778	0.0200008	0.395502	145.094	189.784	273.833	127.569	141.617	158.312	Slc7a11	protein_coding
ENSMUSG00000029209	-0.318203	0.0200361	0.395559	165.97	201.512	102.555	227.073	244.531	193.493	Gnpda2	protein_coding
ENSMUSG00000018909	0.17463	0.0201661	0.396061	3342.37	3396.92	3080.88	2866.06	3066.32	2679.22	Arrb1	protein_coding
ENSMUSG00000028189	-0.265218	0.020195	0.396061	439.456	416.885	315.066	440.539	482.906	554.094	Ctbs	protein_coding
ENSMUSG00000030067	0.194031	0.0202268	0.396061	1338.2	1239.99	1485.46	1228.92	1096.87	1176.35	Foxp1	protein_coding
ENSMUSG00000033713	0.173051	0.0202495	0.396061	2216.07	2196.38	2355.6	1871.02	1932.5	2146.01	Foxn3	protein_coding
ENSMUSG00000049164	-0.271302	0.020209	0.396061	590.812	852.962	531.806	818.145	789.01	904.8	Zfp518a	protein_coding
ENSMUSG00000090673	0.219787	0.0202566	0.396061	618.996	558.69	662.908	482.212	513.692	551.895	Gm340	protein_coding
ENSMUSG00000003123	0.214236	0.0204776	0.397826	788.098	685.568	675.595	649.753	600.773	562.889	Lipe	protein_coding
ENSMUSG00000021948	0.152207	0.0204152	0.397826	5395.6	5377.92	5693.4	4994.76	4915.26	4813.14	Prkcd	protein_coding
ENSMUSG00000038646	-0.327999	0.02042	0.397826	48.0166	57.5749	40.1762	77.392	66.8503	78.0568	Fam103a1	protein_coding
ENSMUSG00000090828	-0.329036	0.0204567	0.397826	36.5343	33.0523	34.8899	55.28	51.0174	60.4666	Sox2ot	sense_overlapping
ENSMUSG00000015222	-0.292483	0.0205226	0.398067	330.897	231.366	192.423	503.474	815.398	296.836	Map2	protein_coding
ENSMUSG00000022651	0.203149	0.0205563	0.398087	78.2879	246.293	542.379	90.149	33.4252	71.4605	Retnlg	protein_coding
ENSMUSG00000025572	0.217394	0.0206367	0.39901	621.084	695.164	743.26	532.389	588.459	614.56	Tmc6	protein_coding
ENSMUSG00000038473	0.263129	0.020754	0.400642	568.892	506.446	651.278	369.951	485.544	521.112	Nos1ap	protein_coding
ENSMUSG00000013921	-0.324417	0.0209105	0.402419	113.778	73.5679	100.441	158.186	168.885	97.8459	Clip3	protein_coding
ENSMUSG00000024219	0.209519	0.0209452	0.402419	1840.29	1472.42	1800.53	1535.93	1485.66	1314.87	Anks1	protein_coding
ENSMUSG00000025877	0.177529	0.020932	0.402419	1399.79	1453.23	1605.99	1251.88	1347.56	1301.68	Hk3	protein_coding
ENSMUSG00000032420	0.320389	0.0210407	0.403618	65.7618	35.1847	88.8106	44.224	32.5456	30.783	Nt5e	protein_coding
ENSMUSG00000021290	-0.302309	0.0211625	0.404133	123.173	120.481	108.899	169.242	176.802	129.728	2010107E04Rik	protein_coding
ENSMUSG00000041362	-0.299789	0.021165	0.404133	221.294	168.46	240	261.942	350.964	233.071	4930506M07Rik	protein_coding
ENSMUSG00000069892	-0.225881	0.0211671	0.404133	1042.79	1094.99	806.696	1222.11	1101.27	1208.23	9930111J21Rik2	protein_coding
ENSMUSG00000033059	0.227249	0.0212018	0.404162	1036.53	830.571	1146.08	860.668	813.639	834.438	Pygb	protein_coding
ENSMUSG00000034173	-0.323593	0.021318	0.405742	24.0083	38.3833	25.3745	57.8314	48.3785	41.7769	2410018M08Rik	protein_coding
ENSMUSG00000033880	-0.266412	0.0213804	0.405948	1483.29	1483.09	1030.84	1970.52	1369.55	1710.65	Lgals3bp	protein_coding
ENSMUSG00000064367	-0.211329	0.0213955	0.405948	13916.5	13904.3	17042.1	16976.9	18431.3	17567.2	mt-Nd5	protein_coding
ENSMUSG00000030237	-0.28038	0.0214628	0.406591	533.401	630.125	947.313	893.836	888.406	947.676	Slco1a4	protein_coding
ENSMUSG00000002603	0.162337	0.0217376	0.40724	3575.15	3508.87	3201.41	3111.84	2934.38	3071.7	Tgfb1	protein_coding
ENSMUSG00000018076	0.179688	0.0217347	0.40724	3582.45	3225.26	3594.72	3292.14	2914.15	2872.71	Med13l	protein_coding
ENSMUSG00000030629	-0.208637	0.0215966	0.40724	598.119	620.53	529.692	710.986	643.874	704.71	Zfand6	protein_coding
ENSMUSG00000031561	0.325869	0.0216939	0.40724	197.285	104.488	280.176	109.71	148.654	114.337	Tenm3	protein_coding
ENSMUSG00000037313	0.325638	0.0217645	0.40724	65.7618	94.892	131.101	62.9342	53.6562	71.4605	Tacc3	protein_coding
ENSMUSG00000041235	0.185217	0.0217398	0.40724	5585.58	5092.18	6191.37	4863.79	5015.53	4772.46	Chd7	protein_coding
ENSMUSG00000044155	-0.310818	0.021707	0.40724	105.428	126.878	81.4097	133.523	140.738	163.809	Naa38	protein_coding
ENSMUSG00000063904	0.229854	0.0216584	0.40724	414.404	410.488	460.969	375.054	331.613	360.601	Dpp3	protein_coding
ENSMUSG00000028403	-0.25134	0.0218396	0.40802	331.941	411.554	331.983	391.213	482.906	457.347	Zdhhc21	protein_coding
ENSMUSG00000027550	-0.288796	0.0219946	0.409032	422.754	594.941	337.269	528.137	578.783	677.225	Lrrcc1	protein_coding
ENSMUSG00000028879	-0.19863	0.0219825	0.409032	556.366	612	578.326	715.239	665.864	654.138	Stx12	protein_coding
ENSMUSG00000078851	-0.312111	0.0219744	0.409032	112.735	141.805	84.5815	142.027	179.44	153.915	Hist3h2a	protein_coding
ENSMUSG00000052776	-0.321979	0.0221148	0.410642	66.8056	66.1045	47.5771	101.205	76.526	90.1501	Oas1a	protein_coding
ENSMUSG00000025408	0.288857	0.0221687	0.411015	723.38	537.366	918.767	542.595	456.517	658.536	Ddit3	protein_coding
ENSMUSG00000000266	-0.324362	0.0222677	0.411306	37.5782	39.4495	33.8326	49.3268	71.2484	56.069	Mid2	protein_coding
ENSMUSG00000024083	-0.177979	0.0222455	0.411306	1018.79	1188.82	1085.82	1266.34	1249.05	1251.11	Pja2	protein_coding
ENSMUSG00000026360	-0.208275	0.0222857	0.411306	8866.36	8583.99	7061.5	10198.7	9098.68	9565.81	Rgs2	protein_coding
ENSMUSG00000038346	0.181831	0.0223395	0.411676	999.997	1005.43	903.965	829.201	871.693	833.339	Zfp384	protein_coding
ENSMUSG00000038762	0.173501	0.0224853	0.413113	1006.26	1004.36	1090.04	909.144	898.081	914.694	Abcf1	protein_coding
ENSMUSG00000049044	-0.254881	0.0224787	0.413113	1498.95	785.791	807.754	2720.63	4249.39	1118.08	Rapgef4	protein_coding
ENSMUSG00000004661	0.174828	0.022878	0.413543	1200.41	1309.3	1215.86	1037.56	1149.65	1078.5	Arid3b	protein_coding
ENSMUSG00000015950	0.163574	0.0226408	0.413543	6221.28	6138.12	5589.78	5334.1	5136.92	5422.2	Ncf1	protein_coding
ENSMUSG00000024644	0.204365	0.0230047	0.413543	2027.13	1780.56	2171.63	1666.06	1541.08	1893.15	Cndp2	protein_coding
ENSMUSG00000025245	-0.254835	0.0228988	0.413543	227.557	215.373	209.339	272.148	250.689	290.239	Lztfl1	protein_coding
ENSMUSG00000027326	0.311043	0.0230519	0.413543	29.2275	82.0975	65.5507	31.4671	39.5824	26.3854	Casc5	protein_coding
ENSMUSG00000032193	0.289696	0.0228476	0.413543	312.108	326.258	495.859	276.4	261.244	322.122	Ldlr	protein_coding
ENSMUSG00000034271	0.26251	0.0229676	0.413543	384.132	321.993	279.119	262.793	248.05	272.649	Jdp2	protein_coding
ENSMUSG00000034573	0.32288	0.0229483	0.413543	207.724	106.62	308.723	113.962	149.534	134.126	Ptpn13	protein_coding
ENSMUSG00000035770	-0.208449	0.0229368	0.413543	1282.88	1329.55	1226.43	1465.35	1736.35	1317.07	Dync1li2	protein_coding
ENSMUSG00000041439	-0.285169	0.0229832	0.413543	155.532	124.746	160.705	176.046	204.949	196.791	Mfsd6	protein_coding
ENSMUSG00000057914	0.228725	0.0228002	0.413543	403.965	430.746	473.657	369.951	376.473	338.613	Cacnb2	protein_coding
ENSMUSG00000060419	0.200964	0.0230403	0.413543	719.204	827.373	700.97	647.202	624.523	650.84	Rps16-ps2	pseudogene
ENSMUSG00000062785	-0.318687	0.0226832	0.413543	30.2713	33.0523	46.5198	61.2333	86.2017	39.5781	Kcnc3	protein_coding
ENSMUSG00000067916	-0.311788	0.022846	0.413543	124.217	198.314	115.242	177.747	196.153	244.065	Gm13139	protein_coding
ENSMUSG00000068742	0.288176	0.0229922	0.413543	222.338	233.498	325.639	180.298	195.273	218.779	Cry2	protein_coding
ENSMUSG00000096010	-0.254992	0.0229425	0.413543	278.705	379.568	299.207	393.764	422.213	374.893	Hist4h4	protein_coding
ENSMUSG00000024423	0.226865	0.0231128	0.414024	1265.13	1296.5	1599.65	1138.77	1015.07	1311.57	Impact	protein_coding
ENSMUSG00000068923	-0.211258	0.0231641	0.414334	399.79	384.899	392.247	454.147	464.434	472.739	Syt11	protein_coding
ENSMUSG00000041203	0.191176	0.0232026	0.414414	803.755	775.129	866.961	664.211	721.28	727.797	2310036O22Rik	protein_coding
ENSMUSG00000005533	0.243845	0.0232992	0.415532	1421.71	1177.09	1808.99	1180.44	1269.28	1142.27	Igf1r	protein_coding
ENSMUSG00000055866	0.306499	0.0233682	0.416153	294.362	185.519	341.498	184.55	176.802	233.071	Per2	protein_coding
ENSMUSG00000007603	0.215083	0.023559	0.416919	518.788	453.136	519.119	416.726	422.213	417.769	Dus3l	protein_coding
ENSMUSG00000030203	0.263793	0.0234821	0.416919	1093.94	1299.7	1736.04	953.368	1062.57	1258.8	Dusp16	protein_coding
ENSMUSG00000031740	-0.232043	0.0235134	0.416919	361.168	373.171	319.295	390.362	445.082	439.757	Mmp2	protein_coding
ENSMUSG00000040761	0.198527	0.023555	0.416919	2920.66	2396.82	2947.67	2551.39	2314.25	2217.47	Spen	protein_coding
ENSMUSG00000078495	-0.318684	0.0235824	0.416919	140.918	262.286	111.013	217.718	262.124	281.444	Gm13157	protein_coding
ENSMUSG00000035569	0.180152	0.0237669	0.419573	4780.78	4196.57	5032.6	4237.85	4021.57	3960.01	Ankrd11	protein_coding
ENSMUSG00000026131	0.207671	0.0238143	0.4198	24816.2	19963.6	24256.9	19405.8	19340.9	19885.8	Dst	protein_coding
ENSMUSG00000011256	0.313458	0.0241533	0.423935	143.006	121.547	222.027	99.5041	117.868	122.033	Adam19	protein_coding
ENSMUSG00000034799	-0.305041	0.0241164	0.423935	118.998	109.819	77.1807	149.681	143.376	129.728	Unc13a	protein_coding
ENSMUSG00000055421	-0.318065	0.0241408	0.423935	89.7701	67.1707	53.9207	109.71	120.507	82.4544	Pcdh9	protein_coding
ENSMUSG00000032754	0.242251	0.0242074	0.424273	486.429	630.125	661.851	447.343	481.146	524.41	Slc8b1	protein_coding
ENSMUSG00000034731	0.301885	0.0242591	0.424568	218.162	176.99	319.295	171.793	180.32	169.306	Dgkh	protein_coding
ENSMUSG00000049252	-0.303154	0.0243252	0.425115	110.647	103.422	80.3525	137.775	147.774	118.734	Lrp1b	protein_coding
ENSMUSG00000002210	0.209614	0.0243789	0.425314	531.314	534.167	596.3	453.296	496.979	457.347	Smg9	protein_coding
ENSMUSG00000005802	-0.20456	0.024529	0.425314	502.086	493.651	536.036	584.267	569.987	646.442	Slc30a4	protein_coding
ENSMUSG00000021238	-0.218241	0.0246164	0.425314	372.65	340.118	379.56	424.381	429.249	448.552	Aldh6a1	protein_coding
ENSMUSG00000024620	-0.308714	0.0245881	0.425314	175.365	154.599	301.322	258.54	348.325	281.444	Pdgfrb	protein_coding
ENSMUSG00000028800	0.245628	0.024575	0.425314	327.765	287.875	303.436	247.484	232.217	268.252	Hdac1	protein_coding
ENSMUSG00000033016	0.152419	0.0244727	0.425314	2862.2	2833.96	2737.27	2647.49	2455.87	2430.76	Nfatc1	protein_coding
ENSMUSG00000047153	0.167106	0.0246508	0.425314	1230.69	1176.02	1275.07	1115.81	1094.23	1036.73	Khnyn	protein_coding
ENSMUSG00000057948	0.21853	0.0244457	0.425314	444.675	506.446	519.119	420.979	421.333	390.284	Unc13d	protein_coding
ENSMUSG00000074733	-0.287272	0.0245372	0.425314	350.73	458.467	251.63	442.24	521.608	435.359	5830428H23Rik	processed_transcript
ENSMUSG00000015468	0.211407	0.0248309	0.426608	608.558	535.233	625.903	520.483	509.294	465.043	Notch4	protein_coding
ENSMUSG00000019952	0.225984	0.0247965	0.426608	375.782	405.157	368.987	305.316	318.419	334.215	Poc1b	protein_coding
ENSMUSG00000041870	0.170283	0.0248039	0.426608	2078.28	1940.49	1781.5	1758.76	1643.11	1701.86	Ankrd13a	protein_coding
ENSMUSG00000026799	0.271989	0.0249717	0.427247	225.469	185.519	210.397	167.541	149.534	168.207	Med27	protein_coding
ENSMUSG00000028911	0.207598	0.0249733	0.427247	926.928	858.293	887.049	806.238	811	647.542	Srsf4	protein_coding
ENSMUSG00000045092	-0.182382	0.0249114	0.427247	1213.98	1237.86	1214.8	1348.83	1304.46	1564.43	S1pr1	protein_coding
ENSMUSG00000024079	-0.234971	0.0251205	0.428562	608.558	757.003	547.665	747.556	726.557	852.029	Eif2ak2	protein_coding
ENSMUSG00000029096	0.307828	0.0251099	0.428562	140.918	154.599	99.3833	104.607	89.7202	85.7526	Htra3	protein_coding
ENSMUSG00000024187	0.243942	0.0252084	0.428859	408.141	364.641	487.401	358.045	325.456	341.911	Itfg3	protein_coding
ENSMUSG00000040276	-0.304846	0.0251991	0.428859	99.1646	103.422	81.4097	129.27	155.691	108.84	Pacsin1	protein_coding
ENSMUSG00000037996	-0.317311	0.0254117	0.431239	88.7262	63.9721	37.0044	94.4013	94.9978	105.542	Slc24a2	protein_coding
ENSMUSG00000059456	0.15378	0.0254191	0.431239	2649.26	2686.83	2805.99	2446.78	2294.9	2527.5	Ptk2b	protein_coding
ENSMUSG00000016382	-0.249999	0.0255495	0.432848	384.132	362.509	519.119	493.268	537.441	538.702	Pls3	protein_coding
ENSMUSG00000030249	-0.315654	0.025688	0.434592	53.2357	37.3171	56.0353	58.6819	111.71	65.9635	Abcc9	protein_coding
ENSMUSG00000001313	-0.312698	0.0257724	0.435413	42.7974	47.9791	33.8326	64.6351	100.275	42.8763	Rnd2	protein_coding
ENSMUSG00000089682	-0.311083	0.0259987	0.438628	145.094	105.554	150.132	185.401	259.485	131.927	Bcl2l2	protein_coding
ENSMUSG00000020919	0.161174	0.0261193	0.440054	1158.66	1165.36	1156.65	1046.92	1049.37	988.353	Stat5b	protein_coding
ENSMUSG00000022472	-0.245649	0.0261787	0.440446	320.458	292.139	302.379	400.568	409.018	315.525	Desi1	protein_coding
ENSMUSG00000033147	0.307012	0.0262848	0.441205	35.4905	54.3763	82.467	28.9157	43.1009	26.3854	Slc22a15	protein_coding
ENSMUSG00000035086	0.192326	0.0262962	0.441205	880.999	931.86	946.256	735.65	765.26	880.613	Becn1	protein_coding
ENSMUSG00000017715	0.222199	0.0263336	0.441224	902.92	896.676	1171.45	791.78	898.081	790.463	Pgs1	protein_coding
ENSMUSG00000056952	0.196541	0.0264309	0.442246	1281.83	1102.45	1378.68	1057.12	1025.62	1148.86	Tatdn2	protein_coding
ENSMUSG00000034341	0.182816	0.0265567	0.443741	1265.13	1305.03	1391.37	1229.77	1036.18	1179.65	Wbp2	protein_coding
ENSMUSG00000024571	0.181932	0.0267855	0.44634	727.555	744.209	727.401	635.295	613.967	666.232	Gm16286	protein_coding
ENSMUSG00000049744	0.273699	0.0267697	0.44634	232.776	238.829	306.608	180.298	230.458	192.394	Arhgap15	protein_coding
ENSMUSG00000033004	0.175707	0.026959	0.448004	9756.76	8644.77	10175.2	8429.78	8473.28	8109.11	Mycbp2	protein_coding
ENSMUSG00000048897	0.157836	0.0269339	0.448004	3950.93	4344.77	3916.13	3644.23	3483.25	3733.53	Zfp710	protein_coding
ENSMUSG00000052214	0.236485	0.0269973	0.448031	366.387	330.523	386.961	295.11	272.679	323.221	Opa3	protein_coding
ENSMUSG00000028517	0.247803	0.0271402	0.449576	294.362	279.345	320.353	227.073	268.281	226.475	Ppap2b	protein_coding
ENSMUSG00000034501	-0.291687	0.0271642	0.449576	107.515	101.289	96.2115	119.065	142.497	149.517	Pcnxl4	protein_coding
ENSMUSG00000001156	0.313215	0.027277	0.45083	586.637	672.773	1120.71	507.726	535.682	472.739	Mxd1	protein_coding
ENSMUSG00000020654	-0.288361	0.0273592	0.451575	140.918	119.415	97.2688	158.186	158.33	160.511	Adcy3	protein_coding
ENSMUSG00000045482	0.174057	0.0274543	0.452532	3716.06	3209.27	3664.5	3161.17	3231.69	2887	Trrap	protein_coding
ENSMUSG00000034390	0.173778	0.0275177	0.452964	1680.58	1588.64	1810.05	1597.17	1404.74	1450.1	Cmip	protein_coding
ENSMUSG00000026073	0.26092	0.0276822	0.453827	98.1208	164.195	331.983	68.037	102.914	89.0507	Il1r2	protein_coding
ENSMUSG00000030446	-0.311952	0.0276118	0.453827	75.1563	90.6272	42.2908	102.906	109.951	98.9453	Zfp273	protein_coding
ENSMUSG00000033703	0.253396	0.0277146	0.453827	246.346	235.631	281.234	212.616	206.708	191.294	Fuk	protein_coding
ENSMUSG00000077391	-0.311941	0.0277192	0.453827	42.7974	41.5819	25.3745	64.6351	54.5358	54.9696	Gm24336	snoRNA
ENSMUSG00000020021	0.270002	0.0278857	0.45594	281.836	220.704	321.41	232.176	210.227	198.99	Fgd6	protein_coding
ENSMUSG00000045055	0.311861	0.0279599	0.456541	61.5865	58.6411	60.2643	39.9717	43.1009	35.1805	Rpsa-ps2	pseudogene
ENSMUSG00000034412	0.246072	0.0280219	0.456941	802.712	675.972	982.203	700.781	568.228	724.499	Tbc1d10a	protein_coding
ENSMUSG00000050711	-0.166568	0.0281207	0.457939	9.39454	10.662	13.7445	16.1588	29.0271	162.71	Scg2	protein_coding
ENSMUSG00000021676	0.276457	0.0282217	0.458969	382.045	344.383	579.384	330.83	350.085	323.221	Iqgap2	protein_coding
ENSMUSG00000072720	0.20002	0.0283719	0.460797	1980.16	1854.13	2298.5	1558.9	1779.45	1906.35	Myo18b	protein_coding
ENSMUSG00000066392	-0.309556	0.0284313	0.461147	93.9454	74.6341	50.7489	151.382	137.219	63.7647	Nrxn3	protein_coding
ENSMUSG00000022095	0.235473	0.0285128	0.461497	383.089	351.847	457.798	323.176	332.492	323.221	Fam160b2	protein_coding
ENSMUSG00000092203	0.294617	0.0285286	0.461497	168.058	141.805	149.075	121.616	85.3221	130.828	1110038B12Rik	processed_transcript
ENSMUSG00000097654	-0.304146	0.028582	0.461748	25.0521	42.6481	27.489	42.5231	75.6464	43.9757	Gm26714	lincRNA
ENSMUSG00000020256	-0.304707	0.0286751	0.462025	83.5071	82.0975	53.9207	96.9527	106.433	109.939	Aldh1l2	protein_coding
ENSMUSG00000041571	-0.2964	0.0286746	0.462025	291.231	195.115	254.802	341.886	438.925	234.17	Sepw1	protein_coding
ENSMUSG00000037946	0.189942	0.0287139	0.46204	1589.77	1618.49	1998.24	1487.46	1507.65	1499.57	Fgd3	protein_coding
ENSMUSG00000020601	-0.309937	0.028964	0.463614	44.885	36.2509	42.2908	70.5884	60.6931	56.069	Trib2	protein_coding
ENSMUSG00000021752	0.240717	0.0288669	0.463614	381.001	304.934	383.789	298.512	272.679	301.233	Kctd6	protein_coding
ENSMUSG00000029838	-0.267497	0.0289549	0.463614	202.505	187.652	269.604	278.952	259.485	306.73	Ptn	protein_coding
ENSMUSG00000078528	0.307463	0.0289635	0.463614	128.392	75.7003	198.767	62.9342	116.108	67.0629	Gm17068	pseudogene
ENSMUSG00000043940	0.166992	0.0290676	0.464339	7494.76	6737.33	7364.94	6497.53	6607.63	5938.92	Wdfy3	protein_coding
ENSMUSG00000059146	-0.309543	0.0290855	0.464339	108.559	86.3624	61.3216	157.335	168.005	74.7587	Ntrk3	protein_coding
ENSMUSG00000001891	-0.248486	0.0292477	0.464717	518.788	535.233	357.357	614.034	552.395	584.877	Ugp2	protein_coding
ENSMUSG00000002963	0.261638	0.0295268	0.464717	302.713	348.648	463.084	290.858	303.465	284.743	Pnkp	protein_coding
ENSMUSG00000026437	-0.303098	0.0295288	0.464717	39.6658	37.3171	15.859	51.0277	49.2581	57.1684	Cdk18	protein_coding
ENSMUSG00000028268	-0.25528	0.029317	0.464717	226.513	285.742	217.797	295.961	283.234	337.513	Gbp3	protein_coding
ENSMUSG00000028347	-0.308538	0.0293391	0.464717	97.0769	50.1115	85.6388	139.476	157.45	71.4605	Tmeff1	protein_coding
ENSMUSG00000030411	-0.306884	0.0293935	0.464717	80.3755	62.9059	75.0661	120.766	123.145	73.6593	Nova2	protein_coding
ENSMUSG00000030729	-0.265658	0.0293623	0.464717	257.828	238.829	181.85	308.718	302.586	252.86	Pgm2l1	protein_coding
ENSMUSG00000031502	-0.279569	0.0294997	0.464717	372.65	321.993	571.983	545.146	486.424	632.15	Col4a1	protein_coding
ENSMUSG00000038418	0.244969	0.0293506	0.464717	32729.5	22552.3	31423.1	24019.6	21540.8	24661.6	Egr1	protein_coding
ENSMUSG00000051989	-0.309235	0.0293906	0.464717	51.1481	53.3101	32.7753	75.6911	57.1746	79.1562	Smim11	protein_coding
ENSMUSG00000079215	-0.247269	0.0294356	0.464717	497.911	452.07	421.85	621.688	632.439	441.956	Zfp664	protein_coding
ENSMUSG00000078794	-0.306732	0.0295721	0.464797	92.9016	100.223	64.4934	122.467	160.969	92.3489	Dact3	protein_coding
ENSMUSG00000022237	0.308576	0.0296705	0.465743	67.8495	86.3624	136.388	62.9342	60.6931	68.1623	Ankrd33b	protein_coding
ENSMUSG00000053907	-0.166115	0.0297962	0.467114	3189.97	2747.6	2941.32	3320.2	3203.54	3540.04	Mat2a	protein_coding
ENSMUSG00000004056	0.205071	0.0299749	0.467153	549.059	494.718	569.868	481.362	434.527	455.148	Akt2	protein_coding
ENSMUSG00000020437	0.236875	0.0299276	0.467153	794.361	914.801	1171.45	710.136	848.823	799.258	Myo1g	protein_coding
ENSMUSG00000021057	-0.297202	0.0301663	0.467153	79.3317	84.23	78.2379	119.915	124.025	90.1501	Akap5	protein_coding
ENSMUSG00000024277	0.163159	0.0300115	0.467153	1567.84	1539.6	1426.26	1407.51	1265.76	1337.96	Mapre2	protein_coding
ENSMUSG00000040321	-0.239549	0.0301592	0.467153	510.437	716.488	488.458	695.678	692.253	715.704	Zfp770	protein_coding
ENSMUSG00000044447	0.298543	0.0300751	0.467153	339.247	267.617	587.842	265.344	313.141	278.146	Dock5	protein_coding
ENSMUSG00000051323	-0.304073	0.029873	0.467153	29.2275	30.9199	50.7489	56.981	82.6833	43.9757	Pcdh19	protein_coding
ENSMUSG00000056145	-0.278875	0.0301822	0.467153	149.269	183.387	187.137	199.008	204.069	281.444	AI504432	lincRNA
ENSMUSG00000063894	-0.268306	0.0301623	0.467153	444.675	669.575	381.674	608.08	638.597	673.927	Zkscan8	protein_coding
ENSMUSG00000064147	0.197554	0.0301171	0.467153	30.2713	72.5017	209.339	29.7662	34.3048	21.9878	Rab44	protein_coding
ENSMUSG00000003435	0.157279	0.0303927	0.467441	1488.51	1347.68	1397.71	1285.05	1253.44	1225.82	Supt5	protein_coding
ENSMUSG00000028328	0.289125	0.0302901	0.467441	221.294	136.474	201.938	136.924	129.303	149.517	Tmod1	protein_coding
ENSMUSG00000030257	-0.265266	0.0303546	0.467441	250.521	227.101	314.009	329.979	393.185	285.842	Srgap3	protein_coding
ENSMUSG00000038860	0.20482	0.0303905	0.467441	875.78	1102.45	954.714	750.958	869.054	874.017	Garnl3	protein_coding
ENSMUSG00000074657	-0.220406	0.0303793	0.467441	7492.67	3860.72	3095.68	14112.6	22950.8	4948.36	Kif5a	protein_coding
ENSMUSG00000062901	-0.176492	0.0305906	0.469892	1764.09	1575.85	1574.27	2049.61	1735.47	1835.98	Klhl24	protein_coding
ENSMUSG00000004455	0.25521	0.0307293	0.471427	271.398	249.491	326.696	204.961	225.18	246.264	Ppp1cc	protein_coding
ENSMUSG00000027360	0.207371	0.0308188	0.471613	178.496	406.223	1146.08	168.391	185.598	181.4	Hdc	protein_coding
ENSMUSG00000039621	0.140259	0.0307857	0.471613	8716.05	8816.42	9033.31	8036.02	7945.51	7985.98	Prex1	protein_coding
ENSMUSG00000020604	0.229848	0.0309552	0.472513	848.64	702.627	987.49	687.173	633.319	777.27	Arsg	protein_coding
ENSMUSG00000091264	-0.265472	0.0309439	0.472513	215.031	243.094	169.163	293.409	267.401	239.667	Smim13	protein_coding
ENSMUSG00000001281	0.30584	0.0310365	0.473161	77.244	90.6272	182.908	74.8407	79.1649	70.3611	Itgb7	protein_coding
ENSMUSG00000028211	-0.233127	0.0311766	0.474253	469.727	504.314	382.731	619.987	528.645	500.223	Trp53inp1	protein_coding
ENSMUSG00000028480	0.305617	0.031186	0.474253	51.1481	75.7003	106.784	46.7754	48.3785	54.9696	Glipr2	protein_coding
ENSMUSG00000043263	-0.297546	0.031274	0.474406	125.261	181.254	113.128	251.737	173.283	160.511	Pyhin1	protein_coding
ENSMUSG00000048385	-0.268251	0.0312547	0.474406	46.9727	21.324	15.859	58.6819	93.2386	21.9878	Scrt1	protein_coding
ENSMUSG00000002983	0.269928	0.0314786	0.476917	554.278	545.895	818.326	472.857	408.139	607.964	Relb	protein_coding
ENSMUSG00000015342	-0.304828	0.0315851	0.477343	40.7097	47.9791	27.489	62.0837	52.7766	67.0629	Xk	protein_coding
ENSMUSG00000040543	-0.304974	0.0315604	0.477343	45.9289	34.1185	49.6917	55.28	87.0813	59.3672	Pitpnm3	protein_coding
ENSMUSG00000033446	-0.215858	0.0317413	0.479109	955.112	1185.62	832.071	1131.11	1191.87	1220.33	Lpar6	protein_coding
ENSMUSG00000068134	-0.277363	0.0317915	0.479272	489.56	524.571	273.833	568.109	578.783	543.1	Zfp120	protein_coding
ENSMUSG00000020220	0.152161	0.0322437	0.482848	4664.91	4176.31	4597.01	3980.16	4116.57	3903.94	Vps13d	protein_coding
ENSMUSG00000034118	-0.279559	0.0321127	0.482848	121.085	124.746	154.361	161.588	206.708	159.412	Tpst1	protein_coding
ENSMUSG00000037112	0.16528	0.0322064	0.482848	1742.17	1659.01	1654.63	1625.23	1443.44	1391.83	Sik2	protein_coding
ENSMUSG00000039989	0.229101	0.0320729	0.482848	767.221	701.561	779.207	619.136	504.896	735.493	Cbx4	protein_coding
ENSMUSG00000060441	-0.286977	0.0323062	0.482848	94.9893	140.739	109.956	134.373	164.487	168.207	Trim5	protein_coding
ENSMUSG00000073491	-0.2972	0.0322937	0.482848	90.8139	111.951	64.4934	129.27	110.831	136.325	Pydc4	protein_coding
ENSMUSG00000084616	-0.299584	0.0321913	0.482848	18.7891	41.5819	31.7181	43.3736	54.5358	54.9696	Gm25047	snRNA
ENSMUSG00000032782	0.270661	0.0323856	0.483055	184.759	214.307	236.828	137.775	168.005	186.897	Cntrob	protein_coding
ENSMUSG00000037966	0.243423	0.0323993	0.483055	620.04	613.066	891.278	560.455	537.441	623.355	Ninj1	protein_coding
ENSMUSG00000015341	-0.237773	0.0325428	0.483335	320.458	308.132	245.286	372.502	364.158	333.116	Golga7	protein_coding
ENSMUSG00000028719	-0.22538	0.0326562	0.483335	251.565	284.676	274.89	317.222	321.937	339.712	Cmpk1	protein_coding
ENSMUSG00000029594	0.227851	0.0325581	0.483335	385.176	328.39	352.071	309.568	301.706	268.252	Rbm19	protein_coding
ENSMUSG00000040751	0.197419	0.032638	0.483335	837.158	1041.68	853.216	773.07	815.398	748.686	Lat2	protein_coding
ENSMUSG00000043953	0.183607	0.0325947	0.483335	2199.37	2264.61	2388.37	2227.36	1748.66	1970.11	Ccrl2	protein_coding
ENSMUSG00000044626	0.255797	0.0326544	0.483335	638.829	722.885	509.604	567.258	528.645	386.986	Liph	protein_coding
ENSMUSG00000038668	-0.21854	0.032697	0.483352	99.1646	58.6411	23.2599	192.204	231.337	90.1501	Lpar1	protein_coding
ENSMUSG00000031328	0.236196	0.0327377	0.483367	4187.88	4259.48	6263.26	3783.71	4024.21	4221.66	Flna	protein_coding
ENSMUSG00000032741	0.155963	0.0328223	0.483399	2090.81	2205.97	1930.57	1788.52	1899.08	1855.77	Tpcn1	protein_coding
ENSMUSG00000038077	-0.30208	0.0328589	0.483399	35.4905	39.4495	24.3172	50.1773	53.6562	52.7708	Kcna6	protein_coding
ENSMUSG00000042873	-0.299671	0.0328021	0.483399	35.4905	28.7875	29.6035	47.6259	67.7299	37.3793	Lhfpl4	protein_coding
ENSMUSG00000032231	0.287	0.0329433	0.483473	243.214	258.021	420.793	216.868	197.912	268.252	Anxa2	protein_coding
ENSMUSG00000040520	-0.259548	0.0329417	0.483473	510.437	709.024	426.08	654.005	639.476	794.86	Manea	protein_coding
ENSMUSG00000001630	0.262382	0.0329862	0.48352	312.108	368.906	373.216	261.942	222.541	345.209	Stk38l	protein_coding
ENSMUSG00000022332	0.202145	0.0332247	0.484319	492.692	532.035	544.494	439.689	416.935	481.534	Khdrbs3	protein_coding
ENSMUSG00000024456	0.253157	0.0332184	0.484319	877.868	804.982	1341.67	818.995	808.361	782.767	Diap1	protein_coding
ENSMUSG00000038342	0.200534	0.0333032	0.484319	3273.48	2424.54	2694.98	2498.66	2425.96	2232.87	Mlxip	protein_coding
ENSMUSG00000055148	0.258578	0.0332152	0.484319	15784.9	12692.1	21182.4	12630.2	11763.9	14822	Klf2	protein_coding
ENSMUSG00000056737	0.273109	0.0333191	0.484319	183.716	265.484	294.978	193.055	192.634	184.698	Capg	protein_coding
ENSMUSG00000060601	0.218535	0.0332435	0.484319	806.887	831.637	1101.67	740.752	744.15	806.954	Nr1h2	protein_coding
ENSMUSG00000062743	-0.295532	0.0332516	0.484319	93.9454	109.819	67.6652	121.616	109.951	150.617	Zfp677	protein_coding
ENSMUSG00000026409	-0.181569	0.0333664	0.484429	534.445	540.564	546.608	626.791	636.837	600.268	Pfkfb2	protein_coding
ENSMUSG00000032482	0.295685	0.0334792	0.484697	116.91	83.1637	134.273	79.9434	82.6833	74.7587	Cspg5	protein_coding
ENSMUSG00000087543	0.260844	0.0334513	0.484697	197.285	182.321	206.168	136.074	163.607	161.611	Gm16576	lincRNA
ENSMUSG00000090262	-0.250039	0.0335042	0.484697	210.855	211.108	174.449	240.681	233.976	271.55	Mpv17	protein_coding
ENSMUSG00000012443	0.298218	0.03368	0.486663	50.1042	91.6934	140.617	69.7379	52.7766	50.572	Kif11	protein_coding
ENSMUSG00000084830	-0.301367	0.0337604	0.487246	43.8412	41.5819	52.8635	80.7939	75.6464	51.6714	Gm14539	pseudogene
ENSMUSG00000035621	0.227555	0.0338119	0.487411	1437.37	1416.98	1786.79	1243.38	1067.85	1528.15	Midn	protein_coding
ENSMUSG00000001415	0.165721	0.033919	0.48827	875.78	873.219	932.512	774.771	809.241	781.668	Smg5	protein_coding
ENSMUSG00000020483	-0.235678	0.0342974	0.48827	652.399	577.881	606.873	802.836	863.777	577.181	Dynll2	protein_coding
ENSMUSG00000022884	-0.161551	0.0342664	0.48827	4293.31	4336.24	3918.24	4680.09	4435.87	5056.1	Eif4a2	protein_coding
ENSMUSG00000025422	-0.275117	0.0341724	0.48827	407.097	361.442	291.806	453.296	597.255	338.613	Agap2	protein_coding
ENSMUSG00000031342	-0.289027	0.0342274	0.48827	620.04	455.268	414.45	856.415	1214.74	526.609	Gpm6b	protein_coding
ENSMUSG00000035104	-0.25584	0.0343524	0.48827	152.4	171.659	146.96	204.961	187.357	202.288	Eva1a	protein_coding
ENSMUSG00000039137	0.172891	0.0340737	0.48827	3901.87	3980.13	4367.58	3217.3	3711.95	3810.49	Whrn	protein_coding
ENSMUSG00000040356	0.183511	0.0342549	0.48827	948.849	801.784	919.824	777.322	803.963	734.394	Skiv2l	protein_coding
ENSMUSG00000047242	-0.298506	0.0340575	0.48827	61.5865	68.2369	47.5771	72.2893	92.359	92.3489	Taf9b	protein_coding
ENSMUSG00000053101	0.296994	0.0343381	0.48827	51.1481	49.0453	98.326	34.0185	48.3785	39.5781	Gpr141	protein_coding
ENSMUSG00000069917	0.178086	0.0341177	0.48827	358.036	709.024	423.965	255.139	70.3688	30.783	Hba-a2	protein_coding
ENSMUSG00000075511	0.297244	0.0340765	0.48827	53.2357	37.3171	80.3525	35.7194	36.9436	31.8824	1700001L05Rik	lincRNA
ENSMUSG00000050856	-0.300233	0.0344415	0.488965	39.6658	57.5749	35.9472	61.2333	65.9707	74.7587	Atp5k	protein_coding
ENSMUSG00000001517	0.299582	0.0347894	0.48987	64.718	69.3031	117.357	56.1305	63.3319	43.9757	Foxm1	protein_coding
ENSMUSG00000020015	-0.177662	0.0346294	0.48987	691.021	683.435	626.961	778.173	787.251	726.698	Cdk17	protein_coding
ENSMUSG00000036564	-0.299873	0.0346418	0.48987	84.5509	67.1707	63.4362	111.411	144.256	67.0629	Ndrg4	protein_coding
ENSMUSG00000040265	-0.286416	0.0348219	0.48987	123.173	125.812	135.33	153.934	228.698	138.523	Dnm3	protein_coding
ENSMUSG00000047921	0.213614	0.0347441	0.48987	908.139	761.268	1048.81	711.837	758.223	815.749	Trappc9	protein_coding
ENSMUSG00000049800	0.196837	0.034827	0.48987	763.046	735.679	737.974	629.342	567.348	721.201	Sertad2	protein_coding
ENSMUSG00000057191	0.293592	0.0346779	0.48987	104.384	93.8258	137.445	80.7939	90.5998	67.0629	AB124611	protein_coding
ENSMUSG00000097375	-0.294492	0.0345662	0.48987	138.83	142.871	86.6961	141.177	155.691	224.276	6720427I07Rik	lincRNA
ENSMUSG00000029343	0.207643	0.0348804	0.490056	1458.24	1317.83	1124.93	1085.19	1234.09	978.459	Crybb1	protein_coding
ENSMUSG00000036594	-0.237418	0.0349941	0.490522	1865.34	1305.03	1633.48	1822.54	1688.85	2386.78	H2-Aa	protein_coding
ENSMUSG00000094655	-0.269946	0.0349706	0.490522	33.4028	49.0453	7.40088	45.0745	55.4154	75.858	Gm25360	snRNA
ENSMUSG00000029478	0.173851	0.0350417	0.490623	3623.16	3482.22	4289.34	3272.58	3386.5	3317.96	Ncor2	protein_coding
ENSMUSG00000020864	-0.181265	0.0351735	0.49134	862.21	817.777	787.666	979.732	1005.39	849.83	Ankrd40	protein_coding
ENSMUSG00000046794	0.185948	0.0351719	0.49134	854.903	943.589	997.005	876.826	752.946	788.264	Ppp1r3b	protein_coding
ENSMUSG00000028980	0.186195	0.0352177	0.491394	855.947	984.104	811.983	799.434	753.825	739.891	H6pd	protein_coding
ENSMUSG00000025436	-0.295577	0.0353069	0.491969	35.4905	37.3171	19.0308	45.925	53.6562	49.4726	Xrcc6bp1	protein_coding
ENSMUSG00000030166	-0.264684	0.0353397	0.491969	137.787	142.871	122.643	164.99	189.996	162.71	Rad52	protein_coding
ENSMUSG00000033323	0.182662	0.0354552	0.492063	734.862	637.589	698.855	598.725	607.81	591.473	Ctdp1	protein_coding
ENSMUSG00000050299	0.155821	0.0354226	0.492063	1553.23	1652.61	1559.47	1495.96	1326.45	1418.22	Gm9843	protein_coding
ENSMUSG00000091509	-0.294618	0.0354676	0.492063	91.8578	131.143	78.2379	107.158	163.607	158.312	Gm17066	processed_transcript
ENSMUSG00000006527	0.143862	0.0355106	0.492098	1590.81	1590.77	1500.27	1399.01	1394.18	1417.12	Sfmbt1	protein_coding
ENSMUSG00000001025	0.293563	0.0360692	0.496108	60.5426	104.488	178.679	53.5791	67.7299	90.1501	S100a6	protein_coding
ENSMUSG00000005566	0.174076	0.0362423	0.496108	1641.96	1441.5	1407.23	1415.17	1242.01	1272	Trim28	protein_coding
ENSMUSG00000009772	0.183003	0.0362314	0.496108	773.484	707.958	810.926	643.8	638.597	709.108	Nuak2	protein_coding
ENSMUSG00000024472	-0.185506	0.0361324	0.496108	822.544	806.049	677.71	897.237	913.914	852.029	Dcp2	protein_coding
ENSMUSG00000027878	0.175754	0.0360579	0.496108	7902.9	6854.61	7897.8	7143.88	6245.23	6407.26	Notch2	protein_coding
ENSMUSG00000031616	-0.295238	0.0361793	0.496108	25.0521	30.9199	42.2908	51.8782	43.1009	62.6653	Ednra	protein_coding
ENSMUSG00000036067	0.296311	0.0363294	0.496108	102.296	106.62	189.251	84.1957	109.951	76.9574	Slc2a6	protein_coding
ENSMUSG00000038843	-0.227143	0.0360673	0.496108	2735.9	3563.25	2265.73	3384.84	3367.15	3619.2	Gcnt1	protein_coding
ENSMUSG00000041949	0.263804	0.0363258	0.496108	223.381	189.784	273.833	176.046	195.273	162.71	Tango6	protein_coding
ENSMUSG00000046352	0.279033	0.0363257	0.496108	31.3151	36.2509	85.6388	34.8689	21.9902	27.4848	Gjb2	protein_coding
ENSMUSG00000047843	0.215069	0.0362687	0.496108	359.08	416.885	365.815	330.83	311.382	314.426	Bri3	protein_coding
ENSMUSG00000063952	0.186936	0.0361876	0.496108	810.018	694.097	777.093	693.127	663.226	613.461	Brpf3	protein_coding
ENSMUSG00000070738	0.176101	0.0360979	0.496108	3884.12	4153.92	4533.57	3292.14	3856.21	3835.78	Dgkd	protein_coding
ENSMUSG00000009207	-0.247356	0.0364801	0.496841	247.39	303.868	273.833	282.353	356.242	392.483	Lnp	protein_coding
ENSMUSG00000024999	-0.231632	0.0365462	0.496841	293.319	279.345	231.542	312.12	323.696	345.209	Noc3l	protein_coding
ENSMUSG00000026889	-0.219182	0.0365341	0.496841	350.73	383.833	321.41	392.063	409.018	467.242	Rbm18	protein_coding
ENSMUSG00000062929	-0.254433	0.0364802	0.496841	226.513	304.934	288.635	293.409	336.011	407.874	Cfl2	protein_coding
ENSMUSG00000031930	0.183212	0.0366714	0.497987	929.016	895.61	1087.93	867.471	808.361	850.929	Wwp2	protein_coding
ENSMUSG00000029554	0.251654	0.0368945	0.498283	263.047	267.617	340.441	218.569	264.762	208.884	Mad1l1	protein_coding
ENSMUSG00000029729	-0.196928	0.0367944	0.498283	856.991	888.146	718.943	1027.36	865.536	988.353	Zkscan1	protein_coding
ENSMUSG00000048920	0.217269	0.0368977	0.498283	360.124	362.509	425.022	327.428	326.335	304.532	Fkrp	protein_coding
ENSMUSG00000067931	-0.296327	0.0368619	0.498283	38.622	46.9129	33.8326	54.4296	65.0911	60.4666	Zfp948	protein_coding
ENSMUSG00000074865	-0.287739	0.0368781	0.498283	33.4028	42.6481	14.8018	48.4763	45.7397	60.4666	Zfp934	protein_coding
ENSMUSG00000045095	0.166339	0.0369537	0.498486	871.605	812.446	897.622	763.715	761.742	749.785	Magi1	protein_coding
ENSMUSG00000024112	-0.294883	0.0371382	0.499868	53.2357	30.9199	50.7489	81.6444	80.0445	48.3732	Cacna1h	protein_coding
ENSMUSG00000075705	0.295938	0.0371116	0.499868	97.0769	155.665	262.203	120.766	120.507	100.045	Msrb1	protein_coding
ENSMUSG00000017929	0.19182	0.0372875	0.500219	494.779	489.387	532.864	420.979	438.925	445.254	B4galt5	protein_coding
ENSMUSG00000019947	0.208442	0.037263	0.500219	1234.86	892.411	1179.91	972.078	906.877	913.595	Arid5b	protein_coding
ENSMUSG00000042751	-0.294537	0.0372843	0.500219	45.9289	41.5819	48.6344	72.2893	95.8774	43.9757	Nmnat2	protein_coding
ENSMUSG00000019970	-0.195901	0.037624	0.500326	17859	16945.1	14189.6	18785.9	20355.9	18086.1	Sgk1	protein_coding
ENSMUSG00000025240	-0.171583	0.037547	0.500326	694.152	686.634	653.392	804.537	735.354	779.469	Sacm1l	protein_coding
ENSMUSG00000025544	-0.20665	0.0375646	0.500326	2229.64	2334.98	1685.29	2653.44	2287.86	2445.05	Tm9sf2	protein_coding
ENSMUSG00000027677	-0.207687	0.0375362	0.500326	1029.22	1148.3	811.983	1121.76	1191.87	1224.72	Ttc14	protein_coding
ENSMUSG00000030533	0.251481	0.0376089	0.500326	294.362	264.418	384.846	230.475	261.244	259.456	Unc45a	protein_coding
ENSMUSG00000032293	-0.21595	0.0375692	0.500326	1306.89	1450.03	970.573	1473.85	1531.4	1447.9	Ireb2	protein_coding
ENSMUSG00000046079	0.16505	0.0374619	0.500326	1425.88	1569.45	1440	1207.66	1304.46	1405.02	Lrrc8d	protein_coding
ENSMUSG00000059588	-0.231795	0.0373564	0.500326	366.387	474.46	333.04	468.605	501.377	460.645	Calcrl	protein_coding
ENSMUSG00000020941	0.176685	0.038012	0.502196	884.131	800.718	794.009	723.743	761.742	676.126	Map3k14	protein_coding
ENSMUSG00000023883	-0.19492	0.0379259	0.502196	531.314	488.32	447.225	595.323	569.987	545.298	Phf10	protein_coding
ENSMUSG00000031722	0.213745	0.0378096	0.502196	67.8495	148.202	344.67	64.6351	58.0542	83.5538	Hp	protein_coding
ENSMUSG00000037855	-0.211477	0.0379109	0.502196	48.0166	42.6481	26.4317	104.607	182.959	36.2799	Zfp365	protein_coding
ENSMUSG00000040152	0.208538	0.0379637	0.502196	874.736	1486.29	4483.88	927.854	785.491	705.81	Thbs1	protein_coding
ENSMUSG00000064372	-0.281315	0.0380076	0.502196	46.9727	37.3171	15.859	50.1773	81.8037	42.8763	mt-Tp	Mt_tRNA
ENSMUSG00000010290	-0.255882	0.0381358	0.503094	179.54	216.439	155.419	250.886	234.856	212.183	AI597479	protein_coding
ENSMUSG00000018379	-0.146396	0.0382039	0.503094	1359.08	1359.41	1291.98	1484.06	1439.92	1549.04	Srsf1	protein_coding
ENSMUSG00000098183	0.268338	0.038175	0.503094	169.102	168.46	202.996	161.588	116.988	136.325	Gm27010	lincRNA
ENSMUSG00000009621	0.186833	0.0383185	0.503514	3627.34	3046.14	3681.41	3289.59	2969.56	2684.72	Vav2	protein_coding
ENSMUSG00000040712	0.154487	0.0382986	0.503514	2169.1	1941.55	2042.64	1902.48	1869.17	1706.26	Camta2	protein_coding
ENSMUSG00000000303	0.293141	0.0386273	0.504748	109.603	73.5679	149.075	82.4948	62.4523	81.355	Cdh1	protein_coding
ENSMUSG00000023009	0.166809	0.038661	0.504748	1835.07	1841.33	2132.51	1616.73	1684.45	1818.39	Nckap5l	protein_coding
ENSMUSG00000027624	-0.264917	0.038542	0.504748	295.406	175.923	186.079	404.82	621.004	239.667	Epb4.1l1	protein_coding
ENSMUSG00000030029	0.281144	0.0386445	0.504748	118.998	116.216	162.819	103.756	86.2017	104.442	Lrig1	protein_coding
ENSMUSG00000041633	-0.281105	0.0384639	0.504748	161.795	179.122	98.326	177.747	200.551	216.58	Kctd12b	protein_coding
ENSMUSG00000051149	0.26805	0.0386006	0.504748	149.269	165.261	199.824	127.569	146.895	119.834	Adnp	protein_coding
ENSMUSG00000021392	-0.218485	0.0388862	0.506132	327.765	330.523	269.604	377.605	361.52	373.793	Nol8	protein_coding
ENSMUSG00000028672	0.196031	0.0388428	0.506132	435.281	489.387	468.37	404.82	393.185	393.582	Hmgcl	protein_coding
ENSMUSG00000053347	-0.27129	0.0388917	0.506132	327.765	453.136	224.141	434.586	432.768	452.949	Zfp943	protein_coding
ENSMUSG00000034377	-0.209997	0.0389379	0.506192	1746.34	1498.01	1823.79	1949.26	2369.67	1694.16	Tulp4	protein_coding
ENSMUSG00000081651	0.287667	0.0389972	0.506423	75.1563	43.7143	47.5771	23.8129	45.7397	31.8824	Gm15530	pseudogene
ENSMUSG00000025060	0.159069	0.0390827	0.506993	1888.3	1799.75	2121.94	1720.48	1667.74	1766.72	Slk	protein_coding
ENSMUSG00000038539	-0.288431	0.0392672	0.507703	64.718	51.1777	64.4934	76.5416	87.961	90.1501	Atf5	protein_coding
ENSMUSG00000041624	-0.292709	0.039189	0.507703	60.5426	47.9791	84.5815	100.355	116.988	69.2617	Gucy1a2	protein_coding
ENSMUSG00000049823	-0.292623	0.03928	0.507703	62.6303	65.0383	33.8326	82.4948	93.2386	67.0629	Zbtb12	protein_coding
ENSMUSG00000059142	-0.253878	0.0393042	0.507703	219.206	279.345	187.137	259.391	305.225	303.432	Zfp945	protein_coding
ENSMUSG00000020843	-0.273103	0.0395113	0.509483	97.0769	113.017	85.6388	128.42	132.821	129.728	Timm22	protein_coding
ENSMUSG00000025993	-0.220386	0.0395674	0.509483	1981.2	2003.39	1367.05	2318.36	1972.08	2144.91	Slc40a1	protein_coding
ENSMUSG00000075700	-0.190766	0.0395539	0.509483	1187.89	1380.73	1040.35	1434.73	1314.14	1446.8	Selt	protein_coding
ENSMUSG00000018199	-0.183487	0.039671	0.510277	473.903	490.453	481.058	534.941	550.636	583.777	Trove2	protein_coding
ENSMUSG00000003420	0.186683	0.0397541	0.510806	920.665	775.129	784.494	753.509	722.159	665.132	Fcgrt	protein_coding
ENSMUSG00000004668	0.158692	0.040376	0.511487	34.4467	126.878	419.736	49.3268	24.6291	46.1745	Abca13	protein_coding
ENSMUSG00000006418	0.162037	0.0404803	0.511487	854.903	844.432	818.326	771.369	730.956	723.4	Rnf114	protein_coding
ENSMUSG00000007655	-0.254589	0.0411941	0.511487	196.242	169.526	235.771	291.708	224.3	247.363	Cav1	protein_coding
ENSMUSG00000019188	0.168433	0.0402169	0.511487	1296.45	1072.6	1177.8	1033.31	1040.58	1045.52	H13	protein_coding
ENSMUSG00000021583	-0.185855	0.040147	0.511487	1073.07	1195.21	908.194	1216.16	1213.86	1244.51	Erap1	protein_coding
ENSMUSG00000023008	0.136841	0.0409159	0.511487	5159.69	5505.87	5480.88	4780.45	4810.58	5008.83	Fmnl3	protein_coding
ENSMUSG00000027525	-0.288993	0.0410024	0.511487	79.3317	60.7735	46.5198	113.111	120.507	54.9696	Phactr3	protein_coding
ENSMUSG00000027808	-0.190606	0.0408499	0.511487	1043.84	1238.93	957.886	1308.01	1154.05	1306.08	Serp1	protein_coding
ENSMUSG00000028760	0.157648	0.0407191	0.511487	3721.28	3393.72	4029.25	3355.92	3363.63	3175.04	Eif4g3	protein_coding
ENSMUSG00000029056	0.204893	0.0403365	0.511487	602.295	557.624	708.37	494.118	520.729	569.485	Pank4	protein_coding
ENSMUSG00000029152	-0.166942	0.040626	0.511487	1284.96	1379.67	1161.94	1534.23	1432.88	1376.44	Ociad1	protein_coding
ENSMUSG00000030413	0.284845	0.0412347	0.511487	49.0604	98.0906	161.762	66.336	54.5358	69.2617	Pglyrp1	protein_coding
ENSMUSG00000031826	0.200572	0.0400751	0.511487	727.555	661.045	567.754	577.464	562.07	524.41	Usp10	protein_coding
ENSMUSG00000031960	0.162695	0.0410968	0.511487	1754.69	1632.36	1826.96	1489.16	1442.56	1680.97	Aars	protein_coding
ENSMUSG00000032118	-0.289254	0.0411205	0.511487	64.718	57.5749	44.4053	76.5416	98.5163	67.0629	Fez1	protein_coding
ENSMUSG00000032525	0.193937	0.0403573	0.511487	4560.53	3901.23	5208.11	3966.56	3604.64	4149.11	Nktr	protein_coding
ENSMUSG00000033355	-0.290643	0.0405106	0.511487	65.7618	101.289	51.8062	119.915	81.8037	122.033	Rtp4	protein_coding
ENSMUSG00000037325	-0.267052	0.0409487	0.511487	120.041	145.003	102.555	149.681	159.209	171.505	Bbs7	protein_coding
ENSMUSG00000037461	0.221697	0.0399375	0.511487	381.001	342.251	358.414	278.101	281.475	340.811	Ints7	protein_coding
ENSMUSG00000037787	-0.267943	0.0411653	0.511487	111.691	131.143	105.727	154.784	131.941	170.406	Apopt1	protein_coding
ENSMUSG00000041164	0.157886	0.0399854	0.511487	1038.62	983.038	1093.22	918.499	938.543	908.098	Zmiz2	protein_coding
ENSMUSG00000042233	0.191891	0.0406406	0.511487	1013.57	935.059	1058.33	744.154	955.256	885.011	2010015L04Rik	protein_coding
ENSMUSG00000042700	0.147921	0.0409779	0.511487	2448.84	2180.38	2392.6	2004.54	2149.77	2136.12	Sipa1l1	protein_coding
ENSMUSG00000052837	0.219631	0.0405869	0.511487	20983.2	18592.4	24597.4	18887.1	15197	19307.5	Junb	protein_coding
ENSMUSG00000054640	0.176191	0.040156	0.511487	2768.26	2430.94	3077.71	2281.79	2528	2415.36	Slc8a1	protein_coding
ENSMUSG00000055053	0.151626	0.0400809	0.511487	1948.85	2037.51	2167.4	1785.97	1760.98	1950.32	Nfic	protein_coding
ENSMUSG00000056260	-0.245756	0.0405405	0.511487	355.949	505.38	346.784	470.306	457.397	582.678	Lrif1	protein_coding
ENSMUSG00000069792	-0.28998	0.0410935	0.511487	53.2357	47.9791	31.7181	75.6911	59.8134	63.7647	Wfdc17	protein_coding
ENSMUSG00000071647	0.182169	0.0411017	0.511487	592.9	554.425	559.295	470.306	506.655	504.621	Eml3	protein_coding
ENSMUSG00000079481	0.222019	0.0404813	0.511487	1282.88	1173.89	1728.64	1193.2	1242.01	1034.53	Nhsl2	protein_coding
ENSMUSG00000083305	0.289195	0.0406272	0.511487	100.208	88.4948	133.216	70.5884	95.8774	56.069	Gm13315	pseudogene
ENSMUSG00000085591	-0.289035	0.0406901	0.511487	107.515	169.526	80.3525	130.121	188.236	196.791	Gm13479	lincRNA
ENSMUSG00000089827	-0.277353	0.041044	0.511487	86.6386	137.54	98.326	156.485	134.58	142.921	1700023H06Rik	processed_transcript
ENSMUSG00000097971	0.257284	0.0405214	0.511487	113594	96082.9	156409	98287.9	94373.3	94364.1	Gm26917	processed_transcript
ENSMUSG00000001034	0.230506	0.0413356	0.51212	362.212	334.787	430.309	313.821	271.799	339.712	Mapk7	protein_coding
ENSMUSG00000005087	0.276789	0.0420183	0.51212	437.368	573.617	1047.75	369.951	429.249	401.278	Cd44	protein_coding
ENSMUSG00000005442	0.148317	0.0420124	0.51212	3410.22	3606.96	3776.57	3018.29	3328.44	3317.96	Cic	protein_coding
ENSMUSG00000009575	-0.175509	0.0420185	0.51212	944.674	943.589	1134.45	1122.61	1209.46	1129.08	Cbx5	protein_coding
ENSMUSG00000010721	-0.264902	0.0416436	0.51212	108.559	121.547	109.956	137.775	166.246	137.424	Lmbr1	protein_coding
ENSMUSG00000020077	0.164171	0.0417419	0.51212	1110.64	1114.18	1155.6	1054.57	904.239	1025.73	Srgn	protein_coding
ENSMUSG00000021957	0.147469	0.0420846	0.51212	1271.39	1290.1	1391.37	1185.54	1165.48	1190.64	Tkt	protein_coding
ENSMUSG00000025103	-0.212933	0.0419889	0.51212	307.932	328.39	335.154	377.605	427.49	351.805	Btbd1	protein_coding
ENSMUSG00000032409	-0.180068	0.0418302	0.51212	680.582	722.885	612.159	740.752	760.862	819.047	Atr	protein_coding
ENSMUSG00000032633	0.163032	0.0420574	0.51212	2209.81	1885.04	1840.71	1789.37	1703.8	1751.33	Flcn	protein_coding
ENSMUSG00000032679	-0.279091	0.0419554	0.51212	102.296	82.0975	142.731	149.681	134.58	161.611	Cd59a	protein_coding
ENSMUSG00000035513	0.287786	0.0414397	0.51212	63.6741	71.4355	144.846	48.4763	67.7299	62.6653	Ntng2	protein_coding
ENSMUSG00000037992	0.288755	0.0419337	0.51212	101.252	116.216	247.401	97.8031	98.5163	113.237	Rara	protein_coding
ENSMUSG00000039178	-0.236905	0.0419657	0.51212	222.338	215.373	195.595	243.232	243.652	295.736	Tbc1d19	protein_coding
ENSMUSG00000048410	0.221048	0.0418421	0.51212	1182.67	943.589	1408.28	893.836	1086.32	953.173	Zfp407	protein_coding
ENSMUSG00000053453	-0.253346	0.0420118	0.51212	165.97	135.408	146.96	183.7	209.347	174.803	Thoc7	protein_coding
ENSMUSG00000063696	0.1921	0.0416738	0.51212	471.815	529.902	499.031	436.287	445.082	405.676	Gm8730	protein_coding
ENSMUSG00000071180	-0.250691	0.0415877	0.51212	290.187	366.773	225.198	394.614	374.714	341.911	Smim15	protein_coding
ENSMUSG00000097998	0.280971	0.0415392	0.51212	118.998	98.0906	99.3833	69.7379	90.5998	70.3611	Gm27019	lincRNA
ENSMUSG00000028163	0.138762	0.0421441	0.512333	3030.26	2891.54	3109.43	2845.65	2669.61	2634.14	Nfkb1	protein_coding
ENSMUSG00000019122	-0.218477	0.0421963	0.512455	830.895	894.543	645.992	940.611	833.87	1076.3	Ccl9	protein_coding
ENSMUSG00000031840	-0.285054	0.0424103	0.514412	92.9016	65.0383	57.0925	104.607	111.71	86.852	Rab3a	protein_coding
ENSMUSG00000048280	-0.23872	0.0424418	0.514412	425.886	409.422	278.062	479.661	451.24	445.254	Zfp738	protein_coding
ENSMUSG00000027589	-0.200387	0.0426113	0.51544	618.996	615.199	482.115	701.631	668.503	646.442	Pcmtd2	protein_coding
ENSMUSG00000050714	-0.278482	0.042577	0.51544	124.217	134.341	77.1807	156.485	164.487	135.225	Zbtb26	protein_coding
ENSMUSG00000029055	-0.261202	0.0426984	0.515981	40.7097	22.3902	21.1454	46.7754	87.961	23.0872	Plch2	protein_coding
ENSMUSG00000027419	-0.287109	0.0427484	0.516073	58.4549	40.5157	85.6388	83.3453	124.905	73.6593	Pcsk2	protein_coding
ENSMUSG00000001062	0.174566	0.0433702	0.516379	878.912	918	801.41	767.117	800.445	700.313	Vps9d1	protein_coding
ENSMUSG00000015087	0.15696	0.0434796	0.516379	1232.77	1114.18	1156.65	1063.08	1070.48	976.26	Rabl6	protein_coding
ENSMUSG00000018846	-0.179592	0.0433871	0.516379	1072.02	1161.09	901.851	1225.52	1175.16	1204.93	Pank3	protein_coding
ENSMUSG00000021720	0.177241	0.0435133	0.516379	787.054	791.122	717.886	611.482	687.855	703.611	Rnf180	protein_coding
ENSMUSG00000022263	0.145619	0.0435302	0.516379	5692.05	5184.94	5680.71	4786.4	5179.14	4890.1	Trio	protein_coding
ENSMUSG00000027199	-0.20853	0.0434635	0.516379	1016.7	1399.92	1037.18	1396.46	1461.91	1239.01	Gatm	protein_coding
ENSMUSG00000028341	0.280569	0.0430648	0.516379	225.469	127.944	256.916	135.223	142.497	166.008	Nr4a3	protein_coding
ENSMUSG00000029571	-0.185948	0.0429444	0.516379	1324.63	1392.46	1074.19	1407.51	1415.29	1567.73	Tmem106b	protein_coding
ENSMUSG00000030816	0.168526	0.0433781	0.516379	949.893	1022.49	1074.19	950.817	830.351	896.004	Rnf40	protein_coding
ENSMUSG00000031662	0.188512	0.0432913	0.516379	581.418	594.941	555.066	539.193	496.979	452.949	Snx20	protein_coding
ENSMUSG00000035847	-0.139969	0.04316	0.516379	1359.08	1436.17	1349.08	1511.27	1566.58	1518.26	Ids	protein_coding
ENSMUSG00000036898	-0.226569	0.0434815	0.516379	412.316	429.679	301.322	471.156	478.508	438.657	Zfp157	protein_coding
ENSMUSG00000040481	0.159969	0.0435367	0.516379	4924.83	4127.27	4711.19	4163.01	4131.53	3896.24	Bptf	protein_coding
ENSMUSG00000042807	-0.285496	0.0435272	0.516379	74.1125	46.9129	33.8326	69.7379	101.155	68.1623	Hecw2	protein_coding
ENSMUSG00000054423	-0.268696	0.0431823	0.516379	61.5865	41.5819	22.2027	68.8874	116.988	37.3793	Cadps	protein_coding
ENSMUSG00000081406	0.168186	0.042841	0.516379	1171.19	1119.51	1069.96	1081.79	939.423	931.185	Rps6-ps4	pseudogene
ENSMUSG00000090278	-0.258789	0.0434816	0.516379	185.803	159.93	216.74	197.307	284.114	241.866	D130062J21Rik	protein_coding
ENSMUSG00000096262	-0.268714	0.0432433	0.516379	154.488	229.233	133.216	226.223	246.291	207.785	Ap1g1	protein_coding
ENSMUSG00000022564	0.161083	0.0437238	0.518093	1781.83	1677.14	2031.01	1617.58	1585.94	1655.68	Grina	protein_coding
ENSMUSG00000036062	-0.284714	0.0439109	0.519804	49.0604	45.8467	34.8899	64.6351	90.5998	45.0751	N28178	protein_coding
ENSMUSG00000019877	-0.201668	0.0440572	0.52103	2852.81	3144.23	2229.78	3156.92	3024.98	3509.26	Serinc1	protein_coding
ENSMUSG00000001248	0.150758	0.0447227	0.522419	2527.13	2410.68	2816.57	2272.43	2271.15	2383.48	Gramd1a	protein_coding
ENSMUSG00000006010	-0.190074	0.0450416	0.522419	626.303	596.007	497.974	686.323	648.272	666.232	BC003331	protein_coding
ENSMUSG00000020718	-0.223532	0.0447809	0.522419	362.212	427.547	475.771	448.194	585.82	498.025	Polg2	protein_coding
ENSMUSG00000020886	-0.22892	0.0451443	0.522419	354.905	333.721	352.071	399.717	511.933	356.203	Dlg4	protein_coding
ENSMUSG00000022361	-0.159036	0.0453478	0.522419	799.58	783.658	735.859	890.434	882.248	842.134	Zhx1	protein_coding
ENSMUSG00000022462	0.174979	0.0452186	0.522419	3648.21	3161.29	3490.05	3045.5	2644.99	3305.87	Slc38a2	protein_coding
ENSMUSG00000022710	0.128185	0.0453248	0.522419	2887.26	2760.4	2729.87	2546.28	2562.3	2517.61	Usp7	protein_coding
ENSMUSG00000022769	-0.256561	0.0450304	0.522419	415.448	380.634	237.886	502.623	415.176	406.775	Sdf2l1	protein_coding
ENSMUSG00000024590	0.277863	0.0444509	0.522419	197.285	296.404	420.793	185.401	225.18	258.357	Lmnb1	protein_coding
ENSMUSG00000030255	-0.283071	0.0443447	0.522419	83.5071	114.084	64.4934	98.6536	123.145	150.617	Sspn	protein_coding
ENSMUSG00000030697	0.200374	0.0448385	0.522419	682.67	662.111	855.331	651.454	580.542	638.747	Ppp4c	protein_coding
ENSMUSG00000031367	-0.204118	0.0451619	0.522419	480.166	570.418	433.48	546.847	601.653	605.765	Ap1s2	protein_coding
ENSMUSG00000031497	0.257652	0.0447582	0.522419	179.54	227.101	160.705	136.924	157.45	147.319	Tnfsf13b	protein_coding
ENSMUSG00000032802	-0.284148	0.0446783	0.522419	65.7618	41.5819	62.3789	69.7379	83.5629	92.3489	Srxn1	protein_coding
ENSMUSG00000032932	-0.191222	0.0447602	0.522419	628.391	610.934	527.577	692.276	626.282	740.99	Hspa13	protein_coding
ENSMUSG00000034674	0.25764	0.0443924	0.522419	139.874	162.063	182.908	125.018	123.145	129.728	Tdg	protein_coding
ENSMUSG00000038065	-0.282978	0.0453418	0.522419	54.2796	60.7735	64.4934	77.392	109.951	69.2617	2410066E13Rik	protein_coding
ENSMUSG00000038121	-0.192327	0.045133	0.522419	503.13	464.864	463.084	595.323	573.505	496.925	Fam210a	protein_coding
ENSMUSG00000039158	0.126838	0.0445187	0.522419	5298.52	5268.1	5227.14	4740.48	4906.46	4747.17	Akna	protein_coding
ENSMUSG00000040809	0.15765	0.0442344	0.522419	74.1125	307.066	665.022	123.317	30.7863	78.0568	Chi3l3	protein_coding
ENSMUSG00000041935	-0.192956	0.0449159	0.522419	1159.7	1439.37	1057.27	1359.89	1402.1	1505.07	AW549877	protein_coding
ENSMUSG00000044502	0.268422	0.0450663	0.522419	162.839	125.812	198.767	114.812	121.386	133.026	Bod1	protein_coding
ENSMUSG00000049550	0.194936	0.0453065	0.522419	3942.58	3411.85	4537.8	3156.06	3221.13	3796.2	Clip1	protein_coding
ENSMUSG00000067889	-0.267304	0.0453755	0.522419	235.907	158.864	246.344	314.671	561.191	251.761	Sptbn2	protein_coding
ENSMUSG00000074874	-0.25493	0.044454	0.522419	149.269	166.327	132.159	204.961	203.19	161.611	Ctla2b	protein_coding
ENSMUSG00000075040	0.228823	0.0449233	0.522419	230.688	252.69	269.604	210.915	194.394	212.183	Zfp408	protein_coding
ENSMUSG00000089672	0.280316	0.0444972	0.522419	455.113	567.219	940.97	409.923	345.687	460.645	Gp49a	protein_coding
ENSMUSG00000094724	0.228934	0.0445729	0.522419	269.31	304.934	261.146	210.064	223.421	252.86	Rnaset2b	protein_coding
ENSMUSG00000024935	-0.282137	0.045428	0.522529	50.1042	51.1777	52.8635	78.2425	77.4056	62.6653	Slc1a1	protein_coding
ENSMUSG00000045886	-0.283885	0.045526	0.523162	51.1481	31.9861	39.119	57.8314	58.0542	67.0629	Gm9803	protein_coding
ENSMUSG00000056671	-0.283322	0.0456362	0.523934	27.1398	45.8467	43.348	60.3828	65.0911	50.572	Prelid2	protein_coding
ENSMUSG00000019960	-0.233741	0.0456905	0.524064	6988.5	5671.13	4700.62	8604.12	6701.75	6041.16	Dusp6	protein_coding
ENSMUSG00000038831	0.182789	0.0457525	0.524282	1213.98	1184.55	1065.73	1016.3	1109.19	871.818	Ralgps1	protein_coding
ENSMUSG00000004880	0.19832	0.0458749	0.524696	658.662	778.327	837.357	646.351	584.94	708.008	Lbr	protein_coding
ENSMUSG00000032757	-0.271466	0.0458373	0.524696	137.787	156.732	88.8106	187.952	159.209	166.008	Bet1	protein_coding
ENSMUSG00000038738	-0.210498	0.0462386	0.528088	189.979	148.202	115.242	322.325	667.624	142.921	Shank1	protein_coding
ENSMUSG00000055897	0.198775	0.0462581	0.528088	478.078	586.411	544.494	421.829	486.424	461.745	Ppp4r1l-ps	pseudogene
ENSMUSG00000029636	-0.282546	0.0464017	0.528736	114.822	82.0975	137.445	159.036	226.06	101.144	Wasf3	protein_coding
ENSMUSG00000043259	-0.276099	0.0463834	0.528736	112.735	83.1637	167.049	169.242	170.644	157.213	Fam13c	protein_coding
ENSMUSG00000021254	0.155901	0.0465194	0.52888	922.753	992.634	960.001	817.294	848.823	891.607	Gpatch2l	protein_coding
ENSMUSG00000025409	0.151681	0.0465445	0.52888	1322.54	1357.28	1416.74	1129.41	1262.24	1265.4	Mbd6	protein_coding
ENSMUSG00000028465	0.132745	0.0464589	0.52888	10926.9	10998.9	10875.1	10188.5	9731.12	9826.37	Tln1	protein_coding
ENSMUSG00000037070	0.240536	0.0467005	0.529664	232.776	268.683	238.943	191.354	172.403	233.071	Rbmxl1	protein_coding
ENSMUSG00000050708	0.173104	0.0466781	0.529664	3711.89	3835.13	3318.77	3435.02	2791	3277.29	Ftl1	protein_coding
ENSMUSG00000032661	-0.277892	0.0468736	0.531132	19.8329	44.7805	41.2335	67.1865	45.7397	56.069	Oas3	protein_coding
ENSMUSG00000021136	0.269924	0.0470581	0.532232	48.0166	36.2509	66.608	43.3736	16.7126	28.5842	Smoc1	protein_coding
ENSMUSG00000054792	0.18661	0.04704	0.532232	1065.76	861.491	972.688	892.985	860.258	745.388	Klhl18	protein_coding
ENSMUSG00000020610	-0.212814	0.0472963	0.53267	260.96	283.61	240	309.568	309.623	318.824	Amz2	protein_coding
ENSMUSG00000021360	0.197715	0.0472363	0.53267	772.44	685.568	932.512	659.959	676.42	701.412	Gcnt2	protein_coding
ENSMUSG00000029385	-0.181995	0.0473252	0.53267	1524	1478.82	1165.11	1680.51	1561.31	1566.63	Ccng2	protein_coding
ENSMUSG00000037280	0.270127	0.0474029	0.53267	106.471	103.422	102.555	68.8874	78.2852	86.852	Galnt6	protein_coding
ENSMUSG00000051890	-0.279541	0.0473614	0.53267	58.4549	73.5679	45.4626	80.7939	88.8406	81.355	Klhdc1	protein_coding
ENSMUSG00000058126	0.167204	0.0473243	0.53267	1027.14	986.237	1117.53	959.321	840.027	955.372	Tpm3-rs7	protein_coding
ENSMUSG00000082791	0.281306	0.0472379	0.53267	61.5865	60.7735	54.978	41.6726	48.3785	26.3854	Gm4875	pseudogene
ENSMUSG00000020290	-0.180706	0.0475253	0.533151	1228.6	1293.3	1061.5	1454.29	1220.9	1455.59	Xpo1	protein_coding
ENSMUSG00000032281	0.27851	0.0475332	0.533151	110.647	99.1568	107.841	62.0837	102.035	61.5659	Acsbg1	protein_coding
ENSMUSG00000045005	0.250924	0.0476058	0.533474	215.031	157.798	213.568	161.588	152.172	147.319	Fzd5	protein_coding
ENSMUSG00000019943	0.127329	0.0477164	0.533732	3044.88	3202.87	3065.02	2829.49	2769.89	2884.8	Atp2b1	protein_coding
ENSMUSG00000041670	-0.226672	0.0476809	0.533732	663.881	325.192	328.811	1029.06	1425.85	447.453	Rims1	protein_coding
ENSMUSG00000091537	-0.280805	0.0477793	0.533944	42.7974	55.4425	28.5463	63.7847	60.6931	65.9635	Tma7	protein_coding
ENSMUSG00000049657	-0.241714	0.0479003	0.534807	162.839	221.77	186.079	257.69	218.143	236.369	Zbtb5	protein_coding
ENSMUSG00000026923	0.157223	0.0479959	0.535106	2925.88	2668.7	3122.12	2703.62	2645.87	2384.58	Notch1	protein_coding
ENSMUSG00000028833	-0.206081	0.048015	0.535106	296.45	294.272	330.925	352.942	391.426	347.408	Ncdn	protein_coding
ENSMUSG00000013495	-0.210324	0.0480884	0.535435	382.045	404.091	304.494	431.184	440.684	427.663	Tmem175	protein_coding
ENSMUSG00000040963	-0.271913	0.0482008	0.536196	49.0604	28.7875	45.4626	79.9434	89.7202	32.9818	Asgr2	protein_coding
ENSMUSG00000046329	-0.222707	0.0484386	0.537859	323.59	315.596	384.846	392.063	481.146	366.098	Slc25a23	protein_coding
ENSMUSG00000068479	-0.232804	0.0484202	0.537859	237.995	250.557	187.137	298.512	263.003	269.351	Mfap1a	protein_coding
ENSMUSG00000060131	0.216883	0.0484972	0.538019	67.8495	107.686	278.062	60.3828	65.0911	69.2617	Atp8b4	protein_coding
ENSMUSG00000006575	-0.263713	0.0499249	0.540088	57.4111	66.1045	29.6035	79.9434	141.617	40.6775	Rundc3a	protein_coding
ENSMUSG00000012017	0.236313	0.0498901	0.540088	202.505	234.564	201.938	157.335	171.524	187.996	Scarf2	protein_coding
ENSMUSG00000015291	0.154432	0.0500569	0.540088	1681.62	1792.29	2023.61	1598.87	1636.07	1656.78	Gdi1	protein_coding
ENSMUSG00000024228	-0.278554	0.0497532	0.540088	53.2357	35.1847	41.2335	73.1397	58.0542	59.3672	Nudt12	protein_coding
ENSMUSG00000024486	0.27682	0.0493903	0.540088	113.778	78.8989	114.185	85.8967	55.4154	76.9574	Hbegf	protein_coding
ENSMUSG00000024737	0.27706	0.0500582	0.540088	3682.66	3358.54	5635.25	2690.01	2884.24	3334.46	Slc15a3	protein_coding
ENSMUSG00000025212	0.220637	0.0498173	0.540088	336.116	376.369	460.969	316.372	308.743	346.308	Sfxn3	protein_coding
ENSMUSG00000026098	-0.253319	0.0490627	0.540088	304.801	228.167	229.427	334.232	392.306	247.363	Pms1	protein_coding
ENSMUSG00000026637	0.197948	0.0499176	0.540088	638.829	516.042	505.375	490.717	463.554	458.446	Traf5	protein_coding
ENSMUSG00000026771	-0.205676	0.0495668	0.540088	417.535	480.857	389.075	468.605	569.987	487.031	Spopl	protein_coding
ENSMUSG00000028232	-0.210577	0.04911	0.540088	465.552	481.923	351.013	517.081	528.645	502.422	Tmem68	protein_coding
ENSMUSG00000029402	0.27199	0.0499725	0.540088	88.7262	86.3624	109.956	67.1865	77.4056	63.7647	Snrnp35	protein_coding
ENSMUSG00000030822	0.171428	0.0496721	0.540088	783.922	766.599	802.467	702.482	620.125	739.891	Prr14	protein_coding
ENSMUSG00000032855	0.168369	0.0495611	0.540088	3631.51	3318.02	4052.51	3253.87	3448.07	2957.36	Pkd1	protein_coding
ENSMUSG00000034009	-0.278139	0.0491142	0.540088	24.0083	52.2439	43.348	56.1305	62.4523	64.8641	Rxfp1	protein_coding
ENSMUSG00000036661	0.277794	0.0491187	0.540088	154.488	188.718	365.815	153.934	175.922	170.406	Dennd3	protein_coding
ENSMUSG00000037210	0.150182	0.049717	0.540088	1866.38	1648.35	1782.56	1637.99	1619.36	1470.99	Fam193a	protein_coding
ENSMUSG00000038502	0.179178	0.0500029	0.540088	722.336	606.669	703.084	588.52	564.709	613.461	Ptov1	protein_coding
ENSMUSG00000041168	0.182992	0.0498712	0.540088	574.111	527.77	634.362	493.268	499.618	510.118	Lonp1	protein_coding
ENSMUSG00000042423	0.168768	0.0498435	0.540088	1389.35	1314.63	1633.48	1276.54	1212.98	1319.27	Fbrs	protein_coding
ENSMUSG00000044786	0.212986	0.0493644	0.540088	43209.7	33370	44079.7	35641.2	29975.3	35230	Zfp36	protein_coding
ENSMUSG00000048240	-0.278859	0.0490482	0.540088	62.6303	49.0453	56.0353	74.8407	102.035	63.7647	Gng7	protein_coding
ENSMUSG00000048939	-0.279732	0.0487601	0.540088	62.6303	78.8989	153.304	123.317	180.32	134.126	Atp13a5	protein_coding
ENSMUSG00000052212	0.140818	0.0489865	0.540088	34.4467	171.659	509.604	64.6351	18.4718	46.1745	Cd177	protein_coding
ENSMUSG00000059493	-0.27468	0.0488913	0.540088	64.718	61.8397	83.5243	82.4948	100.275	107.74	Nhs	protein_coding
ENSMUSG00000064899	-0.275277	0.0498871	0.540088	41.7535	40.5157	26.4317	66.336	37.8232	67.0629	Snord118	snoRNA
ENSMUSG00000067203	0.274898	0.0498966	0.540088	774.528	766.599	1352.25	586.819	487.304	764.077	H2-K2	pseudogene
ENSMUSG00000069089	-0.225211	0.0493535	0.540088	330.897	343.317	250.573	343.587	402.861	379.29	Cdk7	protein_coding
ENSMUSG00000075010	-0.27847	0.0495025	0.540088	53.2357	60.7735	37.0044	68.8874	69.4892	80.2556	AW112010	protein_coding
ENSMUSG00000079487	0.141651	0.0496272	0.540088	1434.23	1310.36	1405.11	1222.11	1239.37	1274.2	Med12	protein_coding
ENSMUSG00000092558	0.213421	0.0490641	0.540088	359.08	366.773	398.591	271.297	345.687	323.221	Med20	protein_coding
ENSMUSG00000000386	-0.276624	0.0506136	0.540336	89.7701	148.202	83.5243	204.111	134.58	118.734	Mx1	protein_coding
ENSMUSG00000002109	0.240957	0.0505778	0.540336	195.198	174.857	190.308	151.382	162.728	133.026	Ddb2	protein_coding
ENSMUSG00000020538	0.2011	0.0502482	0.540336	688.933	649.317	869.075	577.464	656.189	638.747	Srebf1	protein_coding
ENSMUSG00000023809	0.270021	0.050474	0.540336	217.118	182.321	343.613	146.279	210.227	192.394	Rps6ka2	protein_coding
ENSMUSG00000025583	0.132077	0.0504458	0.540336	4396.65	4274.4	4106.43	3873.85	3999.58	3715.94	Rptor	protein_coding
ENSMUSG00000037731	0.171651	0.0503519	0.540336	1637.78	1604.63	1745.55	1665.2	1327.33	1370.94	Themis2	protein_coding
ENSMUSG00000051341	-0.265783	0.0505281	0.540336	220.25	317.728	148.018	311.269	292.91	308.929	Zfp52	protein_coding
ENSMUSG00000055228	-0.277828	0.0503456	0.540336	97.0769	153.533	52.8635	154.784	138.099	155.014	Zfp935	protein_coding
ENSMUSG00000065767	-0.275215	0.0505085	0.540336	40.7097	47.9791	22.2027	47.6259	61.5727	63.7647	Gm23849	snRNA
ENSMUSG00000067194	-0.215283	0.0501928	0.540336	274.529	336.92	283.348	347.839	333.372	394.682	Eif1ax	protein_coding
ENSMUSG00000068373	-0.274868	0.050443	0.540336	40.7097	31.9861	29.6035	58.6819	65.0911	35.1805	D430041D05Rik	protein_coding
ENSMUSG00000072825	-0.277272	0.0502552	0.540336	182.672	90.6272	193.48	193.905	301.706	172.605	Cep170b	protein_coding
ENSMUSG00000021375	0.169022	0.0507456	0.540864	1232.77	1122.71	1400.88	1140.47	1102.15	1052.12	Kif13a	protein_coding
ENSMUSG00000030614	-0.271576	0.0507962	0.540864	90.8139	106.62	65.5507	105.457	139.858	114.337	Tmem126b	protein_coding
ENSMUSG00000064380	-0.275652	0.0507597	0.540864	40.7097	39.4495	25.3745	56.1305	42.2213	64.8641	Gm26448	snoRNA
ENSMUSG00000039585	0.13776	0.0508802	0.541285	2696.23	2759.33	2470.84	2319.21	2374.95	2463.74	Myo9a	protein_coding
ENSMUSG00000021886	-0.23523	0.0512475	0.544717	231.732	202.578	183.965	229.625	244.531	293.538	Gpr65	protein_coding
ENSMUSG00000006169	0.140185	0.0513215	0.545028	1867.43	1685.67	1898.86	1653.3	1619.36	1639.19	Clint1	protein_coding
ENSMUSG00000024299	0.227439	0.0513764	0.545136	501.042	474.46	705.199	419.278	496.1	459.546	Adamts10	protein_coding
ENSMUSG00000020785	0.234579	0.0518131	0.545965	217.118	227.101	215.683	160.737	204.949	167.108	Camkk1	protein_coding
ENSMUSG00000024812	0.169909	0.0517345	0.545965	631.522	623.728	681.939	538.342	587.579	572.783	Tjp2	protein_coding
ENSMUSG00000030341	0.155013	0.0516961	0.545965	1940.5	1893.57	1812.16	1854.01	1558.67	1605.11	Tnfrsf1a	protein_coding
ENSMUSG00000052296	0.131208	0.0515375	0.545965	3472.85	3310.56	3616.92	3238.56	3087.43	3114.58	Ppp6r1	protein_coding
ENSMUSG00000060935	-0.241659	0.051685	0.545965	126.304	140.739	137.445	167.541	161.848	178.101	AI597468	protein_coding
ENSMUSG00000061979	0.257813	0.0517328	0.545965	137.787	116.216	140.617	92.7004	99.3959	112.138	Wbscr16	protein_coding
ENSMUSG00000069601	-0.235433	0.0517783	0.545965	451.982	280.411	187.137	651.454	855.86	336.414	Ank3	protein_coding
ENSMUSG00000090935	-0.236584	0.0516859	0.545965	298.538	282.544	199.824	351.241	303.465	314.426	Synj2bp	protein_coding
ENSMUSG00000003545	0.21756	0.0532772	0.547411	21864.2	14400.1	19689.5	16466.6	14380.7	15544.3	Fosb	protein_coding
ENSMUSG00000003929	-0.236317	0.0527818	0.547411	229.644	262.286	173.392	278.101	269.161	279.246	Zfp81	protein_coding
ENSMUSG00000017781	0.141263	0.0534507	0.547411	1755.74	1720.85	1895.68	1668.61	1640.47	1522.66	Pitpna	protein_coding
ENSMUSG00000020357	-0.270174	0.0530104	0.547411	69.9372	71.4355	90.9252	95.2518	131.941	91.2495	Flt4	protein_coding
ENSMUSG00000021298	0.274408	0.0530955	0.547411	85.5947	67.1707	127.93	55.28	65.9707	73.6593	Gpr132	protein_coding
ENSMUSG00000022456	-0.182215	0.0523204	0.547411	68.8933	36.2509	27.489	124.167	224.3	40.6775	2016-09-03	protein_coding
ENSMUSG00000024104	0.159306	0.0522796	0.547411	2227.55	1865.85	2115.6	1970.52	1744.27	1782.11	Fam21	protein_coding
ENSMUSG00000024953	0.230098	0.0523856	0.547411	535.489	581.08	846.873	569.81	501.377	526.609	Prdx5	protein_coding
ENSMUSG00000026425	0.148464	0.052897	0.547411	14975.9	15109.1	15473.1	12735.7	13529.3	14479	Srgap2	protein_coding
ENSMUSG00000027210	-0.267257	0.0524344	0.547411	44.885	36.2509	23.2599	43.3736	43.1009	85.7526	Meis2	protein_coding
ENSMUSG00000027398	0.205953	0.0533254	0.547411	775.572	816.711	954.714	689.725	609.569	848.731	Il1b	protein_coding
ENSMUSG00000027534	-0.261967	0.0524373	0.547411	91.8578	91.6934	79.2952	127.569	102.914	116.536	Snx16	protein_coding
ENSMUSG00000027715	0.256082	0.0524275	0.547411	19.8329	61.8397	76.1234	25.5139	34.3048	29.6836	Ccna2	protein_coding
ENSMUSG00000027940	0.128828	0.052202	0.547411	4639.86	4296.79	4359.12	3969.11	4025.97	4099.63	Tpm3	protein_coding
ENSMUSG00000031555	0.155081	0.052826	0.547411	991.646	946.787	895.507	881.079	824.194	812.451	Adam9	protein_coding
ENSMUSG00000032487	0.242111	0.0531258	0.547411	159.707	199.38	205.11	156.485	139.858	152.815	Ptgs2	protein_coding
ENSMUSG00000033335	0.125793	0.0530437	0.547411	4612.72	4711.55	4441.59	4265.92	4092.82	4193.08	Dnm2	protein_coding
ENSMUSG00000034994	0.132388	0.0530591	0.547411	9966.57	9704.57	10056.7	9230.92	8643.92	9083.18	Eef2	protein_coding
ENSMUSG00000035011	0.148712	0.0532172	0.547411	2125.25	2057.77	2166.34	1901.63	1724.91	2053.66	Zbtb7a	protein_coding
ENSMUSG00000036006	0.260195	0.0531965	0.547411	255.74	300.669	456.74	241.531	311.382	216.58	Fam65b	protein_coding
ENSMUSG00000038357	0.129184	0.0523614	0.547411	45.9289	269.749	836.3	90.149	18.4718	61.5659	Camp	protein_coding
ENSMUSG00000039533	0.274468	0.0531481	0.547411	60.5426	57.5749	65.5507	33.168	53.6562	37.3793	Mmd2	protein_coding
ENSMUSG00000040213	-0.274315	0.0532599	0.547411	53.2357	49.0453	34.8899	57.8314	71.2484	70.3611	Ccbl2	protein_coding
ENSMUSG00000040943	0.145564	0.0534059	0.547411	2222.33	2433.07	2498.33	2015.6	2129.53	2271.34	Tet2	protein_coding
ENSMUSG00000045365	0.188304	0.0526088	0.547411	479.122	423.282	447.225	405.67	384.389	369.396	Rbm15b	protein_coding
ENSMUSG00000051550	0.224002	0.052721	0.547411	338.204	302.801	370.044	237.279	316.659	277.047	Zfp579	protein_coding
ENSMUSG00000057396	-0.260605	0.0521661	0.547411	88.7262	131.143	99.3833	144.579	144.256	129.728	Zfp759	protein_coding
ENSMUSG00000058740	-0.273796	0.0526679	0.547411	42.7974	31.9861	31.7181	58.6819	63.3319	39.5781	Kcnt1	protein_coding
ENSMUSG00000063410	0.144025	0.0531172	0.547411	1043.84	1026.75	1047.75	903.191	929.747	968.564	Stk24	protein_coding
ENSMUSG00000071192	0.265658	0.0534783	0.547411	42.7974	36.2509	72.9516	21.2616	31.6659	40.6775	Wfikkn1	protein_coding
ENSMUSG00000073616	-0.237854	0.0533256	0.547411	135.699	149.268	156.476	176.896	197.912	174.803	Myeov2	protein_coding
ENSMUSG00000073639	-0.1854	0.0533654	0.547411	541.752	639.721	507.489	637.847	637.717	683.822	Rab18	protein_coding
ENSMUSG00000086324	0.264989	0.0527005	0.547411	53.2357	72.5017	85.6388	51.8782	58.0542	16.4909	Gm15564	antisense
ENSMUSG00000091957	0.265478	0.0521556	0.547411	102.296	95.9582	112.071	68.8874	78.2852	85.7526	Rps2-ps10	protein_coding
ENSMUSG00000026792	0.198187	0.0535733	0.547923	472.859	475.526	576.212	397.166	435.407	465.043	Lrsam1	protein_coding
ENSMUSG00000025738	-0.194096	0.0540535	0.548688	67.8495	51.1777	30.6608	112.261	227.819	48.3732	Fbxl16	protein_coding
ENSMUSG00000027132	-0.271673	0.053849	0.548688	56.3673	81.0313	50.7489	88.4481	94.1182	80.2556	Katnbl1	protein_coding
ENSMUSG00000029505	0.151168	0.0539987	0.548688	3225.46	2857.42	3270.13	2806.52	2946.69	2586.87	Ep400	protein_coding
ENSMUSG00000029840	-0.193214	0.0539676	0.548688	1286.01	1473.49	1019.21	1506.17	1408.25	1506.17	Mtpn	protein_coding
ENSMUSG00000032186	-0.262977	0.0539711	0.548688	282.88	173.791	179.736	346.989	478.508	229.773	Tmod2	protein_coding
ENSMUSG00000034902	0.136918	0.0539504	0.548688	2163.88	2212.37	2051.1	1843.8	1920.19	2044.87	Pip5k1c	protein_coding
ENSMUSG00000037410	0.149857	0.0540087	0.548688	1440.5	1314.63	1418.86	1304.61	1271.92	1147.77	Tbc1d2b	protein_coding
ENSMUSG00000038128	-0.273705	0.0538549	0.548688	103.34	76.7665	127.93	132.672	222.541	95.6471	Camk4	protein_coding
ENSMUSG00000043059	0.160757	0.0538116	0.548688	709.81	768.732	768.635	659.108	638.597	690.418	Zfp513	protein_coding
ENSMUSG00000000131	0.139043	0.0541427	0.548716	1528.18	1430.84	1577.45	1370.94	1399.46	1318.17	Xpo6	protein_coding
ENSMUSG00000021061	-0.265031	0.0541544	0.548716	201.461	132.209	224.141	227.073	325.456	195.692	Sptb	protein_coding
ENSMUSG00000070002	0.193294	0.0541914	0.548716	424.842	472.327	410.22	357.194	401.102	358.402	Ell	protein_coding
ENSMUSG00000022307	-0.165121	0.0543487	0.54894	940.498	983.038	804.582	1045.22	1052.01	1000.45	Oxr1	protein_coding
ENSMUSG00000022876	0.179384	0.0543421	0.54894	1388.3	1548.13	1470.66	1220.41	1123.26	1485.28	Samsn1	protein_coding
ENSMUSG00000024642	0.145205	0.0542649	0.54894	1441.54	1293.3	1313.13	1173.64	1199.79	1258.8	Tle4	protein_coding
ENSMUSG00000052192	-0.20601	0.0543948	0.54895	252.609	298.537	264.317	330.83	310.502	327.619	Gm5963	pseudogene
ENSMUSG00000003526	0.249322	0.0553511	0.54896	163.883	132.209	171.278	115.663	115.229	135.225	Prodh	protein_coding
ENSMUSG00000017737	0.187434	0.0552826	0.54896	103.34	333.721	643.877	162.438	106.433	130.828	Mmp9	protein_coding
ENSMUSG00000019124	-0.271919	0.0553872	0.54896	84.5509	62.9059	107.841	108.859	171.524	87.9514	Scrn1	protein_coding
ENSMUSG00000024048	0.178154	0.0546948	0.54896	810.018	832.704	943.084	708.435	702.808	838.836	Myl12a	protein_coding
ENSMUSG00000025576	-0.24387	0.0553038	0.54896	44.885	24.5226	22.2027	65.4856	84.4425	18.6897	Rbfox3	protein_coding
ENSMUSG00000027506	0.201963	0.0546087	0.54896	1245.3	1277.31	1773.04	1130.26	1270.16	1233.52	Tpd52	protein_coding
ENSMUSG00000028419	-0.196188	0.0553408	0.54896	368.475	379.568	329.868	450.745	429.249	383.688	Chmp5	protein_coding
ENSMUSG00000029093	0.271833	0.0552315	0.54896	50.1042	57.5749	90.9252	46.7754	45.7397	40.6775	Sorcs2	protein_coding
ENSMUSG00000029547	0.185296	0.0551355	0.54896	1043.84	899.874	1220.09	949.966	870.813	906.998	Ints1	protein_coding
ENSMUSG00000031631	-0.201445	0.0553073	0.54896	289.143	323.059	278.062	334.232	347.446	371.594	4933411K20Rik	protein_coding
ENSMUSG00000034088	0.148436	0.0545469	0.54896	4834.01	4190.17	4826.43	4305.04	3996.95	4082.04	Hdlbp	protein_coding
ENSMUSG00000035597	-0.181522	0.0551232	0.54896	1277.66	1395.66	1051.98	1392.21	1356.36	1556.74	Prpf39	protein_coding
ENSMUSG00000038335	-0.215381	0.0550886	0.54896	262.003	294.272	247.401	284.905	350.964	332.016	Tsr1	protein_coding
ENSMUSG00000039405	-0.266949	0.0549575	0.54896	100.208	73.5679	144.846	144.579	138.978	150.617	Prss23	protein_coding
ENSMUSG00000042265	0.205868	0.0547693	0.54896	82.4632	143.937	372.159	83.3453	83.5629	86.852	Trem1	protein_coding
ENSMUSG00000047407	0.175954	0.0549261	0.54896	2487.47	2758.26	2902.2	2274.14	2106.66	2718.8	Tgif1	protein_coding
ENSMUSG00000047907	-0.27222	0.0550875	0.54896	49.0604	38.3833	42.2908	56.981	72.128	58.2678	Tshz2	protein_coding
ENSMUSG00000049313	0.202946	0.0549035	0.54896	1900.83	1954.35	2420.09	1869.32	1997.59	1430.31	Sorl1	protein_coding
ENSMUSG00000055692	-0.271959	0.0550946	0.54896	36.5343	37.3171	29.6035	47.6259	58.0542	48.3732	Tmem191c	protein_coding
ENSMUSG00000059714	0.172837	0.0548346	0.54896	603.338	642.92	652.335	512.829	591.977	554.094	Flot1	protein_coding
ENSMUSG00000061028	0.198795	0.0547874	0.54896	553.234	506.446	611.102	461.801	534.803	419.968	Clasrp	protein_coding
ENSMUSG00000078249	0.271504	0.0550167	0.54896	57.4111	87.4286	79.2952	54.4296	51.897	51.6714	Hmga1-rs1	protein_coding
ENSMUSG00000040111	0.235438	0.0555273	0.549455	747.388	790.056	1234.89	642.099	809.241	779.469	Gramd1b	protein_coding
ENSMUSG00000059213	-0.169086	0.0554824	0.549455	97.0769	51.1777	26.4317	175.195	327.215	59.3672	Ddn	protein_coding
ENSMUSG00000026029	0.136979	0.0557062	0.550777	1987.47	2050.31	1815.33	1791.07	1729.31	1765.62	Casp8	protein_coding
ENSMUSG00000020650	-0.240488	0.0559334	0.550788	304.801	401.958	240	348.689	402.861	438.657	Bcap29	protein_coding
ENSMUSG00000022376	-0.236925	0.0557947	0.550788	181.628	165.261	219.912	220.27	269.161	216.58	Adcy8	protein_coding
ENSMUSG00000022434	-0.25436	0.055922	0.550788	101.252	90.6272	125.815	127.569	141.617	144.02	Fam118a	protein_coding
ENSMUSG00000027708	-0.205853	0.0559307	0.550788	233.82	253.756	248.458	294.26	278.836	302.333	Dcun1d1	protein_coding
ENSMUSG00000097636	0.257623	0.0558045	0.550788	34.4467	95.9582	134.273	37.4203	69.4892	49.4726	5830416P10Rik	lincRNA
ENSMUSG00000024565	0.128294	0.0560097	0.550885	2920.66	2717.75	2954.01	2543.73	2631.79	2642.94	Sall3	protein_coding
ENSMUSG00000029632	-0.206627	0.0560337	0.550885	255.74	253.756	274.89	285.755	332.492	315.525	Ndufa4	protein_coding
ENSMUSG00000023994	0.173229	0.056443	0.554462	3068.88	2690.03	2365.11	2529.27	2187.59	2375.79	Nfya	protein_coding
ENSMUSG00000002608	0.154259	0.0565099	0.554671	971.813	968.111	1082.64	913.396	923.59	848.731	Ccdc97	protein_coding
ENSMUSG00000024617	-0.194244	0.0566125	0.555231	260.96	153.533	123.701	368.25	803.963	185.797	Camk2a	protein_coding
ENSMUSG00000022421	-0.269062	0.0566934	0.555577	97.0769	70.3693	67.6652	97.8031	144.256	86.852	Nptxr	protein_coding
ENSMUSG00000029060	0.148547	0.0568677	0.556379	1667.01	1509.74	1714.89	1498.51	1515.57	1355.55	Mib2	protein_coding
ENSMUSG00000043740	0.257494	0.0568476	0.556379	176.409	237.763	290.749	154.784	223.421	157.213	B430306N03Rik	protein_coding
ENSMUSG00000045658	0.176628	0.0569123	0.556379	1132.56	930.794	1102.73	1004.4	913.914	833.339	Pid1	protein_coding
ENSMUSG00000027238	-0.270164	0.0570394	0.557175	44.885	39.4495	38.0617	51.0277	68.6095	58.2678	Frmd5	protein_coding
ENSMUSG00000004626	0.16619	0.0572531	0.558814	773.484	814.578	922.996	753.509	704.567	749.785	Stxbp2	protein_coding
ENSMUSG00000024516	-0.152524	0.0573566	0.559376	684.758	684.502	678.767	790.93	743.27	765.177	Sec11c	protein_coding
ENSMUSG00000027500	-0.268723	0.0574235	0.559459	54.2796	49.0453	84.5815	83.3453	96.757	84.6532	Stmn2	protein_coding
ENSMUSG00000049323	0.145875	0.0574569	0.559459	2350.72	2082.29	2288.99	2147.42	1890.28	1984.4	Smcr8	protein_coding
ENSMUSG00000018476	0.258687	0.0575497	0.559914	4683.7	3871.38	7962.29	2722.33	3082.15	4193.08	Kdm6b	protein_coding
ENSMUSG00000090083	-0.2686	0.0576281	0.560229	41.7535	42.6481	39.119	42.5231	81.8037	61.5659	Rnf8	protein_coding
ENSMUSG00000021774	-0.202762	0.0577646	0.560937	278.705	320.927	299.207	326.577	350.964	389.185	Ube2e1	protein_coding
ENSMUSG00000032175	0.142278	0.0580232	0.560937	1145.09	1217.6	1277.18	1116.66	1087.2	1066.41	Tyk2	protein_coding
ENSMUSG00000035936	-0.253632	0.0580155	0.560937	106.471	108.753	124.758	128.42	179.44	134.126	Aldh5a1	protein_coding
ENSMUSG00000038344	-0.228558	0.057958	0.560937	237.995	261.219	178.679	274.699	271.799	288.041	Txlng	protein_coding
ENSMUSG00000039068	0.145172	0.057996	0.560937	1393.52	1234.66	1373.39	1162.58	1242.89	1181.85	Zzz3	protein_coding
ENSMUSG00000065353	-0.267302	0.0579922	0.560937	97.0769	85.2962	59.2071	131.822	84.4425	120.933	Snora73b	snoRNA
ENSMUSG00000091993	-0.252233	0.0578322	0.560937	90.8139	115.15	115.242	143.728	121.386	151.716	B930036N10Rik	antisense
ENSMUSG00000076433	0.254843	0.0580706	0.56095	169.102	198.314	286.52	142.878	176.802	181.4	BC100451	protein_coding
ENSMUSG00000045975	-0.207551	0.0581781	0.561544	331.941	278.279	297.093	390.362	319.298	372.694	C2cd2	protein_coding
ENSMUSG00000004892	0.228451	0.0584776	0.56265	252.609	236.697	196.652	185.401	199.671	171.505	Bcan	protein_coding
ENSMUSG00000020227	0.261208	0.0584174	0.56265	121.085	116.216	191.366	101.205	105.553	113.237	Irak3	protein_coding
ENSMUSG00000032187	0.143281	0.058476	0.56265	2034.44	1765.63	2016.21	1800.43	1704.68	1717.25	Smarca4	protein_coding
ENSMUSG00000049932	0.265232	0.0584433	0.56265	80.3755	99.1568	89.8679	73.1397	71.2484	50.572	H2afx	protein_coding
ENSMUSG00000032673	-0.250495	0.0587953	0.563926	101.252	104.488	99.3833	114.812	131.062	149.517	Prorsd1	protein_coding
ENSMUSG00000041740	0.145067	0.0586884	0.563926	1440.5	1328.49	1374.45	1207.66	1329.97	1175.25	Rnf10	protein_coding
ENSMUSG00000042292	0.173008	0.0587359	0.563926	892.482	799.651	963.172	813.892	803.084	698.114	Mkl1	protein_coding
ENSMUSG00000048978	-0.178529	0.0587549	0.563926	94.9893	53.3101	37.0044	181.999	286.753	52.7708	Nrsn1	protein_coding
ENSMUSG00000022185	0.123566	0.0588706	0.56414	3815.23	3544.06	3616.92	3350.82	3382.98	3289.38	Acin1	protein_coding
ENSMUSG00000058897	0.267253	0.0589102	0.56414	81.4194	76.7665	63.4362	62.9342	46.6193	47.2739	Col25a1	protein_coding
ENSMUSG00000060126	-0.142276	0.0589704	0.564272	990.602	1032.08	970.573	1063.08	1154.05	1113.68	Tpt1	protein_coding
ENSMUSG00000028789	-0.267583	0.0590887	0.56496	37.5782	35.1847	54.978	48.4763	72.128	69.2617	Adc	protein_coding
ENSMUSG00000045757	-0.266137	0.0593622	0.56713	68.8933	75.7003	45.4626	90.9994	96.757	76.9574	Zfp764	protein_coding
ENSMUSG00000032235	-0.203533	0.0595089	0.568086	332.984	368.906	277.005	386.11	385.269	390.284	Narg2	protein_coding
ENSMUSG00000039220	0.144606	0.0595707	0.568231	3677.44	3951.34	3795.6	3336.36	3178.91	3734.63	Ppp1r10	protein_coding
ENSMUSG00000015709	-0.259757	0.0599281	0.568242	137.787	109.819	164.934	181.999	234.856	134.126	Arnt2	protein_coding
ENSMUSG00000025962	-0.224465	0.0600792	0.568242	206.68	185.519	162.819	230.475	211.986	237.469	Fastkd2	protein_coding
ENSMUSG00000026090	-0.265649	0.059774	0.568242	45.9289	25.5888	54.978	63.7847	75.6464	51.6714	2010300C02Rik	protein_coding
ENSMUSG00000032002	-0.184483	0.0599621	0.568242	326.721	353.979	338.326	392.063	387.028	403.477	Dcun1d5	protein_coding
ENSMUSG00000032648	0.263337	0.060085	0.568242	215.031	158.864	338.326	139.476	204.069	177.002	Pygm	protein_coding
ENSMUSG00000033740	-0.264938	0.0600217	0.568242	53.2357	30.9199	34.8899	62.9342	74.7668	42.8763	St18	protein_coding
ENSMUSG00000039936	0.120761	0.0599081	0.568242	3449.89	3497.14	3354.72	3169.67	3207.94	3049.71	Pik3cd	protein_coding
ENSMUSG00000052812	0.166472	0.0596872	0.568242	1340.29	1110.98	1379.74	1191.5	1082.8	1090.6	Atad2b	protein_coding
ENSMUSG00000058624	0.253951	0.0600132	0.568242	196.242	328.39	503.26	197.307	226.939	191.294	Gda	protein_coding
ENSMUSG00000066687	0.266738	0.0599671	0.568242	135.699	79.9651	157.533	109.71	84.4425	67.0629	Zbtb16	protein_coding
ENSMUSG00000076618	0.26708	0.0599365	0.568242	48.0166	62.9059	65.5507	40.8222	36.064	45.0751	Ighj4	IG_J_gene
ENSMUSG00000000948	-0.265625	0.0602013	0.5689	76.2002	47.9791	102.555	119.065	151.293	69.2617	Snrpn	protein_coding
ENSMUSG00000010936	0.161268	0.0603823	0.569603	692.065	674.906	682.996	645.501	591.977	570.584	Vac14	protein_coding
ENSMUSG00000027366	-0.203903	0.0603498	0.569603	2617.95	3038.68	1925.29	3022.54	2845.54	3136.57	Sppl2a	protein_coding
ENSMUSG00000051375	-0.244759	0.060416	0.569603	125.261	155.665	205.11	201.56	214.625	203.388	Pcdh1	protein_coding
ENSMUSG00000038215	-0.242015	0.0605324	0.570259	110.647	108.753	106.784	139.476	142.497	130.828	Cep44	protein_coding
ENSMUSG00000011257	0.228929	0.0605891	0.570353	303.757	248.425	353.128	214.316	246.291	274.848	Pabpc4	protein_coding
ENSMUSG00000022329	-0.18463	0.0606982	0.570498	417.535	383.833	353.128	449.894	459.156	429.862	Stk3	protein_coding
ENSMUSG00000033808	-0.169293	0.0606706	0.570498	1220.25	1211.21	963.172	1262.94	1351.96	1259.9	Tmem87a	protein_coding
ENSMUSG00000001674	-0.258069	0.0612155	0.570707	92.9016	101.289	63.4362	118.214	113.47	112.138	Ddx18	protein_coding
ENSMUSG00000014602	-0.230662	0.0609326	0.570707	1943.63	1080.06	1340.62	2810.78	4163.19	1358.85	Kif1a	protein_coding
ENSMUSG00000015943	-0.22908	0.0611641	0.570707	192.066	222.836	188.194	207.513	281.475	256.158	Bola1	protein_coding
ENSMUSG00000020591	0.26603	0.0609069	0.570707	66.8056	54.3763	64.4934	38.2708	54.5358	34.0811	Ntsr2	protein_coding
ENSMUSG00000020611	0.134226	0.060924	0.570707	3827.75	3879.91	3558.77	3475.84	3199.14	3522.45	Gna13	protein_coding
ENSMUSG00000024962	0.1934	0.0612359	0.570707	370.563	325.192	360.529	305.316	289.392	306.73	Vegfb	protein_coding
ENSMUSG00000027273	-0.202645	0.0610445	0.570707	146.137	98.0906	53.9207	221.971	350.964	105.542	Snap25	protein_coding
ENSMUSG00000031389	0.132409	0.0611634	0.570707	2338.2	2442.67	2425.38	2137.21	2324.81	2066.86	Arhgap4	protein_coding
ENSMUSG00000032484	0.122237	0.061139	0.570707	232.776	1430.84	5017.8	511.978	117.868	393.582	Ngp	protein_coding
ENSMUSG00000038156	0.265683	0.0610716	0.570707	68.8933	77.8327	72.9516	65.4856	50.1377	37.3793	Spon1	protein_coding
ENSMUSG00000052062	0.179115	0.0608004	0.570707	574.111	511.777	619.56	478.81	480.267	521.112	Pard3b	protein_coding
ENSMUSG00000031451	0.162943	0.0612984	0.570853	2696.23	2426.68	3100.97	2274.99	2493.69	2481.33	Gas6	protein_coding
ENSMUSG00000000157	0.121695	0.0613948	0.571054	13.5699	85.2962	266.432	23.8129	5.27766	26.3854	Itgb2l	protein_coding
ENSMUSG00000020431	-0.171944	0.0615567	0.571054	369.519	155.665	127.93	607.23	1088.08	200.089	Adcy1	protein_coding
ENSMUSG00000022247	-0.229954	0.0620232	0.571054	165.97	184.453	152.247	185.401	204.069	234.17	Brix1	protein_coding
ENSMUSG00000028484	-0.209408	0.0619231	0.571054	252.609	204.711	244.229	276.4	282.355	281.444	Psip1	protein_coding
ENSMUSG00000032547	0.185496	0.0619839	0.571054	397.702	366.773	395.419	329.129	322.817	347.408	Ryk	protein_coding
ENSMUSG00000036309	-0.168513	0.0618863	0.571054	630.478	714.355	652.335	719.491	726.557	835.538	Skp1a	protein_coding
ENSMUSG00000038593	0.226839	0.0616193	0.571054	201.461	212.174	249.516	173.494	198.792	166.008	Tctn1	protein_coding
ENSMUSG00000039976	0.129489	0.0617153	0.571054	2629.43	2513.04	2393.66	2317.51	2339.76	2187.79	Tbc1d16	protein_coding
ENSMUSG00000046873	-0.212736	0.0619593	0.571054	416.491	460.599	319.295	430.334	493.461	516.714	Mbtps2	protein_coding
ENSMUSG00000052430	0.262377	0.0617992	0.571054	38.622	43.7143	63.4362	26.3643	36.9436	31.8824	Bmpr1b	protein_coding
ENSMUSG00000053158	0.140616	0.0619196	0.571054	2262	2213.44	2411.63	2056.42	2218.38	1919.54	Fes	protein_coding
ENSMUSG00000058297	-0.210851	0.0615585	0.571054	1297.49	1446.84	1996.12	1797.88	2163.84	1722.75	Spock2	protein_coding
ENSMUSG00000066036	0.153108	0.0619225	0.571054	6388.29	5602.89	6788.73	5574.78	5772	5360.64	Ubr4	protein_coding
ENSMUSG00000070729	0.160858	0.0616151	0.571054	1090.81	1134.44	1313.13	1025.66	992.2	1109.29	Gm12966	pseudogene
ENSMUSG00000089715	-0.184576	0.0615346	0.571054	376.826	421.15	410.22	463.502	505.775	430.962	Cbx6	protein_coding
ENSMUSG00000038712	0.22649	0.0621255	0.571564	292.275	292.139	418.679	286.606	275.318	252.86	Fam63a	protein_coding
ENSMUSG00000005682	0.207218	0.062603	0.571572	485.385	540.564	675.595	420.979	519.849	484.832	Pan2	protein_coding
ENSMUSG00000011148	0.240521	0.0626425	0.571572	153.444	194.049	197.709	144.579	162.728	122.033	Adssl1	protein_coding
ENSMUSG00000021268	-0.260586	0.0625748	0.571572	516.7	436.077	231.542	655.706	569.107	606.864	Meg3	lincRNA
ENSMUSG00000024317	-0.234842	0.0624039	0.571572	203.548	230.3	157.533	261.942	212.866	264.953	Rnf138	protein_coding
ENSMUSG00000025041	0.138771	0.0623296	0.571572	997.909	1022.49	976.917	907.443	883.128	911.396	Nt5c2	protein_coding
ENSMUSG00000027455	-0.210679	0.0625261	0.571572	271.398	327.324	244.229	359.745	326.335	324.321	Nsfl1c	protein_coding
ENSMUSG00000031119	0.264199	0.0624636	0.571572	129.436	83.1637	185.022	79.093	89.7202	112.138	Gpc4	protein_coding
ENSMUSG00000031775	-0.263055	0.0626391	0.571572	50.1042	42.6481	54.978	66.336	68.6095	71.4605	Pllp	protein_coding
ENSMUSG00000031967	0.196123	0.0622928	0.571572	507.305	525.638	616.388	409.072	469.711	525.509	Afg3l1	protein_coding
ENSMUSG00000045502	0.257936	0.0622339	0.571572	118.998	183.387	220.969	151.382	117.868	120.933	Niacr1	protein_coding
ENSMUSG00000086150	-0.26437	0.0625761	0.571572	113.778	77.8327	54.978	131.822	139.858	82.4544	BC024582	antisense
ENSMUSG00000003348	0.176502	0.0628553	0.572016	995.822	935.059	814.097	880.228	723.039	781.668	Mob3a	protein_coding
ENSMUSG00000052105	-0.260265	0.0628112	0.572016	169.102	107.686	191.366	204.961	277.077	153.915	Soga2	protein_coding
ENSMUSG00000055670	0.141805	0.0628632	0.572016	2240.08	2171.85	2558.59	2109.15	2055.65	2100.94	Zzef1	protein_coding
ENSMUSG00000097859	0.252425	0.0628791	0.572016	135.699	118.348	164.934	86.7471	116.108	117.635	Gm26601	lincRNA
ENSMUSG00000026672	0.260465	0.0629568	0.572296	213.987	149.268	326.696	150.532	153.932	202.288	Optn	protein_coding
ENSMUSG00000020733	0.180622	0.0631172	0.572589	501.042	490.453	562.467	483.062	417.815	443.055	Slc9a3r1	protein_coding
ENSMUSG00000029765	0.141101	0.0631301	0.572589	3389.34	3159.16	2843	2809.08	2828.82	2808.95	Plxna4	protein_coding
ENSMUSG00000035049	0.217483	0.0630833	0.572589	280.792	239.895	307.665	206.662	229.578	248.463	Rrp12	protein_coding
ENSMUSG00000090663	0.173061	0.0632353	0.573117	630.478	657.847	752.776	634.445	582.302	561.789	Srcap	protein_coding
ENSMUSG00000024109	-0.242234	0.0633931	0.57412	324.634	270.815	265.375	402.269	440.684	249.562	Nrxn1	protein_coding
ENSMUSG00000040606	-0.262914	0.0635678	0.575274	63.6741	50.1115	68.7225	69.7379	111.71	75.858	Kazn	protein_coding
ENSMUSG00000070808	0.177875	0.0637236	0.576256	905.008	784.725	995.948	846.21	770.538	711.307	Gltscr1	protein_coding
ENSMUSG00000033610	-0.244608	0.0637872	0.576403	99.1646	101.289	105.727	134.373	142.497	114.337	Pank1	protein_coding
ENSMUSG00000032534	0.172867	0.0639002	0.576569	654.487	668.509	751.718	549.399	651.791	609.063	Cep63	protein_coding
ENSMUSG00000070713	0.262918	0.0638947	0.576569	59.4988	66.1045	53.9207	43.3736	37.8232	45.0751	Gm10282	protein_coding
ENSMUSG00000039485	-0.257727	0.063956	0.576646	141.962	89.561	170.22	142.027	202.31	197.891	Tspyl4	protein_coding
ENSMUSG00000057561	0.211276	0.0644337	0.580138	491.648	527.77	474.714	398.867	338.65	509.018	Eif1a	protein_coding
ENSMUSG00000079017	-0.262466	0.0644386	0.580138	70.981	52.2439	50.7489	87.5976	58.9338	103.343	Ifi27l2a	protein_coding
ENSMUSG00000022555	0.244235	0.0646677	0.581263	254.697	309.199	643.877	244.933	236.615	224.276	Dgat1	protein_coding
ENSMUSG00000028397	0.166761	0.064708	0.581263	794.361	747.408	928.282	715.239	723.039	729.996	Kdm4c	protein_coding
ENSMUSG00000032479	-0.152198	0.0647544	0.581263	3299.57	3412.91	3168.64	3580.45	4142.08	3374.03	Map4	protein_coding
ENSMUSG00000071072	-0.193152	0.064736	0.581263	574.111	507.512	426.08	593.623	543.599	633.25	Ptges3	protein_coding
ENSMUSG00000036916	-0.202394	0.0648586	0.581341	397.702	406.223	297.093	428.633	433.647	445.254	Zfp280c	protein_coding
ENSMUSG00000090000	-0.259439	0.0648468	0.581341	100.208	158.864	74.0088	163.289	138.099	155.014	Ier3ip1	protein_coding
ENSMUSG00000001632	0.137631	0.0651609	0.581935	1272.44	1333.82	1400.88	1170.24	1181.32	1265.4	Brpf1	protein_coding
ENSMUSG00000020661	0.146272	0.0652245	0.581935	3489.55	3282.84	3957.36	3091.43	3295.02	3217.92	Dnmt3a	protein_coding
ENSMUSG00000027514	-0.260845	0.0652452	0.581935	42.7974	59.7073	34.8899	79.9434	47.4989	76.9574	Zbp1	protein_coding
ENSMUSG00000028069	-0.259393	0.065304	0.581935	56.3673	60.7735	46.5198	73.1397	79.1649	72.5599	Gpatch4	protein_coding
ENSMUSG00000028745	0.121209	0.065075	0.581935	3112.73	3238.06	2985.73	2829.49	2888.64	2822.14	Capzb	protein_coding
ENSMUSG00000029330	0.139238	0.0650923	0.581935	1484.34	1393.53	1440	1303.76	1376.59	1206.03	Cds1	protein_coding
ENSMUSG00000039542	0.236756	0.065307	0.581935	147.181	160.996	176.564	116.513	145.136	123.132	Ncam1	protein_coding
ENSMUSG00000050213	0.210174	0.0649977	0.581935	269.31	260.153	249.516	218.569	194.394	237.469	Snip1	protein_coding
ENSMUSG00000007613	-0.208732	0.0653961	0.582303	25958.2	27646.6	18431.4	29826.6	28870.5	27592.5	Tgfbr1	protein_coding
ENSMUSG00000022960	0.213987	0.0654781	0.582559	594.988	607.735	699.912	474.558	438.925	666.232	Donson	protein_coding
ENSMUSG00000056071	0.151274	0.0655206	0.582559	481.209	2358.44	4294.63	954.218	325.456	769.574	S100a9	protein_coding
ENSMUSG00000023068	-0.172348	0.065625	0.582637	711.898	663.178	613.216	846.21	720.4	710.207	Nus1	protein_coding
ENSMUSG00000028195	0.229594	0.0655924	0.582637	499.998	317.728	325.639	298.512	315.78	307.83	Cyr61	protein_coding
ENSMUSG00000006344	0.171063	0.0661085	0.58299	600.207	685.568	579.384	558.754	557.672	511.217	Ggt5	protein_coding
ENSMUSG00000021281	0.243792	0.0658111	0.58299	372.65	456.334	583.613	276.4	343.927	483.732	Tnfaip2	protein_coding
ENSMUSG00000021760	-0.259136	0.0661434	0.58299	69.9372	71.4355	124.758	103.756	140.738	123.132	Gpx8	protein_coding
ENSMUSG00000021866	0.258219	0.0657635	0.58299	146.137	121.547	250.573	131.822	116.108	131.927	Anxa11	protein_coding
ENSMUSG00000023033	-0.257074	0.066028	0.58299	54.2796	65.0383	28.5463	80.7939	97.6367	48.3732	Scn8a	protein_coding
ENSMUSG00000023909	-0.256601	0.0658847	0.58299	75.1563	71.4355	75.0661	118.214	103.794	75.858	Paqr4	protein_coding
ENSMUSG00000025503	0.159214	0.0660864	0.58299	754.695	778.327	760.177	733.098	621.004	672.828	Taldo1	protein_coding
ENSMUSG00000032812	0.160763	0.066034	0.58299	3282.87	3316.95	4130.75	3086.33	3237.84	3148.66	Arap1	protein_coding
ENSMUSG00000033697	0.145849	0.0661026	0.58299	2974.94	2543.96	2778.5	2596.46	2538.55	2291.13	Arhgap39	protein_coding
ENSMUSG00000062397	-0.159177	0.0657981	0.58299	1079.33	1186.68	971.63	1164.28	1188.35	1311.57	Zfp706	protein_coding
ENSMUSG00000004937	0.174193	0.0662679	0.583092	510.437	464.864	518.062	460.1	415.176	424.365	Sgta	protein_coding
ENSMUSG00000034354	0.145676	0.0662612	0.583092	2516.69	2250.75	2535.33	2375.34	2091.71	2070.15	Mtmr3	protein_coding
ENSMUSG00000073492	-0.248959	0.0662986	0.583092	100.208	154.599	136.388	147.98	205.829	156.114	Gm10521	protein_coding
ENSMUSG00000002428	-0.153516	0.0664702	0.583728	1308.97	1397.79	1133.39	1456.84	1479.5	1381.94	Hltf	protein_coding
ENSMUSG00000031661	-0.26029	0.0666052	0.583728	35.4905	39.4495	60.2643	74.8407	65.9707	54.9696	Nkd1	protein_coding
ENSMUSG00000031827	0.125925	0.066612	0.583728	2787.05	2953.38	2773.22	2633.03	2454.99	2670.42	Cotl1	protein_coding
ENSMUSG00000033904	-0.203471	0.066472	0.583728	339.247	310.265	293.921	386.96	415.176	317.724	Ccp110	protein_coding
ENSMUSG00000045752	0.227111	0.0665723	0.583728	419.623	393.429	581.498	306.166	396.704	427.663	Tssc4	protein_coding
ENSMUSG00000076431	-0.162237	0.0666583	0.583728	1339.24	1614.23	1281.41	1501.92	1636.07	1667.78	Sox4	protein_coding
ENSMUSG00000030386	-0.226469	0.0667517	0.584125	251.565	358.244	232.599	316.372	374.714	348.507	Zfp606	protein_coding
ENSMUSG00000038530	-0.251982	0.0668488	0.584555	123.173	97.0244	183.965	161.588	180.32	193.493	Rgs4	protein_coding
[truncated: 37,531 more rows]

## Sheet: 5 weeks DEGs after down-sizing
	sample	dataset	DEG		htseq-count
			up	down	het1	het2	het3	wt1	wt2	wt3
[truncated: 7 more rows]
