# Supplementary material for: Transcriptome analysis of microglia in a mouse model of Rett syndrome: differential expression of genes associated with microglia/macrophage activation and cellular stress
Source: Mol Autism. 2017 Mar 29;8:17. doi: 10.1186/s13229-017-0134-z (PMC5372344; doi:10.1186/s13229-017-0134-z)
Supplement: Supplementary file 6 — Enrichment analysis of DEGs using the ToppGene suite. 5-week down-regulated DEGs (sheet 1); 5-week up-regulated DEGs (sheet 2); 24-week down-regulated DEGs (sheet 3); and 24-week up-regulated DEGs (sheet 4). (XLSX 7206 kb) [file 13229_2017_134_MOESM6_ESM.xlsx]

## Sheet: down 5 weeks
Category	ID	Name	Source	p-value	q-value Bonferroni	q-value FDR B&H	q-value FDR B&Y	Hit Count in Query List	Hit Count in Genome	Hit in Query List
GO: Molecular Function	GO:0055131	C3HC4-type RING finger domain binding		1.674e-06	0.001622	0.0008212	0.006121	4	6	DNAJA1,HSPA1A,HSPA8,KCNH2
GO: Molecular Function	GO:0005201	extracellular matrix structural constituent		1.695e-06	0.001642	0.0008212	0.006121	10	78	FBN1,MGP,COL1A2,COL4A5,COL9A3,COL12A1,PRELP,LAMA1,TINAGL1,DSPP
GO: Molecular Function	GO:0008201	heparin binding		2.827e-06	0.002739	0.000913	0.006806	14	167	CEL,PLA2G5,SFRP1,VTN,ADAMTS1,APLP1,PRELP,SOD3,BMP7,PTPRF,NOV,ECM2,PCOLCE2,PCOLCE
GO: Molecular Function	GO:0005518	collagen binding		6.962e-06	0.006746	0.001687	0.01257	9	72	ANTXR1,VTN,ITGA3,DDR1,DSPP,ECM2,SERPINH1,PCOLCE2,PCOLCE
GO: Molecular Function	GO:0005539	glycosaminoglycan binding		1.487e-05	0.01441	0.002881	0.02148	15	219	CEL,PLA2G5,SFRP1,VTN,ADAMTS1,APLP1,PRELP,SOD3,SPOCK2,BMP7,PTPRF,NOV,ECM2,PCOLCE2,PCOLCE
GO: Molecular Function	GO:0046943	carboxylic acid transmembrane transporter activity		6.385e-05	0.06187	0.008863	0.06606	11	141	PDPN,SLC26A7,SLC6A20,SLC6A17,SERINC2,SLC16A12,SLCO1C1,SLC38A3,OCA2,SLC16A4,SLC16A8
GO: Molecular Function	GO:0005215	transporter activity		6.697e-05	0.06489	0.008863	0.06606	44	1294	RAMP2,SLC22A17,ABCB1,TMEM38A,FXYD1,STEAP1,VLDLR,FOLR1,APOD,AQP1,SLC2A1,SLC4A2,SLC6A2,PDPN,IGF2R,SLC26A7,SLC6A20,SLC2A12,CYB561,ATP5G1,ATP5I,SLC6A17,SERINC2,PTGDS,STEAP2,SLC16A12,ITPR1,SLC13A4,KCNA3,SLCO1C1,KCNH2,SLC5A6,KCNJ13,KCNK1,STRA6,SLC38A3,SLC29A4,ANO1,OCA2,ATP10A,SLC16A4,SLC47A1,TRPV4,SLC16A8
GO: Molecular Function	GO:0005342	organic acid transmembrane transporter activity		7.728e-05	0.07489	0.008863	0.06606	11	144	PDPN,SLC26A7,SLC6A20,SLC6A17,SERINC2,SLC16A12,SLCO1C1,SLC38A3,OCA2,SLC16A4,SLC16A8
GO: Molecular Function	GO:0051183	vitamin transporter activity		8.232e-05	0.07977	0.008863	0.06606	5	25	FOLR1,SLC2A1,PDPN,SLC5A6,STRA6
GO: Molecular Function	GO:0004089	carbonate dehydratase activity		9.935e-05	0.09627	0.009408	0.07013	4	14	CA14,CA2,CA12,CA13
GO: Molecular Function	GO:1901681	sulfur compound binding		0.0001068	0.1035	0.009408	0.07013	15	260	CEL,ACACB,PLA2G5,SFRP1,VTN,ADAMTS1,APLP1,PRELP,SOD3,BMP7,PTPRF,NOV,ECM2,PCOLCE2,PCOLCE
GO: Molecular Function	GO:0051082	unfolded protein binding		0.0001243	0.1205	0.009738	0.07259	9	103	TUBB4B,DNAJA1,HSPA1A,HSPA2,HSPA8,HSP90AA1,DNAJB1,SCG5,SERPINH1
GO: Molecular Function	GO:0015291	secondary active transmembrane transporter activity		0.0001348	0.1306	0.009738	0.07259	14	236	SLC4A2,SLC6A2,SLC26A7,SLC6A20,SLC2A12,SLC6A17,SLC16A12,SLC13A4,SLCO1C1,SLC5A6,SLC38A3,SLC16A4,SLC47A1,SLC16A8
GO: Molecular Function	GO:0008509	anion transmembrane transporter activity		0.0001407	0.1363	0.009738	0.07259	16	297	SLC22A17,FXYD1,SLC4A2,PDPN,SLC26A7,SLC6A20,SLC6A17,SERINC2,SLC16A12,SLC13A4,SLCO1C1,SLC38A3,ANO1,OCA2,SLC16A4,SLC16A8
GO: Molecular Function	GO:0008514	organic anion transmembrane transporter activity		0.0001596	0.1546	0.01031	0.07685	12	183	SLC22A17,PDPN,SLC26A7,SLC6A20,SLC6A17,SERINC2,SLC16A12,SLCO1C1,SLC38A3,OCA2,SLC16A4,SLC16A8
GO: Molecular Function	GO:0022857	transmembrane transporter activity		0.0002946	0.2855	0.01711	0.1275	35	1014	SLC22A17,ABCB1,TMEM38A,FXYD1,STEAP1,AQP1,SLC2A1,SLC4A2,SLC6A2,PDPN,SLC26A7,SLC6A20,SLC2A12,CYB561,ATP5G1,ATP5I,SLC6A17,SERINC2,SLC16A12,ITPR1,SLC13A4,KCNA3,SLCO1C1,KCNH2,SLC5A6,KCNJ13,KCNK1,SLC38A3,SLC29A4,ANO1,OCA2,SLC16A4,SLC47A1,TRPV4,SLC16A8
GO: Molecular Function	GO:0031995	insulin-like growth factor II binding		0.0003277	0.3175	0.01711	0.1275	3	8	IGF2R,IGFBP2,IGFBP3
GO: Molecular Function	GO:0015293	symporter activity		0.0003337	0.3233	0.01711	0.1275	10	143	SLC6A2,SLC6A20,SLC2A12,SLC6A17,SLC16A12,SLC13A4,SLC5A6,SLC38A3,SLC16A4,SLC16A8
GO: Molecular Function	GO:0038024	cargo receptor activity		0.0003354	0.325	0.01711	0.1275	7	71	SBSPON,VLDLR,VTN,FOLR1,LSR,SCARA5,TINAGL1
GO: Molecular Function	GO:0050839	cell adhesion molecule binding		0.0005377	0.521	0.02605	0.1942	12	209	TBC1D2,FBN1,NDRG1,CX3CL1,VCAM1,EZR,VTN,ITGA3,NOS3,NOV,ECM2,CDH1
GO: Molecular Function	GO:0015171	amino acid transmembrane transporter activity		0.0006955	0.6739	0.03179	0.2369	7	80	PDPN,SLC6A20,SLC6A17,SERINC2,SLC16A12,SLC38A3,OCA2
GO: Molecular Function	GO:0008200	ion channel inhibitor activity		0.0007217	0.6993	0.03179	0.2369	5	39	RSC1A1,LYNX1,ITPR1,NEDD4,CAV1
GO: Molecular Function	GO:0022891	substrate-specific transmembrane transporter activity		0.0007548	0.7314	0.0318	0.237	32	946	SLC22A17,TMEM38A,FXYD1,AQP1,SLC2A1,SLC4A2,SLC6A2,PDPN,SLC26A7,SLC6A20,SLC2A12,ATP5G1,ATP5I,SLC6A17,SERINC2,SLC16A12,ITPR1,SLC13A4,KCNA3,SLCO1C1,KCNH2,SLC5A6,KCNJ13,KCNK1,SLC38A3,SLC29A4,ANO1,OCA2,SLC16A4,SLC47A1,TRPV4,SLC16A8
GO: Molecular Function	GO:0015075	ion transmembrane transporter activity		0.0008596	0.833	0.03181	0.2371	30	873	SLC22A17,TMEM38A,FXYD1,AQP1,SLC4A2,SLC6A2,PDPN,SLC26A7,SLC6A20,SLC2A12,ATP5G1,ATP5I,SLC6A17,SERINC2,SLC16A12,ITPR1,SLC13A4,KCNA3,SLCO1C1,KCNH2,SLC5A6,KCNJ13,KCNK1,SLC38A3,ANO1,OCA2,SLC16A4,SLC47A1,TRPV4,SLC16A8
GO: Molecular Function	GO:0016248	channel inhibitor activity		0.0009114	0.8831	0.03181	0.2371	5	41	RSC1A1,LYNX1,ITPR1,NEDD4,CAV1
GO: Molecular Function	GO:0015129	lactate transmembrane transporter activity		0.0009264	0.8977	0.03181	0.2371	3	11	SLC16A12,SLC16A4,SLC16A8
GO: Molecular Function	GO:0016801	hydrolase activity, acting on ether bonds		0.0009264	0.8977	0.03181	0.2371	3	11	EPHX1,EPHX2,AHCYL2
GO: Molecular Function	GO:0016723	oxidoreductase activity, oxidizing metal ions, NAD or NADP as acceptor		0.0009264	0.8977	0.03181	0.2371	3	11	STEAP1,CYB561,STEAP2
GO: Molecular Function	GO:0022892	substrate-specific transporter activity		0.000969	0.9389	0.03181	0.2371	36	1125	RAMP2,SLC22A17,TMEM38A,FXYD1,VLDLR,APOD,AQP1,SLC2A1,SLC4A2,SLC6A2,PDPN,SLC26A7,SLC6A20,SLC2A12,ATP5G1,ATP5I,SLC6A17,SERINC2,SLC16A12,ITPR1,SLC13A4,KCNA3,SLCO1C1,KCNH2,SLC5A6,KCNJ13,KCNK1,SLC38A3,SLC29A4,ANO1,OCA2,ATP10A,SLC16A4,SLC47A1,TRPV4,SLC16A8
GO: Molecular Function	GO:1901618	organic hydroxy compound transmembrane transporter activity		0.0009849	0.9543	0.03181	0.2371	6	62	AQP1,SLC6A2,SLC16A12,SLCO1C1,SLC16A4,SLC16A8
GO: Molecular Function	GO:0005102	receptor binding		0.001138	1	0.03557	0.2652	47	1607	IL34,EPHX2,CEL,TTR,SLC9A3R2,TUBB4B,KL,FBN1,EFEMP1,PPP1R1B,PLA2G5,FLRT2,DNAJA1,HSPA1A,CX3CL1,HSPA8,VCAM1,HSP90AA1,SEMA3F,AMH,SFRP1,VTN,APLP1,AQP1,CRHR2,IGFBP2,PDGFD,FAM132A,C8orf4,LAMA1,SEMA3G,ITGA3,NEDD4,BMP6,BMP7,PTPN14,PTPRF,SEMA3B,NOV,TMED1,ECM2,TNS2,CAV1,CXCL2,GDF7,ANGPTL2,CD8A
GO: Molecular Function	GO:0022804	active transmembrane transporter activity		0.001259	1	0.03813	0.2842	16	363	ABCB1,SLC4A2,SLC6A2,SLC26A7,SLC6A20,SLC2A12,SLC6A17,SLC16A12,SLC13A4,SLCO1C1,SLC5A6,SLC38A3,SLC29A4,SLC16A4,SLC47A1,SLC16A8
GO: Molecular Function	GO:0019838	growth factor binding		0.001321	1	0.0388	0.2892	9	142	ACVRL1,KL,COL1A2,VASN,IGF2R,IGFBP2,IGFBP3,NOV,DUSP1
GO: Molecular Function	GO:0005520	insulin-like growth factor binding		0.001657	1	0.04587	0.3419	4	28	IGF2R,IGFBP2,IGFBP3,NOV
GO: Molecular Function	GO:0045499	chemorepellent activity		0.001657	1	0.04587	0.3419	4	28	FLRT2,SEMA3F,SEMA3G,SEMA3B
GO: Molecular Function	GO:0032403	protein complex binding		0.001756	1	0.04726	0.3523	34	1080	PCSK2,CEBPA,CEL,ACVRL1,FBN1,NDRG1,ANTXR1,CX3CL1,HSPA8,CNN3,VCAM1,HSP90AA1,EZR,EPS8L2,SHROOM3,VTN,ID1,PLK2,GAPDH,ITGA3,ITPR1,PTPRF,NOV,DDR1,KRT8,SYNM,DSPP,ECM2,CAPN6,SERPINH1,TRPV4,PCOLCE2,CASC1,PCOLCE
GO: Molecular Function	GO:0003779	actin binding		0.001821	1	0.04768	0.3554	17	412	ANTXR1,CNN3,EZR,EPS8L2,SHROOM3,MYH7B,MYRIP,PARVA,SNTB1,MYH7,MYLK,MYO5C,TAGLN,NOS3,GSN,CLMN,TRPV4
GO: Biological Process	GO:0030198	extracellular matrix organization		1.637e-10	7.9e-07	4.216e-07	3.819e-06	28	354	THSD4,RAMP2,TTR,FBN1,ANTXR1,FLRT2,MMP15,HSPA8,VCAM1,COL1A2,COL4A5,COL9A3,COL12A1,VTN,APLP1,SPINT2,ADAMTSL2,LAMA1,SPOCK2,ITGA3,DDR1,DSPP,ECM2,SERPINH1,GSN,LOXL1,CDH1,PHLDB2
GO: Biological Process	GO:0043062	extracellular structure organization		1.747e-10	8.431e-07	4.216e-07	3.819e-06	28	355	THSD4,RAMP2,TTR,FBN1,ANTXR1,FLRT2,MMP15,HSPA8,VCAM1,COL1A2,COL4A5,COL9A3,COL12A1,VTN,APLP1,SPINT2,ADAMTSL2,LAMA1,SPOCK2,ITGA3,DDR1,DSPP,ECM2,SERPINH1,GSN,LOXL1,CDH1,PHLDB2
GO: Biological Process	GO:0030030	cell projection organization		7.245e-09	3.496e-05	1.165e-05	0.0001056	59	1427	CCDC114,MATN2,TBC1D2,KLF4,EHD3,TNFRSF12A,UBB,EFEMP1,CFAP126,WDR35,FLRT2,IQUB,HSP90AA1,FOXJ1,SEMA3F,EZR,VLDLR,EPS8L2,SFRP1,RHOD,ADAMTS1,FOLR1,PODXL,ID1,TMEM107,APOD,AQP1,SPAG6,MT3,PRELP,PARVA,CNTNAP2,PLK2,MYLK,TMEM237,TTC21A,LAMA1,SEMA3G,LRRC70,ITGA3,NEDD4,BMP7,STX3,PTPRF,SEMA3B,DNAH9,DDR1,RSPH4A,KALRN,ECM2,CAV1,GSN,OTX2,GDF7,LMX1A,CLMN,TRPV4,CDH1,TCTN2
GO: Biological Process	GO:0072359	circulatory system development		1.492e-08	7.201e-05	1.257e-05	0.0001139	48	1062	RAMP2,ACACB,ACVRL1,KLF4,TNFRSF12A,FBN1,YAP1,ANTXR1,FLRT2,CX3CL1,VCAM1,COL1A2,FOXJ1,VLDLR,SFRP1,ADAMTS1,FOLR1,ID1,ID3,APOD,AQP1,ADGRA2,CRHR2,PLCD3,PDPN,MSX1,PDGFD,PARVA,STARD13,MYH7,MYLK,LAMA1,ITGA3,NEDD4,BMP7,PTPN14,APOLD1,STRA6,NOS3,NOV,GPR4,CAV1,LEPR,LLGL2,LMNA,LOXL1,MMRN2,PLCE1
GO: Biological Process	GO:0072358	cardiovascular system development		1.492e-08	7.201e-05	1.257e-05	0.0001139	48	1062	RAMP2,ACACB,ACVRL1,KLF4,TNFRSF12A,FBN1,YAP1,ANTXR1,FLRT2,CX3CL1,VCAM1,COL1A2,FOXJ1,VLDLR,SFRP1,ADAMTS1,FOLR1,ID1,ID3,APOD,AQP1,ADGRA2,CRHR2,PLCD3,PDPN,MSX1,PDGFD,PARVA,STARD13,MYH7,MYLK,LAMA1,ITGA3,NEDD4,BMP7,PTPN14,APOLD1,STRA6,NOS3,NOV,GPR4,CAV1,LEPR,LLGL2,LMNA,LOXL1,MMRN2,PLCE1
GO: Biological Process	GO:0007155	cell adhesion		1.682e-08	8.116e-05	1.257e-05	0.0001139	61	1535	CEL,EFS,ACVRL1,KLF4,TNFRSF12A,MYL9,ANTXR1,FLRT2,CX3CL1,VCAM1,HSP90AA1,FOXJ1,EZR,KIAA1462,SFRP1,COL12A1,VTN,COL17A1,RHOD,PODXL,ID1,APLP1,APOD,PDPN,IGFBP2,SPINT2,PARVA,CNTNAP2,PDE5A,ZBTB16,HSPH1,LAMA1,PERP,MPDZ,SPOCK2,ISLR,ITGA3,FREM1,NEDD4,TINAGL1,BMP7,STX3,GADD45G,PTPRF,NOV,CDON,AMIGO2,DDR1,ECM2,ESAM,CAV1,LEPR,CLDN2,CLDN1,GSN,CLDN9,CD8A,KIRREL,TRPV4,CDH1,PHLDB2
GO: Biological Process	GO:0006928	movement of cell or subcellular component		2.036e-08	9.825e-05	1.257e-05	0.0001139	70	1888	CCDC114,MATN2,ACVRL1,KLF4,TNFRSF12A,TUBB4B,UBB,EFEMP1,WDR35,FLRT2,FXYD1,DNAJA1,CX3CL1,PLTP,VCAM1,HSP90AA1,COL1A2,FOXJ1,SEMA3F,EZR,SFRP1,VTN,RHOD,FOLR1,PODXL,MYRIP,ID1,APOD,CCDC141,AQP1,SPAG6,ADGRA2,PDPN,SPINT2,IGFBP3,PDGFD,PARVA,STARD13,MYH7,MYLK,TTC21A,LAMA1,SEMA3G,ITGA3,BMP7,PTPRF,KCNH2,SEMA3B,DNAH9,NOS3,WWC1,NOV,DDR1,RSPH4A,ARHGEF5,ESAM,CAV1,CXCL2,GSN,THBD,OTX2,GDF7,LMNA,LMX1A,MMRN2,TRPV4,CASC…
GO: Biological Process	GO:0022610	biological adhesion		2.238e-08	0.000108	1.257e-05	0.0001139	61	1547	CEL,EFS,ACVRL1,KLF4,TNFRSF12A,MYL9,ANTXR1,FLRT2,CX3CL1,VCAM1,HSP90AA1,FOXJ1,EZR,KIAA1462,SFRP1,COL12A1,VTN,COL17A1,RHOD,PODXL,ID1,APLP1,APOD,PDPN,IGFBP2,SPINT2,PARVA,CNTNAP2,PDE5A,ZBTB16,HSPH1,LAMA1,PERP,MPDZ,SPOCK2,ISLR,ITGA3,FREM1,NEDD4,TINAGL1,BMP7,STX3,GADD45G,PTPRF,NOV,CDON,AMIGO2,DDR1,ECM2,ESAM,CAV1,LEPR,CLDN2,CLDN1,GSN,CLDN9,CD8A,KIRREL,TRPV4,CDH1,PHLDB2
GO: Biological Process	GO:0001944	vasculature development		2.345e-08	0.0001131	1.257e-05	0.0001139	36	680	RAMP2,ACVRL1,KLF4,TNFRSF12A,YAP1,ANTXR1,CX3CL1,COL1A2,SFRP1,ADAMTS1,FOLR1,ID1,APOD,AQP1,ADGRA2,CRHR2,PLCD3,PDPN,PDGFD,PARVA,STARD13,MYLK,LAMA1,NEDD4,BMP7,PTPN14,APOLD1,STRA6,NOS3,NOV,GPR4,CAV1,LEPR,LLGL2,LOXL1,MMRN2
GO: Biological Process	GO:0048646	anatomical structure formation involved in morphogenesis		3.314e-08	0.0001599	1.599e-05	0.0001448	54	1304	RAMP2,CCDC114,TBC1D2,ACVRL1,KLF4,EHD3,TNFRSF12A,WDR35,MMP15,CX3CL1,FOXJ1,SHROOM3,SFRP1,COL12A1,VTN,ADAMTS1,FOLR1,PODXL,ID1,TMEM107,APOD,AQP1,SPAG6,ADGRA2,CRHR2,PLCD3,PDPN,MSX1,SPINT2,PARVA,STARD13,TMEM237,PERP,ITGA3,BMP7,PTPN14,APOLD1,STRA6,NOS3,NOV,CDON,GPR4,KRT8,RSPH4A,DSPP,DUSP1,CAV1,LEPR,OTX2,GDF7,MMRN2,CDH1,PHLDB2,TCTN2
GO: Biological Process	GO:0009628	response to abiotic stimulus		6.11e-08	0.0002948	2.68e-05	0.0002428	51	1219	RAMP2,UBB,NDRG1,YAP1,PPP1R1B,RAD54B,MME,DNAJA1,HSPA1A,CX3CL1,HSPA2,HSPA8,VCAM1,HSP90AA1,DNAJB1,VLDLR,SFRP1,VASN,FOS,FOSB,AQP1,SLC2A1,MT3,IGFBP2,SCARA5,CNTNAP2,SOD3,MYLK,HSPH1,C8orf4,ITPR1,NEDD4,BMP6,BMP7,APOLD1,STK39,STRA6,NOS3,SLC38A3,HSPB8,CA2,GPR4,KRT8,DUSP1,ANO1,CAV1,MYOF,THBD,LMNA,TIMP3,TRPV4
GO: Biological Process	GO:0014070	response to organic cyclic compound		7.156e-08	0.0003453	2.877e-05	0.0002606	46	1047	EPHX1,RAMP2,CEBPA,ACACB,KLF4,PLA2G5,MMP15,DNAJA1,VCAM1,HSP90AA1,EZR,AMH,SFRP1,KLF6,ADAMTS1,FOLR1,FOS,FOSB,ID1,ID3,APLP1,HID1,NR1D1,AQP1,CRHR2,IGFBP2,PAQR5,BCHE,PTGDS,ITPR1,NEDD4,BMP6,BMP7,KLF9,KCNK1,NQO1,NOS3,NR1D2,CA2,KALRN,DUSP1,CAV1,GSN,THBD,TIMP3,CDH1
GO: Biological Process	GO:0001568	blood vessel development		8.774e-08	0.0004234	3.257e-05	0.000295	34	653	RAMP2,ACVRL1,KLF4,TNFRSF12A,YAP1,ANTXR1,CX3CL1,COL1A2,SFRP1,ADAMTS1,FOLR1,ID1,APOD,AQP1,ADGRA2,CRHR2,PLCD3,PDGFD,PARVA,STARD13,MYLK,LAMA1,NEDD4,BMP7,APOLD1,STRA6,NOS3,NOV,GPR4,CAV1,LEPR,LLGL2,LOXL1,MMRN2
GO: Biological Process	GO:1901700	response to oxygen-containing compound		5.413e-07	0.002612	0.0001865	0.00169	59	1615	RAMP2,TMEM27,KLF4,MEST,KL,FBN1,RRAGD,YAP1,PLA2G5,MMP15,VCAM1,COL1A2,EZR,VLDLR,SFRP1,KLF6,ADAMTS1,FOLR1,FOS,FOSB,ID1,ID3,APLP1,HID1,APOD,NR1D1,AQP1,CRHR2,PIM3,MT3,IGF2R,IGFBP2,PDGFD,FAM132A,SOD3,ILDR2,HSPH1,BCHE,ITPR1,BMP6,BMP7,PTPRF,KLF9,NQO1,NOS3,CA2,KRT8,KALRN,DUSP1,ANO1,CAV1,CXCL2,LEPR,GSN,THBD,TIMP3,LOXL1,TRPV4,CDH1
GO: Biological Process	GO:0040011	locomotion		6.212e-07	0.002997	0.0001986	0.001799	62	1740	MATN2,ACVRL1,KLF4,TNFRSF12A,EFEMP1,FLRT2,DNAJA1,HSPA1A,CX3CL1,PLTP,VCAM1,HSP90AA1,COL1A2,FOXJ1,SEMA3F,EZR,SFRP1,VTN,RHOD,FOLR1,PODXL,ID1,APOD,CCDC141,AQP1,SPAG6,ADGRA2,PDPN,SPINT2,IGFBP3,PDGFD,PARVA,STARD13,MYLK,LAMA1,SEMA3G,ITGA3,NEDD4,BMP7,STX3,PTPRF,SEMA3B,NOS3,WWC1,NOV,DDR1,ARHGEF5,ESAM,CAV1,CXCL2,CLDN1,GSN,THBD,OTX2,GDF7,LMNA,LMX1A,MMRN2,TRPV4,CDH1,SLC16A8,PHLDB2
GO: Biological Process	GO:0009719	response to endogenous stimulus		6.587e-07	0.003178	0.0001986	0.001799	62	1743	RAMP2,ACVRL1,KLF4,UBB,KL,FBN1,RRAGD,PPP1R1B,PLA2G5,FLRT2,MMP15,DNAJA1,VCAM1,HSP90AA1,COL1A2,EZR,VLDLR,SFRP1,KLF6,ADAMTS1,FOLR1,VASN,FOS,FOSB,ID1,APLP1,NR1D1,AQP1,CRHR2,MSX1,MT3,IGFBP2,PDGFD,FAM132A,ADAMTSL2,PAQR5,BCHE,ITGA3,PTGDS,STEAP2,ITPR1,NEDD4,BMP6,BMP7,PTPRF,KLF9,KCNK1,NQO1,NOS3,NR1D2,CA2,KALRN,DUSP1,CAV1,LEPR,GSN,THBD,OTX2,GDF7,TIMP3,TRPV4,CDH1
GO: Biological Process	GO:0015711	organic anion transport		7.296e-07	0.00352	0.0002071	0.001876	26	462	ACACB,TMEM27,CA14,SLC22A17,PLA2G5,FOLR1,AQP1,SLC2A1,SLC4A2,PDPN,SLC26A7,SLC6A20,SLC6A17,SERINC2,SLC16A12,SLCO1C1,PER2,SLC5A6,SLC38A3,CA2,CA12,CA13,OCA2,ATP10A,SLC16A4,SLC16A8
GO: Biological Process	GO:0042886	amide transport		1.177e-06	0.005681	0.0003156	0.002859	23	385	TMEM27,SFRP1,FOLR1,MYRIP,NR1D1,AQP1,SLC2A1,CRHR2,PDPN,PIM3,FAM132A,ILDR2,C8orf4,ITPR1,BMP7,PER2,SLC5A6,SLC38A3,CA2,NOV,ANO1,LEPR,TRPV4
GO: Biological Process	GO:0006811	ion transport		1.51e-06	0.007286	0.0003444	0.00312	58	1627	RAMP2,ACACB,TMEM27,CA14,SLC22A17,ABCB1,UBB,TMEM38A,PLA2G5,FXYD1,HSPA2,STEAP1,FOLR1,CACHD1,AQP1,SLC2A1,CRHR2,SLC4A2,SLC6A2,PDPN,MT3,SLC26A7,SCARA5,SLC6A20,SLC2A12,ATP5G1,ATP5I,MYLK,SLC6A17,SERINC2,STEAP2,SLC16A12,ITPR1,NEDD4,SLC13A4,KCNA3,SLCO1C1,PER2,KCNH2,SLC5A6,KCNJ13,KCNK1,STK39,DMPK,NOS3,SLC38A3,CA2,CA12,ANO1,CA13,OCA2,CAV1,CXCL2,ATP10A,SLC16A4,SLC47A1,TRPV4,SLC16A8
GO: Biological Process	GO:0051674	localization of cell		1.557e-06	0.007515	0.0003444	0.00312	53	1433	MATN2,ACVRL1,KLF4,TNFRSF12A,EFEMP1,FLRT2,DNAJA1,CX3CL1,PLTP,VCAM1,HSP90AA1,COL1A2,FOXJ1,SEMA3F,SFRP1,VTN,RHOD,FOLR1,PODXL,ID1,APOD,CCDC141,AQP1,SPAG6,ADGRA2,PDPN,SPINT2,IGFBP3,PDGFD,PARVA,STARD13,MYLK,LAMA1,SEMA3G,ITGA3,PTPRF,SEMA3B,NOS3,WWC1,NOV,DDR1,ARHGEF5,ESAM,CAV1,CXCL2,GSN,THBD,LMNA,MMRN2,TRPV4,CDH1,SLC16A8,PHLDB2
GO: Biological Process	GO:0048870	cell motility		1.557e-06	0.007515	0.0003444	0.00312	53	1433	MATN2,ACVRL1,KLF4,TNFRSF12A,EFEMP1,FLRT2,DNAJA1,CX3CL1,PLTP,VCAM1,HSP90AA1,COL1A2,FOXJ1,SEMA3F,SFRP1,VTN,RHOD,FOLR1,PODXL,ID1,APOD,CCDC141,AQP1,SPAG6,ADGRA2,PDPN,SPINT2,IGFBP3,PDGFD,PARVA,STARD13,MYLK,LAMA1,SEMA3G,ITGA3,PTPRF,SEMA3B,NOS3,WWC1,NOV,DDR1,ARHGEF5,ESAM,CAV1,CXCL2,GSN,THBD,LMNA,MMRN2,TRPV4,CDH1,SLC16A8,PHLDB2
GO: Biological Process	GO:0007167	enzyme linked receptor protein signaling pathway		1.57e-06	0.007577	0.0003444	0.00312	42	1021	ACVRL1,CSRNP1,UBB,KL,FBN1,EFEMP1,FLRT2,HSP90AA1,COL1A2,COL4A5,SFRP1,VTN,FOLR1,VASN,FOS,ID1,APOD,ADGRA2,MSX1,MT3,IGF2R,IGFBP2,IGFBP3,PDGFD,FAM132A,ADAMTSL2,ITGA3,GFRA2,NEDD4,BMP6,BMP7,PTPRF,NOV,DDR1,KALRN,CAV1,MYOF,OTX2,GDF7,CD8A,MMRN2,PLCE1
GO: Biological Process	GO:0071363	cellular response to growth factor stimulus		1.716e-06	0.008278	0.0003599	0.00326	31	643	RAMP2,ACVRL1,KLF4,UBB,KL,FBN1,FLRT2,VCAM1,COL1A2,SFRP1,VTN,FOLR1,VASN,FOS,ID1,ADGRA2,MSX1,MT3,PDGFD,ADAMTSL2,ITGA3,NEDD4,BMP6,BMP7,PTPRF,NOS3,CAV1,MYOF,OTX2,GDF7,MMRN2
GO: Biological Process	GO:0090287	regulation of cellular response to growth factor stimulus		1.811e-06	0.008737	0.000364	0.003298	18	256	ACVRL1,UBB,FBN1,SFRP1,VTN,FOLR1,VASN,ADGRA2,MSX1,MT3,ADAMTSL2,ITGA3,NEDD4,PTPRF,CAV1,MYOF,OTX2,MMRN2
GO: Biological Process	GO:0048514	blood vessel morphogenesis		2.109e-06	0.01018	0.000407	0.003687	28	552	RAMP2,ACVRL1,KLF4,TNFRSF12A,YAP1,CX3CL1,SFRP1,ADAMTS1,FOLR1,ID1,APOD,AQP1,ADGRA2,CRHR2,PLCD3,PARVA,STARD13,MYLK,LAMA1,NEDD4,APOLD1,STRA6,NOS3,NOV,GPR4,CAV1,LEPR,MMRN2
GO: Biological Process	GO:0016477	cell migration		2.515e-06	0.01214	0.0004563	0.004134	49	1302	MATN2,ACVRL1,KLF4,TNFRSF12A,EFEMP1,FLRT2,CX3CL1,VCAM1,HSP90AA1,COL1A2,FOXJ1,SEMA3F,SFRP1,VTN,RHOD,FOLR1,PODXL,ID1,APOD,CCDC141,AQP1,ADGRA2,PDPN,IGFBP3,PDGFD,PARVA,STARD13,MYLK,LAMA1,SEMA3G,ITGA3,PTPRF,SEMA3B,NOS3,WWC1,NOV,DDR1,ARHGEF5,ESAM,CAV1,CXCL2,GSN,THBD,LMNA,MMRN2,TRPV4,CDH1,SLC16A8,PHLDB2
GO: Biological Process	GO:0000902	cell morphogenesis		2.553e-06	0.01232	0.0004563	0.004134	50	1341	CCDC114,MATN2,TBC1D2,EHD3,TNFRSF12A,UBB,YAP1,WDR35,ANTXR1,FLRT2,IQUB,FOXJ1,SEMA3F,EZR,VLDLR,SHROOM3,SFRP1,VASN,ID1,TMEM107,SPAG6,PDPN,MSX1,MT3,SPINT2,PRELP,PARVA,TMEM237,TTC21A,SEMA3G,LRRC70,NEDD4,BMP7,PTPRF,SEMA3B,DDR1,KRT8,RILPL2,RSPH4A,KALRN,ECM2,ATP10A,GSN,OTX2,GDF7,LMX1A,SH3D19,CDH1,PHLDB2,TCTN2
GO: Biological Process	GO:0001822	kidney development		3.107e-06	0.01499	0.0005354	0.00485	19	293	FBN1,YAP1,MME,FOXJ1,FRAS1,SFRP1,ADAMTS1,PODXL,ID3,PDGFD,ZBTB16,ITGA3,BMP6,BMP7,STRA6,CA2,GPR4,TNS2,PLCE1
GO: Biological Process	GO:0043408	regulation of MAPK cascade		3.767e-06	0.01817	0.0006267	0.005677	33	736	KLF4,UBB,KL,PLA2G5,DNAJA1,CX3CL1,EZR,SFRP1,ID1,CRHR2,MT3,IGFBP3,PDGFD,PDE5A,MAP3K21,GADD45B,HSPH1,BMP6,BMP7,GADD45G,WWC1,CDON,ARHGEF5,DUSP1,CAV1,MAP3K6,RGS3,RGS4,LEPR,GDF7,TIMP3,TRPV4,PLCE1
GO: Biological Process	GO:0042060	wound healing		4.162e-06	0.02008	0.00066	0.005979	28	572	ACVRL1,F5,EHD3,TNFRSF12A,MYL9,CX3CL1,COL1A2,VTN,KLF6,APOD,AQP1,PDPN,SCARA5,PDGFD,STARD13,MYLK,ITPR1,SERPING1,NOS3,NOV,DDR1,GPR4,CAV1,GSN,MYOF,THBD,TIMP3,PHLDB2
GO: Biological Process	GO:0070848	response to growth factor		4.241e-06	0.02046	0.00066	0.005979	31	672	RAMP2,ACVRL1,KLF4,UBB,KL,FBN1,FLRT2,VCAM1,COL1A2,SFRP1,VTN,FOLR1,VASN,FOS,ID1,ADGRA2,MSX1,MT3,PDGFD,ADAMTSL2,ITGA3,NEDD4,BMP6,BMP7,PTPRF,NOS3,CAV1,MYOF,OTX2,GDF7,MMRN2
GO: Biological Process	GO:0009408	response to heat		4.492e-06	0.02167	0.0006705	0.006074	14	171	DNAJA1,HSPA1A,HSPA2,HSPA8,HSP90AA1,DNAJB1,SCARA5,HSPH1,C8orf4,NOS3,HSPB8,ANO1,MYOF,TRPV4
GO: Biological Process	GO:0006820	anion transport		4.586e-06	0.02213	0.0006705	0.006074	30	641	ACACB,TMEM27,CA14,SLC22A17,PLA2G5,FXYD1,FOLR1,AQP1,SLC2A1,CRHR2,SLC4A2,PDPN,SLC26A7,SLC6A20,SLC6A17,SERINC2,SLC16A12,SLC13A4,SLCO1C1,PER2,SLC5A6,SLC38A3,CA2,CA12,ANO1,CA13,OCA2,ATP10A,SLC16A4,SLC16A8
GO: Biological Process	GO:0010817	regulation of hormone levels		6.297e-06	0.03038	0.0008936	0.008095	27	552	PCSK1,PCSK2,CEL,TMEM27,TTR,ABCB1,MME,SFRP1,SCG5,MYRIP,NR1D1,AQP1,SLC2A1,CRHR2,PIM3,FAM132A,ILDR2,BCAT2,ITPR1,BMP6,SLCO1C1,PER2,NOV,ANO1,RDH5,LEPR,TRPV4
GO: Biological Process	GO:0072001	renal system development		7.353e-06	0.03548	0.001014	0.009182	19	311	FBN1,YAP1,MME,FOXJ1,FRAS1,SFRP1,ADAMTS1,PODXL,ID3,PDGFD,ZBTB16,ITGA3,BMP6,BMP7,STRA6,CA2,GPR4,TNS2,PLCE1
GO: Biological Process	GO:0071495	cellular response to endogenous stimulus		7.931e-06	0.03827	0.001024	0.009275	47	1280	RAMP2,ACVRL1,KLF4,UBB,KL,FBN1,RRAGD,FLRT2,DNAJA1,COL1A2,EZR,VLDLR,SFRP1,KLF6,ADAMTS1,FOLR1,VASN,FOS,FOSB,ID1,APLP1,NR1D1,AQP1,CRHR2,MSX1,MT3,IGFBP2,PDGFD,FAM132A,ADAMTSL2,PAQR5,ITGA3,ITPR1,NEDD4,BMP6,BMP7,PTPRF,KLF9,NOS3,NR1D2,CA2,DUSP1,CAV1,LEPR,OTX2,GDF7,CDH1
GO: Biological Process	GO:0009914	hormone transport		7.943e-06	0.03832	0.001024	0.009275	21	371	TMEM27,TTR,ABCB1,SFRP1,SCG5,MYRIP,NR1D1,AQP1,SLC2A1,CRHR2,PIM3,FAM132A,ILDR2,ITPR1,BMP6,SLCO1C1,PER2,NOV,ANO1,LEPR,TRPV4
GO: Biological Process	GO:0015670	carbon dioxide transport		8.085e-06	0.03901	0.001024	0.009275	4	8	CA14,AQP1,CA2,CA12
GO: Biological Process	GO:0001101	response to acid chemical		8.275e-06	0.03993	0.001024	0.009275	21	372	KLF4,MEST,RRAGD,YAP1,COL1A2,SFRP1,ADAMTS1,FOLR1,ID3,AQP1,IGF2R,IGFBP2,PDGFD,BCHE,BMP6,KRT8,DUSP1,GSN,TIMP3,TRPV4,CDH1
GO: Biological Process	GO:0034605	cellular response to heat		9.291e-06	0.04483	0.001121	0.01015	11	113	HSPA1A,HSPA8,HSP90AA1,DNAJB1,SCARA5,HSPH1,C8orf4,HSPB8,ANO1,MYOF,TRPV4
GO: Biological Process	GO:1901342	regulation of vasculature development		1.126e-05	0.05434	0.001325	0.01201	17	264	RAMP2,ACVRL1,KLF4,TNFRSF12A,CX3CL1,SFRP1,ADAMTS1,ID1,AQP1,ADGRA2,CRHR2,PDGFD,STARD13,BMP7,NOS3,GPR4,MMRN2
GO: Biological Process	GO:0023014	signal transduction by protein phosphorylation		1.32e-05	0.06369	0.001516	0.01374	38	963	ACVRL1,KLF4,UBB,KL,PLA2G5,DNAJA1,CX3CL1,EZR,SFRP1,ID1,CRHR2,MT3,IGFBP3,PDGFD,PDE5A,MAPK4,MAP3K21,GADD45B,HSPH1,GFRA2,BMP6,BMP7,GADD45G,KCNH2,STK39,WWC1,CDON,ARHGEF5,DUSP1,CAV1,MAP3K6,RGS3,RGS4,LEPR,GDF7,TIMP3,TRPV4,PLCE1
GO: Biological Process	GO:1901701	cellular response to oxygen-containing compound		1.379e-05	0.06653	0.001547	0.01402	39	1002	TMEM27,KLF4,KL,FBN1,RRAGD,YAP1,VCAM1,COL1A2,EZR,VLDLR,SFRP1,KLF6,ADAMTS1,FOLR1,FOS,ID1,ID3,APLP1,NR1D1,AQP1,CRHR2,PIM3,MT3,PDGFD,FAM132A,SOD3,HSPH1,ITPR1,BMP6,BMP7,PTPRF,KLF9,NQO1,NOS3,CA2,ANO1,CAV1,LEPR,CDH1
GO: Biological Process	GO:0001655	urogenital system development		1.58e-05	0.07625	0.001725	0.01562	20	358	FBN1,YAP1,MME,FOXJ1,AMH,FRAS1,SFRP1,ADAMTS1,PODXL,ID3,PDGFD,ZBTB16,ITGA3,BMP6,BMP7,STRA6,CA2,GPR4,TNS2,PLCE1
GO: Biological Process	GO:0032989	cellular component morphogenesis		1.608e-05	0.0776	0.001725	0.01562	50	1434	CCDC114,MATN2,TBC1D2,EHD3,TNFRSF12A,UBB,YAP1,WDR35,ANTXR1,FLRT2,IQUB,FOXJ1,SEMA3F,EZR,VLDLR,SHROOM3,SFRP1,VASN,ID1,TMEM107,SPAG6,PDPN,MSX1,MT3,SPINT2,PRELP,PARVA,TMEM237,TTC21A,SEMA3G,LRRC70,NEDD4,BMP7,PTPRF,SEMA3B,DDR1,KRT8,RILPL2,RSPH4A,KALRN,ECM2,ATP10A,GSN,OTX2,GDF7,LMX1A,SH3D19,CDH1,PHLDB2,TCTN2
GO: Biological Process	GO:0009611	response to wounding		1.661e-05	0.08015	0.001742	0.01578	38	973	MATN2,ACVRL1,KLF4,F5,EHD3,TNFRSF12A,MYL9,CX3CL1,COL1A2,VTN,KLF6,FOLR1,ID3,APOD,AQP1,PDPN,SCARA5,PDGFD,PDE5A,FAM132A,STARD13,MYLK,ITPR1,PTPRF,SERPING1,STK39,NOS3,NR1D2,NOV,DDR1,GPR4,CAV1,GSN,MYOF,THBD,TIMP3,TRPV4,PHLDB2
GO: Biological Process	GO:0010243	response to organonitrogen compound		1.841e-05	0.08882	0.00189	0.01712	35	867	KLF4,KL,FBN1,RRAGD,PPP1R1B,PLA2G5,VCAM1,COL1A2,EZR,VLDLR,SFRP1,KLF6,FOLR1,FOS,FOSB,ID1,APLP1,AQP1,CRHR2,PDGFD,FAM132A,BCHE,ITPR1,BMP7,PTPRF,KCNK1,CA2,KALRN,DUSP1,CAV1,GSN,THBD,TIMP3,TRPV4,CDH1
GO: Biological Process	GO:0015701	bicarbonate transport		1.914e-05	0.09236	0.001924	0.01743	7	45	CA14,AQP1,SLC4A2,SLC26A7,CA2,CA12,CA13
GO: Biological Process	GO:0048858	cell projection morphogenesis		2.043e-05	0.09857	0.002012	0.01822	36	908	CCDC114,MATN2,TBC1D2,EHD3,TNFRSF12A,UBB,WDR35,FLRT2,IQUB,FOXJ1,SEMA3F,EZR,VLDLR,ID1,TMEM107,SPAG6,MT3,PRELP,PARVA,TMEM237,TTC21A,SEMA3G,LRRC70,NEDD4,BMP7,PTPRF,SEMA3B,DDR1,RSPH4A,KALRN,ECM2,GSN,OTX2,GDF7,LMX1A,TCTN2
GO: Biological Process	GO:0072337	modified amino acid transport		2.089e-05	0.1008	0.002016	0.01826	6	31	TTR,FOLR1,PDPN,SLC16A12,SLCO1C1,SLC5A6
GO: Biological Process	GO:2000026	regulation of multicellular organismal development		2.173e-05	0.1048	0.002056	0.01862	61	1901	IL34,RAMP2,ACACB,ACVRL1,KLF4,TNFRSF12A,UBB,KL,EFEMP1,MGP,YAP1,FLRT2,CX3CL1,HSP90AA1,FOXJ1,SEMA3F,VLDLR,AMH,SFRP1,ADAMTS1,VASN,FOS,ID1,AQP1,ADGRA2,CRHR2,MSX1,MT3,PDGFD,STARD13,PLK2,ZBTB16,C8orf4,LAMA1,SEMA3G,ITGA3,NEDD4,BMP6,BMP7,PTPRF,PER2,APOLD1,SEMA3B,NOS3,NR1D2,CA2,CDON,AMIGO2,GPR4,KALRN,DSPP,CAV1,CXCL2,OTX2,GDF7,LMNA,LMX1A,MMRN2,TRPV4,CDH1,PHLDB2
GO: Biological Process	GO:0032990	cell part morphogenesis		3.304e-05	0.1594	0.003066	0.02778	36	929	CCDC114,MATN2,TBC1D2,EHD3,TNFRSF12A,UBB,WDR35,FLRT2,IQUB,FOXJ1,SEMA3F,EZR,VLDLR,ID1,TMEM107,SPAG6,MT3,PRELP,PARVA,TMEM237,TTC21A,SEMA3G,LRRC70,NEDD4,BMP7,PTPRF,SEMA3B,DDR1,RSPH4A,KALRN,ECM2,GSN,OTX2,GDF7,LMX1A,TCTN2
GO: Biological Process	GO:0048585	negative regulation of response to stimulus		4.033e-05	0.1946	0.003672	0.03326	51	1526	KLF4,PIK3IP1,SLC9A3R2,UBB,FBN1,YAP1,FLRT2,DNAJA1,HSPA1A,CX3CL1,FOXJ1,SEMA3F,EZR,SFRP1,VTN,RGS5,VASN,APOD,NR1D1,ADGRA2,CRHR2,PIM3,MT3,IGFBP2,IGFBP3,FAM132A,ADAMTSL2,HSPH1,C8orf4,SEMA3G,ITGA3,ITPR1,NEDD4,BMP7,PTPRF,SEMA3B,SERPING1,NOS3,WWC1,NOV,DUSP1,CAV1,RGS3,RGS4,LEPR,THBD,LMNA,TIMP3,MMRN2,CDH1,PHLDB2
GO: Biological Process	GO:0009266	response to temperature stimulus		4.284e-05	0.2067	0.003827	0.03467	15	236	DNAJA1,HSPA1A,HSPA2,HSPA8,HSP90AA1,DNAJB1,FOS,SCARA5,HSPH1,C8orf4,NOS3,HSPB8,ANO1,MYOF,TRPV4
GO: Biological Process	GO:1901698	response to nitrogen compound		4.631e-05	0.2234	0.004063	0.0368	37	982	KLF4,KL,FBN1,RRAGD,PPP1R1B,PLA2G5,VCAM1,COL1A2,EZR,VLDLR,SFRP1,KLF6,FOLR1,FOS,FOSB,ID1,APLP1,AQP1,CRHR2,MT3,PDGFD,FAM132A,GAPDH,BCHE,ITPR1,BMP7,PTPRF,KCNK1,CA2,KALRN,DUSP1,CAV1,GSN,THBD,TIMP3,TRPV4,CDH1
GO: Biological Process	GO:0045765	regulation of angiogenesis		4.95e-05	0.2388	0.004265	0.03864	15	239	RAMP2,ACVRL1,KLF4,TNFRSF12A,CX3CL1,SFRP1,ADAMTS1,ID1,AQP1,ADGRA2,CRHR2,STARD13,NOS3,GPR4,MMRN2
GO: Biological Process	GO:0015833	peptide transport		5.165e-05	0.2492	0.004372	0.0396	19	358	TMEM27,SFRP1,MYRIP,NR1D1,AQP1,SLC2A1,CRHR2,PIM3,FAM132A,ILDR2,C8orf4,ITPR1,BMP7,PER2,CA2,NOV,ANO1,LEPR,TRPV4
GO: Biological Process	GO:0061041	regulation of wound healing		5.303e-05	0.2559	0.004411	0.03996	11	136	TNFRSF12A,VTN,PDPN,SCARA5,MYLK,SERPING1,NOS3,CAV1,GSN,THBD,PHLDB2
GO: Biological Process	GO:0042026	protein refolding		5.8e-05	0.2799	0.004706	0.04264	5	23	HSPA1A,HSPA2,HSPA8,HSP90AA1,DNAJB1
GO: Biological Process	GO:0071705	nitrogen compound transport		5.853e-05	0.2824	0.004706	0.04264	34	880	ACACB,TMEM27,TTR,ABCB1,SFRP1,FOLR1,MYRIP,NR1D1,AQP1,SLC2A1,CRHR2,SLC6A2,PDPN,PIM3,SLC6A20,FAM132A,ILDR2,SLC6A17,C8orf4,SERINC2,SLC16A12,ITPR1,BMP7,SLCO1C1,PER2,SLC5A6,SLC38A3,SLC29A4,CA2,NOV,ANO1,OCA2,LEPR,TRPV4
GO: Biological Process	GO:0031175	neuron projection development		5.962e-05	0.2877	0.004716	0.04272	36	956	MATN2,KLF4,TNFRSF12A,UBB,EFEMP1,FLRT2,SEMA3F,EZR,VLDLR,SFRP1,ADAMTS1,FOLR1,ID1,APOD,MT3,PRELP,CNTNAP2,PLK2,LAMA1,SEMA3G,LRRC70,ITGA3,NEDD4,BMP7,STX3,PTPRF,SEMA3B,DDR1,KALRN,ECM2,OTX2,GDF7,LMX1A,CLMN,TRPV4,CDH1
GO: Biological Process	GO:0001933	negative regulation of protein phosphorylation		6.324e-05	0.3051	0.0049	0.04439	21	427	CEBPA,KLF4,PPP1R1B,FLRT2,DNAJA1,EZR,SFRP1,IGFBP3,C2orf40,GADD45B,HSPH1,GFRA2,BMP7,GADD45G,STK39,DUSP1,CAV1,RGS3,RGS4,TIMP3,KIRREL
GO: Biological Process	GO:0061302	smooth muscle cell-matrix adhesion		6.398e-05	0.3087	0.0049	0.04439	3	5	VTN,APOD,DDR1
GO: Biological Process	GO:0010035	response to inorganic substance		6.83e-05	0.3295	0.005149	0.04664	25	563	CEBPA,KLF4,NDRG1,VCAM1,KLF6,FOS,FOSB,AQP1,MT3,IGFBP2,PDGFD,SOD3,MYLK,HSPH1,NEDD4,BMP6,BMP7,NQO1,NOS3,CA2,KRT8,DUSP1,CAV1,GSN,CDH1
GO: Biological Process	GO:0019430	removal of superoxide radicals		7.214e-05	0.3481	0.005252	0.04758	5	24	MT3,SOD3,BMP7,NQO1,NOS3
GO: Biological Process	GO:0030334	regulation of cell migration		7.419e-05	0.358	0.005252	0.04758	30	743	ACVRL1,KLF4,EFEMP1,FLRT2,CX3CL1,SEMA3F,SFRP1,VTN,RHOD,PODXL,APOD,AQP1,ADGRA2,PDPN,IGFBP3,PDGFD,STARD13,MYLK,LAMA1,SEMA3G,ITGA3,SEMA3B,NOV,CXCL2,GSN,LMNA,MMRN2,TRPV4,CDH1,PHLDB2
GO: Biological Process	GO:0015849	organic acid transport		7.48e-05	0.3609	0.005252	0.04758	18	337	ACACB,TMEM27,PLA2G5,FXYD1,FOLR1,PDPN,SLC26A7,SLC6A20,SLC6A17,SERINC2,SLC16A12,SLCO1C1,PER2,SLC5A6,SLC38A3,OCA2,SLC16A4,SLC16A8
GO: Biological Process	GO:0001525	angiogenesis		7.505e-05	0.3621	0.005252	0.04758	22	465	RAMP2,ACVRL1,KLF4,TNFRSF12A,CX3CL1,SFRP1,ADAMTS1,ID1,APOD,AQP1,ADGRA2,CRHR2,PLCD3,PARVA,STARD13,APOLD1,NOS3,NOV,GPR4,CAV1,LEPR,MMRN2
GO: Biological Process	GO:0000165	MAPK cascade		7.51e-05	0.3624	0.005252	0.04758	35	929	KLF4,UBB,KL,PLA2G5,DNAJA1,CX3CL1,EZR,SFRP1,ID1,CRHR2,MT3,IGFBP3,PDGFD,PDE5A,MAPK4,MAP3K21,GADD45B,HSPH1,GFRA2,BMP6,BMP7,GADD45G,WWC1,CDON,ARHGEF5,DUSP1,CAV1,MAP3K6,RGS3,RGS4,LEPR,GDF7,TIMP3,TRPV4,PLCE1
GO: Biological Process	GO:0007568	aging		8.574e-05	0.4137	0.005888	0.05334	17	310	KL,RAD54B,MME,CX3CL1,VCAM1,AMH,FOS,APOD,IGFBP2,PRELP,C2orf40,NQO1,SERPING1,CAV1,GSN,LMNA,TIMP3
GO: Biological Process	GO:0090092	regulation of transmembrane receptor protein serine/threonine kinase signaling pathway		8.76e-05	0.4227	0.005888	0.05334	14	223	ACVRL1,UBB,FBN1,SFRP1,FOLR1,VASN,MSX1,ADAMTSL2,ITGA3,BMP6,BMP7,NOV,CAV1,GDF7
GO: Biological Process	GO:0051270	regulation of cellular component movement		8.787e-05	0.424	0.005888	0.05334	33	861	ACVRL1,KLF4,EFEMP1,FLRT2,FXYD1,CX3CL1,SEMA3F,SFRP1,VTN,RHOD,PODXL,APOD,AQP1,ADGRA2,PDPN,SPINT2,IGFBP3,PDGFD,STARD13,MYLK,LAMA1,SEMA3G,ITGA3,SEMA3B,NOV,CAV1,CXCL2,GSN,LMNA,MMRN2,TRPV4,CDH1,PHLDB2
GO: Biological Process	GO:0022603	regulation of anatomical structure morphogenesis		9.036e-05	0.436	0.005973	0.0541	40	1131	RAMP2,TBC1D2,ACVRL1,KLF4,TNFRSF12A,UBB,CX3CL1,FOXJ1,SEMA3F,EZR,SHROOM3,SFRP1,ADAMTS1,VASN,ID1,AQP1,ADGRA2,CRHR2,PDPN,MSX1,MT3,PARVA,STARD13,SEMA3G,NEDD4,BMP7,PTPRF,SEMA3B,NOS3,GPR4,KALRN,DSPP,ATP10A,GSN,OTX2,GDF7,SH3D19,MMRN2,CDH1,PHLDB2
GO: Biological Process	GO:0050796	regulation of insulin secretion		9.448e-05	0.4558	0.00616	0.0558	13	197	TMEM27,SFRP1,MYRIP,NR1D1,SLC2A1,CRHR2,PIM3,FAM132A,ITPR1,PER2,NOV,ANO1,LEPR
GO: Biological Process	GO:0030072	peptide hormone secretion		9.684e-05	0.4673	0.006185	0.05603	16	283	TMEM27,SFRP1,MYRIP,NR1D1,AQP1,SLC2A1,CRHR2,PIM3,FAM132A,ILDR2,ITPR1,PER2,NOV,ANO1,LEPR,TRPV4
GO: Biological Process	GO:0008285	negative regulation of cell proliferation		9.742e-05	0.47	0.006185	0.05603	29	718	CEBPA,ACVRL1,KLF4,NDRG1,FOXJ1,SFRP1,ADAMTS1,APOD,MSX1,SPINT2,IGFBP3,PDE5A,ZBTB16,BCHE,PTGDS,BMP7,PTPN14,PTPRF,PER2,KLF9,NOS3,NOV,DDR1,TNS2,CAV1,LMNA,CLMN,WDR6,CDH1
GO: Biological Process	GO:0042326	negative regulation of phosphorylation		9.91e-05	0.4782	0.006196	0.05613	22	474	CEBPA,KLF4,PIK3IP1,PPP1R1B,FLRT2,DNAJA1,EZR,SFRP1,IGFBP3,C2orf40,GADD45B,HSPH1,GFRA2,BMP7,GADD45G,STK39,DUSP1,CAV1,RGS3,RGS4,TIMP3,KIRREL
GO: Biological Process	GO:0040012	regulation of locomotion		0.0001002	0.4833	0.006196	0.05613	33	867	ACVRL1,KLF4,EFEMP1,FLRT2,CX3CL1,SEMA3F,SFRP1,VTN,RHOD,PODXL,APOD,AQP1,ADGRA2,PDPN,SPINT2,IGFBP3,PDGFD,STARD13,MYLK,LAMA1,SEMA3G,ITGA3,STX3,SEMA3B,NOV,CAV1,CXCL2,GSN,LMNA,MMRN2,TRPV4,CDH1,PHLDB2
GO: Biological Process	GO:0048545	response to steroid hormone		0.0001035	0.4993	0.006258	0.05669	25	578	RAMP2,MMP15,DNAJA1,HSP90AA1,SFRP1,FOS,FOSB,NR1D1,AQP1,CRHR2,IGFBP2,PAQR5,BCHE,PTGDS,NEDD4,BMP6,BMP7,KLF9,NQO1,NOS3,NR1D2,CA2,DUSP1,CAV1,TIMP3
GO: Biological Process	GO:2000145	regulation of cell motility		0.0001038	0.5006	0.006258	0.05669	31	794	ACVRL1,KLF4,EFEMP1,FLRT2,CX3CL1,SEMA3F,SFRP1,VTN,RHOD,PODXL,APOD,AQP1,ADGRA2,PDPN,SPINT2,IGFBP3,PDGFD,STARD13,MYLK,LAMA1,SEMA3G,ITGA3,SEMA3B,NOV,CXCL2,GSN,LMNA,MMRN2,TRPV4,CDH1,PHLDB2
GO: Biological Process	GO:0033993	response to lipid		0.0001096	0.5286	0.006474	0.05865	37	1024	RAMP2,KLF4,MEST,YAP1,MMP15,DNAJA1,VCAM1,HSP90AA1,VLDLR,SFRP1,ADAMTS1,FOS,FOSB,ID3,NR1D1,AQP1,CRHR2,IGF2R,IGFBP2,PAQR5,BCHE,PTGDS,NEDD4,BMP6,BMP7,KLF9,NQO1,NOS3,NR1D2,CA2,DUSP1,CAV1,CXCL2,THBD,TIMP3,LOXL1,TRPV4
GO: Biological Process	GO:0034329	cell junction assembly		0.00011	0.5309	0.006474	0.05865	13	200	RAMP2,ACVRL1,SFRP1,COL17A1,RHOD,APOD,LSR,OCLN,CAV1,CLDN1,TRPV4,CDH1,PHLDB2
GO: Biological Process	GO:0034330	cell junction organization		0.000117	0.5646	0.006787	0.06149	15	258	RAMP2,ACVRL1,SFRP1,COL17A1,RHOD,APOD,LSR,OCLN,PERP,CAV1,CLDN1,CLDN9,TRPV4,CDH1,PHLDB2
GO: Biological Process	GO:0034614	cellular response to reactive oxygen species		0.000121	0.5839	0.006787	0.06149	11	149	KLF4,KLF6,FOS,AQP1,MT3,PDGFD,SOD3,HSPH1,BMP7,NQO1,NOS3
GO: Biological Process	GO:0045216	cell-cell junction organization		0.0001216	0.5867	0.006787	0.06149	14	230	RAMP2,ACVRL1,SFRP1,RHOD,APOD,LSR,OCLN,PERP,CAV1,CLDN1,CLDN9,TRPV4,CDH1,PHLDB2
GO: Biological Process	GO:0060429	epithelium development		0.0001221	0.5892	0.006787	0.06149	44	1307	ACVRL1,KLF4,ABCB1,UBB,MGP,YAP1,CNN3,VCAM1,FOXJ1,EZR,FRAS1,SHROOM3,SFRP1,COL17A1,FOLR1,PODXL,ID1,ID3,TMEM107,CRHR2,PDPN,MSX1,SPINT2,ADAMTSL2,STARD13,LAMA1,BMP6,BMP7,APOLD1,TAGLN,STRA6,CA2,DDR1,GPR4,RILPL2,ARID4A,OCA2,CAV1,GSN,OTX2,LLGL2,GDF7,CDH1,PHLDB2
GO: Biological Process	GO:0071560	cellular response to transforming growth factor beta stimulus		0.0001273	0.6141	0.006787	0.06149	14	231	ACVRL1,UBB,FBN1,COL1A2,SFRP1,FOLR1,VASN,FOS,ID1,PDGFD,ADAMTSL2,ITGA3,NOS3,CAV1
GO: Biological Process	GO:0030073	insulin secretion		0.0001273	0.6141	0.006787	0.06149	14	231	TMEM27,SFRP1,MYRIP,NR1D1,SLC2A1,CRHR2,PIM3,FAM132A,ILDR2,ITPR1,PER2,NOV,ANO1,LEPR
GO: Biological Process	GO:0006812	cation transport		0.0001275	0.6151	0.006787	0.06149	39	1110	RAMP2,ACACB,ABCB1,TMEM38A,FXYD1,HSPA2,STEAP1,CACHD1,AQP1,CRHR2,SLC6A2,MT3,SCARA5,SLC6A20,SLC2A12,ATP5G1,ATP5I,MYLK,SLC6A17,SERINC2,STEAP2,ITPR1,NEDD4,SLC13A4,KCNA3,KCNH2,SLC5A6,KCNJ13,KCNK1,STK39,DMPK,NOS3,SLC38A3,ANO1,OCA2,CAV1,CXCL2,SLC47A1,TRPV4
GO: Biological Process	GO:0090087	regulation of peptide transport		0.0001285	0.6202	0.006787	0.06149	16	290	TMEM27,SFRP1,MYRIP,NR1D1,SLC2A1,CRHR2,PIM3,FAM132A,C8orf4,ITPR1,BMP7,PER2,CA2,NOV,ANO1,LEPR
GO: Biological Process	GO:0071450	cellular response to oxygen radical		0.0001308	0.6312	0.006787	0.06149	5	27	MT3,SOD3,BMP7,NQO1,NOS3
GO: Biological Process	GO:0016338	calcium-independent cell-cell adhesion via plasma membrane cell-adhesion molecules		0.0001308	0.6312	0.006787	0.06149	5	27	CX3CL1,ESAM,CLDN2,CLDN1,CLDN9
GO: Biological Process	GO:0071451	cellular response to superoxide		0.0001308	0.6312	0.006787	0.06149	5	27	MT3,SOD3,BMP7,NQO1,NOS3
GO: Biological Process	GO:0002790	peptide secretion		0.0001337	0.6453	0.006865	0.06219	16	291	TMEM27,SFRP1,MYRIP,NR1D1,AQP1,SLC2A1,CRHR2,PIM3,FAM132A,ILDR2,ITPR1,PER2,NOV,ANO1,LEPR,TRPV4
GO: Biological Process	GO:0031589	cell-substrate adhesion		0.0001462	0.7052	0.007423	0.06725	17	324	ACVRL1,TNFRSF12A,ANTXR1,VCAM1,SFRP1,VTN,COL17A1,RHOD,ID1,APOD,PARVA,SPOCK2,ITGA3,FREM1,DDR1,ECM2,PHLDB2
GO: Biological Process	GO:0008015	blood circulation		0.0001506	0.7265	0.007568	0.06856	24	557	EPHX2,RAMP2,ACVRL1,F5,KL,MME,FXYD1,CX3CL1,HSP90AA1,COL1A2,CRHR2,PDE5A,MYH7,ITPR1,PER2,KCNH2,KCNK1,SERPING1,STK39,DMPK,NOS3,CAV1,MYOF,TRPV4
GO: Biological Process	GO:0071559	response to transforming growth factor beta		0.0001524	0.7352	0.00758	0.06866	14	235	ACVRL1,UBB,FBN1,COL1A2,SFRP1,FOLR1,VASN,FOS,ID1,PDGFD,ADAMTSL2,ITGA3,NOS3,CAV1
GO: Biological Process	GO:0044092	negative regulation of molecular function		0.0001544	0.7448	0.0076	0.06885	40	1160	CEBPA,ACACB,KLF4,PIK3IP1,UBB,WFDC2,PPP1R1B,FLRT2,DNAJA1,CNN3,FOXJ1,SFRP1,VTN,SCG5,ID1,ID3,AQP1,MSX1,MT3,SPINT2,C2orf40,LYNX1,GADD45B,CHCHD10,NEDD4,BMP7,GADD45G,PTPRF,PER2,NQO1,SERPING1,STK39,NOS3,DUSP1,CAV1,SERPINH1,RGS3,RGS4,LEPR,TIMP3
GO: Biological Process	GO:0046879	hormone secretion		0.0001598	0.7712	0.00779	0.07057	18	358	TMEM27,SFRP1,SCG5,MYRIP,NR1D1,AQP1,SLC2A1,CRHR2,PIM3,FAM132A,ILDR2,ITPR1,BMP6,PER2,NOV,ANO1,LEPR,TRPV4
GO: Biological Process	GO:0003013	circulatory system process		0.0001632	0.7874	0.007824	0.07088	24	560	EPHX2,RAMP2,ACVRL1,F5,KL,MME,FXYD1,CX3CL1,HSP90AA1,COL1A2,CRHR2,PDE5A,MYH7,ITPR1,PER2,KCNH2,KCNK1,SERPING1,STK39,DMPK,NOS3,CAV1,MYOF,TRPV4
GO: Biological Process	GO:0001932	regulation of protein phosphorylation		0.0001638	0.7903	0.007824	0.07088	46	1406	IL34,CEBPA,ACVRL1,KLF4,UBB,KL,PPP1R1B,PLA2G5,FLRT2,DNAJA1,CX3CL1,HSPA2,SERTAD1,EZR,VLDLR,SFRP1,VTN,ID1,CRHR2,MT3,IGFBP3,PDGFD,C2orf40,PDE5A,MAP3K21,GADD45B,HSPH1,GFRA2,BMP6,BMP7,GADD45G,STK39,WWC1,CDON,ARHGEF5,DUSP1,CAV1,MAP3K6,RGS3,RGS4,LEPR,GDF7,TIMP3,KIRREL,TRPV4,PLCE1
GO: Biological Process	GO:0009887	animal organ morphogenesis		0.000184	0.8879	0.008705	0.07886	39	1130	CSRNP1,UBB,FBN1,EFEMP1,MGP,YAP1,FLRT2,COL1A2,FOXJ1,EZR,FRAS1,SFRP1,ADAMTS1,FOLR1,ID1,ID3,APLP1,AQP1,MSX1,PARVA,MYH7,MYLK,LAMA1,PERP,MFRP,FREM1,NEDD4,BMP6,BMP7,STRA6,CA2,CDON,DDR1,DSPP,CAV1,SERPINH1,OTX2,GDF7,CDH1
GO: Biological Process	GO:0030155	regulation of cell adhesion		0.0001867	0.9006	0.008744	0.07921	28	709	ACVRL1,KLF4,CX3CL1,VCAM1,HSP90AA1,FOXJ1,SFRP1,VTN,RHOD,PODXL,APOD,IGFBP2,SPINT2,PDE5A,ZBTB16,HSPH1,LAMA1,SPOCK2,ITGA3,BMP7,STX3,DDR1,ECM2,CAV1,GSN,TRPV4,CDH1,PHLDB2
GO: Biological Process	GO:0046942	carboxylic acid transport		0.0002023	0.9762	0.009386	0.08503	17	333	ACACB,TMEM27,PLA2G5,FOLR1,PDPN,SLC26A7,SLC6A20,SLC6A17,SERINC2,SLC16A12,SLCO1C1,PER2,SLC5A6,SLC38A3,OCA2,SLC16A4,SLC16A8
GO: Biological Process	GO:0098602	single organism cell adhesion		0.0002093	1	0.00962	0.08715	32	864	CEL,KLF4,MYL9,ANTXR1,CX3CL1,VCAM1,HSP90AA1,FOXJ1,EZR,SFRP1,PODXL,PDPN,IGFBP2,SPINT2,PARVA,PDE5A,ZBTB16,HSPH1,PERP,NEDD4,BMP7,GADD45G,NOV,CDON,ESAM,CAV1,LEPR,GSN,CD8A,KIRREL,TRPV4,CDH1
GO: Biological Process	GO:0061178	regulation of insulin secretion involved in cellular response to glucose stimulus		0.0002129	1	0.009692	0.0878	7	65	TMEM27,NR1D1,CRHR2,PIM3,FAM132A,ANO1,LEPR
GO: Biological Process	GO:0071476	cellular hypotonic response		0.0002177	1	0.009761	0.08842	3	7	MYLK,STK39,TRPV4
GO: Biological Process	GO:0000303	response to superoxide		0.0002205	1	0.009761	0.08842	5	30	MT3,SOD3,BMP7,NQO1,NOS3
GO: Biological Process	GO:1900744	regulation of p38MAPK cascade		0.0002205	1	0.009761	0.08842	5	30	EZR,GADD45B,HSPH1,GADD45G,TRPV4
GO: Biological Process	GO:0098609	cell-cell adhesion		0.0002323	1	0.01019	0.09231	35	985	CEL,KLF4,MYL9,CX3CL1,VCAM1,HSP90AA1,FOXJ1,EZR,PODXL,PDPN,IGFBP2,SPINT2,PARVA,PDE5A,ZBTB16,HSPH1,PERP,NEDD4,BMP7,GADD45G,PTPRF,NOV,CDON,AMIGO2,ESAM,CAV1,LEPR,CLDN2,CLDN1,GSN,CLDN9,CD8A,KIRREL,TRPV4,CDH1
GO: Biological Process	GO:0022414	reproductive process		0.000236	1	0.01026	0.09291	48	1512	RAMP2,CEBPA,UBB,WFDC2,PPP1R1B,RAD54B,ANTXR1,DNAJA1,HSPA2,VCAM1,FOXJ1,AMH,COL9A3,SFRP1,ADAMTS1,FOS,FOSB,SPAG6,SLC4A2,PLCD3,MSX1,IGF2R,IGFBP2,SPINT2,PDE5A,ZBTB16,PAQR5,ITGA3,PTGDS,BMP6,BMP7,KLF9,STRA6,DNAH9,NOS3,SLC38A3,GPR3,DDR1,KRT8,ARID4A,DUSP1,OCA2,LEPR,THBD,LLGL2,GDF7,LMNA,CDH1
GO: Biological Process	GO:0090288	negative regulation of cellular response to growth factor stimulus		0.0002383	1	0.01026	0.09298	10	135	UBB,FBN1,SFRP1,VASN,ADGRA2,ADAMTSL2,NEDD4,PTPRF,CAV1,MMRN2
GO: Biological Process	GO:0019755	one-carbon compound transport		0.0002404	1	0.01026	0.09298	4	17	CA14,AQP1,CA2,CA12
GO: Biological Process	GO:0000003	reproduction		0.0002432	1	0.01029	0.09326	48	1514	RAMP2,CEBPA,UBB,WFDC2,PPP1R1B,RAD54B,ANTXR1,DNAJA1,HSPA2,VCAM1,FOXJ1,AMH,COL9A3,SFRP1,ADAMTS1,FOS,FOSB,SPAG6,SLC4A2,PLCD3,MSX1,IGF2R,IGFBP2,SPINT2,PDE5A,ZBTB16,PAQR5,ITGA3,PTGDS,BMP6,BMP7,KLF9,STRA6,DNAH9,NOS3,SLC38A3,GPR3,DDR1,KRT8,ARID4A,DUSP1,OCA2,LEPR,THBD,LLGL2,GDF7,LMNA,CDH1
GO: Biological Process	GO:1901615	organic hydroxy compound metabolic process		0.0002477	1	0.01039	0.09414	24	576	EPHX2,SGMS2,CEBPA,CEL,CHDH,TTR,KL,CPT1C,PLA2G5,PLTP,VLDLR,NR1D1,CRHR2,PLCD3,MT3,PLCH1,BCHE,BMP6,SLCO1C1,PER2,RDH5,OCA2,LEPR,PLCE1
GO: Biological Process	GO:0071901	negative regulation of protein serine/threonine kinase activity		0.000253	1	0.01052	0.09532	10	136	CEBPA,PPP1R1B,DNAJA1,SFRP1,C2orf40,BMP7,DUSP1,CAV1,RGS3,RGS4
GO: Biological Process	GO:0000305	response to oxygen radical		0.0002589	1	0.01068	0.09671	5	31	MT3,SOD3,BMP7,NQO1,NOS3
GO: Biological Process	GO:0055085	transmembrane transport		0.0002747	1	0.01123	0.1017	44	1356	ACACB,SLC22A17,ABCB1,UBB,TMEM38A,FXYD1,HSPA2,HSPA8,STEAP1,HSP90AA1,AQP1,SLC2A1,CRHR2,SLC4A2,SLC6A2,SLC26A7,SCARA5,SLC6A20,SLC2A12,CYB561,ATP5G1,ATP5I,SLC6A17,SLC16A12,ITPR1,NEDD4,SLC13A4,KCNA3,KCNH2,SLC5A6,KCNJ13,KCNK1,STK39,SLC38A3,SLC29A4,CA2,ANO1,OCA2,CAV1,ATP10A,SLC16A4,SLC47A1,TRPV4,SLC16A8
GO: Biological Process	GO:1903034	regulation of response to wounding		0.0002832	1	0.01141	0.1034	21	476	KLF4,TNFRSF12A,CX3CL1,VTN,APOD,PDPN,SCARA5,PDE5A,FAM132A,MYLK,PTPRF,SERPING1,STK39,NOS3,NR1D2,NOV,CAV1,GSN,THBD,TRPV4,PHLDB2
GO: Biological Process	GO:0009725	response to hormone		0.0002838	1	0.01141	0.1034	36	1035	RAMP2,KL,FBN1,MMP15,DNAJA1,HSP90AA1,VLDLR,SFRP1,ADAMTS1,FOS,FOSB,NR1D1,AQP1,CRHR2,MT3,IGFBP2,FAM132A,PAQR5,BCHE,ITGA3,PTGDS,STEAP2,NEDD4,BMP6,BMP7,PTPRF,KLF9,NQO1,NOS3,NR1D2,CA2,DUSP1,CAV1,LEPR,TIMP3,TRPV4
GO: Biological Process	GO:0006468	protein phosphorylation		0.000296	1	0.01177	0.1067	58	1954	IL34,CEBPA,ACVRL1,KLF4,UBB,KL,EFEMP1,PPP1R1B,PLA2G5,FLRT2,DNAJA1,CX3CL1,HSPA2,HSPA8,HSP90AA1,SERTAD1,EZR,VLDLR,SFRP1,VTN,ID1,CRHR2,PIM3,MT3,IGFBP3,PDGFD,C2orf40,PDE5A,MAPK4,MAP3K21,GADD45B,PLK2,MYLK,HSPH1,LAMA1,GFRA2,BMP6,BMP7,GADD45G,KCNH2,STK39,DMPK,WWC1,CDON,DDR1,KALRN,ARHGEF5,DUSP1,CAV1,MAP3K6,RGS3,RGS4,LEPR,GDF7,TIMP3,KIRREL,TRPV4,PLCE1
GO: Biological Process	GO:0030947	regulation of vascular endothelial growth factor receptor signaling pathway		0.0003021	1	0.01177	0.1067	5	32	VTN,MT3,NEDD4,MYOF,MMRN2
GO: Biological Process	GO:0071711	basement membrane organization		0.0003045	1	0.01177	0.1067	4	18	RAMP2,FLRT2,SPINT2,PHLDB2
GO: Biological Process	GO:0051593	response to folic acid		0.0003045	1	0.01177	0.1067	4	18	FOLR1,BCHE,GSN,TIMP3
GO: Biological Process	GO:0001666	response to hypoxia		0.000305	1	0.01177	0.1067	16	313	RAMP2,UBB,NDRG1,CX3CL1,VCAM1,VLDLR,SFRP1,VASN,AQP1,MT3,SOD3,ITPR1,BMP7,APOLD1,CAV1,LMNA
GO: Biological Process	GO:1902531	regulation of intracellular signal transduction		0.0003149	1	0.01202	0.1089	54	1786	KLF4,PIK3IP1,SLC9A3R2,UBB,KL,RRAGD,PLA2G5,FLRT2,DNAJA1,HSPA1A,CX3CL1,EZR,EPS8L2,SFRP1,RHOD,ID1,CRHR2,MSX1,MT3,IGFBP3,PDGFD,PDE5A,FAM132A,MAP3K21,STARD13,GADD45B,PLK2,HSPH1,C8orf4,ITGA3,ARHGEF17,GFRA2,ITPR1,NEDD4,BMP6,BMP7,GADD45G,STRA6,WWC1,NOV,CDON,KALRN,ARHGEF5,DUSP1,CAV1,MAP3K6,RGS3,RGS4,LEPR,GDF7,CD8A,TIMP3,TRPV4,PLCE1
GO: Biological Process	GO:0007178	transmembrane receptor protein serine/threonine kinase signaling pathway		0.0003163	1	0.01202	0.1089	17	346	ACVRL1,UBB,FBN1,COL1A2,SFRP1,FOLR1,VASN,FOS,ID1,MSX1,ADAMTSL2,ITGA3,BMP6,BMP7,NOV,CAV1,GDF7
GO: Biological Process	GO:0043409	negative regulation of MAPK cascade		0.000328	1	0.01237	0.112	11	167	KLF4,DNAJA1,EZR,SFRP1,HSPH1,BMP7,DUSP1,CAV1,RGS3,RGS4,TIMP3
GO: Biological Process	GO:0016337	single organismal cell-cell adhesion		0.0003308	1	0.01237	0.1121	30	810	CEL,KLF4,MYL9,CX3CL1,VCAM1,HSP90AA1,FOXJ1,EZR,PODXL,PDPN,IGFBP2,SPINT2,PARVA,PDE5A,ZBTB16,HSPH1,PERP,NEDD4,BMP7,GADD45G,NOV,CDON,ESAM,CAV1,LEPR,GSN,CD8A,KIRREL,TRPV4,CDH1
GO: Biological Process	GO:0006971	hypotonic response		0.0003435	1	0.01275	0.1155	3	8	MYLK,STK39,TRPV4
GO: Biological Process	GO:0097009	energy homeostasis		0.0003507	1	0.01292	0.117	5	33	ACACB,UBB,NR1D2,LEPR,TRPV4
GO: Biological Process	GO:0014740	negative regulation of muscle hyperplasia		0.000359	1	0.01293	0.1171	2	2	KLF4,NOS3
GO: Biological Process	GO:0097214	positive regulation of lysosomal membrane permeability		0.000359	1	0.01293	0.1171	2	2	HSPA8,MT3
GO: Biological Process	GO:0097213	regulation of lysosomal membrane permeability		0.000359	1	0.01293	0.1171	2	2	HSPA8,MT3
GO: Biological Process	GO:0051241	negative regulation of multicellular organismal process		0.0004045	1	0.01426	0.1292	38	1135	ACVRL1,KLF4,UBB,EFEMP1,CX3CL1,FOXJ1,SEMA3F,EZR,AMH,SFRP1,VTN,ADAMTS1,VASN,ID1,ID3,APOD,CRHR2,MT3,PDE5A,STARD13,PLK2,ZBTB16,SEMA3G,PTGDS,BMP7,SEMA3B,SERPING1,STK39,NOS3,WWC1,NOV,GPR4,CAV1,THBD,LMNA,LMX1A,MMRN2,TRPV4
GO: Biological Process	GO:0051180	vitamin transport		0.0004048	1	0.01426	0.1292	5	34	FOLR1,SLC2A1,PDPN,SLC5A6,STRA6
GO: Biological Process	GO:0038066	p38MAPK cascade		0.0004048	1	0.01426	0.1292	5	34	EZR,GADD45B,HSPH1,GADD45G,TRPV4
GO: Biological Process	GO:0036293	response to decreased oxygen levels		0.000417	1	0.01458	0.1321	16	322	RAMP2,UBB,NDRG1,CX3CL1,VCAM1,VLDLR,SFRP1,VASN,AQP1,MT3,SOD3,ITPR1,BMP7,APOLD1,CAV1,LMNA
GO: Biological Process	GO:0022008	neurogenesis		0.000433	1	0.01503	0.1361	50	1638	MATN2,KLF4,TNFRSF12A,UBB,EFEMP1,NDRG1,YAP1,FLRT2,CX3CL1,HSP90AA1,SEMA3F,EZR,VLDLR,SFRP1,VTN,ADAMTS1,FOLR1,ID1,ID3,APOD,MT3,PRELP,CNTNAP2,PLK2,LAMA1,BCHE,SEMA3G,LRRC70,ITGA3,MFRP,NEDD4,BMP6,BMP7,STX3,PTPRF,PER2,SEMA3B,CDON,DDR1,KALRN,ECM2,CAV1,GSN,OTX2,LLGL2,GDF7,LMX1A,CLMN,TRPV4,CDH1
GO: Biological Process	GO:0035773	insulin secretion involved in cellular response to glucose stimulus		0.0004384	1	0.01506	0.1364	7	73	TMEM27,NR1D1,CRHR2,PIM3,FAM132A,ANO1,LEPR
GO: Biological Process	GO:0042325	regulation of phosphorylation		0.00044	1	0.01506	0.1364	47	1512	IL34,CEBPA,ACVRL1,KLF4,PIK3IP1,UBB,KL,PPP1R1B,PLA2G5,FLRT2,DNAJA1,CX3CL1,HSPA2,SERTAD1,EZR,VLDLR,SFRP1,VTN,ID1,CRHR2,MT3,IGFBP3,PDGFD,C2orf40,PDE5A,MAP3K21,GADD45B,HSPH1,GFRA2,BMP6,BMP7,GADD45G,STK39,WWC1,CDON,ARHGEF5,DUSP1,CAV1,MAP3K6,RGS3,RGS4,LEPR,GDF7,TIMP3,KIRREL,TRPV4,PLCE1
GO: Biological Process	GO:0031099	regeneration		0.0004572	1	0.01553	0.1407	12	202	MATN2,KLF4,VTN,FOLR1,APOD,IGF2R,PTPRF,NOV,DDR1,CAV1,GSN,TIMP3
GO: Biological Process	GO:0002040	sprouting angiogenesis		0.0004765	1	0.01596	0.1446	7	74	RAMP2,ACVRL1,KLF4,ADGRA2,PARVA,STARD13,MMRN2
GO: Biological Process	GO:0010563	negative regulation of phosphorus metabolic process		0.0004797	1	0.01596	0.1446	24	603	CEBPA,KLF4,PIK3IP1,PPP1R1B,FLRT2,DNAJA1,EZR,SFRP1,APLP1,CRHR2,IGFBP3,C2orf40,GADD45B,HSPH1,GFRA2,BMP7,GADD45G,STK39,DUSP1,CAV1,RGS3,RGS4,TIMP3,KIRREL
GO: Biological Process	GO:0045936	negative regulation of phosphate metabolic process		0.0004797	1	0.01596	0.1446	24	603	CEBPA,KLF4,PIK3IP1,PPP1R1B,FLRT2,DNAJA1,EZR,SFRP1,APLP1,CRHR2,IGFBP3,C2orf40,GADD45B,HSPH1,GFRA2,BMP7,GADD45G,STK39,DUSP1,CAV1,RGS3,RGS4,TIMP3,KIRREL
GO: Biological Process	GO:0009968	negative regulation of signal transduction		0.0004892	1	0.01617	0.1464	39	1187	KLF4,PIK3IP1,SLC9A3R2,UBB,FBN1,YAP1,FLRT2,DNAJA1,HSPA1A,CX3CL1,EZR,SFRP1,RGS5,VASN,APOD,NR1D1,ADGRA2,CRHR2,IGFBP2,IGFBP3,ADAMTSL2,HSPH1,C8orf4,ITGA3,ITPR1,NEDD4,BMP7,PTPRF,NOS3,WWC1,NOV,DUSP1,CAV1,RGS3,RGS4,LMNA,TIMP3,MMRN2,CDH1
GO: Biological Process	GO:0051384	response to glucocorticoid		0.0005373	1	0.0176	0.1595	11	177	FOS,FOSB,AQP1,CRHR2,IGFBP2,BCHE,PTGDS,BMP6,KLF9,DUSP1,CAV1
GO: Biological Process	GO:0023057	negative regulation of signaling		0.0005429	1	0.0176	0.1595	42	1317	KLF4,PIK3IP1,SLC9A3R2,UBB,FBN1,YAP1,FLRT2,DNAJA1,HSPA1A,CX3CL1,EZR,SFRP1,RGS5,VASN,APOD,NR1D1,ADGRA2,CRHR2,PIM3,IGFBP2,IGFBP3,ADAMTSL2,PLK2,HSPH1,C8orf4,BCHE,ITGA3,ITPR1,NEDD4,BMP7,PTPRF,NOS3,WWC1,NOV,DUSP1,CAV1,RGS3,RGS4,LMNA,TIMP3,MMRN2,CDH1
GO: Biological Process	GO:0007160	cell-matrix adhesion		0.0005448	1	0.0176	0.1595	12	206	ACVRL1,VCAM1,SFRP1,VTN,COL17A1,RHOD,APOD,ITGA3,FREM1,DDR1,ECM2,PHLDB2
GO: Biological Process	GO:0009612	response to mechanical stimulus		0.0005509	1	0.0176	0.1595	13	236	FOS,FOSB,AQP1,IGFBP2,CNTNAP2,BMP6,STRA6,NOS3,ANO1,CAV1,LMNA,TIMP3,TRPV4
GO: Biological Process	GO:0090276	regulation of peptide hormone secretion		0.0005509	1	0.0176	0.1595	13	236	TMEM27,SFRP1,MYRIP,NR1D1,SLC2A1,CRHR2,PIM3,FAM132A,ITPR1,PER2,NOV,ANO1,LEPR
GO: Biological Process	GO:0051129	negative regulation of cellular component organization		0.0005621	1	0.01784	0.1616	26	684	ACVRL1,EFEMP1,ANTXR1,HSPA1A,HSPA2,HSPA8,SEMA3F,DNAJB1,SFRP1,VASN,ID1,SNX33,APOD,MT3,PLK2,SEMA3G,ITGA3,BMP7,PTPRF,SEMA3B,DUSP1,CAV1,GSN,LMNA,TRPV4,PHLDB2
GO: Biological Process	GO:0097305	response to alcohol		0.0005708	1	0.018	0.1631	18	398	RAMP2,KLF4,MMP15,VCAM1,SFRP1,KLF6,ADAMTS1,FOS,FOSB,AQP1,IGFBP2,BMP7,KLF9,NQO1,NOS3,DUSP1,GSN,CDH1
GO: Biological Process	GO:0061448	connective tissue development		0.000579	1	0.01812	0.1642	14	268	ACVRL1,UBB,EFEMP1,MGP,MSX1,PDGFD,ZBTB16,BMP6,BMP7,NOV,GPR4,SERPINH1,GDF7,LMNA
GO: Biological Process	GO:0030509	BMP signaling pathway		0.0005822	1	0.01812	0.1642	10	151	ACVRL1,FBN1,SFRP1,ID1,MSX1,ITGA3,BMP6,BMP7,CAV1,GDF7
GO: Biological Process	GO:0045595	regulation of cell differentiation		0.0006099	1	0.01878	0.1702	51	1706	IL34,RAMP2,CEBPA,ACVRL1,KLF4,TNFRSF12A,EFEMP1,YAP1,FLRT2,CX3CL1,HSP90AA1,FOXJ1,SEMA3F,VLDLR,SFRP1,ADAMTS1,VASN,FOS,ID1,ID3,NR1D1,ADGRA2,MSX1,MT3,IGFBP3,PDE5A,PLK2,ZBTB16,SPOCK2,SEMA3G,ITGA3,NEDD4,BMP6,BMP7,PTPRF,PER2,APOLD1,SEMA3B,DMPK,NR1D2,CA2,NOV,CDON,KALRN,CAV1,GDF7,LMNA,LMX1A,TRPV4,CDH1,PHLDB2
GO: Biological Process	GO:0043086	negative regulation of catalytic activity		0.0006133	1	0.01878	0.1702	31	880	CEBPA,ACACB,KLF4,PIK3IP1,UBB,WFDC2,PPP1R1B,FLRT2,DNAJA1,CNN3,SFRP1,VTN,SCG5,AQP1,MT3,SPINT2,C2orf40,GADD45B,CHCHD10,BMP7,GADD45G,NQO1,SERPING1,NOS3,DUSP1,CAV1,SERPINH1,RGS3,RGS4,LEPR,TIMP3
GO: Biological Process	GO:0048666	neuron development		0.0006194	1	0.01878	0.1702	37	1120	MATN2,KLF4,TNFRSF12A,UBB,EFEMP1,FLRT2,SEMA3F,EZR,VLDLR,SFRP1,ADAMTS1,FOLR1,ID1,APOD,MT3,PRELP,CNTNAP2,PLK2,LAMA1,SEMA3G,LRRC70,ITGA3,MFRP,NEDD4,BMP7,STX3,PTPRF,SEMA3B,DDR1,KALRN,ECM2,OTX2,GDF7,LMX1A,CLMN,TRPV4,CDH1
GO: Biological Process	GO:0007584	response to nutrient		0.0006194	1	0.01878	0.1702	12	209	VCAM1,VLDLR,SFRP1,ADAMTS1,FOLR1,IGFBP2,BCHE,BMP7,NQO1,CAV1,GSN,TIMP3
GO: Biological Process	GO:0060271	cilium assembly		0.0006229	1	0.01878	0.1702	14	270	CCDC114,TBC1D2,EHD3,WDR35,IQUB,FOXJ1,TMEM107,SPAG6,PARVA,TMEM237,TTC21A,RSPH4A,GSN,TCTN2
GO: Biological Process	GO:0048598	embryonic morphogenesis		0.000632	1	0.01886	0.1709	25	652	KLF4,FBN1,EFEMP1,YAP1,MMP15,VCAM1,FRAS1,SHROOM3,SFRP1,COL12A1,VTN,FOLR1,TMEM107,MSX1,SPINT2,ZBTB16,ITGA3,BMP7,STRA6,CDON,DUSP1,OTX2,LLGL2,GDF7,PHLDB2
GO: Biological Process	GO:0010038	response to metal ion		0.0006371	1	0.01886	0.1709	17	368	CEBPA,NDRG1,VCAM1,FOS,FOSB,AQP1,MT3,IGFBP2,SOD3,MYLK,NEDD4,BMP6,CA2,DUSP1,CAV1,GSN,CDH1
GO: Biological Process	GO:0000904	cell morphogenesis involved in differentiation		0.0006372	1	0.01886	0.1709	30	843	MATN2,TNFRSF12A,ANTXR1,FLRT2,SEMA3F,EZR,VLDLR,SFRP1,VASN,ID1,MSX1,MT3,SPINT2,PRELP,PARVA,SEMA3G,LRRC70,NEDD4,BMP7,PTPRF,SEMA3B,KRT8,RILPL2,KALRN,ECM2,OTX2,GDF7,LMX1A,CDH1,PHLDB2
GO: Biological Process	GO:0046883	regulation of hormone secretion		0.0006511	1	0.01915	0.1735	15	303	TMEM27,SFRP1,SCG5,MYRIP,NR1D1,SLC2A1,CRHR2,PIM3,FAM132A,ITPR1,BMP6,PER2,NOV,ANO1,LEPR
GO: Biological Process	GO:0015672	monovalent inorganic cation transport		0.0006625	1	0.01937	0.1755	24	617	ACACB,ABCB1,TMEM38A,FXYD1,AQP1,CRHR2,SLC6A2,SLC2A12,ATP5G1,ATP5I,NEDD4,SLC13A4,KCNA3,KCNH2,SLC5A6,KCNJ13,KCNK1,STK39,DMPK,NOS3,SLC38A3,CAV1,CXCL2,SLC47A1
GO: Biological Process	GO:0002791	regulation of peptide secretion		0.0006702	1	0.01948	0.1765	13	241	TMEM27,SFRP1,MYRIP,NR1D1,SLC2A1,CRHR2,PIM3,FAM132A,ITPR1,PER2,NOV,ANO1,LEPR
GO: Biological Process	GO:0010648	negative regulation of cell communication		0.0007017	1	0.02018	0.1828	42	1334	KLF4,PIK3IP1,SLC9A3R2,UBB,FBN1,YAP1,FLRT2,DNAJA1,HSPA1A,CX3CL1,EZR,SFRP1,RGS5,VASN,APOD,NR1D1,ADGRA2,CRHR2,PIM3,IGFBP2,IGFBP3,ADAMTSL2,PLK2,HSPH1,C8orf4,BCHE,ITGA3,ITPR1,NEDD4,BMP7,PTPRF,NOS3,WWC1,NOV,DUSP1,CAV1,RGS3,RGS4,LMNA,TIMP3,MMRN2,CDH1
GO: Biological Process	GO:0019220	regulation of phosphate metabolic process		0.0007025	1	0.02018	0.1828	52	1760	IL34,RAMP2,CEBPA,ACVRL1,KLF4,PIK3IP1,UBB,KL,PPP1R1B,PLA2G5,ADGRF5,FLRT2,DNAJA1,CX3CL1,HSPA2,SERTAD1,EZR,VLDLR,SFRP1,VTN,ID1,APLP1,CRHR2,MT3,IGFBP3,PDGFD,C2orf40,PDE5A,MAP3K21,GADD45B,HSPH1,GFRA2,BMP6,BMP7,GADD45G,STK39,NOS3,WWC1,CDON,GPR3,ARHGEF5,DUSP1,CAV1,MAP3K6,RGS3,RGS4,LEPR,GDF7,TIMP3,KIRREL,TRPV4,PLCE1
GO: Biological Process	GO:0090051	negative regulation of cell migration involved in sprouting angiogenesis		0.0007158	1	0.02044	0.1851	3	10	KLF4,STARD13,MMRN2
GO: Biological Process	GO:0070482	response to oxygen levels		0.0007269	1	0.02063	0.1869	16	339	RAMP2,UBB,NDRG1,CX3CL1,VCAM1,VLDLR,SFRP1,VASN,AQP1,MT3,SOD3,ITPR1,BMP7,APOLD1,CAV1,LMNA
GO: Biological Process	GO:0031344	regulation of cell projection organization		0.0007362	1	0.02077	0.1882	25	659	TBC1D2,KLF4,TNFRSF12A,EFEMP1,HSP90AA1,SEMA3F,EZR,VLDLR,EPS8L2,SFRP1,ADAMTS1,PODXL,ID1,AQP1,MT3,PLK2,SEMA3G,ITGA3,NEDD4,BMP7,PTPRF,SEMA3B,KALRN,CAV1,TRPV4
GO: Biological Process	GO:0033673	negative regulation of kinase activity		0.0007453	1	0.02091	0.1894	14	275	CEBPA,PIK3IP1,PPP1R1B,FLRT2,DNAJA1,SFRP1,C2orf40,GADD45B,BMP7,GADD45G,DUSP1,CAV1,RGS3,RGS4
GO: Biological Process	GO:0071900	regulation of protein serine/threonine kinase activity		0.0007512	1	0.02095	0.1898	21	513	CEBPA,UBB,PPP1R1B,DNAJA1,HSPA2,SERTAD1,SFRP1,PDGFD,C2orf40,PDE5A,MAP3K21,GADD45B,BMP7,GADD45G,ARHGEF5,DUSP1,CAV1,MAP3K6,RGS3,RGS4,PLCE1
GO: Biological Process	GO:0043407	negative regulation of MAP kinase activity		0.0007643	1	0.02119	0.192	7	80	DNAJA1,SFRP1,BMP7,DUSP1,CAV1,RGS3,RGS4
GO: Biological Process	GO:0007179	transforming growth factor beta receptor signaling pathway		0.0007761	1	0.0214	0.1939	11	185	ACVRL1,UBB,FBN1,COL1A2,FOLR1,VASN,FOS,ID1,ADAMTSL2,ITGA3,CAV1
GO: Biological Process	GO:0042476	odontogenesis		0.0007913	1	0.02166	0.1962	9	130	COL1A2,ADAMTS1,ID3,AQP1,MSX1,PERP,BMP7,CA2,DSPP
GO: Biological Process	GO:0031668	cellular response to extracellular stimulus		0.0007945	1	0.02166	0.1962	12	215	RRAGD,HSPA8,VLDLR,SFRP1,ADAMTS1,FOLR1,FOS,SLC2A1,BMP6,SLC38A3,DSPP,CAV1
GO: Biological Process	GO:0061564	axon development		0.0008089	1	0.02176	0.1972	21	516	MATN2,KLF4,TNFRSF12A,FLRT2,SEMA3F,EZR,FOLR1,APOD,MT3,PRELP,SEMA3G,LRRC70,BMP7,PTPRF,SEMA3B,DDR1,KALRN,ECM2,OTX2,GDF7,LMX1A
GO: Biological Process	GO:0009991	response to extracellular stimulus		0.0008098	1	0.02176	0.1972	24	626	ACACB,RRAGD,HSPA8,VCAM1,VLDLR,SFRP1,ADAMTS1,FOLR1,FOS,SLC2A1,MT3,IGFBP2,GAPDH,BCHE,NEDD4,BMP6,BMP7,NQO1,SLC38A3,DSPP,CAV1,GSN,TIMP3,TRPV4
GO: Biological Process	GO:0044342	type B pancreatic cell proliferation		0.0008182	1	0.02176	0.1972	4	23	SFRP1,NR1D1,IGFBP3,NOV
GO: Biological Process	GO:0015669	gas transport		0.0008182	1	0.02176	0.1972	4	23	CA14,AQP1,CA2,CA12
GO: Biological Process	GO:0007169	transmembrane receptor protein tyrosine kinase signaling pathway		0.0008225	1	0.02176	0.1972	26	702	CSRNP1,UBB,KL,EFEMP1,FLRT2,HSP90AA1,COL4A5,VTN,APOD,ADGRA2,MT3,IGF2R,IGFBP2,IGFBP3,PDGFD,FAM132A,GFRA2,NEDD4,PTPRF,DDR1,KALRN,MYOF,OTX2,CD8A,MMRN2,PLCE1
GO: Biological Process	GO:0048878	chemical homeostasis		0.0008292	1	0.02176	0.1972	37	1138	EPHX2,CEBPA,TMEM27,CA14,SLC22A17,KL,ADGRF5,FXYD1,VCAM1,STEAP1,NR1D1,AQP1,CRHR2,SLC4A2,PIM3,MT3,SLC26A7,SCARA5,FAM132A,STEAP2,ITPR1,BMP6,KCNH2,STK39,DMPK,NR1D2,CA2,CA12,GPR3,ANO1,CAV1,CXCL2,LEPR,CLDN1,TRPV4,CDH1,PLCE1
GO: Biological Process	GO:0051174	regulation of phosphorus metabolic process		0.00083	1	0.02176	0.1972	52	1773	IL34,RAMP2,CEBPA,ACVRL1,KLF4,PIK3IP1,UBB,KL,PPP1R1B,PLA2G5,ADGRF5,FLRT2,DNAJA1,CX3CL1,HSPA2,SERTAD1,EZR,VLDLR,SFRP1,VTN,ID1,APLP1,CRHR2,MT3,IGFBP3,PDGFD,C2orf40,PDE5A,MAP3K21,GADD45B,HSPH1,GFRA2,BMP6,BMP7,GADD45G,STK39,NOS3,WWC1,CDON,GPR3,ARHGEF5,DUSP1,CAV1,MAP3K6,RGS3,RGS4,LEPR,GDF7,TIMP3,KIRREL,TRPV4,PLCE1
GO: Biological Process	GO:0071417	cellular response to organonitrogen compound		0.0008494	1	0.02215	0.2007	21	518	KLF4,KL,FBN1,RRAGD,COL1A2,EZR,VLDLR,SFRP1,KLF6,FOLR1,ID1,APLP1,AQP1,CRHR2,PDGFD,FAM132A,ITPR1,PTPRF,CA2,CAV1,CDH1
GO: Biological Process	GO:0071453	cellular response to oxygen levels		0.0008687	1	0.02254	0.2041	10	159	UBB,NDRG1,VLDLR,SFRP1,VASN,AQP1,MT3,BMP7,CAV1,LMNA
GO: Biological Process	GO:0006469	negative regulation of protein kinase activity		0.0009062	1	0.02338	0.2118	13	249	CEBPA,PPP1R1B,FLRT2,DNAJA1,SFRP1,C2orf40,GADD45B,BMP7,GADD45G,DUSP1,CAV1,RGS3,RGS4
GO: Biological Process	GO:0030855	epithelial cell differentiation		0.0009302	1	0.02387	0.2163	25	670	ACVRL1,KLF4,ABCB1,YAP1,CNN3,FOXJ1,EZR,SHROOM3,PODXL,ID1,ID3,CRHR2,SPINT2,LAMA1,BMP6,BMP7,APOLD1,TAGLN,GPR4,RILPL2,ARID4A,OCA2,CAV1,GDF7,CDH1
GO: Biological Process	GO:0031960	response to corticosteroid		0.0009659	1	0.02439	0.2209	11	190	FOS,FOSB,AQP1,CRHR2,IGFBP2,BCHE,PTGDS,BMP6,KLF9,DUSP1,CAV1
GO: Biological Process	GO:0043537	negative regulation of blood vessel endothelial cell migration		0.0009674	1	0.02439	0.2209	4	24	ACVRL1,KLF4,STARD13,MMRN2
GO: Biological Process	GO:1903671	negative regulation of sprouting angiogenesis		0.0009705	1	0.02439	0.2209	3	11	KLF4,STARD13,MMRN2
GO: Biological Process	GO:0090084	negative regulation of inclusion body assembly		0.0009705	1	0.02439	0.2209	3	11	HSPA1A,HSPA2,DNAJB1
GO: Biological Process	GO:0006801	superoxide metabolic process		0.0009816	1	0.0245	0.2219	6	61	MT3,SOD3,BMP7,NQO1,NOS3,CXCL2
GO: Biological Process	GO:0050767	regulation of neurogenesis		0.000985	1	0.0245	0.2219	28	788	KLF4,TNFRSF12A,EFEMP1,YAP1,FLRT2,CX3CL1,SEMA3F,VLDLR,SFRP1,ADAMTS1,ID1,MT3,PLK2,SEMA3G,ITGA3,NEDD4,BMP6,BMP7,PTPRF,PER2,SEMA3B,CDON,KALRN,CAV1,GDF7,LMX1A,TRPV4,CDH1
GO: Biological Process	GO:0000302	response to reactive oxygen species		0.001011	1	0.02499	0.2264	13	252	KLF4,KLF6,FOS,APOD,AQP1,MT3,PDGFD,SOD3,HSPH1,BMP7,NQO1,NOS3,DUSP1
GO: Biological Process	GO:0071407	cellular response to organic cyclic compound		0.001015	1	0.02499	0.2264	22	562	CEBPA,KLF4,DNAJA1,EZR,SFRP1,KLF6,ADAMTS1,FOLR1,ID1,ID3,APLP1,NR1D1,AQP1,CRHR2,PAQR5,ITPR1,NEDD4,BMP7,KLF9,NR1D2,CAV1,CDH1
GO: Biological Process	GO:0014738	regulation of muscle hyperplasia		0.001043	1	0.0253	0.2292	2	3	KLF4,NOS3
GO: Biological Process	GO:0097212	lysosomal membrane organization		0.001043	1	0.0253	0.2292	2	3	HSPA8,MT3
GO: Biological Process	GO:0071409	cellular response to cycloheximide		0.001043	1	0.0253	0.2292	2	3	KLF4,KLF6
GO: Biological Process	GO:0051591	response to cAMP		0.001051	1	0.02536	0.2297	8	109	PLA2G5,EZR,FOS,FOSB,AQP1,ITPR1,DUSP1,THBD
GO: Biological Process	GO:0048662	negative regulation of smooth muscle cell proliferation		0.001095	1	0.02616	0.2369	5	42	KLF4,APOD,IGFBP3,NOS3,CAV1
GO: Biological Process	GO:0071772	response to BMP		0.0011	1	0.02616	0.2369	10	164	ACVRL1,FBN1,SFRP1,ID1,MSX1,ITGA3,BMP6,BMP7,CAV1,GDF7
GO: Biological Process	GO:0071773	cellular response to BMP stimulus		0.0011	1	0.02616	0.2369	10	164	ACVRL1,FBN1,SFRP1,ID1,MSX1,ITGA3,BMP6,BMP7,CAV1,GDF7
GO: Biological Process	GO:1905039	carboxylic acid transmembrane transport		0.001115	1	0.02638	0.2389	8	110	ACACB,SLC6A20,SLC6A17,SLC16A12,SLC5A6,SLC38A3,SLC16A4,SLC16A8
GO: Biological Process	GO:0032870	cellular response to hormone stimulus		0.001121	1	0.02638	0.2389	25	679	RAMP2,KL,FBN1,DNAJA1,VLDLR,SFRP1,ADAMTS1,FOS,FOSB,NR1D1,AQP1,CRHR2,MT3,IGFBP2,FAM132A,PAQR5,NEDD4,BMP7,PTPRF,KLF9,NR1D2,CA2,DUSP1,CAV1,LEPR
GO: Biological Process	GO:0048699	generation of neurons		0.00114	1	0.02657	0.2407	46	1538	MATN2,KLF4,TNFRSF12A,UBB,EFEMP1,YAP1,FLRT2,CX3CL1,HSP90AA1,SEMA3F,EZR,VLDLR,SFRP1,ADAMTS1,FOLR1,ID1,ID3,APOD,MT3,PRELP,CNTNAP2,PLK2,LAMA1,BCHE,SEMA3G,LRRC70,ITGA3,MFRP,NEDD4,BMP6,BMP7,STX3,PTPRF,PER2,SEMA3B,CDON,DDR1,KALRN,ECM2,CAV1,OTX2,GDF7,LMX1A,CLMN,TRPV4,CDH1
GO: Biological Process	GO:1902532	negative regulation of intracellular signal transduction		0.00114	1	0.02657	0.2407	20	494	KLF4,PIK3IP1,SLC9A3R2,FLRT2,DNAJA1,HSPA1A,EZR,SFRP1,CRHR2,HSPH1,ITGA3,ITPR1,BMP7,WWC1,NOV,DUSP1,CAV1,RGS3,RGS4,TIMP3
GO: Biological Process	GO:0043405	regulation of MAP kinase activity		0.001215	1	0.02819	0.2554	16	356	UBB,DNAJA1,SFRP1,PDGFD,PDE5A,MAP3K21,GADD45B,BMP7,GADD45G,ARHGEF5,DUSP1,CAV1,MAP3K6,RGS3,RGS4,PLCE1
GO: Biological Process	GO:0006865	amino acid transport		0.001262	1	0.02891	0.2619	10	167	TMEM27,FOLR1,PDPN,SLC6A20,SLC6A17,SERINC2,SLC16A12,PER2,SLC38A3,OCA2
GO: Biological Process	GO:0032835	glomerulus development		0.001265	1	0.02891	0.2619	6	64	FOXJ1,PODXL,PDGFD,BMP7,GPR4,PLCE1
GO: Biological Process	GO:0035879	plasma membrane lactate transport		0.001276	1	0.02891	0.2619	3	12	SLC16A12,SLC16A4,SLC16A8
GO: Biological Process	GO:0051085	chaperone mediated protein folding requiring cofactor		0.001276	1	0.02891	0.2619	3	12	HSPA8,DNAJB1,HSPH1
GO: Biological Process	GO:0060856	establishment of blood-brain barrier		0.001276	1	0.02891	0.2619	3	12	ABCB1,ADGRA2,LSR
GO: Biological Process	GO:0023061	signal release		0.001286	1	0.029	0.2627	20	499	TMEM27,HSPA8,SFRP1,SCG5,MYRIP,NR1D1,AQP1,SLC2A1,CRHR2,PIM3,FAM132A,ILDR2,ITPR1,BMP6,STX3,PER2,NOV,ANO1,LEPR,TRPV4
GO: Biological Process	GO:0071470	cellular response to osmotic stress		0.001321	1	0.02965	0.2686	4	26	AQP1,MYLK,STK39,TRPV4
GO: Biological Process	GO:1903825	organic acid transmembrane transport		0.001327	1	0.02965	0.2686	8	113	ACACB,SLC6A20,SLC6A17,SLC16A12,SLC5A6,SLC38A3,SLC16A4,SLC16A8
GO: Biological Process	GO:0048729	tissue morphogenesis		0.001358	1	0.0302	0.2736	27	766	ACVRL1,KLF4,UBB,MGP,YAP1,EZR,FRAS1,SHROOM3,SFRP1,FOLR1,PODXL,MSX1,SPINT2,STARD13,MYH7,MYLK,LAMA1,ITGA3,BMP7,CA2,CDON,DDR1,GSN,LLGL2,GDF7,CDH1,PHLDB2
GO: Biological Process	GO:0071496	cellular response to external stimulus		0.001368	1	0.03027	0.2742	14	293	RRAGD,HSPA8,VLDLR,SFRP1,ADAMTS1,FOLR1,FOS,AQP1,SLC2A1,BMP6,NOS3,SLC38A3,DSPP,CAV1
GO: Biological Process	GO:0050878	regulation of body fluid levels		0.001392	1	0.03067	0.2778	21	539	CEL,F5,EHD3,MYL9,CX3CL1,COL1A2,VTN,AQP1,PDPN,SCARA5,PDGFD,ITPR1,SERPING1,STK39,NOS3,DDR1,CAV1,CLDN1,THBD,TRPV4,CDH1
GO: Biological Process	GO:0019725	cellular homeostasis		0.001419	1	0.03112	0.2819	30	887	EPHX2,TMEM27,SLC22A17,UBB,FXYD1,VCAM1,LARGE2,NR1D1,AQP1,CRHR2,SLC4A2,PIM3,MT3,SLC26A7,SCARA5,FAM132A,ITPR1,BMP6,AIFM3,DMPK,NOS3,CA2,GPR3,ANO1,TNS2,CAV1,CXCL2,LEPR,TRPV4,PLCE1
GO: Biological Process	GO:0040013	negative regulation of locomotion		0.001458	1	0.03183	0.2884	14	295	ACVRL1,KLF4,SEMA3F,SFRP1,APOD,SPINT2,IGFBP3,STARD13,SEMA3G,SEMA3B,NOV,GSN,MMRN2,PHLDB2
GO: Biological Process	GO:0015850	organic hydroxy compound transport		0.001486	1	0.0323	0.2926	13	263	CEL,ACACB,PLTP,AQP1,CRHR2,SLC6A2,SLC16A12,BMP6,SLCO1C1,STRA6,CAV1,SLC16A4,SLC16A8
GO: Biological Process	GO:0035295	tube development		0.001513	1	0.03274	0.2966	25	694	CEBPA,ACVRL1,UBB,MGP,YAP1,FOXJ1,SHROOM3,SFRP1,FOLR1,PODXL,ID1,TMEM107,SLC4A2,PDPN,SPINT2,ADAMTSL2,STARD13,LAMA1,ITGA3,BMP7,STRA6,NOS3,DDR1,GDF7,CDH1
GO: Biological Process	GO:1901654	response to ketone		0.001521	1	0.03275	0.2967	11	201	RAMP2,KLF4,SFRP1,KLF6,ADAMTS1,FOS,FOSB,AQP1,KLF9,DUSP1,CAV1
GO: Biological Process	GO:0071456	cellular response to hypoxia		0.001626	1	0.03421	0.3099	9	144	UBB,NDRG1,VLDLR,SFRP1,VASN,AQP1,MT3,BMP7,LMNA
GO: Biological Process	GO:0035873	lactate transmembrane transport		0.001636	1	0.03421	0.3099	3	13	SLC16A12,SLC16A4,SLC16A8
GO: Biological Process	GO:0042118	endothelial cell activation		0.001636	1	0.03421	0.3099	3	13	ACVRL1,C8orf4,APOLD1
GO: Biological Process	GO:0014067	negative regulation of phosphatidylinositol 3-kinase signaling		0.001636	1	0.03421	0.3099	3	13	KLF4,PIK3IP1,SLC9A3R2
GO: Biological Process	GO:0015727	lactate transport		0.001636	1	0.03421	0.3099	3	13	SLC16A12,SLC16A4,SLC16A8
GO: Biological Process	GO:0043627	response to estrogen		0.001643	1	0.03421	0.3099	12	234	RAMP2,MMP15,HSP90AA1,SFRP1,IGFBP2,BMP7,NQO1,NOS3,CA2,DUSP1,CAV1,TIMP3
GO: Biological Process	GO:0098656	anion transmembrane transport		0.001644	1	0.03421	0.3099	13	266	ACACB,FXYD1,SLC4A2,SLC26A7,SLC6A20,SLC6A17,SLC16A12,SLC5A6,SLC38A3,ANO1,OCA2,SLC16A4,SLC16A8
GO: Biological Process	GO:0030031	cell projection assembly		0.001645	1	0.03421	0.3099	18	437	CCDC114,TBC1D2,EHD3,WDR35,HSP90AA1,FOXJ1,EZR,EPS8L2,RHOD,PODXL,TMEM107,AQP1,SPAG6,MYLK,TMEM237,RSPH4A,CAV1,TCTN2
GO: Biological Process	GO:0032880	regulation of protein localization		0.001687	1	0.03494	0.3165	34	1060	TMEM27,DNAJA1,CX3CL1,HSPA8,HSP90AA1,EZR,SFRP1,MYRIP,SNX33,APOD,NR1D1,SLC2A1,CRHR2,PIM3,FAM132A,HSPH1,C8orf4,ITGA3,ITPR1,BMP6,BMP7,PTPN14,STX3,PER2,NOV,KALRN,ARHGEF5,ANO1,LEPR,GSN,LLGL2,LMNA,TRPV4,CDH1
GO: Biological Process	GO:0044236	multicellular organism metabolic process		0.001706	1	0.03518	0.3187	9	145	CEL,MMP15,COL1A2,COL4A5,COL12A1,ID1,TNS2,SERPINH1,TRPV4
GO: Biological Process	GO:0030193	regulation of blood coagulation		0.001741	1	0.03559	0.3224	7	92	VTN,PDPN,SCARA5,SERPING1,NOS3,CAV1,THBD
GO: Biological Process	GO:1900046	regulation of hemostasis		0.001741	1	0.03559	0.3224	7	92	VTN,PDPN,SCARA5,SERPING1,NOS3,CAV1,THBD
GO: Biological Process	GO:0085029	extracellular matrix assembly		0.001757	1	0.03577	0.324	4	28	THSD4,RAMP2,ANTXR1,PHLDB2
GO: Biological Process	GO:0009790	embryo development		0.001769	1	0.03586	0.3249	36	1146	CEBPA,ACVRL1,KLF4,FBN1,EFEMP1,YAP1,MMP15,VCAM1,SEMA3F,FRAS1,SHROOM3,SFRP1,COL12A1,VTN,FOLR1,ID3,TMEM107,PLCD3,MSX1,SPINT2,ZBTB16,LAMA1,ITGA3,MFRP,BMP7,STRA6,NOS3,CDON,KRT8,DUSP1,THBD,OTX2,LLGL2,GDF7,CDH1,PHLDB2
GO: Biological Process	GO:0051271	negative regulation of cellular component movement		0.001816	1	0.03665	0.332	13	269	ACVRL1,KLF4,SEMA3F,SFRP1,APOD,SPINT2,IGFBP3,STARD13,SEMA3G,SEMA3B,NOV,MMRN2,PHLDB2
GO: Biological Process	GO:0071229	cellular response to acid chemical		0.001847	1	0.03714	0.3364	11	206	KLF4,RRAGD,YAP1,COL1A2,SFRP1,ADAMTS1,FOLR1,ID3,AQP1,PDGFD,CDH1
GO: Biological Process	GO:0044057	regulation of system process		0.001875	1	0.03754	0.3401	22	590	EPHX2,KLF4,MYL9,FXYD1,CX3CL1,HSP90AA1,AQP1,CRHR2,PDE5A,MYH7,ITPR1,NEDD4,BMP6,PER2,KCNH2,KCNK1,STK39,DMPK,NOS3,NOV,CAV1,PLCE1
GO: Biological Process	GO:1901343	negative regulation of vasculature development		0.00197	1	0.03928	0.3559	7	94	KLF4,ADAMTS1,CRHR2,STARD13,BMP7,GPR4,MMRN2
GO: Biological Process	GO:0050708	regulation of protein secretion		0.002005	1	0.03948	0.3577	18	445	TMEM27,CX3CL1,EZR,SFRP1,MYRIP,NR1D1,SLC2A1,CRHR2,PIM3,FAM132A,ITPR1,BMP6,PER2,NOV,ANO1,LEPR,LLGL2,TRPV4
GO: Biological Process	GO:0000188	inactivation of MAPK activity		0.002008	1	0.03948	0.3577	4	29	DUSP1,CAV1,RGS3,RGS4
GO: Biological Process	GO:0060284	regulation of cell development		0.002009	1	0.03948	0.3577	32	989	KLF4,TNFRSF12A,EFEMP1,YAP1,FLRT2,CX3CL1,SEMA3F,VLDLR,SFRP1,ADAMTS1,VASN,ID1,ADGRA2,MT3,PDE5A,PLK2,SEMA3G,ITGA3,NEDD4,BMP6,BMP7,PTPRF,PER2,SEMA3B,CDON,KALRN,CAV1,GDF7,LMX1A,TRPV4,CDH1,PHLDB2
GO: Biological Process	GO:0031400	negative regulation of protein modification process		0.002013	1	0.03948	0.3577	24	670	CEBPA,KLF4,UBB,PPP1R1B,FLRT2,DNAJA1,HSPA1A,EZR,SFRP1,IGFBP3,C2orf40,GADD45B,HSPH1,GFRA2,BMP7,GADD45G,PER2,STK39,DUSP1,CAV1,RGS3,RGS4,TIMP3,KIRREL
GO: Biological Process	GO:1903753	negative regulation of p38MAPK cascade		0.002061	1	0.03977	0.3603	2	4	EZR,HSPH1
GO: Biological Process	GO:0043622	cortical microtubule organization		0.002061	1	0.03977	0.3603	2	4	EZR,TRPV4
GO: Biological Process	GO:0014900	muscle hyperplasia		0.002061	1	0.03977	0.3603	2	4	KLF4,NOS3
GO: Biological Process	GO:0045065	cytotoxic T cell differentiation		0.002061	1	0.03977	0.3603	2	4	HSP90AA1,CD8A
GO: Biological Process	GO:0007043	cell-cell junction assembly		0.002093	1	0.04024	0.3646	7	95	RAMP2,LSR,OCLN,CAV1,CLDN1,TRPV4,CDH1
GO: Biological Process	GO:0031345	negative regulation of cell projection organization		0.002114	1	0.04048	0.3667	10	179	EFEMP1,SEMA3F,ID1,MT3,PLK2,SEMA3G,ITGA3,PTPRF,SEMA3B,TRPV4
GO: Biological Process	GO:1901888	regulation of cell junction assembly		0.002165	1	0.04129	0.374	6	71	ACVRL1,SFRP1,RHOD,APOD,CAV1,PHLDB2
GO: Biological Process	GO:1901699	cellular response to nitrogen compound		0.002213	1	0.04204	0.3809	22	598	KLF4,KL,FBN1,RRAGD,COL1A2,EZR,VLDLR,SFRP1,KLF6,FOLR1,ID1,APLP1,AQP1,CRHR2,MT3,PDGFD,FAM132A,ITPR1,PTPRF,CA2,CAV1,CDH1
GO: Biological Process	GO:0050818	regulation of coagulation		0.002223	1	0.04205	0.381	7	96	VTN,PDPN,SCARA5,SERPING1,NOS3,CAV1,THBD
GO: Biological Process	GO:0051348	negative regulation of transferase activity		0.002236	1	0.04214	0.3817	16	378	CEBPA,PIK3IP1,UBB,PPP1R1B,FLRT2,DNAJA1,SFRP1,C2orf40,GADD45B,CHCHD10,BMP7,GADD45G,DUSP1,CAV1,RGS3,RGS4
GO: Biological Process	GO:0036294	cellular response to decreased oxygen levels		0.002252	1	0.04228	0.383	9	151	UBB,NDRG1,VLDLR,SFRP1,VASN,AQP1,MT3,BMP7,LMNA
GO: Biological Process	GO:0051893	regulation of focal adhesion assembly		0.002413	1	0.04495	0.4072	5	50	ACVRL1,SFRP1,RHOD,APOD,PHLDB2
GO: Biological Process	GO:0090109	regulation of cell-substrate junction assembly		0.002413	1	0.04495	0.4072	5	50	ACVRL1,SFRP1,RHOD,APOD,PHLDB2
GO: Biological Process	GO:0007163	establishment or maintenance of cell polarity		0.002484	1	0.04591	0.4159	10	183	FOXJ1,EZR,AQP1,SPINT2,PARVA,LAMA1,WWC1,GSN,LLGL2,LMNA
GO: Biological Process	GO:0010657	muscle cell apoptotic process		0.002494	1	0.04591	0.4159	6	73	HSPA8,HSP90AA1,IGFBP3,BMP7,DMPK,CAV1
GO: Biological Process	GO:0051093	negative regulation of developmental process		0.002499	1	0.04591	0.4159	30	921	ACVRL1,KLF4,EFEMP1,YAP1,FOXJ1,SEMA3F,AMH,SFRP1,ADAMTS1,VASN,ID1,ID3,CRHR2,MSX1,MT3,STARD13,PLK2,ZBTB16,SEMA3G,BMP7,SEMA3B,WWC1,NOV,GPR4,CAV1,LMNA,LMX1A,MMRN2,TRPV4,PHLDB2
GO: Biological Process	GO:0032526	response to retinoic acid		0.002514	1	0.04591	0.4159	8	125	KLF4,MEST,YAP1,AQP1,IGF2R,IGFBP2,BMP6,DUSP1
GO: Biological Process	GO:0051895	negative regulation of focal adhesion assembly		0.002531	1	0.04591	0.4159	3	15	ACVRL1,APOD,PHLDB2
GO: Biological Process	GO:0035089	establishment of apical/basal cell polarity		0.002531	1	0.04591	0.4159	3	15	FOXJ1,EZR,LAMA1
GO: Biological Process	GO:0097284	hepatocyte apoptotic process		0.002531	1	0.04591	0.4159	3	15	KRT8,KRT18,GSN
GO: Biological Process	GO:0071248	cellular response to metal ion		0.002573	1	0.04616	0.4182	9	154	CEBPA,FOS,FOSB,AQP1,MT3,MYLK,BMP6,GSN,CDH1
GO: Biological Process	GO:0034599	cellular response to oxidative stress		0.002573	1	0.04616	0.4182	12	247	KLF4,HSPA1A,KLF6,FOS,AQP1,MT3,PDGFD,SOD3,HSPH1,BMP7,NQO1,NOS3
GO: Biological Process	GO:0044319	wound healing, spreading of cells		0.002583	1	0.04616	0.4182	4	31	ACVRL1,DDR1,GSN,PHLDB2
GO: Biological Process	GO:0090505	epiboly involved in wound healing		0.002583	1	0.04616	0.4182	4	31	ACVRL1,DDR1,GSN,PHLDB2
GO: Biological Process	GO:0051960	regulation of nervous system development		0.002741	1	0.0488	0.442	29	886	KLF4,TNFRSF12A,EFEMP1,YAP1,FLRT2,CX3CL1,SEMA3F,VLDLR,SFRP1,ADAMTS1,ID1,MT3,PLK2,SEMA3G,ITGA3,NEDD4,BMP6,BMP7,PTPRF,PER2,SEMA3B,CDON,AMIGO2,KALRN,CAV1,GDF7,LMX1A,TRPV4,CDH1
GO: Biological Process	GO:0010810	regulation of cell-substrate adhesion		0.002794	1	0.04957	0.449	10	186	ACVRL1,SFRP1,VTN,RHOD,APOD,SPOCK2,ITGA3,DDR1,ECM2,PHLDB2
GO: Biological Process	GO:0050900	leukocyte migration		0.002822	1	0.04985	0.4516	16	387	CX3CL1,VCAM1,COL1A2,FOXJ1,PODXL,APOD,PDGFD,ITGA3,NOV,ARHGEF5,ESAM,CAV1,CXCL2,THBD,TRPV4,SLC16A8
GO: Biological Process	GO:0030029	actin filament-based process		0.002831	1	0.04985	0.4516	24	688	ANTXR1,FXYD1,CNN3,FOXJ1,EZR,SHROOM3,SFRP1,RHOD,MYRIP,ID1,AQP1,CRHR2,PARVA,MYH7,ARHGEF17,KCNH2,KRT8,ARHGEF5,CAV1,GSN,LLGL2,KIRREL,TRPV4,PHLDB2
GO: Cellular Component	GO:0031012	extracellular matrix		3.741e-15	1.886e-12	1.886e-12	1.282e-11	38	444	THSD4,MATN2,FBN1,EFEMP1,MGP,SBSPON,FLRT2,MMP15,HSP90AA1,COL1A2,COL4A5,FRAS1,COL9A3,SFRP1,COL12A1,VTN,COL17A1,ADAMTS1,APLP1,CRIP2,PRELP,ADAMTSL2,SOD3,LAMA1,SPOCK2,FREM1,TINAGL1,BMP7,NOV,CDON,ADAMTSL1,DSPP,ECM2,ADAMTSL3,TIMP3,LOXL1,MMRN2,PCOLCE
GO: Cellular Component	GO:0045177	apical part of cell		1.03e-12	5.191e-10	2.596e-10	1.765e-09	34	429	ABCB1,SLC9A3R2,KL,CFAP126,ADGRF5,HSPA1A,VCAM1,HSP90AA1,EZR,VLDLR,SHROOM3,FOLR1,PODXL,MYRIP,AQP1,SLC2A1,SLC4A2,PDPN,IGFBP2,SLC6A20,OCLN,MPDZ,MFRP,STX3,KCNK1,STK39,NOS3,SLC29A4,CA2,ANO1,CAV1,CLDN1,TRPV4,CDH1
GO: Cellular Component	GO:0098589	membrane region		5.593e-12	2.819e-09	9.396e-10	6.39e-09	61	1271	RAMP2,CEL,TMEM27,ABCB1,EHD3,SLC9A3R2,KL,CFAP126,ANTXR1,FXYD1,HSPA1A,HSPA8,SDPR,HSP90AA1,EZR,VLDLR,EPS8L2,SHROOM3,FOLR1,PODXL,MYRIP,AQP1,SLC2A1,SLC4A2,SLC6A2,PDPN,IGFBP2,SLC26A7,SLC6A20,CNTNAP2,PTRF,OCLN,MPDZ,ITGA3,MFRP,ITPR1,NEDD4,STX3,KCNA3,SLC5A6,KCNK1,STK39,NOS3,SLC38A3,SLC29A4,WWC1,CA2,EPN3,DDR1,ANO1,CAV1,SERPINH1,LEPR,CLDN1,MYOF,THBD,KIRREL,TRPV4,CDH1,SLC16A8,TCTN2
GO: Cellular Component	GO:0098590	plasma membrane region		2.325e-11	1.172e-08	2.463e-09	1.675e-08	53	1046	TMEM27,ABCB1,EHD3,SLC9A3R2,KL,CFAP126,ANTXR1,FXYD1,HSPA1A,SDPR,HSP90AA1,EZR,EPS8L2,SHROOM3,FOLR1,PODXL,MYRIP,AQP1,SLC2A1,SLC4A2,PDPN,IGFBP2,SLC26A7,SLC6A20,CNTNAP2,PTRF,OCLN,MPDZ,ITGA3,MFRP,ITPR1,NEDD4,STX3,SLC5A6,KCNK1,STK39,NOS3,SLC38A3,SLC29A4,WWC1,CA2,DDR1,ANO1,CAV1,LEPR,CLDN1,MYOF,THBD,KIRREL,TRPV4,CDH1,SLC16A8,TCTN2
GO: Cellular Component	GO:0005578	proteinaceous extracellular matrix		2.444e-11	1.232e-08	2.463e-09	1.675e-08	30	379	THSD4,MATN2,FBN1,EFEMP1,MGP,SBSPON,FLRT2,COL1A2,COL4A5,FRAS1,COL9A3,SFRP1,COL12A1,VTN,COL17A1,ADAMTS1,APLP1,PRELP,ADAMTSL2,LAMA1,SPOCK2,FREM1,NOV,ADAMTSL1,DSPP,ECM2,ADAMTSL3,TIMP3,LOXL1,MMRN2
GO: Cellular Component	GO:0016324	apical plasma membrane		3.738e-11	1.884e-08	3.14e-09	2.135e-08	28	337	ABCB1,SLC9A3R2,KL,CFAP126,HSPA1A,HSP90AA1,EZR,SHROOM3,FOLR1,PODXL,MYRIP,AQP1,SLC2A1,SLC4A2,PDPN,IGFBP2,SLC6A20,OCLN,MPDZ,MFRP,STX3,KCNK1,STK39,SLC29A4,ANO1,CAV1,CLDN1,TRPV4
GO: Cellular Component	GO:0005615	extracellular space		5.948e-11	2.998e-08	4.283e-09	2.913e-08	64	1452	PCSK1,IL34,PCSK2,CEL,F5,TTR,UBB,KL,FBN1,EFEMP1,MGP,WFDC2,FLRT2,HSPA1A,CX3CL1,HSPA2,HSPA8,PLTP,VCAM1,COL1A2,SEMA3F,EZR,VLDLR,AMH,SFRP1,COL12A1,VTN,PODXL,VASN,APOD,SLC2A1,LSR,MT3,IGF2R,IGFBP2,IGFBP3,PRELP,PDGFD,C2orf40,FAM132A,SOD3,LAMA1,BCHE,SEMA3G,PTGDS,TINAGL1,BMP6,BMP7,SEMA3B,SERPING1,CA2,DDR1,ECM2,SERPINH1,CXCL2,LEPR,GSN,THBD,GDF7,ANGPTL2,TIMP3,LOXL1,MMRN2,PCOLCE
GO: Cellular Component	GO:0044420	extracellular matrix component		1.328e-09	6.692e-07	8.365e-08	5.689e-07	17	143	THSD4,MATN2,FBN1,EFEMP1,COL1A2,COL4A5,FRAS1,COL12A1,VTN,COL17A1,ADAMTS1,APLP1,LAMA1,FREM1,TIMP3,LOXL1,MMRN2
GO: Cellular Component	GO:0005604	basement membrane		1.791e-08	9.029e-06	1.003e-06	6.823e-06	14	111	MATN2,FBN1,EFEMP1,COL4A5,FRAS1,VTN,COL17A1,ADAMTS1,APLP1,LAMA1,FREM1,TIMP3,LOXL1,MMRN2
GO: Cellular Component	GO:0030054	cell junction		1.632e-07	8.223e-05	8.223e-06	5.592e-05	49	1202	TBC1D2,RSC1A1,ABCB1,EHD3,SLC9A3R2,NDRG1,CPT1C,MME,FLRT2,HSPA1A,HSPA8,CNN3,STEAP1,EZR,KIAA1462,SHROOM3,COL17A1,PODXL,SLC2A1,SLC4A2,LSR,IGF2R,CSRP2,PARVA,OCLN,SNTB1,MYLK,SLC6A17,LAMA1,PERP,MPDZ,ITGA3,STX3,KCNK1,NOV,KRT8,SYNM,ARHGEF5,ESAM,TNS2,CAV1,CLDN2,CLDN1,GSN,CLDN9,KIRREL,TRPV4,CDH1,PHLDB2
GO: Cellular Component	GO:0009986	cell surface		1.073e-06	0.0005406	4.915e-05	0.0003342	38	877	RAMP2,CEL,ACVRL1,ABCB1,TNFRSF12A,ANTXR1,PLA2G5,ADGRF5,CX3CL1,HSPA2,HSPA8,VCAM1,HSP90AA1,IGSF3,VLDLR,SFRP1,FOLR1,VASN,ADGRA2,CRHR2,SLC6A2,PLCD3,PDPN,IGF2R,SCARA5,CNTNAP2,SCUBE3,OCLN,MYLK,ITGA3,KCNH2,CDON,ANO1,CAV1,THBD,CD8A,TRPV4,CDH1
GO: Cellular Component	GO:0005911	cell-cell junction		1.172e-06	0.0005906	4.922e-05	0.0003347	24	420	ABCB1,NDRG1,FLRT2,STEAP1,KIAA1462,SHROOM3,COL17A1,PODXL,SLC2A1,LSR,OCLN,MYLK,LAMA1,PERP,MPDZ,STX3,NOV,KRT8,ESAM,CLDN2,CLDN1,CLDN9,KIRREL,CDH1
GO: Cellular Component	GO:0048471	perinuclear region of cytoplasm		2.193e-06	0.001105	8.503e-05	0.0005783	33	728	EHD3,NDRG1,PLA2G5,DNAJA1,HSPA1A,CX3CL1,HSPA8,HSP90AA1,EZR,VLDLR,MYRIP,APLP1,APOD,MT3,IGF2R,SLC2A12,GAPDH,ITGA3,PTGDS,ITPR1,NEDD4,PER2,KCNH2,WWC1,EPN3,KRT18,KALRN,CAPN6,CAV1,GSN,LMNA,KIRREL,CDH1
GO: Cellular Component	GO:0070161	anchoring junction		2.702e-06	0.001362	9.727e-05	0.0006615	26	503	EHD3,SLC9A3R2,NDRG1,MME,FLRT2,HSPA1A,HSPA8,CNN3,EZR,KIAA1462,SHROOM3,SLC4A2,IGF2R,CSRP2,PARVA,SNTB1,PERP,ITGA3,SYNM,ESAM,TNS2,CAV1,GSN,TRPV4,CDH1,PHLDB2
GO: Cellular Component	GO:0016323	basolateral plasma membrane		3.457e-06	0.001742	0.0001162	0.00079	17	245	HSPA1A,HSP90AA1,EZR,FOLR1,AQP1,SLC2A1,SLC4A2,SLC26A7,ITGA3,STK39,SLC38A3,CA2,DDR1,CAV1,LEPR,CDH1,SLC16A8
GO: Cellular Component	GO:0005912	adherens junction		4.273e-06	0.002154	0.0001346	0.0009154	25	484	EHD3,SLC9A3R2,NDRG1,MME,FLRT2,HSPA1A,HSPA8,CNN3,EZR,KIAA1462,SHROOM3,SLC4A2,IGF2R,CSRP2,PARVA,SNTB1,ITGA3,SYNM,ESAM,TNS2,CAV1,GSN,TRPV4,CDH1,PHLDB2
GO: Cellular Component	GO:0031253	cell projection membrane		5.036e-06	0.002538	0.0001493	0.001015	20	336	TMEM27,ABCB1,EHD3,ANTXR1,HSP90AA1,EZR,EPS8L2,FOLR1,PODXL,AQP1,PDPN,SLC6A20,CNTNAP2,ITGA3,SLC5A6,KCNK1,WWC1,KIRREL,TRPV4,TCTN2
GO: Cellular Component	GO:0005887	integral component of plasma membrane		1.478e-05	0.007447	0.0004137	0.002814	55	1654	SGMS2,RAMP2,CEL,ACVRL1,SLC22A17,KL,CPT1C,MME,FLRT2,MMP15,FXYD1,STEAP1,COL17A1,FOLR1,PODXL,AQP1,SLC2A1,CRHR2,GDE1,SLC4A2,SLC6A2,PDPN,IGF2R,SLC26A7,SCARA5,SLC6A20,CNTNAP2,SLC2A12,SLC6A17,PERP,ITGA3,STEAP2,SLC16A12,SLC13A4,KCNA3,SLCO1C1,PTPRF,KCNH2,SLC5A6,KCNJ13,KCNK1,ENPP5,SLC38A3,CDON,GPR3,DDR1,GPR4,CAV1,LEPR,CLDN1,THBD,CD8A,SLC16A4,TM4SF1,SLC16A8
GO: Cellular Component	GO:0030055	cell-substrate junction		2.217e-05	0.01117	0.0005881	0.003999	21	403	EHD3,SLC9A3R2,MME,FLRT2,HSPA1A,HSPA8,CNN3,EZR,COL17A1,SLC4A2,IGF2R,CSRP2,PARVA,SNTB1,ITGA3,TNS2,CAV1,GSN,TRPV4,CDH1,PHLDB2
GO: Cellular Component	GO:0031526	brush border membrane		3.216e-05	0.01621	0.0008104	0.005512	8	67	TMEM27,ABCB1,HSP90AA1,FOLR1,AQP1,SLC6A20,SLC5A6,KCNK1
GO: Cellular Component	GO:0005903	brush border		3.787e-05	0.01909	0.0009089	0.006181	11	133	TMEM27,RSC1A1,ABCB1,MME,HSP90AA1,EZR,FOLR1,AQP1,SLC6A20,SLC5A6,KCNK1
GO: Cellular Component	GO:0031226	intrinsic component of plasma membrane		4.18e-05	0.02107	0.0009577	0.006513	55	1717	SGMS2,RAMP2,CEL,ACVRL1,SLC22A17,KL,CPT1C,MME,FLRT2,MMP15,FXYD1,STEAP1,COL17A1,FOLR1,PODXL,AQP1,SLC2A1,CRHR2,GDE1,SLC4A2,SLC6A2,PDPN,IGF2R,SLC26A7,SCARA5,SLC6A20,CNTNAP2,SLC2A12,SLC6A17,PERP,ITGA3,STEAP2,SLC16A12,SLC13A4,KCNA3,SLCO1C1,PTPRF,KCNH2,SLC5A6,KCNJ13,KCNK1,ENPP5,SLC38A3,CDON,GPR3,DDR1,GPR4,CAV1,LEPR,CLDN1,THBD,CD8A,SLC16A4,TM4SF1,SLC16A8
GO: Cellular Component	GO:0005925	focal adhesion		4.837e-05	0.02438	0.001044	0.007097	20	393	EHD3,SLC9A3R2,MME,FLRT2,HSPA1A,HSPA8,CNN3,EZR,SLC4A2,IGF2R,CSRP2,PARVA,SNTB1,ITGA3,TNS2,CAV1,GSN,TRPV4,CDH1,PHLDB2
GO: Cellular Component	GO:0031410	cytoplasmic vesicle		4.996e-05	0.02518	0.001044	0.007097	46	1356	PCSK1,PCSK2,CEL,TBC1D2,F5,EHD3,UBB,ADGRF5,MME,HSPA8,IQUB,HSP90AA1,ADAMTS1,FOLR1,SCG5,MYRIP,SNX33,AQP1,SLC2A1,GDE1,MT3,IGF2R,IGFBP2,HMP19,C2orf40,OCLN,CYB561,SLC6A17,HSPH1,MPDZ,ISLR,STEAP2,MYO5C,ITPR1,STX3,KCNK1,SERPING1,NOS3,EPN3,OCA2,CAV1,MYOF,TIMP3,LOXL1,TRPV4,TMEM35A
GO: Cellular Component	GO:0097708	intracellular vesicle		5.176e-05	0.02609	0.001044	0.007097	46	1358	PCSK1,PCSK2,CEL,TBC1D2,F5,EHD3,UBB,ADGRF5,MME,HSPA8,IQUB,HSP90AA1,ADAMTS1,FOLR1,SCG5,MYRIP,SNX33,AQP1,SLC2A1,GDE1,MT3,IGF2R,IGFBP2,HMP19,C2orf40,OCLN,CYB561,SLC6A17,HSPH1,MPDZ,ISLR,STEAP2,MYO5C,ITPR1,STX3,KCNK1,SERPING1,NOS3,EPN3,OCA2,CAV1,MYOF,TIMP3,LOXL1,TRPV4,TMEM35A
GO: Cellular Component	GO:0005924	cell-substrate adherens junction		5.764e-05	0.02905	0.001117	0.007598	20	398	EHD3,SLC9A3R2,MME,FLRT2,HSPA1A,HSPA8,CNN3,EZR,SLC4A2,IGF2R,CSRP2,PARVA,SNTB1,ITGA3,TNS2,CAV1,GSN,TRPV4,CDH1,PHLDB2
GO: Cellular Component	GO:0098857	membrane microdomain		7.794e-05	0.03928	0.001403	0.009541	18	343	CEL,FXYD1,HSPA8,SDPR,EZR,PODXL,SLC2A1,SLC6A2,PTRF,ITPR1,NEDD4,KCNA3,NOS3,CAV1,SERPINH1,MYOF,KIRREL,CDH1
GO: Cellular Component	GO:0045121	membrane raft		7.794e-05	0.03928	0.001403	0.009541	18	343	CEL,FXYD1,HSPA8,SDPR,EZR,PODXL,SLC2A1,SLC6A2,PTRF,ITPR1,NEDD4,KCNA3,NOS3,CAV1,SERPINH1,MYOF,KIRREL,CDH1
GO: Cellular Component	GO:0044463	cell projection part		9.827e-05	0.04953	0.001708	0.01161	40	1152	CCDC114,TMEM27,ABCB1,EHD3,CFAP126,WDR35,ANTXR1,MME,HSPA8,CNN3,HSP90AA1,EZR,EPS8L2,FOLR1,PODXL,TMEM107,NR1D1,AQP1,SPAG6,CRHR2,PDPN,MT3,SLC6A20,CNTNAP2,FRMPD4,TMEM237,ITGA3,STX3,PTPRF,SLC5A6,KCNK1,DNAH9,WWC1,RSPH4A,KALRN,OTX2,KIRREL,TRPV4,CDH1,TCTN2
GO: Cellular Component	GO:0043209	myelin sheath		0.0001162	0.05856	0.001952	0.01328	13	204	EHD3,TUBB4B,UBB,NDRG1,HSPA2,HSPA8,HSP90AA1,EZR,MPDZ,CA2,CA13,GSN,CDH1
GO: Cellular Component	GO:0098862	cluster of actin-based cell projections		0.0001315	0.06628	0.002118	0.0144	12	179	TMEM27,RSC1A1,ABCB1,SLC9A3R2,MME,HSP90AA1,EZR,FOLR1,AQP1,SLC6A20,SLC5A6,KCNK1
GO: Cellular Component	GO:0005788	endoplasmic reticulum lumen		0.0001345	0.06777	0.002118	0.0144	13	207	F5,COL1A2,COL4A5,COL9A3,COL12A1,VTN,COL17A1,PDGFD,BCHE,P4HA2,ADAMTSL1,RDH5,SERPINH1
GO: Cellular Component	GO:0044853	plasma membrane raft		0.0001458	0.07347	0.002226	0.01514	9	105	FXYD1,SDPR,EZR,SLC2A1,PTRF,NOS3,CAV1,MYOF,CDH1
GO: Cellular Component	GO:0016327	apicolateral plasma membrane		0.0003595	0.1812	0.005329	0.03624	4	19	OCLN,MPDZ,NEDD4,THBD
GO: Cellular Component	GO:0005901	caveola		0.000411	0.2071	0.005918	0.04025	8	96	FXYD1,SDPR,SLC2A1,PTRF,NOS3,CAV1,MYOF,CDH1
GO: Cellular Component	GO:0030175	filopodium		0.0006176	0.3113	0.008647	0.05881	8	102	ANTXR1,VCAM1,EZR,PODXL,ADGRA2,PDPN,ITGA3,TRPV4
GO: Cellular Component	GO:0060205	cytoplasmic vesicle lumen		0.0007027	0.3542	0.009572	0.0651	8	104	PCSK1,PCSK2,F5,HSP90AA1,HSPH1,ISLR,SERPING1,TIMP3
GO: Cellular Component	GO:0031983	vesicle lumen		0.0009011	0.4542	0.01195	0.08128	8	108	PCSK1,PCSK2,F5,HSP90AA1,HSPH1,ISLR,SERPING1,TIMP3
GO: Cellular Component	GO:0044433	cytoplasmic vesicle part		0.001291	0.6508	0.01669	0.1135	23	619	PCSK1,PCSK2,F5,UBB,HSPA8,HSP90AA1,FOLR1,MYRIP,SNX33,AQP1,GDE1,HMP19,SLC6A17,HSPH1,ISLR,ITPR1,STX3,SERPING1,NOS3,OCA2,CAV1,MYOF,TIMP3
GO: Cellular Component	GO:0098858	actin-based cell projection		0.001648	0.8305	0.02076	0.1412	11	206	SLC9A3R2,ANTXR1,VCAM1,EZR,PODXL,ADGRA2,PDPN,ITGA3,NEDD4,CA2,TRPV4
GO: Cellular Component	GO:0099503	secretory vesicle		0.002502	1	0.03075	0.2091	20	536	PCSK1,PCSK2,CEL,F5,MME,HSPA8,IQUB,SCG5,MYRIP,AQP1,MT3,SLC6A17,ISLR,MYO5C,ITPR1,STX3,SERPING1,CAV1,TIMP3,LOXL1
GO: Cellular Component	GO:0031252	cell leading edge		0.002573	1	0.03088	0.21	16	389	TNFRSF12A,ANTXR1,HSP90AA1,EZR,EPS8L2,PODXL,PDPN,PARVA,CNTNAP2,MYLK,STX3,WWC1,GSN,TRPV4,CDH1,PHLDB2
GO: Cellular Component	GO:0043296	apical junction complex		0.003073	1	0.03602	0.245	8	131	SHROOM3,OCLN,MPDZ,ESAM,CLDN2,CLDN1,CLDN9,CDH1
GO: Cellular Component	GO:0030141	secretory granule		0.003463	1	0.03967	0.2698	16	401	PCSK1,PCSK2,CEL,F5,IQUB,SCG5,MYRIP,AQP1,ISLR,MYO5C,ITPR1,STX3,SERPING1,CAV1,TIMP3,LOXL1
GO: Cellular Component	GO:0044448	cell cortex part		0.00422	1	0.04726	0.3214	8	138	EZR,MYRIP,SLC2A1,GSN,LLGL2,TRPV4,CDH1,PHLDB2
GO: Cellular Component	GO:0001726	ruffle		0.00433	1	0.04744	0.3226	9	169	TNFRSF12A,HSP90AA1,EZR,EPS8L2,PODXL,PDPN,WWC1,GSN,TRPV4
GO: Cellular Component	GO:0032587	ruffle membrane		0.004676	1	0.04994	0.3397	6	84	HSP90AA1,EZR,EPS8L2,PDPN,WWC1,TRPV4
GO: Cellular Component	GO:0005593	FACIT collagen trimer		0.004882	1	0.04994	0.3397	2	6	COL9A3,COL12A1
GO: Cellular Component	GO:0031527	filopodium membrane		0.004894	1	0.04994	0.3397	3	19	ANTXR1,PDPN,ITGA3
GO: Cellular Component	GO:0034774	secretory granule lumen		0.004955	1	0.04994	0.3397	6	85	PCSK1,PCSK2,F5,ISLR,SERPING1,TIMP3
Mouse Phenotype	MP:0001619	abnormal vascular permeability		7.622e-08	0.000309	0.000309	0.002745	13	76	RAMP2,VLDLR,PODXL,ID1,AQP1,CRHR2,PDPN,SERPING1,NOS3,ESAM,CAV1,GSN,MYOF
Mouse Phenotype	MP:0005367	renal/urinary system phenotype		2.116e-06	0.008576	0.004288	0.0381	57	1169	CEBPA,EFS,TMEM27,EHD3,KL,FBN1,EFEMP1,MGP,YAP1,COL4A5,FRAS1,COL17A1,ADAMTS1,FOLR1,PODXL,AQP1,IGF2R,IGFBP2,IGFBP3,SLC26A7,SCARA5,PARVA,PTRF,GADD45B,MYLK,BCAT2,ITGA3,FREM1,BMP7,TSC22D1,GADD45G,PTPRF,PER2,KCNK1,STK39,TAGLN,NOS3,SLC38A3,CA2,NOV,DDR1,GPR4,ARID4A,DSPP,ANO1,TNS2,OCA2,CAV1,RGS4,LEPR,CLDN2,THBD,LMNA,TIMP3,KIRREL,SLC47A1,TRPV4
Mouse Phenotype	MP:0001756	abnormal urination		5.454e-06	0.02211	0.00737	0.06548	16	162	TMEM27,FBN1,YAP1,ADAMTS1,PODXL,AQP1,SLC26A7,MYLK,BCAT2,KCNK1,TAGLN,NOS3,GPR4,LEPR,CLDN2,TRPV4
Mouse Phenotype	MP:0003548	pulmonary hypertension		1.33e-05	0.0539	0.01348	0.1197	5	13	PTRF,NOS3,CAV1,THBD,LMNA
Mouse Phenotype	MP:0001614	abnormal blood vessel morphology		1.883e-05	0.07636	0.01367	0.1215	54	1165	EPHX2,RAMP2,CEBPA,ACVRL1,EHD3,KL,FBN1,EFEMP1,MGP,YAP1,MMP15,CX3CL1,VCAM1,SDPR,FOXJ1,COL4A5,VLDLR,FRAS1,KLF6,RGS5,PODXL,ID1,ID3,ADGRA2,CRHR2,PDPN,MSX1,PARVA,PTRF,PDZRN3,CYB561,STARD13,LAMA1,ITGA3,PER2,TAGLN,STRA6,NOS3,NOV,CDON,DDR1,GPR4,KRT8,ARID4A,ANO1,ESAM,CAV1,CXCL2,LEPR,THBD,LLGL2,LMNA,TIMP3,CDH1
Mouse Phenotype	MP:0004012	increased pulmonary artery pressure		2.024e-05	0.08205	0.01367	0.1215	5	14	PTRF,NOS3,CAV1,THBD,LMNA
Mouse Phenotype	MP:0005502	abnormal renal/urinary system physiology		2.784e-05	0.1129	0.01612	0.1433	37	694	EFS,TMEM27,EHD3,KL,FBN1,YAP1,COL4A5,ADAMTS1,PODXL,AQP1,SLC26A7,SCARA5,PTRF,GADD45B,MYLK,BCAT2,ITGA3,GADD45G,PER2,KCNK1,STK39,TAGLN,NOS3,SLC38A3,CA2,DDR1,GPR4,ANO1,TNS2,CAV1,RGS4,LEPR,CLDN2,THBD,LMNA,KIRREL,TRPV4
Mouse Phenotype	MP:0002127	abnormal cardiovascular system morphology		3.573e-05	0.1448	0.01798	0.1598	77	1914	EPHX2,RAMP2,CEBPA,ACACB,ACVRL1,F5,EHD3,MEST,KL,FBN1,EFEMP1,MGP,YAP1,TMEM38A,WDR35,PLAGL1,FLRT2,MMP15,FXYD1,CX3CL1,VCAM1,SDPR,FOXJ1,COL4A5,VLDLR,FRAS1,SFRP1,KLF6,RGS5,FOLR1,PODXL,SCG5,ID1,ID3,NR1D1,ADGRA2,CRHR2,PDPN,MSX1,IGF2R,IGFBP2,IGFBP3,CSRP2,PARVA,PTRF,PDZRN3,CYB561,STARD13,MYH7,LAMA1,ITGA3,TSC22D1,PER2,KCNH2,TAGLN,STRA6,NOS3,HSPB8,NOV,CDON,DDR1,GPR4,KRT8,ARID4A,ANO1,ESAM,CAV1,CXCL2,LEPR,THBD…
Mouse Phenotype	MP:0003547	abnormal pulmonary pressure		4.228e-05	0.1714	0.01798	0.1598	5	16	PTRF,NOS3,CAV1,THBD,LMNA
Mouse Phenotype	MP:0003070	increased vascular permeability		5.004e-05	0.2028	0.01798	0.1598	8	51	RAMP2,VLDLR,PODXL,ID1,PDPN,SERPING1,CAV1,GSN
Mouse Phenotype	MP:0000767	abnormal smooth muscle morphology		5.011e-05	0.2031	0.01798	0.1598	14	153	RAMP2,ACVRL1,KL,MGP,MSX1,PARVA,PTRF,OCLN,MYLK,TAGLN,NOS3,GPR4,ANO1,LMNA
Mouse Phenotype	MP:0000516	abnormal renal/urinary system morphology		5.323e-05	0.2158	0.01798	0.1598	44	913	CEBPA,EHD3,KL,FBN1,EFEMP1,MGP,YAP1,COL4A5,FRAS1,COL17A1,ADAMTS1,FOLR1,PODXL,IGF2R,IGFBP2,IGFBP3,PARVA,PTRF,GADD45B,BCAT2,ITGA3,FREM1,BMP7,TSC22D1,GADD45G,PTPRF,PER2,NOS3,CA2,NOV,DDR1,GPR4,ARID4A,DSPP,ANO1,TNS2,OCA2,CAV1,RGS4,LEPR,THBD,TIMP3,KIRREL,SLC47A1
Mouse Phenotype	MP:0001175	abnormal lung morphology		6.789e-05	0.2752	0.01925	0.171	33	614	CEBPA,ACVRL1,KL,FBN1,MGP,WDR35,ADGRF5,SDPR,FOXJ1,FRAS1,PODXL,ID1,ADGRA2,PDPN,IGF2R,IGFBP3,PTRF,MAPK4,ADAMTSL2,ITGA3,FREM1,KCNJ13,NOS3,HSPB8,GPR4,ARID4A,DUSP1,ANO1,CAV1,SERPINH1,THBD,TIMP3,LOXL1
Mouse Phenotype	MP:0000249	abnormal blood vessel physiology		6.955e-05	0.2819	0.01925	0.171	25	407	RAMP2,ACVRL1,ABCB1,KL,FBN1,VLDLR,PODXL,ID1,AQP1,ADGRA2,CRHR2,PDPN,CSRP2,SERPING1,NOS3,NOV,ANO1,ESAM,CAV1,LEPR,GSN,MYOF,LMNA,TIMP3,TRPV4
Mouse Phenotype	MP:0004790	absent upper incisors		7.123e-05	0.2888	0.01925	0.171	3	4	MSX1,BMP7,CDON
Mouse Phenotype	MP:0001544	abnormal cardiovascular system physiology		9.694e-05	0.393	0.02456	0.2182	64	1548	PCSK1,EPHX2,PCSK2,RAMP2,ACVRL1,F5,ABCB1,KL,FBN1,MGP,YAP1,TMEM38A,PLA2G5,FLRT2,FXYD1,COL1A2,VLDLR,FRAS1,RGS5,PODXL,SCG5,ID1,ID3,APOD,AQP1,ADGRA2,CRHR2,SLC6A2,PDPN,MSX1,LSR,IGF2R,CSRP2,PARVA,PTRF,MYH7,MYLK,KCNH2,SERPING1,STK39,TAGLN,DMPK,NOS3,HSPB8,NOV,CDON,GPR4,KRT8,ARID4A,DUSP1,ANO1,ESAM,CAV1,SERPINH1,RGS4,LEPR,GSN,MYOF,THBD,LMNA,TIMP3,LOXL1,TRPV4,PLCE1
Mouse Phenotype	MP:0004463	basisphenoid bone foramen		0.0001349	0.547	0.03218	0.2859	4	11	TMEM107,BMP7,CDON,OTX2
Mouse Phenotype	MP:0006317	decreased urine sodium level		0.0001933	0.7838	0.04095	0.3639	6	33	TMEM27,ADAMTS1,AQP1,STK39,NOS3,ANO1
Mouse Phenotype	MP:0010386	abnormal urinary bladder physiology		0.0001933	0.7838	0.04095	0.3639	6	33	FBN1,SCARA5,PTRF,MYLK,TAGLN,TRPV4
Mouse Phenotype	MP:0002843	decreased systemic arterial blood pressure		0.000202	0.819	0.04095	0.3639	11	114	PCSK1,EPHX2,RGS5,MYLK,STK39,TAGLN,NOS3,DUSP1,ANO1,LEPR,TIMP3
Mouse Phenotype	MP:0006264	decreased systemic arterial systolic blood pressure		0.000239	0.969	0.04517	0.4014	7	48	EPHX2,RGS5,MYLK,TAGLN,NOS3,DUSP1,LEPR
Mouse Phenotype	MP:0000230	abnormal systemic arterial blood pressure		0.0002451	0.9938	0.04517	0.4014	17	244	PCSK1,EPHX2,PCSK2,RAMP2,ACVRL1,RGS5,PODXL,CRHR2,MYLK,STK39,TAGLN,NOS3,DUSP1,ANO1,CAV1,LEPR,TIMP3
Domain	PS00329	HSP70_2	PROSITE	1.479e-05	0.02444	0.004887	0.03904	5	17	HSPA12B,HSPA1A,HSPA2,HSPA8,HSPH1
Domain	PF07716	bZIP_2	Pfam	1.479e-05	0.02444	0.004887	0.03904	5	17	CEBPA,FOS,FOSB,DBP,TEF
Domain	PS01036	HSP70_3	PROSITE	1.479e-05	0.02444	0.004887	0.03904	5	17	HSPA12B,HSPA1A,HSPA2,HSPA8,HSPH1
Domain	IPR011700	bZIP_2	InterPro	1.479e-05	0.02444	0.004887	0.03904	5	17	CEBPA,FOS,FOSB,DBP,TEF
Domain	PS00297	HSP70_1	PROSITE	1.479e-05	0.02444	0.004887	0.03904	5	17	HSPA12B,HSPA1A,HSPA2,HSPA8,HSPH1
Domain	IPR013126	Hsp_70	InterPro	2.015e-05	0.03329	0.005548	0.04431	5	18	HSPA12B,HSPA1A,HSPA2,HSPA8,HSPH1
Domain	IPR009030	Growth_fac_rcpt	InterPro	6.477e-05	0.107	0.01529	0.1221	9	89	MATN2,FBN1,EFEMP1,VLDLR,FRAS1,IGFBP2,IGFBP3,SCUBE3,LAMA1
Domain	IPR018181	Heat_shock_70_CS	InterPro	9.253e-05	0.1529	0.01911	0.1526	4	13	HSPA1A,HSPA2,HSPA8,HSPH1
Domain	PF08686	PLAC	Pfam	0.0001275	0.2107	0.02341	0.187	4	14	THSD4,ADAMTSL2,ADAMTSL1,ADAMTSL3
Domain	IPR001023	Hsp70	InterPro	0.0001712	0.2828	0.0239	0.1909	4	15	HSPA1A,HSPA2,HSPA8,HSPH1
Domain	PS00162	ALPHA_CA_1	PROSITE	0.0001712	0.2828	0.0239	0.1909	4	15	CA14,CA2,CA12,CA13
Domain	PF00012	HSP70	Pfam	0.0002247	0.3713	0.0239	0.1909	4	16	HSPA1A,HSPA2,HSPA8,HSPH1
Domain	PS50835	IG_LIKE	PROSITE	0.0002602	0.4299	0.0239	0.1909	22	484	ADGRF5,VCAM1,IGSF3,SEMA3F,CCDC141,ADGRA2,LSR,ILDR2,MYLK,ISLR,SEMA3G,PTPRF,SEMA3B,CDON,AMIGO2,ADAMTSL1,KALRN,ESAM,ADAMTSL3,LEPR,CD8A,KIRREL
Domain	PS50092	TSP1	PROSITE	0.0002856	0.4718	0.0239	0.1909	7	65	THSD4,SBSPON,ADAMTS1,ADAMTSL2,NOV,ADAMTSL1,ADAMTSL3
Domain	SM00209	TSP1	SMART	0.0002856	0.4718	0.0239	0.1909	7	65	THSD4,SBSPON,ADAMTS1,ADAMTSL2,NOV,ADAMTSL1,ADAMTSL3
Domain	IPR000884	Thrombospondin_1_rpt	InterPro	0.0002856	0.4718	0.0239	0.1909	7	65	THSD4,SBSPON,ADAMTS1,ADAMTSL2,NOV,ADAMTSL1,ADAMTSL3
Domain	PS51144	ALPHA_CA_2	PROSITE	0.0002893	0.478	0.0239	0.1909	4	17	CA14,CA2,CA12,CA13
Domain	PF00194	Carb_anhydrase	Pfam	0.0002893	0.478	0.0239	0.1909	4	17	CA14,CA2,CA12,CA13
Domain	G3DSA:3.10.200.10	Euk_COanhd	Gene3D	0.0002893	0.478	0.0239	0.1909	4	17	CA14,CA2,CA12,CA13
Domain	IPR001148	Carbonic_anhydrase_a-class_cat	InterPro	0.0002893	0.478	0.0239	0.1909	4	17	CA14,CA2,CA12,CA13
Domain	IPR000639	Epox_hydrolase-like	InterPro	0.0003963	0.6547	0.03118	0.249	3	8	EPHX1,EPHX2,MEST
Domain	PS50900	PLAC	PROSITE	0.0004568	0.7546	0.03274	0.2615	4	19	THSD4,ADAMTSL2,ADAMTSL1,ADAMTSL3
Domain	IPR010909	PLAC	InterPro	0.0004568	0.7546	0.03274	0.2615	4	19	THSD4,ADAMTSL2,ADAMTSL1,ADAMTSL3
Domain	G3DSA:2.60.40.10	Ig-like_fold	Gene3D	0.0004756	0.7858	0.03274	0.2615	26	645	ADGRF5,FLRT2,VCAM1,IGSF3,SEMA3F,COL12A1,VASN,CCDC141,ADGRA2,LSR,ILDR2,MYLK,ISLR,SEMA3G,FNDC7,PTPRF,SEMA3B,CDON,AMIGO2,ADAMTSL1,KALRN,ESAM,ADAMTSL3,LEPR,CD8A,KIRREL
Domain	IPR007110	Ig-like	InterPro	0.0005151	0.851	0.03404	0.2719	21	475	ADGRF5,VCAM1,IGSF3,SEMA3F,CCDC141,ADGRA2,LSR,MYLK,ISLR,SEMA3G,PTPRF,SEMA3B,CDON,AMIGO2,ADAMTSL1,KALRN,ESAM,ADAMTSL3,LEPR,CD8A,KIRREL
Domain	IPR013783	Ig-like_fold	InterPro	0.00056	0.9252	0.03558	0.2842	27	688	ADGRF5,FLRT2,VCAM1,IGSF3,SEMA3F,COL12A1,VASN,CCDC141,ADGRA2,SLC4A2,LSR,ILDR2,MYLK,ISLR,SEMA3G,FNDC7,PTPRF,SEMA3B,CDON,AMIGO2,ADAMTSL1,KALRN,ESAM,ADAMTSL3,LEPR,CD8A,KIRREL
Domain	IPR001134	Netrin_domain	InterPro	0.0008227	1	0.04395	0.351	4	22	SFRP1,TIMP3,PCOLCE2,PCOLCE
Domain	PS50189	NTR	PROSITE	0.0008227	1	0.04395	0.351	4	22	SFRP1,TIMP3,PCOLCE2,PCOLCE
Domain	PS00524	SMB_1	PROSITE	0.0008247	1	0.04395	0.351	3	10	SBSPON,VTN,TINAGL1
Domain	IPR001212	Somatomedin_B_dom	InterPro	0.0008247	1	0.04395	0.351	3	10	SBSPON,VTN,TINAGL1
Domain	PS50958	SMB_2	PROSITE	0.0008247	1	0.04395	0.351	3	10	SBSPON,VTN,TINAGL1
Pathway	M5884	Ensemble of genes encoding core extracellular matrix including ECM glycoproteins, collagens and proteoglycans	MSigDB C2 BIOCARTA (v5.1)	2.456e-11	3.045e-08	3.045e-08	2.345e-07	27	275	THSD4,MATN2,FBN1,EFEMP1,MGP,SBSPON,COL1A2,COL4A5,FRAS1,COL9A3,COL12A1,VTN,COL17A1,IGFBP2,IGFBP3,PRELP,LAMA1,SPOCK2,TINAGL1,FNDC7,NOV,VWA3A,DSPP,ECM2,MMRN2,PCOLCE2,PCOLCE
Pathway	M5889	Ensemble of genes encoding extracellular matrix and extracellular matrix-associated proteins	MSigDB C2 BIOCARTA (v5.1)	5.597e-10	6.94e-07	3.47e-07	2.672e-06	53	1028	THSD4,IL34,MATN2,PIK3IP1,FBN1,EFEMP1,MGP,SBSPON,MMP15,CX3CL1,COL1A2,SEMA3F,COL4A5,AMH,FRAS1,COL9A3,SFRP1,COL12A1,VTN,COL17A1,ADAMTS1,IGFBP2,IGFBP3,PRELP,PDGFD,SCUBE3,ADAMTSL2,LAMA1,SPOCK2,SEMA3G,FREM1,TINAGL1,BMP6,BMP7,FNDC7,SEMA3B,SERPING1,NOV,VWA3A,P4HA2,ADAMTSL1,DSPP,ECM2,ADAMTSL3,SERPINH1,CXCL2,GDF7,ANGPTL2,TIMP3,LOXL1,MMRN2,PCOLCE2,PCOLCE
Pathway	M3008	Genes encoding structural ECM glycoproteins	MSigDB C2 BIOCARTA (v5.1)	5.575e-09	6.913e-06	2.304e-06	1.774e-05	20	196	THSD4,MATN2,FBN1,EFEMP1,MGP,SBSPON,FRAS1,VTN,IGFBP2,IGFBP3,LAMA1,TINAGL1,FNDC7,NOV,VWA3A,DSPP,ECM2,MMRN2,PCOLCE2,PCOLCE
Pathway	576262	Extracellular matrix organization	BioSystems: REACTOME	3.97e-08	4.923e-05	1.231e-05	9.477e-05	22	264	TTR,FBN1,EFEMP1,MMP15,VCAM1,COL1A2,COL4A5,COL9A3,COL12A1,VTN,COL17A1,ADAMTS1,LAMA1,ITGA3,BMP7,DDR1,DSPP,SERPINH1,LOXL1,PCOLCE2,CDH1,PCOLCE
Pathway	83103	Pathogenic Escherichia coli infection	BioSystems: KEGG	1.84e-05	0.02282	0.004357	0.03355	8	55	TUBA4A,TUBB4B,EZR,OCLN,KRT18,TUBA1C,CLDN1,CDH1
Pathway	672459	Pathogenic Escherichia coli infection	BioSystems: WikiPathways	2.108e-05	0.02614	0.004357	0.03355	8	56	TUBA4A,TUBB4B,EZR,OCLN,KRT18,TUBA1C,CLDN1,CDH1
Pathway	645289	Collagen biosynthesis and modifying enzymes	BioSystems: REACTOME	6.36e-05	0.07887	0.01127	0.08676	8	65	COL1A2,COL4A5,COL9A3,COL12A1,COL17A1,SERPINH1,PCOLCE2,PCOLCE
Pathway	645352	Reversible Hydration of Carbon Dioxide	BioSystems: REACTOME	8.463e-05	0.1049	0.01227	0.09446	4	12	CA14,CA2,CA12,CA13
Pathway	645288	Collagen formation	BioSystems: REACTOME	8.903e-05	0.1104	0.01227	0.09446	9	87	COL1A2,COL4A5,COL9A3,COL12A1,COL17A1,SERPINH1,LOXL1,PCOLCE2,PCOLCE
Pathway	M5202	Hypoxia and p53 in the Cardiovascular system	MSigDB C2 BIOCARTA (v5.1)	0.0001001	0.1242	0.01242	0.09561	5	23	ABCB1,HSPA1A,HSP90AA1,IGFBP3,NQO1
Pathway	83025	Nitrogen metabolism	BioSystems: KEGG	0.0003744	0.4642	0.0422	0.325	4	17	CA14,CA2,CA12,CA13
Pathway	PW:0000121	tetrachloroethene degradation	Pathway Ontology	0.0004557	0.565	0.04709	0.3626	2	2	EPHX1,EPHX2
Pubmed	23376485	Proteomic analysis of podocyte exosome-enriched fraction from normal human urine.	Pubmed	3.128e-28	1.564e-23	1.564e-23	1.782e-22	64	1720	EPHX2,CEL,HS6ST2,TMEM27,TTR,ABCB1,PIK3IP1,SLC9A3R2,TUBB4B,KL,FBN1,EFEMP1,NDRG1,WFDC2,ANTXR1,MME,FLRT2,HSPA8,VCAM1,HSP90AA1,EZR,DNAJB1,EPS8L2,SFRP1,COL12A1,VTN,FOLR1,PODXL,VASN,HID1,APOD,AQP1,IGF2R,IGFBP2,IGFBP3,PDGFD,LYNX1,SOD3,MYLK,GAPDH,ISLR,ITGA3,PTGDS,TINAGL1,STX3,PTPRF,SEMA3B,NQO1,SERPING1,CA2,DDR1,RILPL2,ESAM,SERPINH1,CLDN2,GSN,MYOF,ANGPTL2,TIMP3,MMRN2,KIRREL,PCOLCE2,CDH1,PCOLCE
Pubmed	20551380	Proteomics characterization of extracellular space components in the human aorta.	Pubmed	6.009e-19	3.004e-14	1.087e-14	1.239e-13	17	101	MATN2,FBN1,EFEMP1,MGP,SBSPON,COL1A2,SFRP1,COL12A1,VTN,APOD,CRIP2,PRELP,SOD3,TINAGL1,TIMP3,LOXL1,PCOLCE
Pubmed	23533145	In-depth proteomic analyses of exosomes isolated from expressed prostatic secretions in urine.	Pubmed	6.524e-19	3.262e-14	1.087e-14	1.239e-13	41	1055	EPHX2,CEL,TTR,ABCB1,SLC9A3R2,TUBB4B,UBB,KL,EFEMP1,WFDC2,MME,FLRT2,HSPA8,VCAM1,HSP90AA1,EZR,EPS8L2,VTN,FOLR1,PODXL,VASN,HID1,APOD,AQP1,IGF2R,IGFBP2,SOD3,GAPDH,ISLR,PTGDS,MYO5C,NEDD4,SERPING1,KRT8,PCBP3,GSN,MYOF,ANGPTL2,MMRN2,CDH1,PCOLCE
Pubmed	16169070	A human protein-protein interaction network: a resource for annotating the proteome.	Pubmed	1.313e-16	6.566e-12	1.641e-12	1.871e-11	48	1685	EPHX2,EFS,TTR,TUBA4A,TUBB4B,UBB,NDRG1,MYL9,WFDC2,PPP1R1B,MLF1,DNAJA1,HSPA8,HSP90AA1,SEMA3F,COL4A5,KLF6,SCG5,APLP1,APOD,SLC2A1,PDPN,IGFBP3,HMP19,PLK2,ZBTB16,GAPDH,HSPH1,NEDD4,TINAGL1,TSC22D1,KCNH2,DMPK,SLC38A3,WWC1,CA2,CA12,DDR1,KRT8,RILPL2,SERPINH1,LEPR,CLDN1,GSN,LMNA,TM4SF1,SLC16A8,PLCE1
Pubmed	19625176	PTEN identified as important risk factor of chronic obstructive pulmonary disease.	Pubmed	3.599e-14	1.799e-09	2.615e-10	2.98e-09	22	376	EPHX1,EPHX2,ABCB1,MEST,VCAM1,EZR,RGS5,FOS,SLC2A1,SLC4A2,IGF2R,IGFBP2,IGFBP3,SOD3,NQO1,NOS3,HSPB8,OCA2,CAV1,LEPR,GSTA4,CDH1
Pubmed	19625176:gr	PTEN identified as important risk factor of chronic obstructive pulmonary disease.	GeneRIF	3.599e-14	1.799e-09	2.615e-10	2.98e-09	22	376	EPHX1,EPHX2,ABCB1,MEST,VCAM1,EZR,RGS5,FOS,SLC2A1,SLC4A2,IGF2R,IGFBP2,IGFBP3,SOD3,NQO1,NOS3,HSPB8,OCA2,CAV1,LEPR,GSTA4,CDH1
Pubmed	18676680:gr	Pathway-based evaluation of 380 candidate genes and lung cancer susceptibility suggests the importance of the cell cycle pathway.	GeneRIF	4.704e-14	2.352e-09	2.615e-10	2.98e-09	22	381	EPHX1,EPHX2,ABCB1,MEST,VCAM1,EZR,RGS5,FOS,SLC2A1,SLC4A2,IGF2R,IGFBP2,IGFBP3,SOD3,NQO1,NOS3,HSPB8,OCA2,CAV1,LEPR,GSTA4,CDH1
Pubmed	18676680	Pathway-based evaluation of 380 candidate genes and lung cancer susceptibility suggests the importance of the cell cycle pathway.	Pubmed	4.704e-14	2.352e-09	2.615e-10	2.98e-09	22	381	EPHX1,EPHX2,ABCB1,MEST,VCAM1,EZR,RGS5,FOS,SLC2A1,SLC4A2,IGF2R,IGFBP2,IGFBP3,SOD3,NQO1,NOS3,HSPB8,OCA2,CAV1,LEPR,GSTA4,CDH1
Pubmed	19170196:gr	Polymorphisms in innate immunity genes and lung cancer risk in Xuanwei, China.	GeneRIF	5.23e-14	2.615e-09	2.615e-10	2.98e-09	22	383	EPHX1,EPHX2,ABCB1,MEST,VCAM1,EZR,RGS5,FOS,SLC2A1,SLC4A2,IGF2R,IGFBP2,IGFBP3,SOD3,NQO1,NOS3,HSPB8,OCA2,CAV1,LEPR,GSTA4,CDH1
Pubmed	19170196	Polymorphisms in innate immunity genes and lung cancer risk in Xuanwei, China.	Pubmed	5.23e-14	2.615e-09	2.615e-10	2.98e-09	22	383	EPHX1,EPHX2,ABCB1,MEST,VCAM1,EZR,RGS5,FOS,SLC2A1,SLC4A2,IGF2R,IGFBP2,IGFBP3,SOD3,NQO1,NOS3,HSPB8,OCA2,CAV1,LEPR,GSTA4,CDH1
Pubmed	19199708	Proteomic analysis of human parotid gland exosomes by multidimensional protein identification technology (MudPIT).	Pubmed	2.164e-13	1.082e-08	9.838e-10	1.121e-08	22	411	THSD4,TUBA4A,MEST,MGP,HSPA1A,HSPA8,HSP90AA1,EPS8L2,SFRP1,VTN,FOLR1,LSR,PRELP,GAPDH,SEMA3G,TINAGL1,PTPRF,DDR1,KRT8,KRT18,ANO1,GSN
Pubmed	19692168:gr	Genetic susceptibility to distinct bladder cancer subphenotypes.	GeneRIF	3.669e-13	1.834e-08	1.411e-09	1.608e-08	22	422	EPHX1,EPHX2,ABCB1,MEST,VCAM1,EZR,RGS5,FOS,SLC2A1,SLC4A2,IGF2R,IGFBP2,IGFBP3,SOD3,NQO1,NOS3,HSPB8,OCA2,CAV1,LEPR,GSTA4,CDH1
Pubmed	19692168	Genetic susceptibility to distinct bladder cancer subphenotypes.	Pubmed	3.669e-13	1.834e-08	1.411e-09	1.608e-08	22	422	EPHX1,EPHX2,ABCB1,MEST,VCAM1,EZR,RGS5,FOS,SLC2A1,SLC4A2,IGF2R,IGFBP2,IGFBP3,SOD3,NQO1,NOS3,HSPB8,OCA2,CAV1,LEPR,GSTA4,CDH1
Pubmed	19948975:gr	Integrative predictive model of coronary artery calcification in atherosclerosis.	GeneRIF	6.778e-13	3.389e-08	2.259e-09	2.575e-08	17	229	CEL,F5,EFEMP1,MME,PLTP,VCAM1,ID3,SLC2A1,IGFBP2,IGFBP3,SOD3,KCNK1,DMPK,NOS3,CAV1,THBD,LMNA
Pubmed	19948975	Integrative predictive model of coronary artery calcification in atherosclerosis.	Pubmed	6.778e-13	3.389e-08	2.259e-09	2.575e-08	17	229	CEL,F5,EFEMP1,MME,PLTP,VCAM1,ID3,SLC2A1,IGFBP2,IGFBP3,SOD3,KCNK1,DMPK,NOS3,CAV1,THBD,LMNA
Pubmed	21423176	Analysis of the myosin-II-responsive focal adhesion proteome reveals a role for ß-Pix in negative regulation of focal adhesion maturation.	Pubmed	2.353e-11	1.176e-06	7.352e-08	8.38e-07	17	286	EHD3,SLC9A3R2,MME,FLRT2,HSPA1A,HSPA8,CNN3,EZR,SLC4A2,IGF2R,CSRP2,PARVA,SNTB1,ITGA3,TNS2,CAV1,GSN
Pubmed	19056867	Large-scale proteomics and phosphoproteomics of urinary exosomes.	Pubmed	3.898e-11	1.949e-06	1.146e-07	1.307e-06	30	1016	EPHX2,TMEM27,ABCB1,SLC9A3R2,KL,NDRG1,TMEM38A,MME,DNAJA1,HSPA2,HSPA8,DNAJB1,EPS8L2,PODXL,VASN,APOD,AQP1,IGF2R,GAPDH,SERINC2,ITGA3,STX3,SERPING1,CA2,EPN3,KALRN,GSN,MYOF,ANGPTL2,MMRN2
Pubmed	16335952	Human plasma N-glycoproteome analysis by immunoaffinity subtraction, hydrazide chemistry, and mass spectrometry.	Pubmed	4.603e-11	2.301e-06	1.279e-07	1.457e-06	16	257	F5,TTR,ADGRF5,PLTP,VCAM1,VTN,VASN,APOD,IGFBP3,SOD3,BCHE,PTGDS,PTPRF,SERPING1,LEPR,MMRN2
Pubmed	18977241:gr	Oxidative stress, telomere length and biomarkers of physical aging in a cohort aged 79 years from the 1932 Scottish Mental Survey.	GeneRIF	7.27e-10	3.635e-05	1.809e-06	2.062e-05	11	118	HSPA12B,NDRG1,HSPA1A,HSPA2,HSPA8,DNAJB1,FOSB,APOD,SOD3,NOS3,GSTA4
Pubmed	18977241	Oxidative stress, telomere length and biomarkers of physical aging in a cohort aged 79 years from the 1932 Scottish Mental Survey.	Pubmed	7.27e-10	3.635e-05	1.809e-06	2.062e-05	11	118	HSPA12B,NDRG1,HSPA1A,HSPA2,HSPA8,DNAJB1,FOSB,APOD,SOD3,NOS3,GSTA4
Pubmed	17601350	A genetic association analysis of cognitive ability and cognitive ageing using 325 markers for 109 genes associated with oxidative stress or cognition.	Pubmed	7.962e-10	3.981e-05	1.809e-06	2.062e-05	11	119	HSPA12B,NDRG1,HSPA1A,HSPA2,HSPA8,DNAJB1,FOSB,APOD,SOD3,NOS3,GSTA4
Pubmed	17601350:gr	A genetic association analysis of cognitive ability and cognitive ageing using 325 markers for 109 genes associated with oxidative stress or cognition.	GeneRIF	7.962e-10	3.981e-05	1.809e-06	2.062e-05	11	119	HSPA12B,NDRG1,HSPA1A,HSPA2,HSPA8,DNAJB1,FOSB,APOD,SOD3,NOS3,GSTA4
Pubmed	21532586	WWP2 is an E3 ubiquitin ligase for PTEN.	Pubmed	9.704e-10	4.852e-05	2.11e-06	2.404e-05	7	29	ACACB,TUBB4B,HSPA1A,HSPA2,HSPA8,HSP90AA1,TUBA1C
Pubmed	20734064	A large-scale candidate gene association study of age at menarche and age at natural menopause.	Pubmed	1.162e-09	5.808e-05	2.323e-06	2.648e-05	15	275	PCSK1,ACVRL1,F5,AMH,CRHR2,IGF2R,IGFBP2,IGFBP3,SLC2A12,BMP6,BMP7,NOS3,LEPR,GDF7,CASC1
Pubmed	20734064:gr	A large-scale candidate gene association study of age at menarche and age at natural menopause.	GeneRIF	1.162e-09	5.808e-05	2.323e-06	2.648e-05	15	275	PCSK1,ACVRL1,F5,AMH,CRHR2,IGF2R,IGFBP2,IGFBP3,SLC2A12,BMP6,BMP7,NOS3,LEPR,GDF7,CASC1
Pubmed	8125298	Oligo-capping: a simple method to replace the cap structure of eukaryotic mRNAs with oligoribonucleotides.	Pubmed	1.398e-09	6.992e-05	2.689e-06	3.065e-05	39	1881	NDRG1,WFDC2,PPP1R1B,ANTXR1,HSPA1A,CX3CL1,HSPA8,PLTP,VCAM1,SERTAD1,COL1A2,EPS8L2,FOLR1,PODXL,FOSB,ID3,ST6GALNAC2,CRIP2,ZSCAN18,PERP,BCAT2,ISLR,APOLD1,NQO1,TAGLN,NOS3,CERS4,GALNT14,KRT8,KRT18,TUBA1C,RGS3,CLDN1,SLC16A4,WDR6,SLC47A1,PCOLCE2,TMEM35A,LRRC23
Pubmed	16502470	Human colostrum: identification of minor proteins in the aqueous phase by proteomics.	Pubmed	1.517e-09	7.586e-05	2.805e-06	3.197e-05	12	160	CEL,TTR,UBB,EFEMP1,HSPA8,PLTP,EZR,VTN,PODXL,APOD,SERPING1,DDR1
Pubmed	18818748	Preterm birth in Caucasians is associated with coagulation and inflammation pathway gene variants.	Pubmed	1.739e-09	8.695e-05	2.805e-06	3.197e-05	11	128	EPHX1,EPHX2,F5,KL,HSPA1A,COL1A2,CRHR2,IGFBP3,NOS3,SERPINH1,TIMP3
Pubmed	19527514:gr	Racial disparity in pathophysiologic pathways of preterm birth based on genetic variants.	GeneRIF	1.739e-09	8.695e-05	2.805e-06	3.197e-05	11	128	EPHX1,EPHX2,F5,KL,HSPA1A,COL1A2,CRHR2,IGFBP3,NOS3,SERPINH1,TIMP3
Pubmed	18818748:gr	Preterm birth in Caucasians is associated with coagulation and inflammation pathway gene variants.	GeneRIF	1.739e-09	8.695e-05	2.805e-06	3.197e-05	11	128	EPHX1,EPHX2,F5,KL,HSPA1A,COL1A2,CRHR2,IGFBP3,NOS3,SERPINH1,TIMP3
Pubmed	19527514	Racial disparity in pathophysiologic pathways of preterm birth based on genetic variants.	Pubmed	1.739e-09	8.695e-05	2.805e-06	3.197e-05	11	128	EPHX1,EPHX2,F5,KL,HSPA1A,COL1A2,CRHR2,IGFBP3,NOS3,SERPINH1,TIMP3
Pubmed	23979707	SILAC-based proteomics of human primary endothelial cell morphogenesis unveils tumor angiogenic markers.	Pubmed	2.226e-09	0.0001113	3.478e-06	3.964e-05	11	131	THSD4,MATN2,TUBB4B,FBN1,MGP,HSPA8,COL12A1,GAPDH,TINAGL1,LMNA,MMRN2
Pubmed	12975309	The secreted protein discovery initiative (SPDI), a large-scale effort to identify novel human secreted and transmembrane proteins: a bioinformatics assessment.	Pubmed	2.77e-09	0.0001385	4.197e-06	4.784e-05	27	1003	THSD4,TMEM27,MATN2,CA14,FLRT2,VASN,TMEM107,TMEM98,SCARA5,PDGFD,C2orf40,LYNX1,SPOCK2,SERINC2,ISLR,LRRC70,STEAP2,TINAGL1,ENPP5,STRA6,GALNT14,ADAMTSL1,ESAM,CLDN2,CLDN1,ANGPTL2,PCOLCE2
Pubmed	21231916	The diverse members of the mammalian HSP70 machine show distinct chaperone-like activities.	Pubmed	9.534e-09	0.0004767	1.402e-05	0.0001598	6	23	DNAJA1,HSPA1A,HSPA2,HSPA8,DNAJB1,HSPH1
Pubmed	16303743	Signal sequence and keyword trap in silico for selection of full-length human cDNAs encoding secretion or membrane proteins from oligo-capped cDNA libraries.	Pubmed	1.159e-08	0.0005797	1.656e-05	0.0001888	17	430	HS6ST2,MATN2,LAPTM4B,PIK3IP1,ADGRF5,SERTAD1,PDPN,LSR,IGFBP3,PERP,PTGDS,TINAGL1,SLC5A6,ESAM,CLDN2,ANGPTL2,PCOLCE2
Pubmed	16212417	Biosensor-based micro-affinity purification for the proteomic analysis of protein complexes.	Pubmed	1.653e-08	0.0008266	2.296e-05	0.0002617	6	25	HSPA8,HSP90AA1,KRT8,KRT18,LMNA,CDH1
Pubmed	19019335	Spontaneous preterm birth in African Americans is associated with infection and inflammatory response gene variants.	Pubmed	1.918e-08	0.0009591	2.524e-05	0.0002877	10	125	EPHX1,EPHX2,F5,KL,HSPA1A,CRHR2,IGFBP3,NOS3,SERPINH1,TIMP3
Pubmed	19019335:gr	Spontaneous preterm birth in African Americans is associated with infection and inflammatory response gene variants.	GeneRIF	1.918e-08	0.0009591	2.524e-05	0.0002877	10	125	EPHX1,EPHX2,F5,KL,HSPA1A,CRHR2,IGFBP3,NOS3,SERPINH1,TIMP3
Pubmed	25281747	RING finger protein RNF207, a novel regulator of cardiac excitation.	Pubmed	3.324e-08	0.001662	4.155e-05	0.0004736	4	6	DNAJA1,HSPA1A,HSPA8,KCNH2
Pubmed	23233153:gr	A systematic survey of carbonic anhydrase mRNA expression during mammalian inner ear development.	GeneRIF	3.324e-08	0.001662	4.155e-05	0.0004736	4	6	CA14,CA2,CA12,CA13
Pubmed	20628624	Evaluation of candidate stromal epithelial cross-talk genes identifies association between risk of serous ovarian cancer and TERT, a cancer susceptibility "hot-spot".	Pubmed	3.843e-08	0.001922	4.575e-05	0.0005214	11	172	TNFRSF12A,MEST,STEAP1,EZR,PODXL,FOS,PDPN,IGFBP3,SERPING1,P4HA2,TIMP3
Pubmed	20628624:gr	Evaluation of candidate stromal epithelial cross-talk genes identifies association between risk of serous ovarian cancer and TERT, a cancer susceptibility "hot-spot".	GeneRIF	3.843e-08	0.001922	4.575e-05	0.0005214	11	172	TNFRSF12A,MEST,STEAP1,EZR,PODXL,FOS,PDPN,IGFBP3,SERPING1,P4HA2,TIMP3
Pubmed	21362503	Protein profile of exosomes from trabecular meshwork cells.	Pubmed	4.743e-08	0.002372	5.516e-05	0.0006286	7	49	HSPA8,COL1A2,COL12A1,GAPDH,GSN,MYOF,PCOLCE
Pubmed	24804215	Extracellular matrix proteins expression profiling in chemoresistant variants of the A2780 ovarian cancer cell line.	Pubmed	6.281e-08	0.00314	7.137e-05	0.0008134	5	16	EFEMP1,MGP,COL1A2,COL12A1,TIMP3
Pubmed	21900206	A directed protein interaction network for investigating intracellular signal transduction.	Pubmed	1.09e-07	0.005448	0.0001211	0.00138	26	1123	CHDH,TTR,MEST,FBN1,YAP1,DNAJA1,HSPA8,COL4A5,EPS8L2,FOS,APLP1,CRIP2,HMP19,TMEM98,PARVA,ZBTB16,GAPDH,TSC22D1,GADD45G,DMPK,WWC1,CA12,DDR1,KRT8,SERPINH1,LEPR
Pubmed	19578796:gr	Association of genetic variants with chronic kidney disease in individuals with different lipid profiles.	GeneRIF	1.23e-07	0.00615	0.0001308	0.001491	10	152	EPHX2,FBN1,HSPA8,COL1A2,IGF2R,BCHE,PTGDS,NOS3,THBD,LMNA
Pubmed	19578796	Association of genetic variants with chronic kidney disease in individuals with different lipid profiles.	Pubmed	1.23e-07	0.00615	0.0001308	0.001491	10	152	EPHX2,FBN1,HSPA8,COL1A2,IGF2R,BCHE,PTGDS,NOS3,THBD,LMNA
Pubmed	17569659	Co-chaperone FKBP38 promotes HERG trafficking.	Pubmed	1.534e-07	0.007672	0.0001598	0.001822	4	8	DNAJA1,HSPA8,HSP90AA1,KCNH2
Pubmed	15952740	Protein profiling of human pancreatic islets by two-dimensional gel electrophoresis and mass spectrometry.	Pubmed	1.574e-07	0.007871	0.0001606	0.001831	7	58	TUBB4B,HSPA1A,HSPA8,GAPDH,CA2,KRT8,KRT18
Pubmed	25144556	Autophagic degradation of the inhibitory p53 isoform ¿133p53¿ as a regulatory mechanism for p53-mediated senescence.	Pubmed	1.908e-07	0.009539	0.0001908	0.002174	8	88	DNAJA1,HSPA1A,HSPA2,HSPA8,MYLK,TUBA1C,GSN,LMNA
Pubmed	17971504:gr	Tissue expression patterns identify mouse cilia genes.	GeneRIF	2.478e-07	0.01239	0.0002429	0.002768	8	91	CFAP65,CFAP126,FOXJ1,SPAG6,TTC21A,CFAP206,CFAP69,LRRC23
Pubmed	23482560	Hsp70 and Hsp90 multichaperone complexes sequentially regulate thiazide-sensitive cotransporter endoplasmic reticulum-associated degradation and biogenesis.	Pubmed	2.747e-07	0.01373	0.0002493	0.002842	4	9	HSPA1A,HSPA8,HSP90AA1,DNAJB1
Pubmed	21763498	Reciprocal regulation of human immunodeficiency virus-1 gene expression and replication by heat shock proteins 40 and 70.	Pubmed	2.747e-07	0.01373	0.0002493	0.002842	4	9	HSPA1A,HSPA2,HSPA8,DNAJB1
Pubmed	24318877	Binding of human nucleotide exchange factors to heat shock protein 70 (Hsp70) generates functionally distinct complexes in vitro.	Pubmed	2.747e-07	0.01373	0.0002493	0.002842	4	9	DNAJA1,HSPA1A,DNAJB1,HSPH1
Pubmed	24189400	Perturbation of the mutated EGFR interactome identifies vulnerabilities and resistance mechanisms.	Pubmed	2.778e-07	0.01389	0.0002493	0.002842	12	256	TUBA4A,DNAJA1,HSPA1A,HSPA8,HSP90AA1,COL17A1,GAPDH,PTPRF,DDR1,ARHGEF5,TUBA1C,CDH1
Pubmed	14718574	The human plasma proteome: a nonredundant list developed by combination of four separate sources.	Pubmed	2.798e-07	0.01399	0.0002493	0.002842	10	166	F5,TTR,VTN,APOD,IGFBP3,BCHE,SERPING1,CA2,LEPR,GSN
Pubmed	25468996	E-cadherin interactome complexity and robustness resolved by quantitative proteomics.	Pubmed	2.842e-07	0.01421	0.0002493	0.002842	13	307	SLC9A3R2,NDRG1,HSPA1A,HSPA8,CNN3,EZR,DNAJB1,EPS8L2,VASN,PARVA,KRT18,CDH1,PHLDB2
Pubmed	22261194	Proteomics analysis of cardiac extracellular matrix remodeling in a porcine model of ischemia/reperfusion injury.	Pubmed	3.139e-07	0.01569	0.0002533	0.002887	7	64	MATN2,FRAS1,VTN,PRELP,LAMA1,TINAGL1,CDON
Pubmed	23449973:gr	Keratin 8 and 18 loss in epithelial cancer cells increases collective cell migration and cisplatin sensitivity through claudin1 up-regulation.	GeneRIF	3.293e-07	0.01646	0.0002533	0.002887	3	3	KRT8,KRT18,CLDN1
Pubmed	9580552	Dynamic activation of endothelial nitric oxide synthase by Hsp90.	Pubmed	3.293e-07	0.01646	0.0002533	0.002887	3	3	HSP90AA1,NOS3,CAV1
Pubmed	17283368:gr	Tight junction proteins in gallbladder epithelium: different expression in acute acalculous and calculous cholecystitis.	GeneRIF	3.293e-07	0.01646	0.0002533	0.002887	3	3	OCLN,CLDN2,CLDN1
Pubmed	24736948	Ultrasound-targeted microbubble destruction combined with dual targeting of HSP72 and HSC70 inhibits HSP90 function and induces extensive tumor-speci¿c apoptosis.	Pubmed	3.293e-07	0.01646	0.0002533	0.002887	3	3	HSPA1A,HSPA8,HSP90AA1
Pubmed	26086560		Pubmed	3.293e-07	0.01646	0.0002533	0.002887	3	3	SDPR,PTRF,CAV1
Pubmed	23449973	Keratin 8 and 18 loss in epithelial cancer cells increases collective cell migration and cisplatin sensitivity through claudin1 up-regulation.	Pubmed	3.293e-07	0.01646	0.0002533	0.002887	3	3	KRT8,KRT18,CLDN1
Pubmed	17283368	Tight junction proteins in gallbladder epithelium: different expression in acute acalculous and calculous cholecystitis.	Pubmed	3.293e-07	0.01646	0.0002533	0.002887	3	3	OCLN,CLDN2,CLDN1
Pubmed	23921388	Identification and characterization of a novel human methyltransferase modulating Hsp70 protein function through lysine methylation.	Pubmed	4.553e-07	0.02277	0.0003348	0.003816	4	10	HSPA1A,HSPA2,HSPA8,DNAJB1
Pubmed	7906708	Human immunodeficiency virus type 1 interaction with the membrane of CD4+ cells induces the synthesis and nuclear translocation of 70K heat shock protein.	Pubmed	4.553e-07	0.02277	0.0003348	0.003816	4	10	HSPA12B,HSPA1A,HSPA2,HSPA8
Pubmed	12832005	gp120 neurotoxicity fails to induce heat shock defenses, while the over expression of hsp70 protects against gp120.	Pubmed	4.553e-07	0.02277	0.0003348	0.003816	4	10	HSPA12B,HSPA1A,HSPA2,HSPA8
Pubmed	19834535	Sequential use of transcriptional profiling, expression quantitative trait mapping, and gene association implicates MMP20 in human kidney aging.	Pubmed	4.757e-07	0.02379	0.0003398	0.003873	8	99	MATN2,ANTXR1,FLRT2,COL17A1,PLK2,NOV,DSPP,TIMP3
Pubmed	19834535:gr	Sequential use of transcriptional profiling, expression quantitative trait mapping, and gene association implicates MMP20 in human kidney aging.	GeneRIF	4.757e-07	0.02379	0.0003398	0.003873	8	99	MATN2,ANTXR1,FLRT2,COL17A1,PLK2,NOV,DSPP,TIMP3
Pubmed	19453261:gr	High-density association study of 383 candidate genes for volumetric BMD at the femoral neck and lumbar spine among older men.	GeneRIF	5.842e-07	0.02921	0.0004057	0.004624	14	383	CEBPA,KL,MGP,SFRP1,FOS,FOSB,ID1,CRHR2,MSX1,IGF2R,IGFBP2,IGFBP3,BMP7,LEPR
Pubmed	19453261	High-density association study of 383 candidate genes for volumetric BMD at the femoral neck and lumbar spine among older men.	Pubmed	5.842e-07	0.02921	0.0004057	0.004624	14	383	CEBPA,KL,MGP,SFRP1,FOS,FOSB,ID1,CRHR2,MSX1,IGF2R,IGFBP2,IGFBP3,BMP7,LEPR
Pubmed	25963833	Quantitative Proteomics Reveals Dynamic Interactions of the Minichromosome Maintenance Complex (MCM) in the Cellular Response to Etoposide Induced DNA Damage.	Pubmed	6.081e-07	0.0304	0.0004165	0.004747	21	845	TUBA4A,SLC22A17,TUBB4B,UBB,MYL9,DNAJA1,HSPA1A,HSPA2,HSPA8,HSP90AA1,EZR,SNX33,FAM81A,CSRP2,GAPDH,HSPH1,STK39,KRT18,TUBA1C,SERPINH1,LMNA
Pubmed	18636124	Polymorphisms in the estrogen receptor 1 and vitamin C and matrix metalloproteinase gene families are associated with susceptibility to lymphoma.	Pubmed	7.231e-07	0.03616	0.0004821	0.005494	9	142	EPHX1,EPHX2,VCAM1,IGF2R,IGFBP3,NQO1,OCA2,LEPR,TIMP3
Pubmed	18636124:gr	Polymorphisms in the estrogen receptor 1 and vitamin C and matrix metalloproteinase gene families are associated with susceptibility to lymphoma.	GeneRIF	7.231e-07	0.03616	0.0004821	0.005494	9	142	EPHX1,EPHX2,VCAM1,IGF2R,IGFBP3,NQO1,OCA2,LEPR,TIMP3
Pubmed	20673868	A genetic association study of maternal and fetal candidate genes that predispose to preterm prelabor rupture of membranes (PROM).	Pubmed	8.362e-07	0.04181	0.000543	0.006189	10	187	F5,MGP,MMP15,COL1A2,COL4A5,CRHR2,IGF2R,SOD3,NOS3,THBD
Pubmed	20673868:gr	A genetic association study of maternal and fetal candidate genes that predispose to preterm prelabor rupture of membranes (PROM).	GeneRIF	8.362e-07	0.04181	0.000543	0.006189	10	187	F5,MGP,MMP15,COL1A2,COL4A5,CRHR2,IGF2R,SOD3,NOS3,THBD
Pubmed	20452482	Identification of fetal and maternal single nucleotide polymorphisms in candidate genes that predispose to spontaneous preterm labor with intact membranes.	Pubmed	8.778e-07	0.04389	0.0005511	0.006281	10	188	F5,MGP,MMP15,COL1A2,COL4A5,CRHR2,IGF2R,SOD3,NOS3,THBD
Pubmed	20452482:gr	Identification of fetal and maternal single nucleotide polymorphisms in candidate genes that predispose to spontaneous preterm labor with intact membranes.	GeneRIF	8.778e-07	0.04389	0.0005511	0.006281	10	188	F5,MGP,MMP15,COL1A2,COL4A5,CRHR2,IGF2R,SOD3,NOS3,THBD
Pubmed	14760718	Screening for N-glycosylated proteins by liquid chromatography mass spectrometry.	Pubmed	8.818e-07	0.04409	0.0005511	0.006281	6	47	TTR,VTN,APOD,IGFBP3,BCHE,SERPING1
Pubmed	26735018	An ID2-dependent mechanism for VHL inactivation in cancer.	Pubmed	8.936e-07	0.04468	0.0005516	0.006287	5	26	TUBB4B,HSPA1A,HSPA8,ID1,ID3
Pubmed	19536175	Follow-up of a major linkage peak on chromosome 1 reveals suggestive QTLs associated with essential hypertension: GenNet study.	Pubmed	9.397e-07	0.04698	0.000573	0.00653	7	75	F5,RGS5,CCDC141,PRELP,ILDR2,RGS4,LMX1A
Pubmed	25852190	Integrative analysis of kinase networks in TRAIL-induced apoptosis provides a source of potential targets for combination therapy.	Pubmed	1.005e-06	0.05025	0.0006055	0.0069	14	401	TUBA4A,DNAJA1,HSPA2,SHROOM3,SLC2A1,SPINT2,PARVA,ATP5I,GAPDH,HSPH1,MAP3K6,LLGL2,LMNA,CDH1
Pubmed	19536175:gr	Follow-up of a major linkage peak on chromosome 1 reveals suggestive QTLs associated with essential hypertension: GenNet study.	GeneRIF	1.029e-06	0.05144	0.0006124	0.00698	7	76	F5,RGS5,CCDC141,PRELP,ILDR2,RGS4,LMX1A
Pubmed	25324306	hnRNPA1 couples nuclear export and translation of specific mRNAs downstream of FGF-2/S6K2 signalling.	Pubmed	1.089e-06	0.05447	0.0006379	0.007271	13	346	TUBB4B,DNAJA1,HSPA1A,HSPA8,HSP90AA1,DNAJB1,SHROOM3,GDE1,GAPDH,HSPH1,TUBA1C,GSN,LMNA
Pubmed	20473970	Identification of FBXO25-interacting proteins using an integrated proteomics approach.	Pubmed	1.222e-06	0.06112	0.0006379	0.007271	8	112	TUBA4A,TUBB4B,MYL9,DNAJA1,HSPA2,HSPA8,TUBA1C,GSN
Pubmed	16236267	Proteomic analysis of SUMO4 substrates in HEK293 cells under serum starvation-induced stress.	Pubmed	1.229e-06	0.06144	0.0006379	0.007271	7	78	DNAJA1,HSPA8,FOS,SPINT2,GAPDH,TUBA1C,LMNA
Pubmed	20453000	A Large-scale genetic association study of esophageal adenocarcinoma risk.	Pubmed	1.277e-06	0.06386	0.0006379	0.007271	13	351	EPHX1,ABCB1,COL12A1,KLF6,RGS5,IGF2R,IGFBP3,PERP,NQO1,NOS3,LEPR,THBD,CDH1
Pubmed	20453000:gr	A Large-scale genetic association study of esophageal adenocarcinoma risk.	GeneRIF	1.277e-06	0.06386	0.0006379	0.007271	13	351	EPHX1,ABCB1,COL12A1,KLF6,RGS5,IGF2R,IGFBP3,PERP,NQO1,NOS3,LEPR,THBD,CDH1
Pubmed	23703321	A regulatory circuit that involves HR23B and HDAC6 governs the biological response to HDAC inhibitors.	Pubmed	1.282e-06	0.06412	0.0006379	0.007271	6	50	TUBB4B,DNAJA1,HSPA2,HSPA8,HSP90AA1,TUBA1C
Pubmed	17569659:gr	Co-chaperone FKBP38 promotes HERG trafficking.	GeneRIF	1.301e-06	0.06507	0.0006379	0.007271	3	4	HSPA8,HSP90AA1,KCNH2
Pubmed	20806039:gr	Assessment of heat shock protein (HSP60, HSP72, HSP90, and HSC70) expression in cultured limbal stem cells following air lifting.	GeneRIF	1.301e-06	0.06507	0.0006379	0.007271	3	4	HSPA1A,HSPA8,HSP90AA1
Pubmed	17502619	beta-Actin regulates platelet nitric oxide synthase 3 activity through interaction with heat shock protein 90.	Pubmed	1.301e-06	0.06507	0.0006379	0.007271	3	4	HSP90AA1,NOS3,CAV1
Pubmed	11425855	Hsp90 ensures the transition from the early Ca2+-dependent to the late phosphorylation-dependent activation of the endothelial nitric-oxide synthase in vascular endothelial growth factor-exposed endothelial cells.	Pubmed	1.301e-06	0.06507	0.0006379	0.007271	3	4	HSP90AA1,NOS3,CAV1
Pubmed	20806039	Assessment of heat shock protein (HSP60, HSP72, HSP90, and HSC70) expression in cultured limbal stem cells following air lifting.	Pubmed	1.301e-06	0.06507	0.0006379	0.007271	3	4	HSPA1A,HSPA8,HSP90AA1
Pubmed	14578124	Gene expression for carbonic anhydrase isoenzymes in human nasal mucosa.	Pubmed	1.301e-06	0.06507	0.0006379	0.007271	3	4	CA14,CA2,CA12
Pubmed	26847082	Establishment and characterization of a metastasis model of human gastric cancer in nude mice.	Pubmed	1.301e-06	0.06507	0.0006379	0.007271	3	4	VCAM1,KRT8,CDH1
Pubmed	10781589	Reconstitution of an endothelial nitric-oxide synthase (eNOS), hsp90, and caveolin-1 complex in vitro. Evidence that hsp90 facilitates calmodulin stimulated displacement of eNOS from caveolin-1.	Pubmed	1.301e-06	0.06507	0.0006379	0.007271	3	4	HSP90AA1,NOS3,CAV1
Pubmed	10075921	The Hdj-2/Hsc70 chaperone pair facilitates early steps in CFTR biogenesis.	Pubmed	1.301e-06	0.06507	0.0006379	0.007271	3	4	DNAJA1,HSPA8,DNAJB1
Pubmed	11821413	Interaction of the molecular chaperone Hsp70 with human NAD(P)H:quinone oxidoreductase 1.	Pubmed	1.301e-06	0.06507	0.0006379	0.007271	3	4	HSPA1A,DNAJB1,NQO1
Pubmed	18379898:gr	Upregulation of the constitutively expressed HSC70 by KLF4.	GeneRIF	1.301e-06	0.06507	0.0006379	0.007271	3	4	KLF4,HSPA1A,HSPA8
Pubmed	23065523	The PI3K/Akt signaling pathway regulates the expression of Hsp70, which critically contributes to Hsp90-chaperone function and tumor cell survival in multiple myeloma.	Pubmed	1.301e-06	0.06507	0.0006379	0.007271	3	4	HSPA1A,HSPA8,HSP90AA1
Pubmed	20140262:gr	Maternal and fetal genetic associations of PTGER3 and PON1 with preterm birth.	GeneRIF	1.34e-06	0.06701	0.0006444	0.007344	7	79	EPHX1,EPHX2,F5,KL,COL1A2,CRHR2,TIMP3
Pubmed	20140262	Maternal and fetal genetic associations of PTGER3 and PON1 with preterm birth.	Pubmed	1.34e-06	0.06701	0.0006444	0.007344	7	79	EPHX1,EPHX2,F5,KL,COL1A2,CRHR2,TIMP3
Pubmed	12150907	CHIP is associated with Parkin, a gene responsible for familial Parkinson's disease, and enhances its ubiquitin ligase activity.	Pubmed	1.525e-06	0.07625	0.0007262	0.008276	4	13	DNAJA1,HSPA1A,HSPA8,DNAJB1
Pubmed	24244333	Profiling of Parkin-binding partners using tandem affinity purification.	Pubmed	1.758e-06	0.08792	0.0008294	0.009453	10	203	TUBA4A,TUBB4B,DNAJA1,HSPA1A,HSPA2,HSPA8,HSP90AA1,GAPDH,TUBA1C,LMNA
Pubmed	14697242	Chromosome 13q12 encoded Rho GTPase activating protein suppresses growth of breast carcinoma cells, and yeast two-hybrid screen shows its interaction with several proteins.	Pubmed	2.123e-06	0.1062	0.000983	0.0112	4	14	TUBA4A,HSP90AA1,STARD13,ITPR1
Pubmed	16892178	Differentiation of human embryonic stem cells into hepatocytes in 2D and 3D culture systems in vitro.	Pubmed	2.123e-06	0.1062	0.000983	0.0112	4	14	TTR,GAPDH,KRT8,KRT18
Pubmed	23443559	LGALS3BP regulates centriole biogenesis and centrosome hypertrophy in cancer cells.	Pubmed	2.952e-06	0.1476	0.001354	0.01543	17	639	MAP9,TUBA4A,TUBB4B,UBB,DNAJA1,HSPA1A,HSPA2,HSPA8,HSP90AA1,SERTAD1,ADAMTS1,SPINT2,SLC2A12,ARHGEF17,TUBA1C,WDR6,PHLDB2
Pubmed	17955473	Proteomic analysis of p16ink4a-binding proteins.	Pubmed	3.099e-06	0.1549	0.001372	0.01563	5	33	TUBB4B,HSPA8,HSP90AA1,GAPDH,TUBA1C
Pubmed	20930503	A screen for deubiquitinating enzymes involved in the G¿/M checkpoint identifies USP50 as a regulator of HSP90-dependent Wee1 stability.	Pubmed	3.237e-06	0.1618	0.001372	0.01563	3	5	HSPA1A,HSPA8,HSP90AA1
Pubmed	17537403	Identification of apoptosis-related PLZF target genes.	Pubmed	3.237e-06	0.1618	0.001372	0.01563	3	5	ID1,ID3,ZBTB16
Pubmed	12810534	Structural and functional evidence for the interaction of insulin-like growth factors (IGFs) and IGF binding proteins with vitronectin.	Pubmed	3.237e-06	0.1618	0.001372	0.01563	3	5	VTN,IGFBP2,IGFBP3
Pubmed	14667842	ADAMTSL-3/punctin-2, a novel glycoprotein in extracellular matrix related to the ADAMTS family of metalloproteases.	Pubmed	3.237e-06	0.1618	0.001372	0.01563	3	5	ADAMTSL2,ADAMTSL1,ADAMTSL3
Pubmed	17537403:gr	Identification of apoptosis-related PLZF target genes.	GeneRIF	3.237e-06	0.1618	0.001372	0.01563	3	5	ID1,ID3,ZBTB16
Pubmed	24297163	Regulation of protease-activated receptor 1 signaling by the adaptor protein complex 2 and R4 subfamily of regulator of G protein signaling proteins.	Pubmed	3.237e-06	0.1618	0.001372	0.01563	3	5	RGS5,RGS3,RGS4
Pubmed	25652467	Krüppel-like factors in hepatocellular carcinoma.	Pubmed	3.237e-06	0.1618	0.001372	0.01563	3	5	KLF4,KLF6,KLF9
Pubmed	11500375	FANCC interacts with Hsp70 to protect hematopoietic cells from IFN-gamma/TNF-alpha-mediated cytotoxicity.	Pubmed	3.237e-06	0.1618	0.001372	0.01563	3	5	HSPA1A,HSPA8,DNAJB1
Pubmed	24366813	Interaction proteome of human Hippo signaling: modular control of the co-activator YAP1.	Pubmed	3.393e-06	0.1696	0.001426	0.01625	11	270	YAP1,DNAJA1,COL4A5,DNAJB1,HSPH1,MPDZ,PTPN14,WWC1,TUBA1C,GSN,LLGL2
Pubmed	25204797	Flotillin-1 facilitates toll-like receptor 3 signaling in human endothelial cells.	Pubmed	3.819e-06	0.1909	0.001578	0.01798	4	16	SDPR,PTRF,CAV1,SERPINH1
Pubmed	21738476	Clathrin facilitates the morphogenesis of retrovirus particles.	Pubmed	3.819e-06	0.1909	0.001578	0.01798	4	16	HSPA1A,HSPA2,HSPA8,HSP90AA1
Pubmed	24658140	The mammalian-membrane two-hybrid assay (MaMTH) for probing membrane-protein interactions in human cells.	Pubmed	4.442e-06	0.2221	0.001806	0.02058	8	133	HSPA1A,HSPA8,HSP90AA1,EZR,GAPDH,CAV1,RGS4,CDH1
Pubmed	22516433	Proteomic analysis of microvesicles from plasma of healthy donors reveals high individual variability.	Pubmed	4.442e-06	0.2221	0.001806	0.02058	8	133	HSPA1A,HSPA2,HSPA8,VTN,SLC2A1,BCHE,SERPING1,GSN
Pubmed	20301532	Charcot-Marie-Tooth Hereditary Neuropathy Overview	Pubmed	5.564e-06	0.2782	0.002229	0.0254	5	37	NDRG1,MME,HSPB8,LMNA,TRPV4
Pubmed	20468064	Association study of 182 candidate genes in anorexia nervosa.	Pubmed	5.617e-06	0.2808	0.002229	0.0254	9	182	ACACB,PPP1R1B,MME,FOS,CRHR2,SLC6A2,IGFBP2,IGFBP3,LEPR
Pubmed	20468064:gr	Association study of 182 candidate genes in anorexia nervosa.	GeneRIF	5.617e-06	0.2808	0.002229	0.0254	9	182	ACACB,PPP1R1B,MME,FOS,CRHR2,SLC6A2,IGFBP2,IGFBP3,LEPR
Pubmed	23956138	Characterization of the EGFR interactome reveals associated protein complex networks and intracellular receptor dynamics.	Pubmed	5.872e-06	0.2936	0.002312	0.02635	9	183	TUBA4A,TUBB4B,DNAJA1,HSPA2,HSPA8,HSP90AA1,PTRF,GAPDH,ARHGEF5
Pubmed	18613978	Modulation of microtubule assembly by the HIV-1 Tat protein is strongly dependent on zinc binding to Tat.	Pubmed	6.44e-06	0.322	0.002477	0.02823	3	6	TUBA4A,TUBB4B,TUBA1C
Pubmed	10330192	Identification of CHIP, a novel tetratricopeptide repeat-containing protein that interacts with heat shock proteins and negatively regulates chaperone functions.	Pubmed	6.44e-06	0.322	0.002477	0.02823	3	6	HSPA1A,HSPA8,DNAJB1
Pubmed	10954706	Identification of Mrj, a DnaJ/Hsp40 family protein, as a keratin 8/18 filament regulatory protein.	Pubmed	6.44e-06	0.322	0.002477	0.02823	3	6	HSPA8,KRT8,KRT18
Pubmed	16713569	A protein-protein interaction network for human inherited ataxias and disorders of Purkinje cell degeneration.	Pubmed	6.604e-06	0.3302	0.002521	0.02873	16	608	IL34,MATN2,EFEMP1,HSPA1A,HSPA2,SERTAD1,SCG5,CRIP2,CCDC107,GAPDH,PTGDS,DMPK,PCBP3,KALRN,TNS2,OTX2
Pubmed	19167051	Importin 8 is a gene silencing factor that targets argonaute proteins to distinct mRNAs.	Pubmed	6.984e-06	0.3492	0.002645	0.03015	7	101	TUBB4B,DNAJA1,HSPA1A,HSPA8,HSP90AA1,FOLR1,ATP5I
Pubmed	19190083	Characterization of exosome-like vesicles released from human tracheobronchial ciliated epithelium: a possible role in innate defense.	Pubmed	7.266e-06	0.3633	0.002728	0.03109	5	39	HSPA1A,EZR,EPS8L2,GAPDH,TUBA1C
Pubmed	22268729	Proteomic identification of common SCF ubiquitin ligase FBXO6-interacting glycoproteins in three kinds of cells.	Pubmed	7.311e-06	0.3656	0.002728	0.03109	16	613	DNAJA1,HSPA1A,HSPA8,HSP90AA1,IGSF3,EZR,CACHD1,IGF2R,GAPDH,HSPH1,ITGA3,TUBA1C,SERPINH1,LEPR,LMNA,TCTN2
Pubmed	20424473:gr	L-type voltage-dependent calcium channel alpha subunit 1C is a novel candidate gene associated with secondary hyperparathyroidism: an application of haplotype-based analysis for multiple linked single nucleotide polymorphisms.	GeneRIF	7.988e-06	0.3994	0.002937	0.03347	8	144	ACVRL1,FOLR1,AQP1,SLC2A1,SLC4A2,SLC6A2,BMP7,SLC16A8
Pubmed	20424473	L-type voltage-dependent calcium channel alpha subunit 1C is a novel candidate gene associated with secondary hyperparathyroidism: an application of haplotype-based analysis for multiple linked single nucleotide polymorphisms.	Pubmed	7.988e-06	0.3994	0.002937	0.03347	8	144	ACVRL1,FOLR1,AQP1,SLC2A1,SLC4A2,SLC6A2,BMP7,SLC16A8
Pubmed	23349634	A newly uncovered group of distantly related lysine methyltransferases preferentially interact with molecular chaperones to regulate their activity.	Pubmed	8.404e-06	0.4202	0.003067	0.03496	8	145	UBB,DNAJA1,HSPA1A,HSPA2,HSPA8,HSP90AA1,HSPH1,SERPINH1
Pubmed	25056061	Biological insights from 108 schizophrenia-associated genetic loci.	Pubmed	1.04e-05	0.5201	0.003769	0.04296	11	304	EPHX2,CA14,PODXL,DRC3,PTPRF,KCNJ13,SERPING1,RILPL2,ESAM,ADAMTSL3,TMTC1
Pubmed	23431407	Distinct roles of molecular chaperones HSP90¿ and HSP90ß in the biogenesis of KCNQ4 channels.	Pubmed	1.121e-05	0.5606	0.003952	0.04505	3	7	DNAJA1,HSPA8,HSP90AA1
Pubmed	18574677	Tight junction regulation by morphine and HIV-1 tat modulates blood-brain barrier permeability.	Pubmed	1.121e-05	0.5606	0.003952	0.04505	3	7	ABCB1,OCLN,MYLK
Pubmed	11809754	HSP40 binding is the first step in the HSP90 chaperoning pathway for the progesterone receptor.	Pubmed	1.121e-05	0.5606	0.003952	0.04505	3	7	DNAJA1,HSP90AA1,DNAJB1
Pubmed	19738201	Proteomic analysis of integrin-associated complexes identifies RCC2 as a dual regulator of Rac1 and Arf6.	Pubmed	1.122e-05	0.5612	0.003952	0.04505	17	708	TUBB4B,UBB,HSPA1A,HSPA8,VCAM1,HSP90AA1,EZR,DNAJB1,SLC2A1,IGF2R,ATP5I,GAPDH,APOLD1,NQO1,KRT8,KRT18,LMNA
Pubmed	16009940	Human ISG15 conjugation targets both IFN-induced and constitutively expressed proteins functioning in diverse cellular pathways.	Pubmed	1.186e-05	0.5931	0.004147	0.04727	8	152	HSPA1A,HSPA8,HSP90AA1,EZR,DNAJB1,TAGLN,MYOF,LMNA
Pubmed	17373842	HDM2-binding partners: interaction with translation elongation factor EF1alpha.	Pubmed	1.222e-05	0.6109	0.004243	0.04835	4	21	GAPDH,KRT8,TUBA1C,GSN
Pubmed	26638075	A Dynamic Protein Interaction Landscape of the Human Centrosome-Cilium Interface.	Pubmed	1.24e-05	0.6201	0.004276	0.04874	30	1820	MAP9,TUBB4B,NDRG1,MMP15,DNAJA1,HSPA2,HSPA8,HSP90AA1,PODXL,CACHD1,LSR,IGF2R,CSRP2,OCLN,PDZRN3,TMEM237,HSPH1,SLC5A6,PCBP3,SYNM,TUBA1C,CAV1,LARP1B,SERPINH1,LMNA,WDR6,SH3D19,KIRREL,PHLDB2,TCTN2
Pubmed	21630459	Proteomic characterization of the human sperm nucleus.	Pubmed	1.358e-05	0.6791	0.004463	0.05086	13	437	FAM71A,TUBB4B,UBB,MLF1,HSPA2,HSP90AA1,DNAJB1,SPAG6,GAPDH,KRT8,TUBA1C,LARP1B,TIMP3
Pubmed	23824909	Bcl2-associated athanogene 3 interactome analysis reveals a new role in modulating proteasome activity.	Pubmed	1.383e-05	0.6917	0.004463	0.05086	12	374	HSPA1A,HSPA2,HSPA8,HSP90AA1,EZR,FOSB,CRIP2,PTRF,NQO1,TAGLN,TMEM252,GSTA4
Pubmed	20800603	Investigation of genetic susceptibility factors for human longevity - a targeted nonsynonymous SNP study.	Pubmed	1.448e-05	0.7238	0.004463	0.05086	11	315	RSC1A1,KL,DNAJA1,SOD3,GAPDH,PERP,GFRA2,SERPING1,NOV,GALNT14,LEPR
Pubmed	14760703	Proteomic identification of brain proteins that interact with dynein light chain LC8.	Pubmed	1.49e-05	0.7452	0.004463	0.05086	5	45	TUBB4B,HSPA8,SHROOM3,GAPDH,CA2
Pubmed	20800603:gr	Investigation of genetic susceptibility factors for human longevity - a targeted nonsynonymous SNP study.	GeneRIF	1.491e-05	0.7453	0.004463	0.05086	11	316	RSC1A1,KL,DNAJA1,SOD3,GAPDH,PERP,GFRA2,SERPING1,NOV,GALNT14,LEPR
Pubmed	17620599	Functional specialization of beta-arrestin interactions revealed by proteomic analysis.	Pubmed	1.535e-05	0.7674	0.004463	0.05086	11	317	TUBA4A,TUBB4B,UBB,HSPA8,HSP90AA1,APLP1,GAPDH,TUBA1C,RGS3,GSN,TRPV4
Pubmed	21150319	Proteomic profiling of Myc-associated proteins.	Pubmed	1.547e-05	0.7737	0.004463	0.05086	7	114	TUBA4A,HSPA1A,PTRF,PTPN14,SERPINH1,LMNA,PHLDB2
Pubmed	20485444	Common polymorphisms in ITGA2, PON1 and THBS2 are associated with coronary atherosclerosis in a candidate gene association study of the Chinese Han population.	Pubmed	1.638e-05	0.819	0.004463	0.05086	7	115	EPHX2,CX3CL1,VCAM1,SOD3,NOS3,GSTA4,LMNA
Pubmed	20485444:gr	Common polymorphisms in ITGA2, PON1 and THBS2 are associated with coronary atherosclerosis in a candidate gene association study of the Chinese Han population.	GeneRIF	1.638e-05	0.819	0.004463	0.05086	7	115	EPHX2,CX3CL1,VCAM1,SOD3,NOS3,GSTA4,LMNA
Pubmed	24255178	Protein interaction network of the mammalian Hippo pathway reveals mechanisms of kinase-phosphatase interactions.	Pubmed	1.681e-05	0.8406	0.004463	0.05086	13	446	ACACB,SLC9A3R2,YAP1,KIAA1462,DNAJB1,SHROOM3,MAP3K21,SNTB1,MPDZ,PTPN14,WWC1,KIRREL,PHLDB2
Pubmed	15340161	Signal peptide prediction based on analysis of experimentally verified cleavage sites.	Pubmed	1.771e-05	0.8855	0.004463	0.05086	10	264	PIK3IP1,FLRT2,VCAM1,SPINT2,IGFBP3,SPOCK2,TINAGL1,NOV,ESAM,PCOLCE2
Pubmed	12417652	Purification of polyglutamine aggregates and identification of elongation factor-1alpha and heat shock protein 84 as aggregate-interacting proteins.	Pubmed	1.785e-05	0.8924	0.004463	0.05086	3	8	DNAJA1,HSPA8,DNAJB1
Pubmed	20820888:gr	Carbonic anhydrases in the mouse harderian gland.	GeneRIF	1.785e-05	0.8924	0.004463	0.05086	3	8	CA2,CA12,CA13
Pubmed	19254810:gr	The glucocorticoid receptor heterocomplex gene STIP1 is associated with improved lung function in asthmatic subjects treated with inhaled corticosteroids.	GeneRIF	1.785e-05	0.8924	0.004463	0.05086	3	8	HSPA8,HSP90AA1,DNAJB1
Pubmed	19254810	The glucocorticoid receptor heterocomplex gene STIP1 is associated with improved lung function in asthmatic subjects treated with inhaled corticosteroids.	Pubmed	1.785e-05	0.8924	0.004463	0.05086	3	8	HSPA8,HSP90AA1,DNAJB1
Pubmed	17408468	Genetic polymorphisms associated with priapism in sickle cell disease.	Pubmed	1.785e-05	0.8924	0.004463	0.05086	3	8	KL,AQP1,NOS3
Pubmed	17408468:gr	Genetic polymorphisms associated with priapism in sickle cell disease.	GeneRIF	1.785e-05	0.8924	0.004463	0.05086	3	8	KL,AQP1,NOS3
Pubmed	25036637	A quantitative chaperone interaction network reveals the architecture of cellular protein homeostasis pathways.	Pubmed	1.931e-05	0.9656	0.004463	0.05086	11	325	MLF1,DNAJA1,HSPA2,HSPA8,HSP90AA1,DNAJB1,HSPH1,HSPB8,P4HA2,SERPINH1,WDR6
Pubmed	23333304	CBFß stabilizes HIV Vif to counteract APOBEC3 at the expense of RUNX1 target gene expression.	Pubmed	1.968e-05	0.9839	0.004463	0.05086	8	163	PLAGL1,MME,SLC6A20,ZBTB16,PERP,PCBP3,DUSP1,GSTA4
Pubmed	21078624	Comparison of an expanded ataxia interactome with patient medical records reveals a relationship between macular degeneration and ataxia.	Pubmed	2.046e-05	1	0.004463	0.05086	7	119	MATN2,FBN1,EFEMP1,PTGDS,TSC22D1,AMIGO2,KALRN
Pubmed	20301462	Charcot-Marie-Tooth Neuropathy Type 2	Pubmed	2.134e-05	1	0.004463	0.05086	4	24	MME,HSPB8,LMNA,TRPV4
Pubmed	19789190	A gene-based risk score for lung cancer susceptibility in smokers and ex-smokers.	Pubmed	2.279e-05	1	0.004463	0.05086	7	121	EPHX1,ABCB1,IGF2R,IGFBP3,SOD3,NQO1,NOS3
Pubmed	19789190:gr	A gene-based risk score for lung cancer susceptibility in smokers and ex-smokers.	GeneRIF	2.279e-05	1	0.004463	0.05086	7	121	EPHX1,ABCB1,IGF2R,IGFBP3,SOD3,NQO1,NOS3
Pubmed	20634891:gr	Maternal genes and facial clefts in offspring: a comprehensive search for genetic associations in two population-based cleft studies from Scandinavia.	GeneRIF	2.284e-05	1	0.004463	0.05086	11	331	EPHX1,ABCB1,HSP90AA1,FRAS1,FOLR1,MSX1,BMP6,NQO1,KRT18,GSTA4,CDH1
Pubmed	20634891	Maternal genes and facial clefts in offspring: a comprehensive search for genetic associations in two population-based cleft studies from Scandinavia.	Pubmed	2.284e-05	1	0.004463	0.05086	11	331	EPHX1,ABCB1,HSP90AA1,FRAS1,FOLR1,MSX1,BMP6,NQO1,KRT18,GSTA4,CDH1
Pubmed	20029029	Regulation of epidermal growth factor receptor trafficking by lysine deacetylase HDAC6.	Pubmed	2.347e-05	1	0.004463	0.05086	6	82	HSPA1A,HSPA8,HSP90AA1,COL9A3,GAPDH,PTGDS
Pubmed	10617616	Requirement for a kinase-specific chaperone pathway in the production of a Cdk9/cyclin T1 heterodimer responsible for P-TEFb-mediated tat stimulation of HIV-1 transcription.	Pubmed	2.527e-05	1	0.004463	0.05086	4	25	HSPA1A,HSPA2,HSPA8,HSP90AA1
Pubmed	19064572:gr	Polymorphism in the IL18 gene and epithelial ovarian cancer in non-Hispanic white women.	GeneRIF	2.661e-05	1	0.004463	0.05086	8	170	EPHX1,F5,AMH,IGF2R,IGFBP2,IGFBP3,GADD45B,GADD45G
Pubmed	19064572	Polymorphism in the IL18 gene and epithelial ovarian cancer in non-Hispanic white women.	Pubmed	2.661e-05	1	0.004463	0.05086	8	170	EPHX1,F5,AMH,IGF2R,IGFBP2,IGFBP3,GADD45B,GADD45G
Pubmed	20396431:gr	Genotyping sleep disorders patients.	GeneRIF	2.663e-05	1	0.004463	0.05086	3	9	NR1D1,PER2,TEF
Pubmed	15838728:gr	Genetic variants of TP53 and EPHX1 in Leber's hereditary optic neuropathy and their relationship to age at onset.	GeneRIF	2.663e-05	1	0.004463	0.05086	3	9	EPHX1,NQO1,NOS3
Pubmed	24840331	HIV-1 impairs human retinal pigment epithelial barrier function: possible association with the pathogenesis of HIV-associated retinopathy.	Pubmed	2.663e-05	1	0.004463	0.05086	3	9	OCLN,CLDN2,CLDN1
Pubmed	20396431	Genotyping sleep disorders patients.	Pubmed	2.663e-05	1	0.004463	0.05086	3	9	NR1D1,PER2,TEF
Pubmed	15838728	Genetic variants of TP53 and EPHX1 in Leber's hereditary optic neuropathy and their relationship to age at onset.	Pubmed	2.663e-05	1	0.004463	0.05086	3	9	EPHX1,NQO1,NOS3
Pubmed	14698084:gr	Expression patterns of claudins, tight junction adhesion molecules, in the inner ear.	GeneRIF	2.663e-05	1	0.004463	0.05086	3	9	CLDN2,CLDN1,CLDN9
Pubmed	17081983	Global, in vivo, and site-specific phosphorylation dynamics in signaling networks.	Pubmed	3.423e-05	1	0.004463	0.05086	26	1546	TBC1D2,TUBB4B,UBB,NDRG1,CASKIN2,YAP1,ANTXR1,HSPA1A,CNN3,HSP90AA1,VTN,IGF2R,PTRF,GAPDH,HSPH1,MPDZ,SPOCK2,ITPR1,PTPN14,STK39,KRT8,SYNM,TUBA1C,CAV1,MYOF,LMNA
Pubmed	18784359:gr	Polymorphisms in phase I and phase II metabolism genes and risk of chronic benzene poisoning in a Chinese occupational population.	GeneRIF	3.785e-05	1	0.004463	0.05086	3	10	EPHX1,EPHX2,NQO1
Pubmed	19826009	Dependence of leucine-rich repeat kinase 2 (LRRK2) kinase activity on dimerization.	Pubmed	3.785e-05	1	0.004463	0.05086	3	10	DNAJA1,HSPA8,HSP90AA1
Pubmed	18784359	Polymorphisms in phase I and phase II metabolism genes and risk of chronic benzene poisoning in a Chinese occupational population.	Pubmed	3.785e-05	1	0.004463	0.05086	3	10	EPHX1,EPHX2,NQO1
Pubmed	20036902	Hemostatic gene polymorphisms in young Sardinian with non-fatal acute myocardial infarction.	Pubmed	3.785e-05	1	0.004463	0.05086	3	10	F5,NOS3,THBD
Pubmed	20036902:gr	Hemostatic gene polymorphisms in young Sardinian with non-fatal acute myocardial infarction.	GeneRIF	3.785e-05	1	0.004463	0.05086	3	10	F5,NOS3,THBD
Pubmed	11932435	Specific incorporation of heat shock protein 70 family members into primate lentiviral virions.	Pubmed	3.785e-05	1	0.004463	0.05086	3	10	HSPA1A,HSPA2,HSPA8
Pubmed	16049014	Identification of receptors and signaling pathways for orphan bone morphogenetic protein/growth differentiation factor ligands based on genomic analyses.	Pubmed	3.785e-05	1	0.004463	0.05086	3	10	ACVRL1,BMP7,GDF7
Pubmed	14752510	hsp70-DnaJ chaperone pair prevents nitric oxide- and CHOP-induced apoptosis by inhibiting translocation of Bax to mitochondria.	Pubmed	3.785e-05	1	0.004463	0.05086	3	10	DNAJA1,HSPA8,DNAJB1
Pubmed	16189514	Towards a proteome-scale map of the human protein-protein interaction network.	Pubmed	4.1e-05	1	0.004463	0.05086	26	1563	EFS,TTR,UBB,EFEMP1,RAD54B,MLF1,HSPA2,HSPA8,IQUB,SDPR,SERTAD3,SERTAD1,KLF6,HID1,AQP1,PARVA,ZBTB16,TINAGL1,GADD45G,CFAP206,HSPB8,RILPL2,KRT18,CLDN2,GSTA4,WDR6
Pubmed	20546612:gr	The role of height-associated loci identified in genome wide association studies in the determination of pediatric stature.	GeneRIF	4.241e-05	1	0.004463	0.05086	6	91	TUBA4A,EFEMP1,SCUBE3,BMP6,ADAMTSL3,ZFHX4
Pubmed	20546612	The role of height-associated loci identified in genome wide association studies in the determination of pediatric stature.	Pubmed	4.241e-05	1	0.004463	0.05086	6	91	TUBA4A,EFEMP1,SCUBE3,BMP6,ADAMTSL3,ZFHX4
Pubmed	1602151	Treatment of Haemophilus aphrophilus endocarditis with ciprofloxacin.	Pubmed	4.511e-05	1	0.004463	0.05086	6	92	TTR,GAPDH,HSPH1,CA2,TUBA1C,LMNA
Pubmed	22623428	Proteomic analysis of ¿4ß1 integrin adhesion complexes reveals ¿-subunit-dependent protein recruitment.	Pubmed	4.522e-05	1	0.004463	0.05086	13	491	TUBB4B,UBB,HSPA1A,HSPA8,VCAM1,SLC2A1,ATP5I,GAPDH,NQO1,KRT8,KRT18,TUBA1C,LMNA
Pubmed	21360678	Label-free quantitative proteomics and SAINT analysis enable interactome mapping for the human Ser/Thr protein phosphatase 5.	Pubmed	4.642e-05	1	0.004463	0.05086	4	29	TUBB4B,DNAJA1,HSPA8,HSP90AA1
Pubmed	11076863	DNA cloning using in vitro site-specific recombination.	Pubmed	4.721e-05	1	0.004463	0.05086	17	794	LAPTM4B,ARMC2,F5,ABCB1,ADGRF5,RGS5,SPAG6,TMEM98,PDE5A,DRC3,ATP5G1,PER2,APOLD1,SLC38A3,KRT8,ECM2,CAV1
Pubmed	23788249	ACMG recommendations for reporting of incidental findings in clinical exome and genome sequencing.	Pubmed	4.772e-05	1	0.004463	0.05086	5	57	FBN1,MYH7,MYLK,KCNH2,LMNA
Pubmed	11720250	Comparative tissue distribution of the processing enzymes "prohormone thiol protease," and prohormone convertases 1 and 2, in human PTHrP-producing cell lines and mammalian neuroendocrine tissues.	Pubmed	4.793e-05	1	0.004463	0.05086	2	2	PCSK1,PCSK2
Pubmed	11692079	Genetic polymorphisms of microsomal and soluble epoxide hydrolase and the risk of Parkinson's disease.	Pubmed	4.793e-05	1	0.004463	0.05086	2	2	EPHX1,EPHX2
Pubmed	19764562	[The expressions and clinical significance of IGFBP-2, -3 in both serum and tumor tissues in patients with epithelial ovarian cancer].	Pubmed	4.793e-05	1	0.004463	0.05086	2	2	IGFBP2,IGFBP3
Pubmed	22153830	Differences in metabolism between adeno- and squamous cell non-small cell lung carcinomas: spatial distribution and prognostic value of GLUT1 and MCT4.	Pubmed	4.793e-05	1	0.004463	0.05086	2	2	SLC2A1,SLC16A4
Pubmed	19730165:gr	Targeted mutation of Cav-1 alleviates the effect of endotoxin in the inhibition of ET-1-mediated eNOS activation in the liver.	GeneRIF	4.793e-05	1	0.004463	0.05086	2	2	NOS3,CAV1
Pubmed	17499211:gr	Otx2 is a putative candidate to activate mice Msx1 gene from distal enhancer.	GeneRIF	4.793e-05	1	0.004463	0.05086	2	2	MSX1,OTX2
Pubmed	19952119:gr	The antiproliferative activity of the heat shock protein 90 inhibitor IPI-504 is not dependent on NAD(P)H:quinone oxidoreductase 1 activity in vivo.	GeneRIF	4.793e-05	1	0.004463	0.05086	2	2	HSP90AA1,NQO1
Pubmed	22507556:gr	Study of CCN3 (NOV) and DDR1 in normal melanocytes and vitiligo skin.	GeneRIF	4.793e-05	1	0.004463	0.05086	2	2	NOV,DDR1
Pubmed	20538000	Keratin variants predispose to acute liver failure and adverse outcome: race and ethnic associations.	Pubmed	4.793e-05	1	0.004463	0.05086	2	2	KRT8,KRT18
Pubmed	18923542:gr	The regulation of the cardiac potassium channel (HERG) by caveolin-1.	GeneRIF	4.793e-05	1	0.004463	0.05086	2	2	KCNH2,CAV1
Pubmed	25179839	MYLK and MYL9 expression in non-small cell lung cancer identified by bioinformatics analysis of public expression data.	Pubmed	4.793e-05	1	0.004463	0.05086	2	2	MYL9,MYLK
Pubmed	15370294:gr	Inhibitors of differentiation/DNA binding proteins Id1 and Id3 are regulated by statins in endothelial cells.	GeneRIF	4.793e-05	1	0.004463	0.05086	2	2	ID1,ID3
Pubmed	1586970	Intracellular localization and partial amino acid sequence of a stress-inducible 40-kDa protein in HeLa cells.	Pubmed	4.793e-05	1	0.004463	0.05086	2	2	HSPA8,DNAJB1
Pubmed	18037887:gr	Identification of heme as the ligand for the orphan nuclear receptors REV-ERBalpha and REV-ERBbeta.	GeneRIF	4.793e-05	1	0.004463	0.05086	2	2	NR1D1,NR1D2
Pubmed	20737472	Manganese-induced downregulation of astroglial glutamine transporter SNAT3 involves ubiquitin-mediated proteolytic system.	Pubmed	4.793e-05	1	0.004463	0.05086	2	2	NEDD4,SLC38A3
Pubmed	17954264:gr	Cytokeratin KRT8/18 expression differentiates distinct subtypes of grade 3 invasive ductal carcinoma of the breast.	GeneRIF	4.793e-05	1	0.004463	0.05086	2	2	KRT8,KRT18
Pubmed	16616146	Effects of homocysteine on the levels of caveolin-1 and eNOS in caveolae of human coronary artery endothelial cells.	Pubmed	4.793e-05	1	0.004463	0.05086	2	2	NOS3,CAV1
Pubmed	17240369:gr	Overlapping and divergent localization of Frem1 and Fras1 and its functional implications during mouse embryonic development.	GeneRIF	4.793e-05	1	0.004463	0.05086	2	2	FRAS1,FREM1
Pubmed	15498565	Suppression of P-glycoprotein gene expression in Hs578T/Dox by the overexpression of caveolin-1.	Pubmed	4.793e-05	1	0.004463	0.05086	2	2	ABCB1,CAV1
Pubmed	21976276	eNOS and caveolin-1 gene polymorphisms interaction and intima media thickness: a proof of concept study in ESRD patients.	Pubmed	4.793e-05	1	0.004463	0.05086	2	2	NOS3,CAV1
Pubmed	22689061	YAP modifies cancer cell sensitivity to EGFR and survivin inhibitors and is negatively regulated by the non-receptor type protein tyrosine phosphatase 14.	Pubmed	4.793e-05	1	0.004463	0.05086	2	2	YAP1,PTPN14
Pubmed	17434446:gr	N-Acetylgalactosaminyltransferase 14, a novel insulin-like growth factor binding protein-3 binding partner.	GeneRIF	4.793e-05	1	0.004463	0.05086	2	2	IGFBP3,GALNT14
Pubmed	17855368:gr	Identification of a novel inhibitor of differentiation-1 (ID-1) binding partner, caveolin-1, and its role in epithelial-mesenchymal transition and resistance to apoptosis in prostate cancer cells.	GeneRIF	4.793e-05	1	0.004463	0.05086	2	2	ID1,CAV1
Pubmed	16225871	Identification and characterization of rDJL, a novel member of the DnaJ protein family, in rat testis.	Pubmed	4.793e-05	1	0.004463	0.05086	2	2	DNAJA1,HSPA8
Pubmed	17027969:gr	Phosphorylation of DARPP-32 regulates breast cancer cell migration downstream of the receptor tyrosine kinase DDR1.	GeneRIF	4.793e-05	1	0.004463	0.05086	2	2	PPP1R1B,DDR1
Pubmed	17027969	Phosphorylation of DARPP-32 regulates breast cancer cell migration downstream of the receptor tyrosine kinase DDR1.	Pubmed	4.793e-05	1	0.004463	0.05086	2	2	PPP1R1B,DDR1
Pubmed	12438088:gr	Proteolytic processing of chromogranins is modified in brains of transgenic mice.	GeneRIF	4.793e-05	1	0.004463	0.05086	2	2	PCSK2,SCG5
Pubmed	22072631:gr	N-terminal domain of soluble epoxide hydrolase negatively regulates the VEGF-mediated activation of endothelial nitric oxide synthase.	GeneRIF	4.793e-05	1	0.004463	0.05086	2	2	EPHX2,NOS3
Pubmed	17977914:gr	Exercise-heat acclimation in humans alters baseline levels and ex vivo heat inducibility of HSP72 and HSP90 in peripheral blood mononuclear cells.	GeneRIF	4.793e-05	1	0.004463	0.05086	2	2	HSPA1A,HSP90AA1
Pubmed	26205540	Heat acclimation attenuates physiological strain and the HSP72, but not HSP90¿, mRNA response to acute normobaric hypoxia.	Pubmed	4.793e-05	1	0.004463	0.05086	2	2	HSPA1A,HSP90AA1
Pubmed	14756564	Conformational changes in the rod domain of human keratin 8 following heterotypic association with keratin 18 and its implication for filament stability.	Pubmed	4.793e-05	1	0.004463	0.05086	2	2	KRT8,KRT18
Pubmed	22554505:gr	The hERG channel is dependent upon the Hsp90¿ isoform for maturation and trafficking.	GeneRIF	4.793e-05	1	0.004463	0.05086	2	2	HSP90AA1,KCNH2
Pubmed	21289093:gr	DDR1 triggers epithelial cell differentiation by promoting cell adhesion through stabilization of E-cadherin.	GeneRIF	4.793e-05	1	0.004463	0.05086	2	2	DDR1,CDH1
Pubmed	2394733	An ATP-modulated specific association of glyceraldehyde-3-phosphate dehydrogenase with human erythrocyte glucose transporter.	Pubmed	4.793e-05	1	0.004463	0.05086	2	2	SLC2A1,GAPDH
Pubmed	17977914	Exercise-heat acclimation in humans alters baseline levels and ex vivo heat inducibility of HSP72 and HSP90 in peripheral blood mononuclear cells.	Pubmed	4.793e-05	1	0.004463	0.05086	2	2	HSPA1A,HSP90AA1
Pubmed	18180853	Preliminary computational modeling of nitric oxide synthase 3 interactions with caveolin-1: influence of exon 7 Glu298Asp polymorphism.	Pubmed	4.793e-05	1	0.004463	0.05086	2	2	NOS3,CAV1
Pubmed	23214316:gr	[The study of the correlation of papillary thyroid carcinoma's invasion toward Ezrin and E-cadherin].	GeneRIF	4.793e-05	1	0.004463	0.05086	2	2	EZR,CDH1
Pubmed	23494858	Down-regulation of c-fos by shRNA sensitizes adriamycin-resistant MCF-7/ADR cells to chemotherapeutic agents via P-glycoprotein inhibition and apoptosis augmentation.	Pubmed	4.793e-05	1	0.004463	0.05086	2	2	ABCB1,FOS
Pubmed	15642748	Gp135/podocalyxin and NHERF-2 participate in the formation of a preapical domain during polarization of MDCK cells.	Pubmed	4.793e-05	1	0.004463	0.05086	2	2	SLC9A3R2,PODXL
Pubmed	14556659:gr	Ubiquitin-immunoreactive degradation products of cytokeratin 8/18 correlate with aggressive breast cancer.	GeneRIF	4.793e-05	1	0.004463	0.05086	2	2	KRT8,KRT18
Pubmed	23395854	Activation of the antioxidant response in methionine deprived human cells results in an HSF1-independent increase in HSPA1A mRNA levels.	Pubmed	4.793e-05	1	0.004463	0.05086	2	2	HSPA1A,DNAJB1
Pubmed	16702959	E-cadherin is a novel transcriptional target of the KLF6 tumor suppressor.	Pubmed	4.793e-05	1	0.004463	0.05086	2	2	KLF6,CDH1
Pubmed	22449798:gr	Genetic background effects of keratin 8 and 18 in a DDC-induced hepatotoxicity and Mallory-Denk body formation mouse model.	GeneRIF	4.793e-05	1	0.004463	0.05086	2	2	KRT8,KRT18
Pubmed	8910295	Endothelial nitric oxide synthase is regulated by tyrosine phosphorylation and interacts with caveolin-1.	Pubmed	4.793e-05	1	0.004463	0.05086	2	2	NOS3,CAV1
Pubmed	14755443:gr	Confirming RGS4 as a susceptibility gene for schizophrenia.	GeneRIF	4.793e-05	1	0.004463	0.05086	2	2	RGS5,RGS4
Pubmed	23342268	Id1 and Id3 expression is associated with increasing grade of prostate cancer: Id3 preferentially regulates CDKN1B.	Pubmed	4.793e-05	1	0.004463	0.05086	2	2	ID1,ID3
Pubmed	22412904:gr	Non-coding keratin variants associate with liver fibrosis progression in patients with hemochromatosis.	GeneRIF	4.793e-05	1	0.004463	0.05086	2	2	KRT8,KRT18
Pubmed	18448869:gr	An aberrant protein complex in CSF as a biomarker of Alzheimer disease.	GeneRIF	4.793e-05	1	0.004463	0.05086	2	2	TTR,PTGDS
Pubmed	19196137:gr	Six-transmembrane epithelial antigen of the prostate (STEAP1 and STEAP2)-differentially expressed by murine and human mesenchymal stem cells.	GeneRIF	4.793e-05	1	0.004463	0.05086	2	2	STEAP1,STEAP2
Pubmed	16287712:gr	Gadd45 beta and Gadd45 gamma are critical for regulating autoimmunity.	GeneRIF	4.793e-05	1	0.004463	0.05086	2	2	GADD45B,GADD45G
Pubmed	11821413:gr	Interaction of the molecular chaperone Hsp70 with human NAD(P)H:quinone oxidoreductase 1.	GeneRIF	4.793e-05	1	0.004463	0.05086	2	2	HSPA1A,NQO1
Pubmed	16820915:gr	Genetic analysis of caveolin-1 and eNOS genes in colorectal cancer.	GeneRIF	4.793e-05	1	0.004463	0.05086	2	2	NOS3,CAV1
Pubmed	11692079:gr	Genetic polymorphisms of microsomal and soluble epoxide hydrolase and the risk of Parkinson's disease.	GeneRIF	4.793e-05	1	0.004463	0.05086	2	2	EPHX1,EPHX2
Pubmed	23071652	Development of IGF signaling antibody arrays for the identification of hepatocellular carcinoma biomarkers.	Pubmed	4.793e-05	1	0.004463	0.05086	2	2	IGF2R,IGFBP2
Pubmed	21486943:gr	ID1 and ID3 represent conserved negative regulators of human embryonic and induced pluripotent stem cell hematopoiesis.	GeneRIF	4.793e-05	1	0.004463	0.05086	2	2	ID1,ID3
Pubmed	18178722:gr	Effect of dietary sodium on vasoconstriction and eNOS-mediated vascular relaxation in caveolin-1-deficient mice.	GeneRIF	4.793e-05	1	0.004463	0.05086	2	2	NOS3,CAV1
Pubmed	16682002	F1F0-ATP synthase functions as a co-chaperone of Hsp90-substrate protein complexes.	Pubmed	4.793e-05	1	0.004463	0.05086	2	2	HSP90AA1,ATP5I
Pubmed	23311395:gr	Id1 and Id3 co-expression correlates with clinical outcome in stage III-N2 non-small cell lung cancer patients treated with definitive chemoradiotherapy.	GeneRIF	4.793e-05	1	0.004463	0.05086	2	2	ID1,ID3
Pubmed	12840151:gr	Association between heat shock protein 72 gene polymorphism and acute renal failure in premature neonates.	GeneRIF	4.793e-05	1	0.004463	0.05086	2	2	HSPA1A,HSPA8
Pubmed	16682002:gr	F1F0-ATP synthase functions as a co-chaperone of Hsp90-substrate protein complexes.	GeneRIF	4.793e-05	1	0.004463	0.05086	2	2	HSP90AA1,ATP5I
Pubmed	23603386:gr	Klotho sensitivity of the hERG channel.	GeneRIF	4.793e-05	1	0.004463	0.05086	2	2	KL,KCNH2
Pubmed	23048070:gr	Vascular injury triggers Krüppel-like factor 6 mobilization and cooperation with specificity protein 1 to promote endothelial activation through upregulation of the activin receptor-like kinase 1 gene.	GeneRIF	4.793e-05	1	0.004463	0.05086	2	2	ACVRL1,KLF6
Pubmed	22853896	Properties of intermediate filament networks assembled from keratin 8 and 18 in the presence of Mg²+.	Pubmed	4.793e-05	1	0.004463	0.05086	2	2	KRT8,KRT18
Pubmed	19683737:gr	Semaphorin 3B and 3F single nucleotide polymorphisms are associated with prostate cancer risk and poor prognosis.	GeneRIF	4.793e-05	1	0.004463	0.05086	2	2	SEMA3F,SEMA3B
Pubmed	22986331	Genetic variants in epoxide hydrolases modify the risk of oligozoospermia and asthenospermia in Han-Chinese population.	Pubmed	4.793e-05	1	0.004463	0.05086	2	2	EPHX1,EPHX2
Pubmed	24915158	Intestinal cell barrier function in vitro is severely compromised by keratin 8 and 18 mutations identified in patients with inflammatory bowel disease.	Pubmed	4.793e-05	1	0.004463	0.05086	2	2	KRT8,KRT18
Pubmed	17970035	Selective up-regulation of claudin-1 and claudin-2 in colorectal cancer.	Pubmed	4.793e-05	1	0.004463	0.05086	2	2	CLDN2,CLDN1
Pubmed	22013069:gr	Dynamic modulation of prohormone convertase 2 (PC2)-mediated precursor processing by 7B2 protein: preferential effect on glucagon synthesis.	GeneRIF	4.793e-05	1	0.004463	0.05086	2	2	PCSK2,SCG5
Pubmed	20542028	Hsp105 reduces the protein aggregation and cytotoxicity by expanded-polyglutamine proteins through the induction of Hsp70.	Pubmed	4.793e-05	1	0.004463	0.05086	2	2	HSPA1A,HSPH1
Pubmed	25822667	Cavin-1 and Caveolin-1 are both required to support cell proliferation, migration and anchorage-independent cell growth in rhabdomyosarcoma.	Pubmed	4.793e-05	1	0.004463	0.05086	2	2	PTRF,CAV1
Pubmed	15526284	Up-regulation of the association between heat shock protein 90 and endothelial nitric oxide synthase prevents high glucose-induced apoptosis in human endothelial cells.	Pubmed	4.793e-05	1	0.004463	0.05086	2	2	HSP90AA1,NOS3
Pubmed	18227718:gr	Expression of Glut-1 and Claudin-1 in follicular dendritic cell sarcoma.	GeneRIF	4.793e-05	1	0.004463	0.05086	2	2	SLC2A1,CLDN1
Pubmed	23341946	Understanding the role of keratins 8 and 18 in neoplastic potential of breast cancer derived cell lines.	Pubmed	4.793e-05	1	0.004463	0.05086	2	2	KRT8,KRT18
Pubmed	15194421:gr	Keratin 8/18 breakdown and reorganization during apoptosis.	GeneRIF	4.793e-05	1	0.004463	0.05086	2	2	KRT8,KRT18
Pubmed	15451666:gr	Ubiquitin-dependent degradation of Id1 and Id3 is mediated by the COP9 signalosome.	GeneRIF	4.793e-05	1	0.004463	0.05086	2	2	ID1,ID3
Pubmed	22304562	Differential expression of folate receptor-alpha, sodium-dependent multivitamin transporter, and amino acid transporter (B (0, +)) in human retinoblastoma (Y-79) and retinal pigment epithelial (ARPE-19) cell lines.	Pubmed	4.793e-05	1	0.004463	0.05086	2	2	FOLR1,SLC5A6
Pubmed	19926610:gr	Per2 is a C/EBP target gene implicated in myeloid leukemia.	GeneRIF	4.793e-05	1	0.004463	0.05086	2	2	NR1D1,PER2
Pubmed	21548936	An association study on contrasting cystic fibrosis endophenotypes recognizes KRT8 but not KRT18 as a modifier of cystic fibrosis disease severity and CFTR mediated residual chloride secretion.	Pubmed	4.793e-05	1	0.004463	0.05086	2	2	KRT8,KRT18
Pubmed	24157810	Identification of tumor antigens that elicit a humoral immune response in the sera of Chinese esophageal squamous cell carcinoma patients by modified serological proteome analysis.	Pubmed	4.793e-05	1	0.004463	0.05086	2	2	HSPH1,ARHGEF5
Pubmed	18513744	Protein quaternary structure and expression levels contribute to peroxisomal-targeting-sequence-1-mediated peroxisomal import of human soluble epoxide hydrolase.	Pubmed	4.793e-05	1	0.004463	0.05086	2	2	EPHX1,EPHX2
Pubmed	24930437	Keratins 8 and 18 are type II acute-phase responsive genes overexpressed in human liver disease.	Pubmed	4.793e-05	1	0.004463	0.05086	2	2	KRT8,KRT18
Pubmed	19052094:gr	Tight junction proteins claudin-1 and occludin control hepatitis C virus entry and are downregulated during infection to prevent superinfection.	GeneRIF	4.793e-05	1	0.004463	0.05086	2	2	OCLN,CLDN1
Pubmed	19755983:gr	Cytokeratins 18 and 8 are poor prognostic markers in patients with squamous cell carcinoma of the oesophagus.	GeneRIF	4.793e-05	1	0.004463	0.05086	2	2	KRT8,KRT18
Pubmed	22507556	Study of CCN3 (NOV) and DDR1 in normal melanocytes and vitiligo skin.	Pubmed	4.793e-05	1	0.004463	0.05086	2	2	NOV,DDR1
Pubmed	22304562:gr	Differential expression of folate receptor-alpha, sodium-dependent multivitamin transporter, and amino acid transporter (B (0, +)) in human retinoblastoma (Y-79) and retinal pigment epithelial (ARPE-19) cell lines.	GeneRIF	4.793e-05	1	0.004463	0.05086	2	2	FOLR1,SLC5A6
Pubmed	17082176	Role of NQO1C609T and EPHX1 gene polymorphisms in the association of smoking and alcohol with sporadic distal colorectal adenomas: results from the UKFSS Study.	Pubmed	4.793e-05	1	0.004463	0.05086	2	2	EPHX1,NQO1
Pubmed	24294371	Claudins 1, 2, 3, 4, 5 and 7 in solar keratosis and squamocellular carcinoma of the skin.	Pubmed	4.793e-05	1	0.004463	0.05086	2	2	CLDN2,CLDN1
Pubmed	22421509:gr	Biosynthesis of proTRH-derived peptides in prohormone convertase 1 and 2 knockout mice.	GeneRIF	4.793e-05	1	0.004463	0.05086	2	2	PCSK1,PCSK2
Pubmed	14693708:gr	Role of beta-cell prohormone convertase (PC)1/3 in processing of pro-islet amyloid polypeptide.	GeneRIF	4.793e-05	1	0.004463	0.05086	2	2	PCSK1,PCSK2
Pubmed	21732357:gr	Inhibitory regulation of osteoclast differentiation by interleukin-3 via regulation of c-Fos and Id protein expression.	GeneRIF	4.793e-05	1	0.004463	0.05086	2	2	FOS,ID1
Pubmed	18459457	Prognostic significance of E-cadherin and ezrin immunohistochemical expression in prostate cancer.	Pubmed	4.793e-05	1	0.004463	0.05086	2	2	EZR,CDH1
Pubmed	20509747	Carbonic anhydrases II and XII are up-regulated in osteoclast-like cells in advanced human atherosclerotic plaques-Tampere Vascular Study.	Pubmed	4.793e-05	1	0.004463	0.05086	2	2	CA2,CA12
Pubmed	15368360:gr	Inhibitory helix-loop-helix transcription factors Id1/Id3 promote bone formation in vivo.	GeneRIF	4.793e-05	1	0.004463	0.05086	2	2	ID1,ID3
Pubmed	16271072:gr	Targeting Id1 and Id3 inhibits peritoneal metastasis of gastric cancer.	GeneRIF	4.793e-05	1	0.004463	0.05086	2	2	ID1,ID3
Pubmed	25202009	A cytosolic relay of heat shock proteins HSP70-1A and HSP90ß monitors the folding trajectory of the serotonin transporter.	Pubmed	4.793e-05	1	0.004463	0.05086	2	2	HSPA1A,HSP90AA1
Pubmed	21187648	Effect of HSP47 expression levels on heterotrimer formation among type IV collagen ¿3, ¿4 and ¿5 chains.	Pubmed	4.793e-05	1	0.004463	0.05086	2	2	COL4A5,SERPINH1
Pubmed	16217033:gr	RGS4 and RGS5 are in vivo substrates of the N-end rule pathway.	GeneRIF	4.793e-05	1	0.004463	0.05086	2	2	RGS5,RGS4
Pubmed	10530621	Immunohistochemical expressions of prohormone convertase (PC)1/3 and PC2 in carcinoids of various organs.	Pubmed	4.793e-05	1	0.004463	0.05086	2	2	PCSK1,PCSK2
Pubmed	24013430	eNOSI4 and EPHX1 polymorphisms affect maternal susceptibility to preeclampsia: analysis of five polymorphisms predisposing to cardiovascular disease in 279 Caucasian and 241 African women.	Pubmed	4.793e-05	1	0.004463	0.05086	2	2	EPHX1,NOS3
Pubmed	23771884	Id proteins are critical downstream effectors of BMP signaling in human pulmonary arterial smooth muscle cells.	Pubmed	4.793e-05	1	0.004463	0.05086	2	2	ID1,ID3
Pubmed	25811241	Phosphorylation and Alternative Splicing of 7B2 Reduce Prohormone Convertase 2 Activation.	Pubmed	4.793e-05	1	0.004463	0.05086	2	2	PCSK2,SCG5
Pubmed	11344130	Apolipoprotein D interacts with the long-form leptin receptor: a hypothalamic function in the control of energy homeostasis.	Pubmed	4.793e-05	1	0.004463	0.05086	2	2	APOD,LEPR
Pubmed	19688743:gr	Gadd45b and Gadd45g are important for anti-tumor immune responses.	GeneRIF	4.793e-05	1	0.004463	0.05086	2	2	GADD45B,GADD45G
Pubmed	18093617:gr	Pirfenidone inhibits the expression of HSP47 in TGF-beta1-stimulated human lung fibroblasts.	GeneRIF	4.793e-05	1	0.004463	0.05086	2	2	COL1A2,SERPINH1
Pubmed	15370294	Inhibitors of differentiation/DNA binding proteins Id1 and Id3 are regulated by statins in endothelial cells.	Pubmed	4.793e-05	1	0.004463	0.05086	2	2	ID1,ID3
Pubmed	21628550:gr	Refeeding after fasting elicits insulin-dependent regulation of Per2 and Rev-erb¿ with shifts in the liver clock.	GeneRIF	4.793e-05	1	0.004463	0.05086	2	2	NR1D1,PER2
Pubmed	18395095:gr	Keratin mutation predisposes to mouse liver fibrosis and unmasks differential effects of the carbon tetrachloride and thioacetamide models.	GeneRIF	4.793e-05	1	0.004463	0.05086	2	2	KRT8,KRT18
Pubmed	25853335	Deceased donor multidrug resistance protein 1 and caveolin 1 gene variants may influence allograft survival in kidney transplantation.	Pubmed	4.793e-05	1	0.004463	0.05086	2	2	ABCB1,CAV1
Pubmed	26061016	Quercetin Decreases Claudin-2 Expression Mediated by Up-Regulation of microRNA miR-16 in Lung Adenocarcinoma A549 Cells.	Pubmed	4.793e-05	1	0.004463	0.05086	2	2	GDE1,CLDN2
Pubmed	16452503	A mechanism of AP-1 suppression through interaction of c-Fos with lamin A/C.	Pubmed	4.793e-05	1	0.004463	0.05086	2	2	FOS,LMNA
Pubmed	16293189:gr	Abnormal expression and processing of the proprotein convertases PC1 and PC2 in human colorectal liver metastases.	GeneRIF	4.793e-05	1	0.004463	0.05086	2	2	PCSK1,PCSK2
Pubmed	19683737	Semaphorin 3B and 3F single nucleotide polymorphisms are associated with prostate cancer risk and poor prognosis.	Pubmed	4.793e-05	1	0.004463	0.05086	2	2	SEMA3F,SEMA3B
Pubmed	15234575	Caveolin-1 gene is coordinately regulated with the multidrug resistance 1 gene in normal and leukemic bone marrow.	Pubmed	4.793e-05	1	0.004463	0.05086	2	2	ABCB1,CAV1
Pubmed	19672032	A promoter polymorphism of lamin A/C gene is an independent genetic predisposition to arterial stiffness in a Japanese general population (the Tanno and Sobetsu study).	Pubmed	4.793e-05	1	0.004463	0.05086	2	2	LAMA1,LMNA
Pubmed	18037887	Identification of heme as the ligand for the orphan nuclear receptors REV-ERBalpha and REV-ERBbeta.	Pubmed	4.793e-05	1	0.004463	0.05086	2	2	NR1D1,NR1D2
Pubmed	23071652:gr	Development of IGF signaling antibody arrays for the identification of hepatocellular carcinoma biomarkers.	GeneRIF	4.793e-05	1	0.004463	0.05086	2	2	IGF2R,IGFBP2
Pubmed	8499951	Synergy between transcription factors DBP and C/EBP compensates for a haemophilia B Leyden factor IX mutation.	Pubmed	4.793e-05	1	0.004463	0.05086	2	2	CEBPA,DBP
Pubmed	19755983	Cytokeratins 18 and 8 are poor prognostic markers in patients with squamous cell carcinoma of the oesophagus.	Pubmed	4.793e-05	1	0.004463	0.05086	2	2	KRT8,KRT18
Pubmed	12388748:gr	Formation of Mallory body-like inclusions and cell death induced by deregulated expression of keratin 18.	GeneRIF	4.793e-05	1	0.004463	0.05086	2	2	KRT8,KRT18
Pubmed	22441125	Colocalization and identification of interaction sites between IGFBP-3 and GalNAc-T14.	Pubmed	4.793e-05	1	0.004463	0.05086	2	2	IGFBP3,GALNT14
Pubmed	19644139	Ectopic expression of C/EBPalpha and ID1 is sufficient to restore defective neutrophil development in low-risk myelodysplasia.	Pubmed	4.793e-05	1	0.004463	0.05086	2	2	CEBPA,ID1
Pubmed	22677743:gr	Increased expression of CK8 and CK18 in leukoplakia, oral submucous fibrosis, and oral squamous cell carcinoma: an immunohistochemistry study.	GeneRIF	4.793e-05	1	0.004463	0.05086	2	2	KRT8,KRT18
Pubmed	12840151	Association between heat shock protein 72 gene polymorphism and acute renal failure in premature neonates.	Pubmed	4.793e-05	1	0.004463	0.05086	2	2	HSPA1A,HSPA8
Pubmed	20427576	Caveolin-1 induces formation of membrane tubules that sense actomyosin tension and are inhibited by polymerase I and transcript release factor/cavin-1.	Pubmed	4.793e-05	1	0.004463	0.05086	2	2	PTRF,CAV1
Pubmed	22554505	The hERG channel is dependent upon the Hsp90¿ isoform for maturation and trafficking.	Pubmed	4.793e-05	1	0.004463	0.05086	2	2	HSP90AA1,KCNH2
Pubmed	20080245:gr	Expression and prognostic values of Id-1 and Id-3 in gastric adenocarcinoma.	GeneRIF	4.793e-05	1	0.004463	0.05086	2	2	ID1,ID3
Pubmed	19764562:gr	[The expressions and clinical significance of IGFBP-2, -3 in both serum and tumor tissues in patients with epithelial ovarian cancer].	GeneRIF	4.793e-05	1	0.004463	0.05086	2	2	IGFBP2,IGFBP3
Pubmed	21502369:gr	Activation of NAD(P)H:quinone oxidoreductase ameliorates spontaneous hypertension in an animal model via modulation of eNOS activity.	GeneRIF	4.793e-05	1	0.004463	0.05086	2	2	NQO1,NOS3
Pubmed	22412904	Non-coding keratin variants associate with liver fibrosis progression in patients with hemochromatosis.	Pubmed	4.793e-05	1	0.004463	0.05086	2	2	KRT8,KRT18
Pubmed	22689061:gr	YAP modifies cancer cell sensitivity to EGFR and survivin inhibitors and is negatively regulated by the non-receptor type protein tyrosine phosphatase 14.	GeneRIF	4.793e-05	1	0.004463	0.05086	2	2	YAP1,PTPN14
Pubmed	20356845:gr	Kruppel-like factor 4 inhibits epithelial-to-mesenchymal transition through regulation of E-cadherin gene expression.	GeneRIF	4.793e-05	1	0.004463	0.05086	2	2	KLF4,CDH1
Pubmed	12388748	Formation of Mallory body-like inclusions and cell death induced by deregulated expression of keratin 18.	Pubmed	4.793e-05	1	0.004463	0.05086	2	2	KRT8,KRT18
Pubmed	21321537:gr	Phospholipase C¿ has a crucial role in ultraviolet B-induced neutrophil-associated skin inflammation by regulating the expression of CXCL1/KC.	GeneRIF	4.793e-05	1	0.004463	0.05086	2	2	CXCL2,PLCE1
Pubmed	11744239	Role of heat shock protein 90 in bradykinin-stimulated endothelial nitric oxide release.	Pubmed	4.793e-05	1	0.004463	0.05086	2	2	HSP90AA1,NOS3
Pubmed	21880733:gr	ADAMTSL6ß protein rescues fibrillin-1 microfibril disorder in a Marfan syndrome mouse model through the promotion of fibrillin-1 assembly.	GeneRIF	4.793e-05	1	0.004463	0.05086	2	2	THSD4,FBN1
Pubmed	7836407	Differences in pH optima and calcium requirements for maturation of the prohormone convertases PC2 and PC3 indicates different intracellular locations for these events.	Pubmed	4.793e-05	1	0.004463	0.05086	2	2	PCSK1,PCSK2
Pubmed	19737422:gr	Participation of ezrin in bacterial uptake by trophoblast giant cells.	GeneRIF	4.793e-05	1	0.004463	0.05086	2	2	HSPA8,EZR
Pubmed	21548936:gr	An association study on contrasting cystic fibrosis endophenotypes recognizes KRT8 but not KRT18 as a modifier of cystic fibrosis disease severity and CFTR mediated residual chloride secretion.	GeneRIF	4.793e-05	1	0.004463	0.05086	2	2	KRT8,KRT18
Pubmed	20546336:gr	Stromal CD10 expression and relationship to the E-cadherin/beta-catenin complex in breast carcinoma.	GeneRIF	4.793e-05	1	0.004463	0.05086	2	2	MME,CDH1
Pubmed	19515385:gr	Id1/Id3 knockdown inhibits metastatic potential of pancreatic cancer.	GeneRIF	4.793e-05	1	0.004463	0.05086	2	2	ID1,ID3
Pubmed	15529338:gr	Global proteomic approach unmasks involvement of keratins 8 and 18 in the delivery of cystic fibrosis transmembrane conductance regulator (CFTR)/deltaF508-CFTR to the plasma membrane.	GeneRIF	4.793e-05	1	0.004463	0.05086	2	2	KRT8,KRT18
Pubmed	15526284:gr	Up-regulation of the association between heat shock protein 90 and endothelial nitric oxide synthase prevents high glucose-induced apoptosis in human endothelial cells.	GeneRIF	4.793e-05	1	0.004463	0.05086	2	2	HSP90AA1,NOS3
Pubmed	18711353:gr	Claudin-1 and claudin-2 expression is elevated in inflammatory bowel disease and may contribute to early neoplastic transformation.	GeneRIF	4.793e-05	1	0.004463	0.05086	2	2	CLDN2,CLDN1
Pubmed	20871163	[Expression of Ezrin and E-cadherin in nasopharyngeal carcinoma and its significance].	Pubmed	4.793e-05	1	0.004463	0.05086	2	2	EZR,CDH1
Pubmed	22525271	PTPN14 interacts with and negatively regulates the oncogenic function of YAP.	Pubmed	4.793e-05	1	0.004463	0.05086	2	2	YAP1,PTPN14
Pubmed	19672032:gr	A promoter polymorphism of lamin A/C gene is an independent genetic predisposition to arterial stiffness in a Japanese general population (the Tanno and Sobetsu study).	GeneRIF	4.793e-05	1	0.004463	0.05086	2	2	LAMA1,LMNA
Pubmed	25304618	Ezrin-expressing lung adenocarcinoma cells and podoplanin-positive fibroblasts form a malignant microenvironment.	Pubmed	4.793e-05	1	0.004463	0.05086	2	2	EZR,PDPN
Pubmed	10593983	Heat shock protein (Hsp) 40 mutants inhibit Hsp70 in mammalian cells.	Pubmed	4.793e-05	1	0.004463	0.05086	2	2	HSPA1A,DNAJB1
Pubmed	15494533:gr	Crucial role of inhibitor of DNA binding/differentiation in the vascular endothelial growth factor-induced activation and angiogenic processes of human endothelial cells.	GeneRIF	4.793e-05	1	0.004463	0.05086	2	2	ID1,ID3
Pubmed	23450268:gr	Homeostatic and circadian contribution to EEG and molecular state variables of sleep regulation.	GeneRIF	4.793e-05	1	0.004463	0.05086	2	2	DBP,PER2
Pubmed	20191379	Targeting Id1 and Id3 by a specific peptide aptamer induces E-box promoter activity, cell cycle arrest, and apoptosis in breast cancer cells.	Pubmed	4.793e-05	1	0.004463	0.05086	2	2	ID1,ID3
Pubmed	18459457:gr	Prognostic significance of E-cadherin and ezrin immunohistochemical expression in prostate cancer.	GeneRIF	4.793e-05	1	0.004463	0.05086	2	2	EZR,CDH1
Pubmed	24226266	Decreased hypothalamic prohormone convertase expression in huntington disease patients.	Pubmed	4.793e-05	1	0.004463	0.05086	2	2	PCSK1,PCSK2
Pubmed	20356845	Kruppel-like factor 4 inhibits epithelial-to-mesenchymal transition through regulation of E-cadherin gene expression.	Pubmed	4.793e-05	1	0.004463	0.05086	2	2	KLF4,CDH1
Pubmed	18432282:gr	Injury-induced expression of cytokeratins 8 and 18 by vascular smooth muscle cells requires concurrent activation of cytoskeletal and growth factor receptors.	GeneRIF	4.793e-05	1	0.004463	0.05086	2	2	KRT8,KRT18
Pubmed	15926923:gr	Forebrain patterns of c-Fos and FosB induction during cancer-associated anorexia-cachexia in rat.	GeneRIF	4.793e-05	1	0.004463	0.05086	2	2	FOS,FOSB
Pubmed	11923318	Cancer-associated cleavage of cytokeratin 8/18 heterotypic complexes exposes a neoepitope in human adenocarcinomas.	Pubmed	4.793e-05	1	0.004463	0.05086	2	2	KRT8,KRT18
Pubmed	18711353	Claudin-1 and claudin-2 expression is elevated in inflammatory bowel disease and may contribute to early neoplastic transformation.	Pubmed	4.793e-05	1	0.004463	0.05086	2	2	CLDN2,CLDN1
Pubmed	15292236:gr	Hsp105alpha suppresses Hsc70 chaperone activity by inhibiting Hsc70 ATPase activity.	GeneRIF	4.793e-05	1	0.004463	0.05086	2	2	HSPA8,HSPH1
Pubmed	23770857	Cavin-1 is essential for the tumor-promoting effect of caveolin-1 and enhances its prognostic potency in pancreatic cancer.	Pubmed	4.793e-05	1	0.004463	0.05086	2	2	PTRF,CAV1
Pubmed	10802067	The Krüppel-like transcriptional factors Zf9 and GKLF coactivate the human keratin 4 promoter and physically interact.	Pubmed	4.793e-05	1	0.004463	0.05086	2	2	KLF4,KLF6
Pubmed	22853896:gr	Properties of intermediate filament networks assembled from keratin 8 and 18 in the presence of Mg²+.	GeneRIF	4.793e-05	1	0.004463	0.05086	2	2	KRT8,KRT18
Pubmed	20659422	Ectopic coexpression of keratin 8 and 18 promotes invasion of transformed keratinocytes and is induced in patients with cutaneous squamous cell carcinoma.	Pubmed	4.793e-05	1	0.004463	0.05086	2	2	KRT8,KRT18
Pubmed	17101694	CCN3 controls 3D spatial localization of melanocytes in the human skin through DDR1.	Pubmed	4.793e-05	1	0.004463	0.05086	2	2	NOV,DDR1
Pubmed	19940141:gr	ADAMTSL-6 is a novel extracellular matrix protein that binds to fibrillin-1 and promotes fibrillin-1 fibril formation.	GeneRIF	4.793e-05	1	0.004463	0.05086	2	2	THSD4,FBN1
Pubmed	17521609:gr	Suppression of complement regulatory protein C1 inhibitor in vascular endothelial activation by inhibiting vascular cell adhesion molecule-1 action.	GeneRIF	4.793e-05	1	0.004463	0.05086	2	2	VCAM1,SERPING1
Pubmed	16262891:gr	Aging syndrome genes and premature coronary artery disease.	GeneRIF	4.793e-05	1	0.004463	0.05086	2	2	KL,LMNA
Pubmed	20124444	Hormonal regulation and distinct functions of semaphorin-3B and semaphorin-3F in ovarian cancer.	Pubmed	4.793e-05	1	0.004463	0.05086	2	2	SEMA3F,SEMA3B
Pubmed	20817090	Androgen activation of the folate receptor ¿ gene through partial tethering of the androgen receptor by C/EBP¿.	Pubmed	4.793e-05	1	0.004463	0.05086	2	2	CEBPA,FOLR1
Pubmed	12724528	Keratin 8 and 18 mutations are risk factors for developing liver disease of multiple etiologies.	Pubmed	4.793e-05	1	0.004463	0.05086	2	2	KRT8,KRT18
Pubmed	17141758:gr	Characterization of E-cadherin-dependent and -independent events in a new model of c-Fos-mediated epithelial-mesenchymal transition.	GeneRIF	4.793e-05	1	0.004463	0.05086	2	2	FOS,CDH1
Pubmed	19515385	Id1/Id3 knockdown inhibits metastatic potential of pancreatic cancer.	Pubmed	4.793e-05	1	0.004463	0.05086	2	2	ID1,ID3
Pubmed	23339695:gr	CD10 and E-cad expression in urinary bladder urothelial and squamous cell carcinoma.	GeneRIF	4.793e-05	1	0.004463	0.05086	2	2	MME,CDH1
Pubmed	22460952:gr	Regulation of circadian behaviour and metabolism by REV-ERB-¿ and REV-ERB-ß.	GeneRIF	4.793e-05	1	0.004463	0.05086	2	2	NR1D1,NR1D2
Pubmed	20301776	Geleophysic Dysplasia	Pubmed	4.793e-05	1	0.004463	0.05086	2	2	FBN1,ADAMTSL2
Pubmed	16820915	Genetic analysis of caveolin-1 and eNOS genes in colorectal cancer.	Pubmed	4.793e-05	1	0.004463	0.05086	2	2	NOS3,CAV1
Pubmed	22283518	A puzzle over several decades: eye anomalies with FRAS1 and STRA6 mutations in the same family.	Pubmed	4.793e-05	1	0.004463	0.05086	2	2	FRAS1,STRA6
Pubmed	17670789:gr	Differences in neurogenic potential in floor plate cells along an anteroposterior location: midbrain dopaminergic neurons originate from mesencephalic floor plate cells.	GeneRIF	4.793e-05	1	0.004463	0.05086	2	2	OTX2,LMX1A
Pubmed	15234575:gr	Caveolin-1 gene is coordinately regulated with the multidrug resistance 1 gene in normal and leukemic bone marrow.	GeneRIF	4.793e-05	1	0.004463	0.05086	2	2	ABCB1,CAV1
Pubmed	19825937:gr	Keratins modulate the shape and function of hepatocyte mitochondria: a mechanism for protection from apoptosis.	GeneRIF	4.793e-05	1	0.004463	0.05086	2	2	KRT8,KRT18
Pubmed	18467442:gr	7B2 prevents unfolding and aggregation of prohormone convertase 2.	GeneRIF	4.793e-05	1	0.004463	0.05086	2	2	PCSK2,SCG5
Pubmed	12724528:gr	Keratin 8 and 18 mutations are risk factors for developing liver disease of multiple etiologies.	GeneRIF	4.793e-05	1	0.004463	0.05086	2	2	KRT8,KRT18
Pubmed	22912783:gr	Co-regulation of cell polarization and migration by caveolar proteins PTRF/Cavin-1 and caveolin-1.	GeneRIF	4.793e-05	1	0.004463	0.05086	2	2	PTRF,CAV1
Pubmed	17434446	N-Acetylgalactosaminyltransferase 14, a novel insulin-like growth factor binding protein-3 binding partner.	Pubmed	4.793e-05	1	0.004463	0.05086	2	2	IGFBP3,GALNT14
Pubmed	15878971:gr	Strain-dependent influences on the hypothalamo-pituitary-adrenal axis profoundly affect the 7B2 and PC2 null phenotypes.	GeneRIF	4.793e-05	1	0.004463	0.05086	2	2	PCSK2,SCG5
Pubmed	22323292:gr	Nitric oxide-dependent Src activation and resultant caveolin-1 phosphorylation promote eNOS/caveolin-1 binding and eNOS inhibition.	GeneRIF	4.793e-05	1	0.004463	0.05086	2	2	NOS3,CAV1
Pubmed	11720250:gr	Comparative tissue distribution of the processing enzymes "prohormone thiol protease," and prohormone convertases 1 and 2, in human PTHrP-producing cell lines and mammalian neuroendocrine tissues.	GeneRIF	4.793e-05	1	0.004463	0.05086	2	2	PCSK1,PCSK2
Pubmed	23813140	Pegylated interferon-¿2b and ribavirin decrease claudin-1 and E-cadherin expression in HepG2 and Huh-7.5 cells.	Pubmed	4.793e-05	1	0.004463	0.05086	2	2	CLDN1,CDH1
Pubmed	18227718	Expression of Glut-1 and Claudin-1 in follicular dendritic cell sarcoma.	Pubmed	4.793e-05	1	0.004463	0.05086	2	2	SLC2A1,CLDN1
Pubmed	25609088	Increased water flux induced by an aquaporin-1/carbonic anhydrase II interaction.	Pubmed	4.793e-05	1	0.004463	0.05086	2	2	AQP1,CA2
Pubmed	20348464	Nuclear receptor rev-erb-{alpha} circadian gene variants and lithium carbonate prophylaxis in bipolar affective disorder.	Pubmed	4.793e-05	1	0.004463	0.05086	2	2	NR1D1,NR1D2
Pubmed	16271072	Targeting Id1 and Id3 inhibits peritoneal metastasis of gastric cancer.	Pubmed	4.793e-05	1	0.004463	0.05086	2	2	ID1,ID3
Pubmed	22677743	Increased expression of CK8 and CK18 in leukoplakia, oral submucous fibrosis, and oral squamous cell carcinoma: an immunohistochemistry study.	Pubmed	4.793e-05	1	0.004463	0.05086	2	2	KRT8,KRT18
Pubmed	17079332:gr	Hprt-targeted transgenes provide new insights into smooth muscle-restricted promoter activity.	GeneRIF	4.793e-05	1	0.004463	0.05086	2	2	MYLK,TAGLN
Pubmed	24806962	Cellular microenvironments reveal defective mechanosensing responses and elevated YAP signaling in LMNA-mutated muscle precursors.	Pubmed	4.793e-05	1	0.004463	0.05086	2	2	YAP1,LMNA
Pubmed	18180853:gr	Preliminary computational modeling of nitric oxide synthase 3 interactions with caveolin-1: influence of exon 7 Glu298Asp polymorphism.	GeneRIF	4.793e-05	1	0.004463	0.05086	2	2	NOS3,CAV1
Pubmed	17135299	Regulation of the human biotin transporter hSMVT promoter by KLF-4 and AP-2: confirmation of promoter activity in vivo.	Pubmed	4.793e-05	1	0.004463	0.05086	2	2	KLF4,SLC5A6
Pubmed	15926923	Forebrain patterns of c-Fos and FosB induction during cancer-associated anorexia-cachexia in rat.	Pubmed	4.793e-05	1	0.004463	0.05086	2	2	FOS,FOSB
Pubmed	22441125:gr	Colocalization and identification of interaction sites between IGFBP-3 and GalNAc-T14.	GeneRIF	4.793e-05	1	0.004463	0.05086	2	2	IGFBP3,GALNT14
Pubmed	16284948:gr	Rearrangement of the COL12A1 and COL4A5 genes in subungual exostosis: molecular cytogenetic delineation of the tumor-specific translocation t(X;6)(q13-14;q22).	GeneRIF	4.793e-05	1	0.004463	0.05086	2	2	COL4A5,COL12A1
Pubmed	15838910:gr	Antibodies against cytokeratin 8/18 in a patient with de novo autoimmune hepatitis after living-donor liver transplantation.	GeneRIF	4.793e-05	1	0.004463	0.05086	2	2	KRT8,KRT18
Pubmed	20035116:gr	Cytokeratin 8/18 is a useful immunohistochemical marker for hepatocellular proliferative lesions in mice.	GeneRIF	4.793e-05	1	0.004463	0.05086	2	2	KRT8,KRT18
Pubmed	10512682	Human carbonic anhydrase XIV (CA14): cDNA cloning, mRNA expression, and mapping to chromosome 1.	Pubmed	4.793e-05	1	0.004463	0.05086	2	2	CA14,CA12
Pubmed	23603386	Klotho sensitivity of the hERG channel.	Pubmed	4.793e-05	1	0.004463	0.05086	2	2	KL,KCNH2
Pubmed	20427576:gr	Caveolin-1 induces formation of membrane tubules that sense actomyosin tension and are inhibited by polymerase I and transcript release factor/cavin-1.	GeneRIF	4.793e-05	1	0.004463	0.05086	2	2	PTRF,CAV1
Pubmed	25722377	Downhill running and exercise in hot environments increase leukocyte Hsp72 (HSPA1A) and Hsp90¿ (HSPC1) gene transcripts.	Pubmed	4.793e-05	1	0.004463	0.05086	2	2	HSPA1A,HSP90AA1
Pubmed	22986331:gr	Genetic variants in epoxide hydrolases modify the risk of oligozoospermia and asthenospermia in Han-Chinese population.	GeneRIF	4.793e-05	1	0.004463	0.05086	2	2	EPHX1,EPHX2
Pubmed	20729549:gr	O-GlcNAcylation determines the solubility, filament organization, and stability of keratins 8 and 18.	GeneRIF	4.793e-05	1	0.004463	0.05086	2	2	KRT8,KRT18
Pubmed	15651061	Role of insulin-like growth factor binding proteins in 1alpha,25-dihydroxyvitamin D(3)-induced growth inhibition of human prostate cancer cells.	Pubmed	4.793e-05	1	0.004463	0.05086	2	2	IGFBP2,IGFBP3
Pubmed	14556659	Ubiquitin-immunoreactive degradation products of cytokeratin 8/18 correlate with aggressive breast cancer.	Pubmed	4.793e-05	1	0.004463	0.05086	2	2	KRT8,KRT18
Pubmed	23792687	Alterations in junctional proteins, inflammatory mediators and extracellular matrix molecules in eosinophilic esophagitis.	Pubmed	4.793e-05	1	0.004463	0.05086	2	2	OCLN,CLDN1
Pubmed	15494533	Crucial role of inhibitor of DNA binding/differentiation in the vascular endothelial growth factor-induced activation and angiogenic processes of human endothelial cells.	Pubmed	4.793e-05	1	0.004463	0.05086	2	2	ID1,ID3
Pubmed	16790997:gr	Caveolin-1 is associated with VCAM-1 dependent adhesion of gastric cancer cells to endothelial cells.	GeneRIF	4.793e-05	1	0.004463	0.05086	2	2	VCAM1,CAV1
Pubmed	20193117:gr	Expression and clinical significance of Ezrin and E-cadherin in esophageal squamous cell carcinoma.	GeneRIF	4.793e-05	1	0.004463	0.05086	2	2	EZR,CDH1
Pubmed	21655193:gr	A fear-inducing odor alters PER2 and c-Fos expression in brain regions involved in fear memory.	GeneRIF	4.793e-05	1	0.004463	0.05086	2	2	FOS,PER2
Pubmed	23086932:gr	NAD(P)H:quinone oxidoreductase 1 (NQO1) competes with 20S proteasome for binding with C/EBP¿ leading to its stabilization and protection against radiation-induced myeloproliferative disease.	GeneRIF	4.793e-05	1	0.004463	0.05086	2	2	CEBPA,NQO1
Pubmed	16601841	Genetic analysis of CAV1 gene in hypertension and metabolic syndrome.	Pubmed	4.793e-05	1	0.004463	0.05086	2	2	NOS3,CAV1
Pubmed	18772114:gr	Dual targeting of HSC70 and HSP72 inhibits HSP90 function and induces tumor-specific apoptosis.	GeneRIF	4.793e-05	1	0.004463	0.05086	2	2	HSPA1A,HSPA8
Pubmed	12376177:gr	FOS and FOSB expression in the medial preoptic nucleus pars compacta of maternally active C57BL/6J and DBA/2J mice.	GeneRIF	4.793e-05	1	0.004463	0.05086	2	2	FOS,FOSB
Pubmed	15194794	Nuclear sequestration of cellular chaperone and proteasomal machinery during herpes simplex virus type 1 infection.	Pubmed	4.793e-05	1	0.004463	0.05086	2	2	HSPA8,DNAJB1
Pubmed	16284948	Rearrangement of the COL12A1 and COL4A5 genes in subungual exostosis: molecular cytogenetic delineation of the tumor-specific translocation t(X;6)(q13-14;q22).	Pubmed	4.793e-05	1	0.004463	0.05086	2	2	COL4A5,COL12A1
Pubmed	17933968:gr	The role of caveolin-1 in PCB77-induced eNOS phosphorylation in human-derived endothelial cells.	GeneRIF	4.793e-05	1	0.004463	0.05086	2	2	NOS3,CAV1
Pubmed	17135299:gr	Regulation of the human biotin transporter hSMVT promoter by KLF-4 and AP-2: confirmation of promoter activity in vivo.	GeneRIF	4.793e-05	1	0.004463	0.05086	2	2	KLF4,SLC5A6
Pubmed	16702959:gr	E-cadherin is a novel transcriptional target of the KLF6 tumor suppressor.	GeneRIF	4.793e-05	1	0.004463	0.05086	2	2	KLF6,CDH1
Pubmed	10811636	Phospholemman is a substrate for myotonic dystrophy protein kinase.	Pubmed	4.793e-05	1	0.004463	0.05086	2	2	FXYD1,DMPK
Pubmed	15194421	Keratin 8/18 breakdown and reorganization during apoptosis.	Pubmed	4.793e-05	1	0.004463	0.05086	2	2	KRT8,KRT18
Pubmed	20605793	Involvement of caveolin in low K+-induced endocytic degradation of cell-surface human ether-a-go-go-related gene (hERG) channels.	Pubmed	4.793e-05	1	0.004463	0.05086	2	2	KCNH2,CAV1
Pubmed	22260161	Transcription factor CCAAT/enhancer-binding protein alpha and critical circadian clock downstream target gene PER2 are highly deregulated in diffuse large B-cell lymphoma.	Pubmed	4.793e-05	1	0.004463	0.05086	2	2	CEBPA,PER2
Pubmed	20817090:gr	Androgen activation of the folate receptor ¿ gene through partial tethering of the androgen receptor by C/EBP¿.	GeneRIF	4.793e-05	1	0.004463	0.05086	2	2	CEBPA,FOLR1
Pubmed	12095414:gr	Expression of the leucocyte common antigen-related (LAR) tyrosine phosphatase is regulated by cell density through functional E-cadherin complexes.	GeneRIF	4.793e-05	1	0.004463	0.05086	2	2	PTPRF,CDH1
Pubmed	8675597	The expression of insulin-like growth factor (IGF) and IGF-binding protein (IGFBP) genes in the human placenta and membranes: evidence for IGF-IGFBP interactions at the feto-maternal interface.	Pubmed	4.793e-05	1	0.004463	0.05086	2	2	IGFBP2,IGFBP3
Pubmed	23341946:gr	Understanding the role of keratins 8 and 18 in neoplastic potential of breast cancer derived cell lines.	GeneRIF	4.793e-05	1	0.004463	0.05086	2	2	KRT8,KRT18
Pubmed	17101694:gr	CCN3 controls 3D spatial localization of melanocytes in the human skin through DDR1.	GeneRIF	4.793e-05	1	0.004463	0.05086	2	2	NOV,DDR1
Pubmed	25955302	Combined expression of ezrin and E-cadherin is associated with lymph node metastasis and poor prognosis in breast cancer.	Pubmed	4.793e-05	1	0.004463	0.05086	2	2	EZR,CDH1
Pubmed	20509747:gr	Carbonic anhydrases II and XII are up-regulated in osteoclast-like cells in advanced human atherosclerotic plaques-Tampere Vascular Study.	GeneRIF	4.793e-05	1	0.004463	0.05086	2	2	CA2,CA12
Pubmed	21726645:gr	Obesity and downregulated hypothalamic leptin receptors in male metallothionein-3-null mice.	GeneRIF	4.793e-05	1	0.004463	0.05086	2	2	MT3,LEPR
Pubmed	22948661:gr	PTPN14 is required for the density-dependent control of YAP1.	GeneRIF	4.793e-05	1	0.004463	0.05086	2	2	YAP1,PTPN14
Pubmed	23214316	[The study of the correlation of papillary thyroid carcinoma's invasion toward Ezrin and E-cadherin].	Pubmed	4.793e-05	1	0.004463	0.05086	2	2	EZR,CDH1
Pubmed	17970035:gr	Selective up-regulation of claudin-1 and claudin-2 in colorectal cancer.	GeneRIF	4.793e-05	1	0.004463	0.05086	2	2	CLDN2,CLDN1
Pubmed	22153830:gr	Differences in metabolism between adeno- and squamous cell non-small cell lung carcinomas: spatial distribution and prognostic value of GLUT1 and MCT4.	GeneRIF	4.793e-05	1	0.004463	0.05086	2	2	SLC2A1,SLC16A4
Pubmed	18951881:gr	Nitric oxide synthases are crucially involved in the development of the severe cardiomyopathy of caveolin-1 knockout mice.	GeneRIF	4.793e-05	1	0.004463	0.05086	2	2	NOS3,CAV1
Pubmed	26286715	Prevalence of genetic variants of keratins 8 and 18 in patients with drug-induced liver injury.	Pubmed	4.793e-05	1	0.004463	0.05086	2	2	KRT8,KRT18
Pubmed	19246484:gr	Insights into the mechanical properties of epithelial cells: the effects of shear stress on the assembly and remodeling of keratin intermediate filaments.	GeneRIF	4.793e-05	1	0.004463	0.05086	2	2	KRT8,KRT18
Pubmed	18923542	The regulation of the cardiac potassium channel (HERG) by caveolin-1.	Pubmed	4.793e-05	1	0.004463	0.05086	2	2	KCNH2,CAV1
Pubmed	20538000:gr	Keratin variants predispose to acute liver failure and adverse outcome: race and ethnic associations.	GeneRIF	4.793e-05	1	0.004463	0.05086	2	2	KRT8,KRT18
Pubmed	12393877:gr	PCOLCE2 encodes a functional procollagen C-proteinase enhancer (PCPE2) that is a collagen-binding protein differing in distribution of expression and post-translational modification from the previously described PCPE1.	GeneRIF	4.793e-05	1	0.004463	0.05086	2	2	PCOLCE2,PCOLCE
Pubmed	19641024:gr	Caveolae mediate growth factor-induced disassembly of adherens junctions to support tumor cell dissociation.	GeneRIF	4.793e-05	1	0.004463	0.05086	2	2	CAV1,CDH1
Pubmed	18093617	Pirfenidone inhibits the expression of HSP47 in TGF-beta1-stimulated human lung fibroblasts.	Pubmed	4.793e-05	1	0.004463	0.05086	2	2	COL1A2,SERPINH1
Pubmed	23938946	Caveola-forming proteins caveolin-1 and PTRF in prostate cancer.	Pubmed	4.793e-05	1	0.004463	0.05086	2	2	PTRF,CAV1
Pubmed	15123717	Tissue inhibitor of metalloproteinases-3 (TIMP-3) is a binding partner of epithelial growth factor-containing fibulin-like extracellular matrix protein 1 (EFEMP1). Implications for macular degenerations.	Pubmed	4.793e-05	1	0.004463	0.05086	2	2	EFEMP1,TIMP3
Pubmed	17616675:gr	Podocalyxin increases the aggressive phenotype of breast and prostate cancer cells in vitro through its interaction with ezrin.	GeneRIF	4.793e-05	1	0.004463	0.05086	2	2	EZR,PODXL
Pubmed	12124778:gr	GADD45b and GADD45g are cdc2/cyclinB1 kinase inhibitors with a role in S and G2/M cell cycle checkpoints induced by genotoxic stress.	GeneRIF	4.793e-05	1	0.004463	0.05086	2	2	GADD45B,GADD45G
Pubmed	22474260:gr	Rev-erb¿ and Rev-erbß coordinately protect the circadian clock and normal metabolic function.	GeneRIF	4.793e-05	1	0.004463	0.05086	2	2	NR1D1,NR1D2
Pubmed	12124224	Native LDL and minimally oxidized LDL differentially regulate superoxide anion in vascular endothelium in situ.	Pubmed	4.793e-05	1	0.004463	0.05086	2	2	HSP90AA1,NOS3
Pubmed	16143128	Keratins as susceptibility genes for end-stage liver disease.	Pubmed	4.793e-05	1	0.004463	0.05086	2	2	KRT8,KRT18
Pubmed	20351069:gr	Caveolin-1-dependent occludin endocytosis is required for TNF-induced tight junction regulation in vivo.	GeneRIF	4.793e-05	1	0.004463	0.05086	2	2	OCLN,CAV1
Pubmed	11997330	PDZ domain-mediated interaction of rabbit podocalyxin and Na(+)/H(+) exchange regulatory factor-2.	Pubmed	4.793e-05	1	0.004463	0.05086	2	2	SLC9A3R2,PODXL
Pubmed	19246484	Insights into the mechanical properties of epithelial cells: the effects of shear stress on the assembly and remodeling of keratin intermediate filaments.	Pubmed	4.793e-05	1	0.004463	0.05086	2	2	KRT8,KRT18
Pubmed	21421555:gr	Phosphodiesterase-5A (PDE5A) is localized to the endothelial caveolae and modulates NOS3 activity.	GeneRIF	4.793e-05	1	0.004463	0.05086	2	2	PDE5A,NOS3
Pubmed	20871163:gr	[Expression of Ezrin and E-cadherin in nasopharyngeal carcinoma and its significance].	GeneRIF	4.793e-05	1	0.004463	0.05086	2	2	EZR,CDH1
Pubmed	21187648:gr	Effect of HSP47 expression levels on heterotrimer formation among type IV collagen ¿3, ¿4 and ¿5 chains.	GeneRIF	4.793e-05	1	0.004463	0.05086	2	2	COL4A5,SERPINH1
Pubmed	19952119	The antiproliferative activity of the heat shock protein 90 inhibitor IPI-504 is not dependent on NAD(P)H:quinone oxidoreductase 1 activity in vivo.	Pubmed	4.793e-05	1	0.004463	0.05086	2	2	HSP90AA1,NQO1
Pubmed	20080245	Expression and prognostic values of Id-1 and Id-3 in gastric adenocarcinoma.	Pubmed	4.793e-05	1	0.004463	0.05086	2	2	ID1,ID3
Pubmed	17082176:gr	Role of NQO1C609T and EPHX1 gene polymorphisms in the association of smoking and alcohol with sporadic distal colorectal adenomas: results from the UKFSS Study.	GeneRIF	4.793e-05	1	0.004463	0.05086	2	2	EPHX1,NQO1
Pubmed	20124444:gr	Hormonal regulation and distinct functions of semaphorin-3B and semaphorin-3F in ovarian cancer.	GeneRIF	4.793e-05	1	0.004463	0.05086	2	2	SEMA3F,SEMA3B
Pubmed	16143128:gr	Keratins as susceptibility genes for end-stage liver disease.	GeneRIF	4.793e-05	1	0.004463	0.05086	2	2	KRT8,KRT18
Pubmed	16293189	Abnormal expression and processing of the proprotein convertases PC1 and PC2 in human colorectal liver metastases.	Pubmed	4.793e-05	1	0.004463	0.05086	2	2	PCSK1,PCSK2
Pubmed	16616146:gr	Effects of homocysteine on the levels of caveolin-1 and eNOS in caveolae of human coronary artery endothelial cells.	GeneRIF	4.793e-05	1	0.004463	0.05086	2	2	NOS3,CAV1
Pubmed	14702338:gr	Activation of the smooth muscle-specific telokin gene by thyrotroph embryonic factor (TEF).	GeneRIF	4.793e-05	1	0.004463	0.05086	2	2	MYLK,TEF
Pubmed	10022517	180-kD bullous pemphigoid antigen/type XVII collagen: tissue-specific expression and molecular interactions with keratin 18.	Pubmed	4.793e-05	1	0.004463	0.05086	2	2	COL17A1,KRT18
Pubmed	20729549	O-GlcNAcylation determines the solubility, filament organization, and stability of keratins 8 and 18.	Pubmed	4.793e-05	1	0.004463	0.05086	2	2	KRT8,KRT18
Pubmed	11923318:gr	Cancer-associated cleavage of cytokeratin 8/18 heterotypic complexes exposes a neoepitope in human adenocarcinomas.	GeneRIF	4.793e-05	1	0.004463	0.05086	2	2	KRT8,KRT18
Pubmed	17933968	The role of caveolin-1 in PCB77-induced eNOS phosphorylation in human-derived endothelial cells.	Pubmed	4.793e-05	1	0.004463	0.05086	2	2	NOS3,CAV1
Pubmed	23339695	CD10 and E-cad expression in urinary bladder urothelial and squamous cell carcinoma.	Pubmed	4.793e-05	1	0.004463	0.05086	2	2	MME,CDH1
Pubmed	18190796:gr	KIBRA interacts with discoidin domain receptor 1 to modulate collagen-induced signalling.	GeneRIF	4.793e-05	1	0.004463	0.05086	2	2	WWC1,DDR1
Pubmed	11078829	UV-induced expression of GADD45 is mediated by an oxidant sensitive pathway in cultured human keratinocytes and in human skin in vivo.	Pubmed	4.793e-05	1	0.004463	0.05086	2	2	GADD45B,GADD45G
Pubmed	15838910	Antibodies against cytokeratin 8/18 in a patient with de novo autoimmune hepatitis after living-donor liver transplantation.	Pubmed	4.793e-05	1	0.004463	0.05086	2	2	KRT8,KRT18
Pubmed	18448869	An aberrant protein complex in CSF as a biomarker of Alzheimer disease.	Pubmed	4.793e-05	1	0.004463	0.05086	2	2	TTR,PTGDS
Pubmed	23907124	Loss of caveolin-1 and gain of MCT4 expression in the tumor stroma: key events in the progression from an in situ to an invasive breast carcinoma.	Pubmed	4.793e-05	1	0.004463	0.05086	2	2	CAV1,SLC16A4
Pubmed	11457882	Loss of glomerular foot processes is associated with uncoupling of podocalyxin from the actin cytoskeleton.	Pubmed	4.793e-05	1	0.004463	0.05086	2	2	SLC9A3R2,PODXL
Pubmed	20659422:gr	Ectopic coexpression of keratin 8 and 18 promotes invasion of transformed keratinocytes and is induced in patients with cutaneous squamous cell carcinoma.	GeneRIF	4.793e-05	1	0.004463	0.05086	2	2	KRT8,KRT18
Pubmed	16601841:gr	Genetic analysis of CAV1 gene in hypertension and metabolic syndrome.	GeneRIF	4.793e-05	1	0.004463	0.05086	2	2	NOS3,CAV1
Pubmed	23934189	PTRF/cavin-1 neutralizes non-caveolar caveolin-1 microdomains in prostate cancer.	Pubmed	4.793e-05	1	0.004463	0.05086	2	2	PTRF,CAV1
Pubmed	17954264	Cytokeratin KRT8/18 expression differentiates distinct subtypes of grade 3 invasive ductal carcinoma of the breast.	Pubmed	4.793e-05	1	0.004463	0.05086	2	2	KRT8,KRT18
Pubmed	12852865	Caveolae and caveolin-1 in human term villous trophoblast.	Pubmed	4.793e-05	1	0.004463	0.05086	2	2	NOS3,CAV1
Pubmed	15123717:gr	Tissue inhibitor of metalloproteinases-3 (TIMP-3) is a binding partner of epithelial growth factor-containing fibulin-like extracellular matrix protein 1 (EFEMP1). Implications for macular degenerations.	GeneRIF	4.793e-05	1	0.004463	0.05086	2	2	EFEMP1,TIMP3
Pubmed	17906676	Phosphodiesterase-5A and neutral endopeptidase activities in human adipocytes do not control atrial natriuretic peptide-mediated lipolysis.	Pubmed	4.793e-05	1	0.004463	0.05086	2	2	MME,PDE5A
Pubmed	20937270:gr	Developmental ablation of Id1 and Id3 genes in the vasculature leads to postnatal cardiac phenotypes.	GeneRIF	4.793e-05	1	0.004463	0.05086	2	2	ID1,ID3
Pubmed	21898381	Bone morphogenetic proteins inhibit CD40L/IL-21-induced Ig production in human B cells: differential effects of BMP-6 and BMP-7.	Pubmed	4.793e-05	1	0.004463	0.05086	2	2	BMP6,BMP7
Pubmed	17482371:gr	Lipopolysaccharide induces delayed FosB/DeltaFosB immunostaining within the mouse extended amygdala, hippocampus and hypothalamus, that parallel the expression of depressive-like behavior.	GeneRIF	4.793e-05	1	0.004463	0.05086	2	2	FOS,FOSB
Pubmed	23349470	Podoplanin and E-cadherin expression in preoperative incisional biopsies of oral squamous cell carcinoma is related to lymph node metastases.	Pubmed	4.793e-05	1	0.004463	0.05086	2	2	PDPN,CDH1
Pubmed	19669938:gr	KLF4 is a novel regulator of the constitutively expressed HSP90.	GeneRIF	4.793e-05	1	0.004463	0.05086	2	2	KLF4,HSP90AA1
Pubmed	21976276:gr	eNOS and caveolin-1 gene polymorphisms interaction and intima media thickness: a proof of concept study in ESRD patients.	GeneRIF	4.793e-05	1	0.004463	0.05086	2	2	NOS3,CAV1
Pubmed	16262891	Aging syndrome genes and premature coronary artery disease.	Pubmed	4.793e-05	1	0.004463	0.05086	2	2	KL,LMNA
Pubmed	15368451:gr	Keratin 8 and 18 hyperphosphorylation is a marker of progression of human liver disease.	GeneRIF	4.793e-05	1	0.004463	0.05086	2	2	KRT8,KRT18
Pubmed	14755443	Confirming RGS4 as a susceptibility gene for schizophrenia.	Pubmed	4.793e-05	1	0.004463	0.05086	2	2	RGS5,RGS4
Pubmed	21486943	ID1 and ID3 represent conserved negative regulators of human embryonic and induced pluripotent stem cell hematopoiesis.	Pubmed	4.793e-05	1	0.004463	0.05086	2	2	ID1,ID3
Pubmed	20193117	Expression and clinical significance of Ezrin and E-cadherin in esophageal squamous cell carcinoma.	Pubmed	4.793e-05	1	0.004463	0.05086	2	2	EZR,CDH1
Pubmed	20097717:gr	Caveolin-1 ablation reduces the adverse cardiovascular effects of N-omega-nitro-L-arginine methyl ester and angiotensin II.	GeneRIF	4.793e-05	1	0.004463	0.05086	2	2	NOS3,CAV1
Pubmed	20546336	Stromal CD10 expression and relationship to the E-cadherin/beta-catenin complex in breast carcinoma.	Pubmed	4.793e-05	1	0.004463	0.05086	2	2	MME,CDH1
Pubmed	7722516	7B2 is a specific intracellular binding protein of the prohormone convertase PC2.	Pubmed	4.793e-05	1	0.004463	0.05086	2	2	PCSK2,SCG5
Pubmed	15529338	Global proteomic approach unmasks involvement of keratins 8 and 18 in the delivery of cystic fibrosis transmembrane conductance regulator (CFTR)/deltaF508-CFTR to the plasma membrane.	Pubmed	4.793e-05	1	0.004463	0.05086	2	2	KRT8,KRT18
Pubmed	26006083	The multidrug resistance pump ABCB1 is a substrate for the ubiquitin ligase NEDD4-1.	Pubmed	4.793e-05	1	0.004463	0.05086	2	2	ABCB1,NEDD4
Pubmed	14576186:gr	Biosynthesis of proopiomelanocortin-derived peptides in prohormone convertase 2 and 7B2 null mice.	GeneRIF	4.793e-05	1	0.004463	0.05086	2	2	PCSK2,SCG5
Pubmed	21846488:gr	Interaction between gonadotropin-releasing hormone and bone morphogenetic protein-6 and -7 signaling in LßT2 gonadotrope cells.	GeneRIF	4.793e-05	1	0.004463	0.05086	2	2	BMP6,BMP7
Pubmed	21804187:gr	A noninhibitory mutant of the caveolin-1 scaffolding domain enhances eNOS-derived NO synthesis and vasodilation in mice.	GeneRIF	4.793e-05	1	0.004463	0.05086	2	2	NOS3,CAV1
Pubmed	20348464:gr	Nuclear receptor rev-erb-{alpha} circadian gene variants and lithium carbonate prophylaxis in bipolar affective disorder.	GeneRIF	4.793e-05	1	0.004463	0.05086	2	2	NR1D1,NR1D2
Pubmed	17521609	Suppression of complement regulatory protein C1 inhibitor in vascular endothelial activation by inhibiting vascular cell adhesion molecule-1 action.	Pubmed	4.793e-05	1	0.004463	0.05086	2	2	VCAM1,SERPING1
Pubmed	21898381:gr	Bone morphogenetic proteins inhibit CD40L/IL-21-induced Ig production in human B cells: differential effects of BMP-6 and BMP-7.	GeneRIF	4.793e-05	1	0.004463	0.05086	2	2	BMP6,BMP7
Pubmed	24648521	Deciphering the binding of caveolin-1 to client protein endothelial nitric-oxide synthase (eNOS): scaffolding subdomain identification, interaction modeling, and biological significance.	Pubmed	4.793e-05	1	0.004463	0.05086	2	2	NOS3,CAV1
Pubmed	23306855:gr	Claudin-2 regulates colorectal inflammation via myosin light chain kinase-dependent signaling.	GeneRIF	4.793e-05	1	0.004463	0.05086	2	2	MYLK,CLDN2
Pubmed	17906676:gr	Phosphodiesterase-5A and neutral endopeptidase activities in human adipocytes do not control atrial natriuretic peptide-mediated lipolysis.	GeneRIF	4.793e-05	1	0.004463	0.05086	2	2	MME,PDE5A
Pubmed	16790997	Caveolin-1 is associated with VCAM-1 dependent adhesion of gastric cancer cells to endothelial cells.	Pubmed	4.793e-05	1	0.004463	0.05086	2	2	VCAM1,CAV1
Pubmed	23613971	The tyrosine phosphatase PTPN14 is a negative regulator of YAP activity.	Pubmed	4.793e-05	1	0.004463	0.05086	2	2	YAP1,PTPN14
Pubmed	20605793:gr	Involvement of caveolin in low K+-induced endocytic degradation of cell-surface human ether-a-go-go-related gene (hERG) channels.	GeneRIF	4.793e-05	1	0.004463	0.05086	2	2	KCNH2,CAV1
Pubmed	1705144	Embryonic simple epithelial keratins 8 and 18: chromosomal location emphasizes difference from other keratin pairs.	Pubmed	4.793e-05	1	0.004463	0.05086	2	2	KRT8,KRT18
Pubmed	15576651:gr	cGMP catabolism by phosphodiesterase 5A regulates cardiac adrenergic stimulation by NOS3-dependent mechanism.	GeneRIF	4.793e-05	1	0.004463	0.05086	2	2	PDE5A,NOS3
Pubmed	24051179	Detection and identification of oxidized insulin-like growth factor-binding proteins and receptors in patients with colorectal carcinoma.	Pubmed	4.793e-05	1	0.004463	0.05086	2	2	IGFBP2,IGFBP3
Pubmed	7913882	7B2 is a neuroendocrine chaperone that transiently interacts with prohormone convertase PC2 in the secretory pathway.	Pubmed	4.793e-05	1	0.004463	0.05086	2	2	PCSK2,SCG5
Pubmed	12858547:gr	A genetic approach to understanding tumor angiogenesis.	GeneRIF	4.793e-05	1	0.004463	0.05086	2	2	ID1,ID3
Pubmed	23311395	Id1 and Id3 co-expression correlates with clinical outcome in stage III-N2 non-small cell lung cancer patients treated with definitive chemoradiotherapy.	Pubmed	4.793e-05	1	0.004463	0.05086	2	2	ID1,ID3
Pubmed	21421555	Phosphodiesterase-5A (PDE5A) is localized to the endothelial caveolae and modulates NOS3 activity.	Pubmed	4.793e-05	1	0.004463	0.05086	2	2	PDE5A,NOS3
Pubmed	19052094	Tight junction proteins claudin-1 and occludin control hepatitis C virus entry and are downregulated during infection to prevent superinfection.	Pubmed	4.793e-05	1	0.004463	0.05086	2	2	OCLN,CLDN1
Pubmed	21659644:gr	Moderate caveolin-1 downregulation prevents NADPH oxidase-dependent endothelial nitric oxide synthase uncoupling by angiotensin II in endothelial cells.	GeneRIF	4.793e-05	1	0.004463	0.05086	2	2	NOS3,CAV1
Pubmed	19641024	Caveolae mediate growth factor-induced disassembly of adherens junctions to support tumor cell dissociation.	Pubmed	4.793e-05	1	0.004463	0.05086	2	2	CAV1,CDH1
Pubmed	18772114	Dual targeting of HSC70 and HSP72 inhibits HSP90 function and induces tumor-specific apoptosis.	Pubmed	4.793e-05	1	0.004463	0.05086	2	2	HSPA1A,HSPA8
Pubmed	15651061:gr	Role of insulin-like growth factor binding proteins in 1alpha,25-dihydroxyvitamin D(3)-induced growth inhibition of human prostate cancer cells.	GeneRIF	4.793e-05	1	0.004463	0.05086	2	2	IGFBP2,IGFBP3
Pubmed	20542028:gr	Hsp105 reduces the protein aggregation and cytotoxicity by expanded-polyglutamine proteins through the induction of Hsp70.	GeneRIF	4.793e-05	1	0.004463	0.05086	2	2	HSPA1A,HSPH1
Pubmed	22260161:gr	Transcription factor CCAAT/enhancer-binding protein alpha and critical circadian clock downstream target gene PER2 are highly deregulated in diffuse large B-cell lymphoma.	GeneRIF	4.793e-05	1	0.004463	0.05086	2	2	CEBPA,PER2
Pubmed	22383695:gr	Pericyte TIMP3 and ADAMTS1 modulate vascular stability after kidney injury.	GeneRIF	4.793e-05	1	0.004463	0.05086	2	2	ADAMTS1,TIMP3
Pubmed	17616675	Podocalyxin increases the aggressive phenotype of breast and prostate cancer cells in vitro through its interaction with ezrin.	Pubmed	4.793e-05	1	0.004463	0.05086	2	2	EZR,PODXL
Pubmed	15194794:gr	Nuclear sequestration of cellular chaperone and proteasomal machinery during herpes simplex virus type 1 infection.	GeneRIF	4.793e-05	1	0.004463	0.05086	2	2	HSPA8,DNAJB1
Pubmed	14614908:gr	The proprotein convertase PC2 is involved in the maturation of prosomatostatin to somatostatin-14 but not in the somatostatin deficit in Alzheimer's disease.	GeneRIF	4.793e-05	1	0.004463	0.05086	2	2	PCSK1,PCSK2
Pubmed	20191379:gr	Targeting Id1 and Id3 by a specific peptide aptamer induces E-box promoter activity, cell cycle arrest, and apoptosis in breast cancer cells.	GeneRIF	4.793e-05	1	0.004463	0.05086	2	2	ID1,ID3
Pubmed	14576164	Cellular internalization of insulin-like growth factor binding protein-3: distinct endocytic pathways facilitate re-uptake and nuclear localization.	Pubmed	4.793e-05	1	0.004463	0.05086	2	2	IGFBP3,CAV1
Pubmed	25282623	E-cadherin and CD10 expression in atypical hyperplastic and malignant endometrial lesions.	Pubmed	4.793e-05	1	0.004463	0.05086	2	2	MME,CDH1
Pubmed	19644139:gr	Ectopic expression of C/EBPalpha and ID1 is sufficient to restore defective neutrophil development in low-risk myelodysplasia.	GeneRIF	4.793e-05	1	0.004463	0.05086	2	2	CEBPA,ID1
Pubmed	18432282	Injury-induced expression of cytokeratins 8 and 18 by vascular smooth muscle cells requires concurrent activation of cytoskeletal and growth factor receptors.	Pubmed	4.793e-05	1	0.004463	0.05086	2	2	KRT8,KRT18
Pubmed	2434381	Cytokeratin expression in simple epithelia. III. Detection of mRNAs encoding human cytokeratins nos. 8 and 18 in normal and tumor cells by hybridization with cDNA sequences in vitro and in situ.	Pubmed	4.793e-05	1	0.004463	0.05086	2	2	KRT8,KRT18
Pubmed	10773677	Assignment of human GADD45G to chromosome 9q22.1-->q22.3 by radiation hybrid mapping.	Pubmed	4.793e-05	1	0.004463	0.05086	2	2	GADD45B,GADD45G
Pubmed	22304920	PKC¿ promotes oncogenic functions of ATF2 in the nucleus while blocking its apoptotic function at mitochondria.	Pubmed	4.822e-05	1	0.004473	0.05098	7	136	HSP90AA1,SLC2A1,GAPDH,HSPH1,KRT8,KRT18,SERPINH1
Pubmed	25402006	In silico prediction of physical protein interactions and characterization of interactome orphans.	Pubmed	4.822e-05	1	0.004473	0.05098	7	136	HSPA1A,HSPA8,HSP90AA1,GAPDH,CAV1,RGS4,CDH1
Pubmed	26167880	SR protein kinases promote splicing of nonconsensus introns.	Pubmed	5.011e-05	1	0.00464	0.05288	11	361	RASL12,F5,MAP3K21,ISLR,SERPING1,DNAH9,KRT8,ATP10A,LMNA,ZFHX4,PHLDB2
Pubmed	11559528	Cell surface tumor endothelial markers are conserved in mice and humans.	Pubmed	5.178e-05	1	0.004768	0.05434	3	11	ANTXR1,ADGRA2,ARHGEF17
Pubmed	15870294	Identification and characterization of SSTK, a serine/threonine protein kinase essential for male fertility.	Pubmed	5.178e-05	1	0.004768	0.05434	3	11	HSPA1A,HSPA8,HSP90AA1
Pubmed	14563843	Characterization of the interaction of the stress kinase SPAK with the Na+-K+-2Cl- cotransporter in the nervous system: evidence for a scaffolding role of the kinase.	Pubmed	5.178e-05	1	0.004768	0.05434	3	11	HSPH1,STK39,GSN
Pubmed	16083285	Global phosphoproteome of HT-29 human colon adenocarcinoma cells.	Pubmed	5.642e-05	1	0.005167	0.05889	5	59	EPS8L2,LSR,HSPH1,KRT8,LMNA
Pubmed	20855565	Common genetic variation in multiple metabolic pathways influences susceptibility to low HDL-cholesterol and coronary heart disease.	Pubmed	5.642e-05	1	0.005167	0.05889	5	59	PLTP,APOD,NOS3,CAV1,LEPR
Pubmed	20855565:gr	Common genetic variation in multiple metabolic pathways influences susceptibility to low HDL-cholesterol and coronary heart disease.	GeneRIF	5.642e-05	1	0.005167	0.05889	5	59	PLTP,APOD,NOS3,CAV1,LEPR
Pubmed	22360420:gr	Proteomic analysis identifies dysfunction in cellular transport, energy, and protein metabolism in different brain regions of atypical frontotemporal lobar degeneration.	GeneRIF	6.073e-05	1	0.00554	0.06314	6	97	HSPA12B,TUBA4A,TUBB4B,HSPA1A,HSP90AA1,EZR
Pubmed	22360420	Proteomic analysis identifies dysfunction in cellular transport, energy, and protein metabolism in different brain regions of atypical frontotemporal lobar degeneration.	Pubmed	6.073e-05	1	0.00554	0.06314	6	97	HSPA12B,TUBA4A,TUBB4B,HSPA1A,HSP90AA1,EZR
Pubmed	22699663	Genome-wide association study of periodontal pathogen colonization.	Pubmed	6.083e-05	1	0.00554	0.06314	4	31	FOS,MAP3K21,KCNK1,WWC1
Pubmed	20682791	A protein interaction network for Ecm29 links the 26 S proteasome to molecular motors and endosomal components.	Pubmed	6.12e-05	1	0.005554	0.0633	5	60	TUBB4B,HSPA1A,FBXO44,MYH7,CAV1
Pubmed	22889411	Proteomics strategy to identify substrates of LNX, a PDZ domain-containing E3 ubiquitin ligase.	Pubmed	6.12e-05	1	0.005554	0.0633	5	60	ABCB1,PDZRN3,KALRN,CLDN2,CLDN1
Pubmed	15164053	DNA sequence and analysis of human chromosome 9.	Pubmed	6.243e-05	1	0.005655	0.06445	11	370	VLDLR,CCDC107,MPDZ,PTGDS,FREM1,KLF9,TMEM252,ADAMTSL1,ECM2,RGS3,ANGPTL2
Pubmed	21832049	Interactions of pathological hallmark proteins: tubulin polymerization promoting protein/p25, beta-amyloid, and alpha-synuclein.	Pubmed	6.466e-05	1	0.005846	0.06663	29	1894	EFS,CIART,RASL12,KLF4,MEST,HSPA2,DNAJB1,EPS8L2,VTN,KLF6,RGS5,NR1D1,SPAG6,CRHR2,CRIP2,SPINT2,PARVA,ZSCAN18,CCDC107,PLK2,GAPDH,BCAT2,GADD45G,AIFM3,ARHGEF5,LARP1B,RGS3,OTX2,TMEM35A
Pubmed	18391951	Many sequence variants affecting diversity of adult human height.	Pubmed	6.627e-05	1	0.005972	0.06807	7	143	TUBA4A,EFEMP1,SCUBE3,BMP6,SLCO1C1,ADAMTSL3,ZFHX4
Pubmed	19875381	A proteomic investigation of ligand-dependent HSP90 complexes reveals CHORDC1 as a novel ADP-dependent HSP90-interacting protein.	Pubmed	6.629e-05	1	0.005972	0.06807	5	61	HSPA1A,HSPA2,HSPA8,HSP90AA1,PLCE1
Pubmed	12180907	Matrilin-2 interacts with itself and with other extracellular matrix proteins.	Pubmed	6.869e-05	1	0.006144	0.07002	3	12	MATN2,COL4A5,LAMA1
Pubmed	19275587	HIV-1 viral protein R (Vpr) and its interactions with host cell.	Pubmed	6.869e-05	1	0.006144	0.07002	3	12	HSPA1A,HSPA2,HSPA8
Pubmed	15331610	The glutamine-rich region of the HIV-1 Tat protein is involved in T-cell apoptosis.	Pubmed	6.869e-05	1	0.006144	0.07002	3	12	TUBA4A,TUBB4B,TUBA1C
Pubmed	24107629	NEDD4 E3 ligase inhibits the activity of the Hippo pathway by targeting LATS1 for degradation.	Pubmed	6.869e-05	1	0.006144	0.07002	3	12	YAP1,NEDD4,CAV1
Pubmed	23154389	Regulation of endodermal differentiation of human embryonic stem cells through integrin-ECM interactions.	Pubmed	6.914e-05	1	0.006173	0.07036	4	32	MMP15,COL12A1,VTN,ITGA3
Pubmed	15862967	Yeast two-hybrid identification of prostatic proteins interacting with human sex hormone-binding globulin.	Pubmed	7.17e-05	1	0.006391	0.07283	5	62	COL1A2,SEMA3F,APOD,PTGDS,TINAGL1
Pubmed	10819331	Prediction of the coding sequences of unidentified human genes. XVII. The complete sequences of 100 new cDNA clones from brain which code for large proteins in vitro.	Pubmed	8.488e-05	1	0.007552	0.08607	6	103	KIAA1462,FRAS1,SHROOM3,MYH7B,ADGRA2,PLCE1
Pubmed	24667918	Differential effects of Tat proteins derived from HIV-1 subtypes B and recombinant CRF02_AG on human brain microvascular endothelial cells: implications for blood-brain barrier dysfunction.	Pubmed	9.444e-05	1	0.008113	0.09247	6	105	TTR,SLC16A12,KCNJ13,CA12,CXCL2,CLMN
Pubmed	19287380	Protein kinase DYRK2 is a scaffold that facilitates assembly of an E3 ligase.	Pubmed	9.904e-05	1	0.008113	0.09247	4	35	HSPA1A,HSPA8,HSP90AA1,TUBA1C
Pubmed	22337587	Protein interaction profiling of the p97 adaptor UBXD1 points to a role for the complex in modulating ERGIC-53 trafficking.	Pubmed	9.904e-05	1	0.008113	0.09247	4	35	TUBB4B,HSPA1A,HSPA8,TUBA1C
Pubmed	23398456	The P-body component USP52/PAN2 is a novel regulator of HIF1A mRNA stability.	Pubmed	0.000109	1	0.008113	0.09247	10	328	TUBB4B,DNAJA1,HSPA1A,HSPA8,CNN3,HSP90AA1,COL1A2,MYO5C,KRT8,KRT18
Pubmed	19956635	Fulfilling the promise of personalized medicine? Systematic review and field synopsis of pharmacogenetic studies.	Pubmed	0.0001104	1	0.008113	0.09247	6	108	EPHX1,F5,ABCB1,BCHE,KCNH2,NOS3
Pubmed	19956635:gr	Fulfilling the promise of personalized medicine? Systematic review and field synopsis of pharmacogenetic studies.	GeneRIF	0.0001104	1	0.008113	0.09247	6	108	EPHX1,F5,ABCB1,BCHE,KCNH2,NOS3
Pubmed	23383108	Modulation of cytokine release and gene expression by the immunosuppressive domain of gp41 of HIV-1.	Pubmed	0.0001104	1	0.008113	0.09247	6	108	CEBPA,SCG5,SERPING1,CA12,THBD,TM4SF1
Pubmed	20487506	A whole genome association study of mother-to-child transmission of HIV in Malawi.	Pubmed	0.0001125	1	0.008113	0.09247	3	14	PLAGL1,CRHR2,DDR1
Pubmed	20487506:gr	A whole genome association study of mother-to-child transmission of HIV in Malawi.	GeneRIF	0.0001125	1	0.008113	0.09247	3	14	PLAGL1,CRHR2,DDR1
Pubmed	12739169	The SLC16 gene family-from monocarboxylate transporters (MCTs) to aromatic amino acid transporters and beyond.	Pubmed	0.0001125	1	0.008113	0.09247	3	14	SLC16A12,SLC16A4,SLC16A8
Pubmed	10908577	HIV-1 rev depolymerizes microtubules to form stable bilayered rings.	Pubmed	0.0001125	1	0.008113	0.09247	3	14	TUBA4A,TUBB4B,TUBA1C
Pubmed	17110338	Hsp90 cochaperone Aha1 downregulation rescues misfolding of CFTR in cystic fibrosis.	Pubmed	0.0001137	1	0.008113	0.09247	8	209	SLC9A3R2,DNAJA1,HSPA1A,HSPA2,HSPA8,HSP90AA1,HSPH1,CDH1
Pubmed	24711643	Identifying biological pathways that underlie primordial short stature using network analysis.	Pubmed	0.0001138	1	0.008113	0.09247	19	1024	F5,TUBA4A,ABCB1,TUBB4B,DNAJA1,EZR,VTN,LSR,IGF2R,SPINT2,GAPDH,MYO5C,PTPRF,KRT18,TUBA1C,SERPINH1,GSN,LMNA,PHLDB2
Pubmed	12690205	Human chromosome 7: DNA sequence and biology.	Pubmed	0.0001191	1	0.008113	0.09247	13	541	ABCB1,MEST,STEAP1,PODXL,AQP1,CRHR2,IGFBP3,AGMO,CNTNAP2,SLC13A4,KCNH2,CAV1,ARL4A
Pubmed	21565611	Mapping the NPHP-JBTS-MKS protein network reveals ciliopathy disease genes and pathways.	Pubmed	0.0001199	1	0.008113	0.09247	14	617	TUBA4A,TUBB4B,UBB,DNAJA1,HSPA8,HSP90AA1,CNTNAP2,PCP4L1,GAPDH,KRT8,KRT18,TUBA1C,SERPINH1,TCTN2
Pubmed	19490893	A genome-wide RNAi screen identifies multiple synthetic lethal interactions with the Ras oncogene.	Pubmed	0.0001233	1	0.008113	0.09247	10	333	MATN2,ACVRL1,CSRNP1,FLRT2,MPDZ,FREM1,ENPP5,WWC1,CA12,ARL4A
Pubmed	16710414	The DNA sequence and biological annotation of human chromosome 1.	Pubmed	0.0001257	1	0.008113	0.09247	19	1032	EPHX1,CIART,CA14,FAM71A,PLA2G5,CNN3,RGS5,ID3,PDPN,FBXO44,PCP4L1,MAP3K21,ILDR2,SLC6A17,GPR3,WDR63,RGS4,SLC16A4,LMX1A
Pubmed	25147182	Quantitative Lys-¿-Gly-Gly (diGly) proteomics coupled with inducible RNAi reveals ubiquitin-mediated proteolysis of DNA damage-inducible transcript 4 (DDIT4) by the E3 ligase HUWE1.	Pubmed	0.0001268	1	0.008113	0.09247	11	401	ACACB,TUBB4B,UBB,DNAJA1,HSPA8,HSP90AA1,DNAJB1,GAPDH,HSPH1,CA2,TUBA1C
Pubmed	14634838	Allele frequencies of single nucleotide polymorphisms (SNPs) in 40 candidate genes for gene-environment studies on cancer: data from population-based Japanese random samples.	Pubmed	0.0001374	1	0.008113	0.09247	4	38	EPHX1,EPHX2,NQO1,NOS3
Pubmed	14634838:gr	Allele frequencies of single nucleotide polymorphisms (SNPs) in 40 candidate genes for gene-environment studies on cancer: data from population-based Japanese random samples.	GeneRIF	0.0001374	1	0.008113	0.09247	4	38	EPHX1,EPHX2,NQO1,NOS3
Pubmed	18632753:gr	Bladder cancer risk and genetic variation in AKR1C3 and other metabolizing genes.	GeneRIF	0.0001399	1	0.008113	0.09247	3	15	EPHX1,EPHX2,NQO1
Pubmed	19575027	Genetic variation of genes for xenobiotic-metabolizing enzymes and risk of bronchial asthma: the importance of gene-gene and gene-environment interactions for disease susceptibility.	Pubmed	0.0001399	1	0.008113	0.09247	3	15	EPHX1,EPHX2,ABCB1
Pubmed	12486001	HIV-1 Tat targets microtubules to induce apoptosis, a process promoted by the pro-apoptotic Bcl-2 relative Bim.	Pubmed	0.0001399	1	0.008113	0.09247	3	15	TUBA4A,TUBB4B,TUBA1C
Pubmed	10964507	Heat-shock protein 70 can replace viral protein R of HIV-1 during nuclear import of the viral preintegration complex.	Pubmed	0.0001399	1	0.008113	0.09247	3	15	HSPA1A,HSPA2,HSPA8
Pubmed	18632753	Bladder cancer risk and genetic variation in AKR1C3 and other metabolizing genes.	Pubmed	0.0001399	1	0.008113	0.09247	3	15	EPHX1,EPHX2,NQO1
Pubmed	19575027:gr	Genetic variation of genes for xenobiotic-metabolizing enzymes and risk of bronchial asthma: the importance of gene-gene and gene-environment interactions for disease susceptibility.	GeneRIF	0.0001399	1	0.008113	0.09247	3	15	EPHX1,EPHX2,ABCB1
Pubmed	15161656:gr	Up-regulation of endothelial nitric oxide synthase inhibits pulmonary leukocyte migration following lung ischemia-reperfusion in mice.	GeneRIF	0.0001421	1	0.008113	0.09247	2	3	VCAM1,NOS3
Pubmed	10893422	E3KARP mediates the association of ezrin and protein kinase A with the cystic fibrosis transmembrane conductance regulator in airway cells.	Pubmed	0.0001421	1	0.008113	0.09247	2	3	SLC9A3R2,EZR
Pubmed	23737532	Hsp110 is a bona fide chaperone using ATP to unfold stable misfolded polypeptides and reciprocally collaborate with Hsp70 to solubilize protein aggregates.	Pubmed	0.0001421	1	0.008113	0.09247	2	3	HSPA1A,HSPH1
Pubmed	16543235:gr	Several acidic amino acids in the N-domain of insulin-like growth factor-binding protein-5 are important for its transactivation activity.	GeneRIF	0.0001421	1	0.008113	0.09247	2	3	IGFBP2,IGFBP3
Pubmed	25514034	ERß1 inhibits the migration and invasion of breast cancer cells through upregulation of E-cadherin in a Id1-dependent manner.	Pubmed	0.0001421	1	0.008113	0.09247	2	3	ID1,CDH1
Pubmed	23106268:gr	Lmx1a is an activator of Rgs4 and Grb10 and is responsible for the correct specification of rostral and medial mdDA neurons.	GeneRIF	0.0001421	1	0.008113	0.09247	2	3	RGS4,LMX1A
Pubmed	11439082	Neuroendocrine secretory protein 7B2: structure, expression and functions.	Pubmed	0.0001421	1	0.008113	0.09247	2	3	PCSK2,SCG5
Pubmed	17681138:gr	Id sustains Hes1 expression to inhibit precocious neurogenesis by releasing negative autoregulation of Hes1.	GeneRIF	0.0001421	1	0.008113	0.09247	2	3	ID1,ID3
Pubmed	22374871:gr	miR-199b-5p directly targets PODXL and DDR1 and decreased levels of miR-199b-5p correlate with elevated expressions of PODXL and DDR1 in acute myeloid leukemia.	GeneRIF	0.0001421	1	0.008113	0.09247	2	3	PODXL,DDR1
Pubmed	18212354	Genes in glucose metabolism and association with spina bifida.	Pubmed	0.0001421	1	0.008113	0.09247	2	3	SLC2A1,LEPR
Pubmed	1380437	Insulin-like growth factor-II and its binding proteins in placental development.	Pubmed	0.0001421	1	0.008113	0.09247	2	3	IGF2R,IGFBP2
Pubmed	17359339	Tight junction proteins in keratinocytes: localization and contribution to barrier function.	Pubmed	0.0001421	1	0.008113	0.09247	2	3	OCLN,CLDN1
Pubmed	24104471	Gadd45 in modulation of solid tumors and leukemia.	Pubmed	0.0001421	1	0.008113	0.09247	2	3	GADD45B,GADD45G
Pubmed	19339735	Subtilisin-like proprotein convertase expression, localization, and activity in the human retina and optic nerve head.	Pubmed	0.0001421	1	0.008113	0.09247	2	3	PCSK1,PCSK2
Pubmed	20007907	Differential heat shock protein localization in chronic lymphocytic leukemia.	Pubmed	0.0001421	1	0.008113	0.09247	2	3	HSPA1A,HSP90AA1
Pubmed	12095985	Molecular cloning and characterization of STAMP1, a highly prostate-specific six transmembrane protein that is overexpressed in prostate cancer.	Pubmed	0.0001421	1	0.008113	0.09247	2	3	STEAP1,STEAP2
Pubmed	19682504:gr	Hsp90 transcriptionally and post-translationally regulates the expression of NDRG1 and maintains the stability of its modifying kinase GSK3beta.	GeneRIF	0.0001421	1	0.008113	0.09247	2	3	NDRG1,HSP90AA1
Pubmed	10462524	Ezrin regulates cell-cell and cell-matrix adhesion, a possible role with E-cadherin/beta-catenin.	Pubmed	0.0001421	1	0.008113	0.09247	2	3	EZR,CDH1
Pubmed	21774968:gr	Thrombomodulin-dependent effect of factor VLeiden mutation on factor XIII activation.	GeneRIF	0.0001421	1	0.008113	0.09247	2	3	F5,THBD
Pubmed	18328806	DeltaNp63/BMP-7-dependent expression of matrilin-2 is involved in keratinocyte migration in response to wounding.	Pubmed	0.0001421	1	0.008113	0.09247	2	3	MATN2,BMP7
Pubmed	8824798	Human ESP1/CRP2, a member of the LIM domain protein family: characterization of the cDNA and assignment of the gene locus to chromosome 14q32.3.	Pubmed	0.0001421	1	0.008113	0.09247	2	3	CRIP2,CSRP2
Pubmed	19339735:gr	Subtilisin-like proprotein convertase expression, localization, and activity in the human retina and optic nerve head.	GeneRIF	0.0001421	1	0.008113	0.09247	2	3	PCSK1,PCSK2
Pubmed	12077419	Disassembly of transcriptional regulatory complexes by molecular chaperones.	Pubmed	0.0001421	1	0.008113	0.09247	2	3	HSPA1A,HSP90AA1
Pubmed	21373891:gr	Differential expression of HSPA1 and HSPA2 proteins in human tissues; tissue microarray-based immunohistochemical study.	GeneRIF	0.0001421	1	0.008113	0.09247	2	3	HSPA1A,HSPA2
Pubmed	24196953	A platform to view huntingtin exon 1 aggregation flux in the cell reveals divergent influences from chaperones hsp40 and hsp70.	Pubmed	0.0001421	1	0.008113	0.09247	2	3	HSPA1A,DNAJB1
Pubmed	22840390	Unique preservation of neural cells in Hutchinson- Gilford progeria syndrome is due to the expression of the neural-specific miR-9 microRNA.	Pubmed	0.0001421	1	0.008113	0.09247	2	3	LAMA1,LMNA
Pubmed	18349123:gr	Bone morphogenetic proteins are overexpressed in the bone marrow of primary myelofibrosis and are apparently induced by fibrogenic cytokines.	GeneRIF	0.0001421	1	0.008113	0.09247	2	3	BMP6,BMP7
Pubmed	26135398	Co-Expression of Ezrin-CLIC5-Podocalyxin Is Associated with Migration and Invasiveness in Hepatocellular Carcinoma.	Pubmed	0.0001421	1	0.008113	0.09247	2	3	EZR,PODXL
Pubmed	23023342	Expression of genes FOLR1, BAG1 and LAPTM4B in functioning and non-functioning pituitary adenomas.	Pubmed	0.0001421	1	0.008113	0.09247	2	3	LAPTM4B,FOLR1
Pubmed	24985974	NDRG1 expression is related to the progression and prognosis of gastric cancer patients through modulating proliferation, invasion and cell cycle of gastric cancer cells.	Pubmed	0.0001421	1	0.008113	0.09247	2	3	NDRG1,CDH1
Pubmed	17655506:gr	Calpain proteolysis of insulin-like growth factor binding protein (IGFBP) -2 and -3, but not of IGFBP-1.	GeneRIF	0.0001421	1	0.008113	0.09247	2	3	IGFBP2,IGFBP3
Pubmed	23060149	Inhibitor of differentiation 1 (Id1) and Id3 proteins play different roles in TGFß effects on cell proliferation and migration in prostate cancer cells.	Pubmed	0.0001421	1	0.008113	0.09247	2	3	ID1,ID3
Pubmed	20646067	Human metallothioneins 2 and 3 differentially affect amyloid-beta binding by transthyretin.	Pubmed	0.0001421	1	0.008113	0.09247	2	3	TTR,MT3
Pubmed	22927233	Epithelial permeability alterations in an in vitro air-liquid interface model of allergic fungal rhinosinusitis.	Pubmed	0.0001421	1	0.008113	0.09247	2	3	OCLN,CLDN2
Pubmed	19001379	FKBP36 is an inherent multifunctional glyceraldehyde-3-phosphate dehydrogenase inhibitor.	Pubmed	0.0001421	1	0.008113	0.09247	2	3	HSP90AA1,GAPDH
Pubmed	22408413	Analysis of Snail-1, E-cadherin and claudin-1 expression in colorectal adenomas and carcinomas.	Pubmed	0.0001421	1	0.008113	0.09247	2	3	CLDN1,CDH1
Pubmed	8948627	Two receptor interaction domains in the corepressor, N-CoR/RIP13, are required for an efficient interaction with Rev-erbA alpha and RVR: physical association is dependent on the E region of the orphan receptors.	Pubmed	0.0001421	1	0.008113	0.09247	2	3	NR1D1,NR1D2
Pubmed	20304961:gr	Caveolin-1 deficiency dampens Toll-like receptor 4 signaling through eNOS activation.	GeneRIF	0.0001421	1	0.008113	0.09247	2	3	NOS3,CAV1
Pubmed	21909685	Wilms tumor-1, claudin-1 and ezrin are useful immunohistochemical markers that help to distinguish schwannoma from fibroblastic meningioma.	Pubmed	0.0001421	1	0.008113	0.09247	2	3	EZR,CLDN1
Pubmed	9748260	NHE3 kinase A regulatory protein E3KARP binds the epithelial brush border Na+/H+ exchanger NHE3 and the cytoskeletal protein ezrin.	Pubmed	0.0001421	1	0.008113	0.09247	2	3	SLC9A3R2,EZR
Pubmed	10924333	The cysteine- and glycine-rich LIM domain protein CRP2 specifically interacts with a novel human protein (CRP2BP).	Pubmed	0.0001421	1	0.008113	0.09247	2	3	CRIP2,CSRP2
Pubmed	9482666	Identification and characterization of a novel corepressor interaction region in RVR and Rev-erbA alpha.	Pubmed	0.0001421	1	0.008113	0.09247	2	3	NR1D1,NR1D2
Pubmed	10931181	Processing of synthetic pro-islet amyloid polypeptide (proIAPP) 'amylin' by recombinant prohormone convertase enzymes, PC2 and PC3, in vitro.	Pubmed	0.0001421	1	0.008113	0.09247	2	3	PCSK1,PCSK2
Pubmed	23276910:gr	Association between polymorphism of the NQO1, NOS3 and NFE2L2 genes and AMD.	GeneRIF	0.0001421	1	0.008113	0.09247	2	3	NQO1,NOS3
Pubmed	26911253	Molecular manipulation of keratin 8/18 intermediate filaments: modulators of FAS-mediated death signaling in human ovarian granulosa tumor cells.	Pubmed	0.0001421	1	0.008113	0.09247	2	3	KRT8,KRT18
Pubmed	23403888:gr	Effect of ischemia reperfusion injury and epoxyeicosatrienoic acids on caveolin expression in mouse myocardium.	GeneRIF	0.0001421	1	0.008113	0.09247	2	3	EPHX2,CAV1
Pubmed	22120415:gr	Brain penetration of the OAB drug trospium chloride is not increased in aged mice.	GeneRIF	0.0001421	1	0.008113	0.09247	2	3	ABCB1,OCLN
Pubmed	9409741	Association of glucose-regulated protein (grp78) with human keratin 8.	Pubmed	0.0001421	1	0.008113	0.09247	2	3	KRT8,KRT18
Pubmed	19073886:gr	Regulation of renal epithelial tight junctions by the von Hippel-Lindau tumor suppressor gene involves occludin and claudin 1 and is independent of E-cadherin.	GeneRIF	0.0001421	1	0.008113	0.09247	2	3	OCLN,CLDN1
Pubmed	16807357	Translocation of endothelial nitric-oxide synthase involves a ternary complex with caveolin-1 and NOSTRIN.	Pubmed	0.0001421	1	0.008113	0.09247	2	3	NOS3,CAV1
Pubmed	21993163:gr	Differential gene expression of FoxO1, ID1, and ID3 between young and older men and associations with muscle mass and function.	GeneRIF	0.0001421	1	0.008113	0.09247	2	3	ID1,ID3
Pubmed	16225848	Insulin and IGF-I phosphorylate eNOS in HUVECs by a caveolin-1 dependent mechanism.	Pubmed	0.0001421	1	0.008113	0.09247	2	3	NOS3,CAV1
Pubmed	23748364	The impact of APOL1, CAV1, and ABCB1 gene variants on outcomes in kidney transplantation: donor and recipient effects.	Pubmed	0.0001421	1	0.008113	0.09247	2	3	ABCB1,CAV1
Pubmed	20855613:gr	Soluble amyloid precursor protein (APP) regulates transthyretin and Klotho gene expression without rescuing the essential function of APP.	GeneRIF	0.0001421	1	0.008113	0.09247	2	3	TTR,KL
Pubmed	22967445	[Expression of ezrin in human non-small cell lung cancer and its relationship with metastasis and prognosis].	Pubmed	0.0001421	1	0.008113	0.09247	2	3	EZR,CDH1
Pubmed	19330589	Polymorphisms in genes encoding drugs and xenobiotic metabolizing enzymes in a Brazilian population.	Pubmed	0.0001421	1	0.008113	0.09247	2	3	EPHX1,NQO1
Pubmed	25588833	Cavin3 interacts with cavin1 and caveolin1 to increase surface dynamics of caveolae.	Pubmed	0.0001421	1	0.008113	0.09247	2	3	PTRF,CAV1
Pubmed	25023289	PTPN14 forms a complex with Kibra and LATS1 proteins and negatively regulates the YAP oncogenic function.	Pubmed	0.0001421	1	0.008113	0.09247	2	3	PTPN14,WWC1
Pubmed	17722066:gr	Bone morphogenetic proteins 4, 6, and 7 are up-regulated in mouse spinal cord during experimental autoimmune encephalomyelitis.	GeneRIF	0.0001421	1	0.008113	0.09247	2	3	BMP6,BMP7
Pubmed	17671114:gr	Frequent inactivation of RAMP2, EFEMP1 and Dutt1 in lung cancer by promoter hypermethylation.	GeneRIF	0.0001421	1	0.008113	0.09247	2	3	RAMP2,EFEMP1
Pubmed	18706454:gr	Expression of PCSK1 (PC1/3), PCSK2 (PC2) and PCSK3 (furin) in mouse small intestine.	GeneRIF	0.0001421	1	0.008113	0.09247	2	3	PCSK1,PCSK2
Pubmed	25571874	Aberrant NMDA receptor DNA methylation detected by epigenome-wide analysis of hippocampus and prefrontal cortex in major depression.	Pubmed	0.0001421	1	0.008113	0.09247	2	3	LYNX1,OTX2
Pubmed	21536752:gr	Occludin S408 phosphorylation regulates tight junction protein interactions and barrier function.	GeneRIF	0.0001421	1	0.008113	0.09247	2	3	OCLN,CLDN1
Pubmed	15075450:gr	On the tissue-specific processing of procholecystokinin in the brain and gut--a short review.	GeneRIF	0.0001421	1	0.008113	0.09247	2	3	PCSK1,PCSK2
Pubmed	8729618	p53-HSP70 complexes in oral dysplasia and cancer: potential prognostic implications.	Pubmed	0.0001421	1	0.008113	0.09247	2	3	HSPA1A,HSPA8
Pubmed	20711237	LAPTM4B: a novel cancer-associated gene motivates multidrug resistance through efflux and activating PI3K/AKT signaling.	Pubmed	0.0001421	1	0.008113	0.09247	2	3	LAPTM4B,ABCB1
Pubmed	23276910	Association between polymorphism of the NQO1, NOS3 and NFE2L2 genes and AMD.	Pubmed	0.0001421	1	0.008113	0.09247	2	3	NQO1,NOS3
Pubmed	24473072	Single-molecule analysis reveals self assembly and nanoscale segregation of two distinct cavin subcomplexes on caveolae.	Pubmed	0.0001421	1	0.008113	0.09247	2	3	SDPR,PTRF
Pubmed	16043642	Kruppel-like factor 2 as a novel mediator of statin effects in endothelial cells.	Pubmed	0.0001421	1	0.008113	0.09247	2	3	NOS3,THBD
Pubmed	23376074:gr	Interplay between KLF4 and ZEB2/SIP1 in the regulation of E-cadherin expression.	GeneRIF	0.0001421	1	0.008113	0.09247	2	3	KLF4,CDH1
Pubmed	20084477:gr	Heteromeric complexes of heat shock protein 70 (HSP70) family members, including Hsp70B', in differentiated human neuronal cells.	GeneRIF	0.0001421	1	0.008113	0.09247	2	3	HSPA8,DNAJB1
Pubmed	19011151:gr	Myosin, transgelin, and myosin light chain kinase: expression and function in asthma.	GeneRIF	0.0001421	1	0.008113	0.09247	2	3	MYLK,TAGLN
Pubmed	19073886	Regulation of renal epithelial tight junctions by the von Hippel-Lindau tumor suppressor gene involves occludin and claudin 1 and is independent of E-cadherin.	Pubmed	0.0001421	1	0.008113	0.09247	2	3	OCLN,CLDN1
Pubmed	21774968	Thrombomodulin-dependent effect of factor VLeiden mutation on factor XIII activation.	Pubmed	0.0001421	1	0.008113	0.09247	2	3	F5,THBD
Pubmed	18554181:gr	Prohormone convertases 1/3 and 2 together orchestrate the site-specific cleavages of progastrin to release gastrin-34 and gastrin-17.	GeneRIF	0.0001421	1	0.008113	0.09247	2	3	PCSK1,PCSK2
Pubmed	11551408:gr	Genetic polymorphisms of NAD(P)H quinone oxidoreductase, CYP1A1 and microsomal epoxide hydrolase and lung cancer risk in Nanjing, China.	GeneRIF	0.0001421	1	0.008113	0.09247	2	3	EPHX1,NQO1
Pubmed	16951145	Interaction of deleted in liver cancer 1 with tensin2 in caveolae and implications in tumor suppression.	Pubmed	0.0001421	1	0.008113	0.09247	2	3	TNS2,CAV1
Pubmed	21480392	Xenobiotic-Metabolizing gene polymorphisms and ovarian cancer risk.	Pubmed	0.0001421	1	0.008113	0.09247	2	3	EPHX1,NQO1
Pubmed	22257901:gr	Role of CD10, wide-spectrum keratin, p63, and podoplanin in the distinction of epithelioid and spindle cell tumors of the skin: an immunohistochemical study of 81 cases.	GeneRIF	0.0001421	1	0.008113	0.09247	2	3	MME,PDPN
Pubmed	22374871	miR-199b-5p directly targets PODXL and DDR1 and decreased levels of miR-199b-5p correlate with elevated expressions of PODXL and DDR1 in acute myeloid leukemia.	Pubmed	0.0001421	1	0.008113	0.09247	2	3	PODXL,DDR1
Pubmed	15262964:gr	Gadd45 proteins induce G2/M arrest and modulate apoptosis in kidney cells exposed to hyperosmotic stress.	GeneRIF	0.0001421	1	0.008113	0.09247	2	3	GADD45B,GADD45G
Pubmed	12584191:gr	Biological processing of the cocaine and amphetamine-regulated transcript precursors by prohormone convertases, PC2 and PC1/3.	GeneRIF	0.0001421	1	0.008113	0.09247	2	3	PCSK1,PCSK2
Pubmed	17671114	Frequent inactivation of RAMP2, EFEMP1 and Dutt1 in lung cancer by promoter hypermethylation.	Pubmed	0.0001421	1	0.008113	0.09247	2	3	RAMP2,EFEMP1
Pubmed	24567332	The assembly and intermolecular properties of the Hsp70-Tomm34-Hsp90 molecular chaperone complex.	Pubmed	0.0001421	1	0.008113	0.09247	2	3	HSPA1A,HSP90AA1
Pubmed	12547711	Global expression profiling of fibroblast responses to transforming growth factor-beta1 reveals the induction of inhibitor of differentiation-1 and provides evidence of smooth muscle cell phenotypic switching.	Pubmed	0.0001421	1	0.008113	0.09247	2	3	ID1,ID3
Pubmed	17220356:gr	N-terminal residues control proteasomal degradation of RGS2, RGS4, and RGS5 in human embryonic kidney 293 cells.	GeneRIF	0.0001421	1	0.008113	0.09247	2	3	RGS5,RGS4
Pubmed	12775586	Role of the cytosolic chaperones Hsp70 and Hsp90 in maturation of the cardiac potassium channel HERG.	Pubmed	0.0001421	1	0.008113	0.09247	2	3	HSP90AA1,KCNH2
Pubmed	19757990:gr	Id proteins facilitate self-renewal and proliferation of neural stem cells.	GeneRIF	0.0001421	1	0.008113	0.09247	2	3	ID1,ID3
Pubmed	23164509:gr	Keratin 8/18 regulation of glucose metabolism in normal versus cancerous hepatic cells through differential modulation of hexokinase status and insulin signaling.	GeneRIF	0.0001421	1	0.008113	0.09247	2	3	KRT8,KRT18
Pubmed	17855368	Identification of a novel inhibitor of differentiation-1 (ID-1) binding partner, caveolin-1, and its role in epithelial-mesenchymal transition and resistance to apoptosis in prostate cancer cells.	Pubmed	0.0001421	1	0.008113	0.09247	2	3	ID1,CAV1
Pubmed	22698403	ID1 and ID3 regulate the self-renewal capacity of human colon cancer-initiating cells through p21.	Pubmed	0.0001421	1	0.008113	0.09247	2	3	ID1,ID3
Pubmed	8633026	Human semaphorins A(V) and IV reside in the 3p21.3 small cell lung cancer deletion region and demonstrate distinct expression patterns.	Pubmed	0.0001421	1	0.008113	0.09247	2	3	SEMA3F,SEMA3B
Pubmed	11809754:gr	HSP40 binding is the first step in the HSP90 chaperoning pathway for the progesterone receptor.	GeneRIF	0.0001421	1	0.008113	0.09247	2	3	DNAJA1,HSP90AA1
Pubmed	7835883	Chromosomal localization and cDNA cloning of the human DBP and TEF genes.	Pubmed	0.0001421	1	0.008113	0.09247	2	3	DBP,TEF
Pubmed	25879941	Nuclear factor I-C regulates E-cadherin via control of KLF4 in breast cancer.	Pubmed	0.0001421	1	0.008113	0.09247	2	3	KLF4,CDH1
Pubmed	24857367	Increased expression levels of E-cadherin, cytokeratin 18 and 19 observed in preeclampsia were not correlated with disease severity.	Pubmed	0.0001421	1	0.008113	0.09247	2	3	KRT18,CDH1
Pubmed	15150264	CCAAT/enhancer-binding protein alpha (C/EBPalpha) activates transcription of the human microsomal epoxide hydrolase gene (EPHX1) through the interaction with DNA-bound NF-Y.	Pubmed	0.0001421	1	0.008113	0.09247	2	3	EPHX1,CEBPA
Pubmed	19585610	Keratin variants are overrepresented in primary biliary cirrhosis and associate with disease severity.	Pubmed	0.0001421	1	0.008113	0.09247	2	3	KRT8,KRT18
Pubmed	16043642:gr	Kruppel-like factor 2 as a novel mediator of statin effects in endothelial cells.	GeneRIF	0.0001421	1	0.008113	0.09247	2	3	NOS3,THBD
Pubmed	23376074	Interplay between KLF4 and ZEB2/SIP1 in the regulation of E-cadherin expression.	Pubmed	0.0001421	1	0.008113	0.09247	2	3	KLF4,CDH1
Pubmed	14614908	The proprotein convertase PC2 is involved in the maturation of prosomatostatin to somatostatin-14 but not in the somatostatin deficit in Alzheimer's disease.	Pubmed	0.0001421	1	0.008113	0.09247	2	3	PCSK1,PCSK2
Pubmed	20937153:gr	Anti-apoptotic effect of claudin-1 in tamoxifen-treated human breast cancer MCF-7 cells.	GeneRIF	0.0001421	1	0.008113	0.09247	2	3	CLDN1,CDH1
Pubmed	17359339:gr	Tight junction proteins in keratinocytes: localization and contribution to barrier function.	GeneRIF	0.0001421	1	0.008113	0.09247	2	3	OCLN,CLDN1
Pubmed	18065769	Caveolin-1 interacts and cooperates with the transforming growth factor-beta type I receptor ALK1 in endothelial caveolae.	Pubmed	0.0001421	1	0.008113	0.09247	2	3	ACVRL1,CAV1
Pubmed	21480392:gr	Xenobiotic-Metabolizing gene polymorphisms and ovarian cancer risk.	GeneRIF	0.0001421	1	0.008113	0.09247	2	3	EPHX1,NQO1
Pubmed	22190510:gr	Prognostic evaluation of CapG, gelsolin, P-gp, GSTP1, and Topo-II proteins in non-small cell lung cancer.	GeneRIF	0.0001421	1	0.008113	0.09247	2	3	ABCB1,GSN
Pubmed	22249251:gr	Stress-induced NQO1 controls stability of C/EBP¿ against 20S proteasomal degradation to regulate p63 expression with implications in protection against chemical-induced skin cancer.	GeneRIF	0.0001421	1	0.008113	0.09247	2	3	CEBPA,NQO1
Pubmed	1697583	Isolation from adult human serum of four insulin-like growth factor (IGF) binding proteins and molecular cloning of one of them that is increased by IGF I administration and in extrapancreatic tumor hypoglycemia.	Pubmed	0.0001421	1	0.008113	0.09247	2	3	IGFBP2,IGFBP3
Pubmed	17034788:gr	CYP2E1 induced by ethanol causes oxidative stress, proteasome inhibition and cytokeratin aggresome (Mallory body-like) formation.	GeneRIF	0.0001421	1	0.008113	0.09247	2	3	KRT8,KRT18
Pubmed	8557106	Processing of pro-islet amyloid polypeptide (proIAPP) by the prohormone convertase PC2.	Pubmed	0.0001421	1	0.008113	0.09247	2	3	PCSK1,PCSK2
Pubmed	16722822	Subcellular targeting and trafficking of nitric oxide synthases.	Pubmed	0.0001421	1	0.008113	0.09247	2	3	NOS3,CAV1
Pubmed	12080047:gr	The adenosine 2b receptor is recruited to the plasma membrane and associates with E3KARP and Ezrin upon agonist stimulation.	GeneRIF	0.0001421	1	0.008113	0.09247	2	3	SLC9A3R2,EZR
Pubmed	22698403:gr	ID1 and ID3 regulate the self-renewal capacity of human colon cancer-initiating cells through p21.	GeneRIF	0.0001421	1	0.008113	0.09247	2	3	ID1,ID3
Pubmed	21536752	Occludin S408 phosphorylation regulates tight junction protein interactions and barrier function.	Pubmed	0.0001421	1	0.008113	0.09247	2	3	OCLN,CLDN1
Pubmed	21103899:gr	Role of low native state kinetic stability and interaction of partially unfolded states with molecular chaperones in the mitochondrial protein mistargeting associated with primary hyperoxaluria.	GeneRIF	0.0001421	1	0.008113	0.09247	2	3	HSPA8,HSP90AA1
Pubmed	21465483	Regulation of endothelial barrier function by TGF-ß type I receptor ALK5: potential role of contractile mechanisms and heat shock protein 90.	Pubmed	0.0001421	1	0.008113	0.09247	2	3	ACVRL1,HSP90AA1
Pubmed	20084477	Heteromeric complexes of heat shock protein 70 (HSP70) family members, including Hsp70B', in differentiated human neuronal cells.	Pubmed	0.0001421	1	0.008113	0.09247	2	3	HSPA8,DNAJB1
Pubmed	18941637:gr	Contrasting expression of keratins in mouse and human embryonic stem cells.	GeneRIF	0.0001421	1	0.008113	0.09247	2	3	KRT8,KRT18
Pubmed	22177047	[Study of the correlation of papillary thyroid carcinoma's invasion with Ezrin, Moesin and E-Cadherin].	Pubmed	0.0001421	1	0.008113	0.09247	2	3	EZR,CDH1
Pubmed	12372778:gr	Three GADD45 isoforms contribute to hypertonic stress phenotype of murine renal inner medullary cells.	GeneRIF	0.0001421	1	0.008113	0.09247	2	3	GADD45B,GADD45G
Pubmed	23404184	Caveolin-1 and polymerase I and transcript release factor: new players in insulin-like growth factor-I receptor signaling.	Pubmed	0.0001421	1	0.008113	0.09247	2	3	PTRF,CAV1
Pubmed	23614275	Influence of genistein on c-Jun, c-Fos and Fos-B of AP-1 subunits expression in skin keratinocytes, fibroblasts and keloid fibroblasts cultured in vitro.	Pubmed	0.0001421	1	0.008113	0.09247	2	3	FOS,FOSB
Pubmed	14523329	Haemostatic gene polymorphisms in young indian asian subjects with acute myocardial infarction.	Pubmed	0.0001421	1	0.008113	0.09247	2	3	F5,THBD
Pubmed	19487814:gr	Persistent eNOS activation secondary to caveolin-1 deficiency induces pulmonary hypertension in mice and humans through PKG nitration.	GeneRIF	0.0001421	1	0.008113	0.09247	2	3	NOS3,CAV1
Pubmed	21949239	Myotonic dystrophy protein kinase is critical for nuclear envelope integrity.	Pubmed	0.0001421	1	0.008113	0.09247	2	3	DMPK,LMNA
Pubmed	25719862	Modulation of deregulated chaperone-mediated autophagy by a phosphopeptide.	Pubmed	0.0001421	1	0.008113	0.09247	2	3	HSPA8,HSP90AA1
Pubmed	21896842	Effects of shear stress on the gene expressions of endothelial nitric oxide synthase, endothelin-1, and thrombomodulin in human retinal microvascular endothelial cells.	Pubmed	0.0001421	1	0.008113	0.09247	2	3	NOS3,THBD
Pubmed	22927233:gr	Epithelial permeability alterations in an in vitro air-liquid interface model of allergic fungal rhinosinusitis.	GeneRIF	0.0001421	1	0.008113	0.09247	2	3	OCLN,CLDN2
Pubmed	14706341	Downregulation of caveolin-1 function by EGF leads to the loss of E-cadherin, increased transcriptional activity of beta-catenin, and enhanced tumor cell invasion.	Pubmed	0.0001421	1	0.008113	0.09247	2	3	CAV1,CDH1
Pubmed	22945654	Stem cell transcription factor NANOG controls cell migration and invasion via dysregulation of E-cadherin and FoxJ1 and contributes to adverse clinical outcome in ovarian cancers.	Pubmed	0.0001421	1	0.008113	0.09247	2	3	FOXJ1,CDH1
Pubmed	17698597:gr	A switch from prohormone convertase (PC)-2 to PC1/3 expression in transplanted alpha-cells is accompanied by differential processing of proglucagon and improved glucose homeostasis in mice.	GeneRIF	0.0001421	1	0.008113	0.09247	2	3	PCSK1,PCSK2
Pubmed	10982807	Post-translational disruption of the delta F508 cystic fibrosis transmembrane conductance regulator (CFTR)-molecular chaperone complex with geldanamycin stabilizes delta F508 CFTR in the rabbit reticulocyte lysate.	Pubmed	0.0001421	1	0.008113	0.09247	2	3	HSPA8,HSP90AA1
Pubmed	19104007:gr	Guanosine triphosphate cyclohydrolase I expression and enzymatic activity are present in caveolae of endothelial cells.	GeneRIF	0.0001421	1	0.008113	0.09247	2	3	NOS3,CAV1
Pubmed	9188442	Reciprocal regulation of endothelial nitric-oxide synthase by Ca2+-calmodulin and caveolin.	Pubmed	0.0001421	1	0.008113	0.09247	2	3	NOS3,CAV1
Pubmed	23272037:gr	Dexamethasone regulates CFTR expression in Calu-3 cells with the involvement of chaperones HSP70 and HSP90.	GeneRIF	0.0001421	1	0.008113	0.09247	2	3	HSPA1A,HSP90AA1
Pubmed	23272037	Dexamethasone regulates CFTR expression in Calu-3 cells with the involvement of chaperones HSP70 and HSP90.	Pubmed	0.0001421	1	0.008113	0.09247	2	3	HSPA1A,HSP90AA1
Pubmed	12093808	Nucleotide binding states of hsp70 and hsp90 during sequential steps in the process of glucocorticoid receptor.hsp90 heterocomplex assembly.	Pubmed	0.0001421	1	0.008113	0.09247	2	3	HSPA1A,HSP90AA1
Pubmed	16807357:gr	Translocation of endothelial nitric-oxide synthase involves a ternary complex with caveolin-1 and NOSTRIN.	GeneRIF	0.0001421	1	0.008113	0.09247	2	3	NOS3,CAV1
Pubmed	19184677	Zonula occludens-1, occludin, and E-cadherin protein expression in biliary tract cancers.	Pubmed	0.0001421	1	0.008113	0.09247	2	3	OCLN,CDH1
Pubmed	15175240:gr	The loss of circadian PAR bZip transcription factors results in epilepsy.	GeneRIF	0.0001421	1	0.008113	0.09247	2	3	DBP,TEF
Pubmed	23187830	Expression and role of GLUT-1, MCT-1, and MCT-4 in malignant pleural mesothelioma.	Pubmed	0.0001421	1	0.008113	0.09247	2	3	SLC2A1,SLC16A4
Pubmed	17645548:gr	PC1/3, PC2 and PC5/6A are targeted to dense core secretory granules by a common mechanism.	GeneRIF	0.0001421	1	0.008113	0.09247	2	3	PCSK1,PCSK2
Pubmed	16543235	Several acidic amino acids in the N-domain of insulin-like growth factor-binding protein-5 are important for its transactivation activity.	Pubmed	0.0001421	1	0.008113	0.09247	2	3	IGFBP2,IGFBP3
Pubmed	12095414	Expression of the leucocyte common antigen-related (LAR) tyrosine phosphatase is regulated by cell density through functional E-cadherin complexes.	Pubmed	0.0001421	1	0.008113	0.09247	2	3	PTPRF,CDH1
Pubmed	15784727:gr	Association of klotho, bone morphogenic protein 6, and annexin A2 polymorphisms with sickle cell osteonecrosis.	GeneRIF	0.0001421	1	0.008113	0.09247	2	3	KL,BMP6
Pubmed	22268650:gr	Claudin-1, claudin-2 and claudin-11 genes differentially associate with distinct types of anti-inflammatory macrophages in vitro and with parasite- and tumour-elicited macrophages in vivo.	GeneRIF	0.0001421	1	0.008113	0.09247	2	3	CLDN2,CLDN1
Pubmed	21993163	Differential gene expression of FoxO1, ID1, and ID3 between young and older men and associations with muscle mass and function.	Pubmed	0.0001421	1	0.008113	0.09247	2	3	ID1,ID3
Pubmed	22810051	Genetic variation in MDR1, LPL and eNOS genes and the response to atorvastatin treatment in ischemic stroke.	Pubmed	0.0001421	1	0.008113	0.09247	2	3	ABCB1,NOS3
Pubmed	23067217	Altered expression of ezrin, E-Cadherin and ß-Catenin in cervical neoplasia.	Pubmed	0.0001421	1	0.008113	0.09247	2	3	EZR,CDH1
Pubmed	18096669:gr	The cell-specific pattern of cholecystokinin peptides in endocrine cells versus neurons is governed by the expression of prohormone convertases 1/3, 2, and 5/6.	GeneRIF	0.0001421	1	0.008113	0.09247	2	3	PCSK1,PCSK2
Pubmed	25803827	Cadherin expression, vectorial active transport, and metallothionein isoform 3 mediated EMT/MET responses in cultured primary and immortalized human proximal tubule cells.	Pubmed	0.0001421	1	0.008113	0.09247	2	3	MT3,CDH1
Pubmed	19184677:gr	Zonula occludens-1, occludin, and E-cadherin protein expression in biliary tract cancers.	GeneRIF	0.0001421	1	0.008113	0.09247	2	3	OCLN,CDH1
Pubmed	18234789:gr	The tight junction proteins claudin-1, -6, and -9 are entry cofactors for hepatitis C virus.	GeneRIF	0.0001421	1	0.008113	0.09247	2	3	CLDN1,CLDN9
Pubmed	20600660:gr	Id1, Id2 and Id3 are induced in rat melanotrophs of the pituitary gland by dopamine suppression under continuous stress.	GeneRIF	0.0001421	1	0.008113	0.09247	2	3	ID1,ID3
Pubmed	15280903:gr	Breast cancer: role of polymorphisms in biotransformation enzymes.	GeneRIF	0.0001421	1	0.008113	0.09247	2	3	EPHX1,NQO1
Pubmed	20398423	The tumour-associated carbonic anhydrases CA II, CA IX and CA XII in a group of medulloblastomas and supratentorial primitive neuroectodermal tumours: an association of CA IX with poor prognosis.	Pubmed	0.0001421	1	0.008113	0.09247	2	3	CA2,CA12
Pubmed	22277251	Elevated expression of cav-1 in a subset of SSc fibroblasts contributes to constitutive Alk1/Smad1 activation.	Pubmed	0.0001421	1	0.008113	0.09247	2	3	ACVRL1,CAV1
Pubmed	25323998	The effect of claudin-5 overexpression on the interactions of claudin-1 and -2 and barrier function in retinal cells.	Pubmed	0.0001421	1	0.008113	0.09247	2	3	CLDN2,CLDN1
Pubmed	16880404:gr	Breakdown of the reciprocal stabilization of QBRICK/Frem1, Fras1, and Frem2 at the basement membrane provokes Fraser syndrome-like defects.	GeneRIF	0.0001421	1	0.008113	0.09247	2	3	FRAS1,FREM1
Pubmed	26535684	VEGF, eNOS, and ABCB1 genetic polymorphisms may increase the risk of osteonecrosis of the femoral head.	Pubmed	0.0001421	1	0.008113	0.09247	2	3	ABCB1,NOS3
Pubmed	21129156:gr	Catalase activity prevents exercise-induced up-regulation of vasoprotective proteins in venous tissue.	GeneRIF	0.0001421	1	0.008113	0.09247	2	3	SOD3,NOS3
Pubmed	18602910	The coagulation factor V Leiden, MTHFRC677T variant and eNOS 4ab polymorphism in young Chinese population with ischemic stroke.	Pubmed	0.0001421	1	0.008113	0.09247	2	3	F5,NOS3
Pubmed	23187830:gr	Expression and role of GLUT-1, MCT-1, and MCT-4 in malignant pleural mesothelioma.	GeneRIF	0.0001421	1	0.008113	0.09247	2	3	SLC2A1,SLC16A4
Pubmed	15731013:gr	Identification of trichoplein, a novel keratin filament-binding protein.	GeneRIF	0.0001421	1	0.008113	0.09247	2	3	KRT8,KRT18
Pubmed	25686501	The activation of peroxisome proliferator-activated receptor ¿ is regulated by Krüppel-like transcription factors 6 & 9 under steatotic conditions.	Pubmed	0.0001421	1	0.008113	0.09247	2	3	KLF6,KLF9
Pubmed	9830037	Inhibition of Hsp70 ATPase activity and protein renaturation by a novel Hsp70-binding protein.	Pubmed	0.0001421	1	0.008113	0.09247	2	3	HSPA1A,HSPA8
Pubmed	17009596	Association of hsp70 polymorphisms with risk of noise-induced hearing loss in Chinese automobile workers.	Pubmed	0.0001421	1	0.008113	0.09247	2	3	HSPA1A,HSPA2
Pubmed	23853066	Bone morphogenetic protein-2, -6, and -7 differently regulate osteogenic differentiation of human periodontal ligament stem cells.	Pubmed	0.0001421	1	0.008113	0.09247	2	3	BMP6,BMP7
Pubmed	12676772	Novel complexes of guanylate cyclase with heat shock protein 90 and nitric oxide synthase.	Pubmed	0.0001421	1	0.008113	0.09247	2	3	HSP90AA1,NOS3
Pubmed	25707739	Placental expression of eNOS, iNOS and the major protein components of caveolae in women with pre-eclampsia.	Pubmed	0.0001421	1	0.008113	0.09247	2	3	NOS3,CAV1
Pubmed	20170095	Identification of 3,4-Dihydroisoquinoline-2(1H)-sulfonamides as potent carbonic anhydrase inhibitors: synthesis, biological evaluation, and enzyme--ligand X-ray studies.	Pubmed	0.0001421	1	0.008113	0.09247	2	3	CA14,CA2
Pubmed	26191329	Gene-gene interactions among CX3CL1, LEPR and IL-6 related to coronary artery disease in Chinese Han population.	Pubmed	0.0001421	1	0.008113	0.09247	2	3	CX3CL1,LEPR
Pubmed	22257901	Role of CD10, wide-spectrum keratin, p63, and podoplanin in the distinction of epithelioid and spindle cell tumors of the skin: an immunohistochemical study of 81 cases.	Pubmed	0.0001421	1	0.008113	0.09247	2	3	MME,PDPN
Pubmed	23292452	Screening of candidate tumor-suppressor genes in 3p21.3 and investigation of the methylation of gene promoters in oral squamous cell carcinoma.	Pubmed	0.0001421	1	0.008113	0.09247	2	3	CSRNP1,SEMA3B
Pubmed	18212354:gr	Genes in glucose metabolism and association with spina bifida.	GeneRIF	0.0001421	1	0.008113	0.09247	2	3	SLC2A1,LEPR
Pubmed	20116244	Armus is a Rac1 effector that inactivates Rab7 and regulates E-cadherin degradation.	Pubmed	0.0001421	1	0.008113	0.09247	2	3	TBC1D2,CDH1
Pubmed	19858207	Kruppel-like factor 4 is a novel mediator of Kallistatin in inhibiting endothelial inflammation via increased endothelial nitric-oxide synthase expression.	Pubmed	0.0001421	1	0.008113	0.09247	2	3	KLF4,NOS3
Pubmed	18209476:gr	Decreased expression of Slc26a4 (Pendrin) and Slc26a7 in the kidneys of carbonic anhydrase II-deficient mice.	GeneRIF	0.0001421	1	0.008113	0.09247	2	3	SLC26A7,CA2
Pubmed	22305102:gr	Growth differentiation factor 3 is induced by bone morphogenetic protein 6 (BMP-6) and BMP-7 and increases luteinizing hormone receptor messenger RNA expression in human granulosa cells.	GeneRIF	0.0001421	1	0.008113	0.09247	2	3	BMP6,BMP7
Pubmed	23117931:gr	The androgen metabolite, 5¿-androstane-3ß,17ß-diol, decreases cytokine-induced cyclooxygenase-2, vascular cell adhesion molecule-1 expression, and P-glycoprotein expression in male human brain microvascular endothelial cells.	GeneRIF	0.0001421	1	0.008113	0.09247	2	3	ABCB1,VCAM1
Pubmed	22135309	Interleukin-18 facilitates neutrophil transmigration via myosin light chain kinase-dependent disruption of occludin, without altering epithelial permeability.	Pubmed	0.0001421	1	0.008113	0.09247	2	3	OCLN,MYLK
Pubmed	19858207:gr	Kruppel-like factor 4 is a novel mediator of Kallistatin in inhibiting endothelial inflammation via increased endothelial nitric-oxide synthase expression.	GeneRIF	0.0001421	1	0.008113	0.09247	2	3	KLF4,NOS3
Pubmed	23651475	Polymorphisms in xenobiotic metabolizing genes (EPHX1, NQO1 and PON1) in lymphoma susceptibility: a case control study.	Pubmed	0.0001421	1	0.008113	0.09247	2	3	EPHX1,NQO1
Pubmed	19940115:gr	Hsp40 chaperones promote degradation of the HERG potassium channel.	GeneRIF	0.0001421	1	0.008113	0.09247	2	3	DNAJA1,KCNH2
Pubmed	8661740	Radiation hybrid mapping of SNAP, PCSK2, and THBD (human chromosome 20p).	Pubmed	0.0001421	1	0.008113	0.09247	2	3	PCSK2,THBD
Pubmed	22096579:gr	A role for the ubiquitin ligase Nedd4 in membrane sorting of LAPTM4 proteins.	GeneRIF	0.0001421	1	0.008113	0.09247	2	3	LAPTM4B,NEDD4
Pubmed	15280903	Breast cancer: role of polymorphisms in biotransformation enzymes.	Pubmed	0.0001421	1	0.008113	0.09247	2	3	EPHX1,NQO1
Pubmed	15150264:gr	CCAAT/enhancer-binding protein alpha (C/EBPalpha) activates transcription of the human microsomal epoxide hydrolase gene (EPHX1) through the interaction with DNA-bound NF-Y.	GeneRIF	0.0001421	1	0.008113	0.09247	2	3	EPHX1,CEBPA
Pubmed	25743273	Targeting of YAP1 by microRNA-15a and microRNA-16-1 exerts tumor suppressor function in gastric adenocarcinoma.	Pubmed	0.0001421	1	0.008113	0.09247	2	3	YAP1,GDE1
Pubmed	22967445:gr	[Expression of ezrin in human non-small cell lung cancer and its relationship with metastasis and prognosis].	GeneRIF	0.0001421	1	0.008113	0.09247	2	3	EZR,CDH1
Pubmed	18988734:gr	Cytosolic chaperones influence the fate of a toxin dislocated from the endoplasmic reticulum.	GeneRIF	0.0001421	1	0.008113	0.09247	2	3	HSPA8,HSP90AA1
Pubmed	26725982	ROR1 sustains caveolae and survival signalling as a scaffold of cavin-1 and caveolin-1.	Pubmed	0.0001421	1	0.008113	0.09247	2	3	PTRF,CAV1
Pubmed	23060149:gr	Inhibitor of differentiation 1 (Id1) and Id3 proteins play different roles in TGFß effects on cell proliferation and migration in prostate cancer cells.	GeneRIF	0.0001421	1	0.008113	0.09247	2	3	ID1,ID3
Pubmed	26858249	Inhibitor of Differentiation/DNA Binding 1 (ID1) Inhibits Etoposide-induced Apoptosis in a c-Jun/c-Fos-dependent Manner.	Pubmed	0.0001421	1	0.008113	0.09247	2	3	FOS,ID1
Pubmed	12668723:gr	Regulation of tight junctions during the epithelium-mesenchyme transition: direct repression of the gene expression of claudins/occludin by Snail.	GeneRIF	0.0001421	1	0.008113	0.09247	2	3	OCLN,CDH1
Pubmed	19330589:gr	Polymorphisms in genes encoding drugs and xenobiotic metabolizing enzymes in a Brazilian population.	GeneRIF	0.0001421	1	0.008113	0.09247	2	3	EPHX1,NQO1
Pubmed	20686175:gr	Cardiac hypertrophy, low blood pressure, and low aldosterone levels in mice devoid of the three circadian PAR bZip transcription factors DBP, HLF, and TEF.	GeneRIF	0.0001421	1	0.008113	0.09247	2	3	DBP,TEF
Pubmed	15645115	Expression of Id proteins in human hepatocellular carcinoma: relevance to tumor dedifferentiation.	Pubmed	0.0001421	1	0.008113	0.09247	2	3	ID1,ID3
Pubmed	21177849	Regulation of Krüppel-like factor 4 by the anaphase promoting complex pathway is involved in TGF-beta signaling.	Pubmed	0.0001421	1	0.008113	0.09247	2	3	KLF4,CDH1
Pubmed	23067217:gr	Altered expression of ezrin, E-Cadherin and ß-Catenin in cervical neoplasia.	GeneRIF	0.0001421	1	0.008113	0.09247	2	3	EZR,CDH1
Pubmed	11988487	Domain mapping studies reveal that the M domain of hsp90 serves as a molecular scaffold to regulate Akt-dependent phosphorylation of endothelial nitric oxide synthase and NO release.	Pubmed	0.0001421	1	0.008113	0.09247	2	3	HSP90AA1,NOS3
Pubmed	18065769:gr	Caveolin-1 interacts and cooperates with the transforming growth factor-beta type I receptor ALK1 in endothelial caveolae.	GeneRIF	0.0001421	1	0.008113	0.09247	2	3	ACVRL1,CAV1
Pubmed	19483189:gr	Increased PEA3/E1AF and decreased Net/Elk-3, both ETS proteins, characterize human NSCLC progression and regulate caveolin-1 transcription in Calu-1 and NCI-H23 NSCLC cell lines.	GeneRIF	0.0001421	1	0.008113	0.09247	2	3	SLC6A2,CAV1
Pubmed	22135309:gr	Interleukin-18 facilitates neutrophil transmigration via myosin light chain kinase-dependent disruption of occludin, without altering epithelial permeability.	GeneRIF	0.0001421	1	0.008113	0.09247	2	3	OCLN,MYLK
Pubmed	15645115:gr	Expression of Id proteins in human hepatocellular carcinoma: relevance to tumor dedifferentiation.	GeneRIF	0.0001421	1	0.008113	0.09247	2	3	ID1,ID3
Pubmed	17220356	N-terminal residues control proteasomal degradation of RGS2, RGS4, and RGS5 in human embryonic kidney 293 cells.	Pubmed	0.0001421	1	0.008113	0.09247	2	3	RGS5,RGS4
Pubmed	18349119:gr	Keratin overexpression levels correlate with the extent of spontaneous pancreatic injury.	GeneRIF	0.0001421	1	0.008113	0.09247	2	3	KRT8,KRT18
Pubmed	22277251:gr	Elevated expression of cav-1 in a subset of SSc fibroblasts contributes to constitutive Alk1/Smad1 activation.	GeneRIF	0.0001421	1	0.008113	0.09247	2	3	ACVRL1,CAV1
Pubmed	23990477	Parkin induces upregulation of 40S ribosomal protein SA and posttranslational modification of cytokeratins 8 and 18 in human cervical cancer cells.	Pubmed	0.0001421	1	0.008113	0.09247	2	3	KRT8,KRT18
Pubmed	19002587:gr	Switch in Fas-activated death signaling pathway as result of keratin 8/18-intermediate filament loss.	GeneRIF	0.0001421	1	0.008113	0.09247	2	3	KRT8,KRT18
Pubmed	18454201:gr	Redundant function of REV-ERBalpha and beta and non-essential role for Bmal1 cycling in transcriptional regulation of intracellular circadian rhythms.	GeneRIF	0.0001421	1	0.008113	0.09247	2	3	NR1D1,NR1D2
Pubmed	23427181	Family-based association study between SLC2A1, HK1, and LEPR polymorphisms with myelomeningocele in Chile.	Pubmed	0.0001421	1	0.008113	0.09247	2	3	SLC2A1,LEPR
Pubmed	18058465:gr	DARPP-32 mediates multidrug resistance of gastric cancer through regulation of P-gp and ZNRD1.	GeneRIF	0.0001421	1	0.008113	0.09247	2	3	ABCB1,PPP1R1B
Pubmed	20694452	Heat shock proteins: cell protection through protein triage.	Pubmed	0.0001421	1	0.008113	0.09247	2	3	HSPA1A,HSP90AA1
Pubmed	25333347	Global expression profile in low grade meningiomas and schwannomas shows upregulation of PDGFD, CDH1 and SLIT2 compared to their healthy tissue.	Pubmed	0.0001421	1	0.008113	0.09247	2	3	PDGFD,CDH1
Pubmed	19845745	Free insulin-like growth factor (IGF)-1 and IGF-binding proteins-2 and -3 in serum and cerebrospinal fluid of amyotrophic lateral sclerosis patients.	Pubmed	0.0001421	1	0.008113	0.09247	2	3	IGFBP2,IGFBP3
Pubmed	26023235	Structural Basis of a Key Factor Regulating the Affinity between the Zonula Occludens First PDZ Domain and Claudins.	Pubmed	0.0001421	1	0.008113	0.09247	2	3	CLDN2,CLDN1
Pubmed	19282868	The Pirh2-keratin 8/18 interaction modulates the cellular distribution of mitochondria and UV-induced apoptosis.	Pubmed	0.0001421	1	0.008113	0.09247	2	3	KRT8,KRT18
Pubmed	23614275:gr	Influence of genistein on c-Jun, c-Fos and Fos-B of AP-1 subunits expression in skin keratinocytes, fibroblasts and keloid fibroblasts cultured in vitro.	GeneRIF	0.0001421	1	0.008113	0.09247	2	3	FOS,FOSB
Pubmed	9499401	Molecular chaperones as HSF1-specific transcriptional repressors.	Pubmed	0.0001421	1	0.008113	0.09247	2	3	HSPA1A,DNAJB1
Pubmed	21909685:gr	Wilms tumor-1, claudin-1 and ezrin are useful immunohistochemical markers that help to distinguish schwannoma from fibroblastic meningioma.	GeneRIF	0.0001421	1	0.008113	0.09247	2	3	EZR,CLDN1
Pubmed	18058465	DARPP-32 mediates multidrug resistance of gastric cancer through regulation of P-gp and ZNRD1.	Pubmed	0.0001421	1	0.008113	0.09247	2	3	ABCB1,PPP1R1B
Pubmed	3053705	An islet amyloid peptide is derived from an 89-amino acid precursor by proteolytic processing.	Pubmed	0.0001421	1	0.008113	0.09247	2	3	PCSK1,PCSK2
Pubmed	22305102	Growth differentiation factor 3 is induced by bone morphogenetic protein 6 (BMP-6) and BMP-7 and increases luteinizing hormone receptor messenger RNA expression in human granulosa cells.	Pubmed	0.0001421	1	0.008113	0.09247	2	3	BMP6,BMP7
Pubmed	21373891	Differential expression of HSPA1 and HSPA2 proteins in human tissues; tissue microarray-based immunohistochemical study.	Pubmed	0.0001421	1	0.008113	0.09247	2	3	HSPA1A,HSPA2
Pubmed	22233626:gr	Mouse and human strategies identify PTPN14 as a modifier of angiogenesis and hereditary haemorrhagic telangiectasia.	GeneRIF	0.0001421	1	0.008113	0.09247	2	3	ACVRL1,PTPN14
Pubmed	26408402	Inactivation of the p53-KLF4-CEBPA Axis in Acute Myeloid Leukemia.	Pubmed	0.0001421	1	0.008113	0.09247	2	3	CEBPA,KLF4
Pubmed	22840390:gr	Unique preservation of neural cells in Hutchinson- Gilford progeria syndrome is due to the expression of the neural-specific miR-9 microRNA.	GeneRIF	0.0001421	1	0.008113	0.09247	2	3	LAMA1,LMNA
Pubmed	20694452:gr	Heat shock proteins: cell protection through protein triage.	GeneRIF	0.0001421	1	0.008113	0.09247	2	3	HSPA1A,HSP90AA1
Pubmed	21913217	Down-regulation of the cavin family proteins in breast cancer.	Pubmed	0.0001421	1	0.008113	0.09247	2	3	SDPR,PTRF
Pubmed	18397460:gr	Disturbed expression of E-cadherin, beta-catenin and tight junction proteins in colon carcinoma is unrelated to growth pattern and genetic polymorphisms.	GeneRIF	0.0001421	1	0.008113	0.09247	2	3	OCLN,CDH1
Pubmed	18056793:gr	Regulation of Kruppel-like factor 4, 9, and 13 genes and the steroidogenic genes LDLR, StAR, and CYP11A in ovarian granulosa cells.	GeneRIF	0.0001421	1	0.008113	0.09247	2	3	KLF4,KLF9
Pubmed	18349123	Bone morphogenetic proteins are overexpressed in the bone marrow of primary myelofibrosis and are apparently induced by fibrogenic cytokines.	Pubmed	0.0001421	1	0.008113	0.09247	2	3	BMP6,BMP7
Pubmed	17437524:gr	Upregulation of endothelial adhesion molecules by lysophosphatidylcholine. Involvement of G protein-coupled receptor GPR4.	GeneRIF	0.0001421	1	0.008113	0.09247	2	3	VCAM1,GPR4
Pubmed	25290150	Involvement of YAP, TAZ and HSP90 in contact guidance and intercellular junction formation in corneal epithelial cells.	Pubmed	0.0001421	1	0.008113	0.09247	2	3	YAP1,HSP90AA1
Pubmed	10820026	Identification of the carbonic anhydrase II binding site in the Cl(-)/HCO(3)(-) anion exchanger AE1.	Pubmed	0.0001421	1	0.008113	0.09247	2	3	SLC4A2,CA2
Pubmed	20007907:gr	Differential heat shock protein localization in chronic lymphocytic leukemia.	GeneRIF	0.0001421	1	0.008113	0.09247	2	3	HSPA1A,HSP90AA1
Pubmed	15836783:gr	Expression of a novel carbonic anhydrase, CA XIII, in normal and neoplastic colorectal mucosa.	GeneRIF	0.0001421	1	0.008113	0.09247	2	3	CA2,CA13
Pubmed	19585610:gr	Keratin variants are overrepresented in primary biliary cirrhosis and associate with disease severity.	GeneRIF	0.0001421	1	0.008113	0.09247	2	3	KRT8,KRT18
Pubmed	18602910:gr	The coagulation factor V Leiden, MTHFRC677T variant and eNOS 4ab polymorphism in young Chinese population with ischemic stroke.	GeneRIF	0.0001421	1	0.008113	0.09247	2	3	F5,NOS3
Pubmed	15718494	Activator protein-1 mediates shear stress-induced prostaglandin d synthase gene expression in vascular endothelial cells.	Pubmed	0.0001421	1	0.008113	0.09247	2	3	FOS,PTGDS
Pubmed	17437524	Upregulation of endothelial adhesion molecules by lysophosphatidylcholine. Involvement of G protein-coupled receptor GPR4.	Pubmed	0.0001421	1	0.008113	0.09247	2	3	VCAM1,GPR4
Pubmed	20937153	Anti-apoptotic effect of claudin-1 in tamoxifen-treated human breast cancer MCF-7 cells.	Pubmed	0.0001421	1	0.008113	0.09247	2	3	CLDN1,CDH1
Pubmed	23117931	The androgen metabolite, 5¿-androstane-3ß,17ß-diol, decreases cytokine-induced cyclooxygenase-2, vascular cell adhesion molecule-1 expression, and P-glycoprotein expression in male human brain microvascular endothelial cells.	Pubmed	0.0001421	1	0.008113	0.09247	2	3	ABCB1,VCAM1
Pubmed	19682504	Hsp90 transcriptionally and post-translationally regulates the expression of NDRG1 and maintains the stability of its modifying kinase GSK3beta.	Pubmed	0.0001421	1	0.008113	0.09247	2	3	NDRG1,HSP90AA1
Pubmed	14523329:gr	Haemostatic gene polymorphisms in young indian asian subjects with acute myocardial infarction.	GeneRIF	0.0001421	1	0.008113	0.09247	2	3	F5,THBD
Pubmed	17034788	CYP2E1 induced by ethanol causes oxidative stress, proteasome inhibition and cytokeratin aggresome (Mallory body-like) formation.	Pubmed	0.0001421	1	0.008113	0.09247	2	3	KRT8,KRT18
Pubmed	21843656:gr	Gadd45a, Gadd45b and Gadd45g expression during mouse embryonic development.	GeneRIF	0.0001421	1	0.008113	0.09247	2	3	GADD45B,GADD45G
Pubmed	20646067:gr	Human metallothioneins 2 and 3 differentially affect amyloid-beta binding by transthyretin.	GeneRIF	0.0001421	1	0.008113	0.09247	2	3	TTR,MT3
Pubmed	18187665	Identification of genetic polymorphisms associated with risk for pulmonary hypertension in sickle cell disease.	Pubmed	0.0001421	1	0.008113	0.09247	2	3	ACVRL1,BMP6
Pubmed	24509911	Modulation of water efflux through functional interaction between TRPV4 and TMEM16A/anoctamin 1.	Pubmed	0.0001421	1	0.008113	0.09247	2	3	ANO1,TRPV4
Pubmed	20363891:gr	Sensitivity of NOS-dependent vascular relaxation pathway to mineralocorticoid receptor blockade in caveolin-1-deficient mice.	GeneRIF	0.0001421	1	0.008113	0.09247	2	3	NOS3,CAV1
Pubmed	21913217:gr	Down-regulation of the cavin family proteins in breast cancer.	GeneRIF	0.0001421	1	0.008113	0.09247	2	3	SDPR,PTRF
Pubmed	15784727	Association of klotho, bone morphogenic protein 6, and annexin A2 polymorphisms with sickle cell osteonecrosis.	Pubmed	0.0001421	1	0.008113	0.09247	2	3	KL,BMP6
Pubmed	21152401	IGF-IR internalizes with Caveolin-1 and PTRF/Cavin in HaCat cells.	Pubmed	0.0001421	1	0.008113	0.09247	2	3	PTRF,CAV1
Pubmed	22826435:gr	Transthyretin blocks retinol uptake and cell signaling by the holo-retinol-binding protein receptor STRA6.	GeneRIF	0.0001421	1	0.008113	0.09247	2	3	TTR,STRA6
Pubmed	17892483	A zinc finger HIT domain-containing protein, ZNHIT-1, interacts with orphan nuclear hormone receptor Rev-erbbeta and removes Rev-erbbeta-induced inhibition of apoCIII transcription.	Pubmed	0.0001421	1	0.008113	0.09247	2	3	NR1D1,NR1D2
Pubmed	17655506	Calpain proteolysis of insulin-like growth factor binding protein (IGFBP) -2 and -3, but not of IGFBP-1.	Pubmed	0.0001421	1	0.008113	0.09247	2	3	IGFBP2,IGFBP3
Pubmed	21152401:gr	IGF-IR internalizes with Caveolin-1 and PTRF/Cavin in HaCat cells.	GeneRIF	0.0001421	1	0.008113	0.09247	2	3	PTRF,CAV1
Pubmed	15836783	Expression of a novel carbonic anhydrase, CA XIII, in normal and neoplastic colorectal mucosa.	Pubmed	0.0001421	1	0.008113	0.09247	2	3	CA2,CA13
Pubmed	21103899	Role of low native state kinetic stability and interaction of partially unfolded states with molecular chaperones in the mitochondrial protein mistargeting associated with primary hyperoxaluria.	Pubmed	0.0001421	1	0.008113	0.09247	2	3	HSPA8,HSP90AA1
Pubmed	11551408	Genetic polymorphisms of NAD(P)H quinone oxidoreductase, CYP1A1 and microsomal epoxide hydrolase and lung cancer risk in Nanjing, China.	Pubmed	0.0001421	1	0.008113	0.09247	2	3	EPHX1,NQO1
Pubmed	23209687:gr	Impaired c-Fos and polo-like kinase 2 induction in the limbic system of fear-conditioned ¿-synuclein transgenic mice.	GeneRIF	0.0001421	1	0.008113	0.09247	2	3	FOS,PLK2
Pubmed	18397460	Disturbed expression of E-cadherin, beta-catenin and tight junction proteins in colon carcinoma is unrelated to growth pattern and genetic polymorphisms.	Pubmed	0.0001421	1	0.008113	0.09247	2	3	OCLN,CDH1
Pubmed	21896842:gr	Effects of shear stress on the gene expressions of endothelial nitric oxide synthase, endothelin-1, and thrombomodulin in human retinal microvascular endothelial cells.	GeneRIF	0.0001421	1	0.008113	0.09247	2	3	NOS3,THBD
Pubmed	22810051:gr	Genetic variation in MDR1, LPL and eNOS genes and the response to atorvastatin treatment in ischemic stroke.	GeneRIF	0.0001421	1	0.008113	0.09247	2	3	ABCB1,NOS3
Pubmed	21624953:gr	Caveolin-1-eNOS signaling promotes p190RhoGAP-A nitration and endothelial permeability.	GeneRIF	0.0001421	1	0.008113	0.09247	2	3	NOS3,CAV1
Pubmed	22190510	Prognostic evaluation of CapG, gelsolin, P-gp, GSTP1, and Topo-II proteins in non-small cell lung cancer.	Pubmed	0.0001421	1	0.008113	0.09247	2	3	ABCB1,GSN
Pubmed	22829024:gr	Pathological cardiac hypertrophy alters intracellular targeting of phosphodiesterase type 5 from nitric oxide synthase-3 to natriuretic peptide signaling.	GeneRIF	0.0001421	1	0.008113	0.09247	2	3	PDE5A,NOS3
Pubmed	17009596:gr	Association of hsp70 polymorphisms with risk of noise-induced hearing loss in Chinese automobile workers.	GeneRIF	0.0001421	1	0.008113	0.09247	2	3	HSPA1A,HSPA2
Pubmed	19483189	Increased PEA3/E1AF and decreased Net/Elk-3, both ETS proteins, characterize human NSCLC progression and regulate caveolin-1 transcription in Calu-1 and NCI-H23 NSCLC cell lines.	Pubmed	0.0001421	1	0.008113	0.09247	2	3	SLC6A2,CAV1
Pubmed	19845745:gr	Free insulin-like growth factor (IGF)-1 and IGF-binding proteins-2 and -3 in serum and cerebrospinal fluid of amyotrophic lateral sclerosis patients.	GeneRIF	0.0001421	1	0.008113	0.09247	2	3	IGFBP2,IGFBP3
Pubmed	24949977	Glucocorticoid receptor function regulated by coordinated action of the Hsp90 and Hsp70 chaperone cycles.	Pubmed	0.0001421	1	0.008113	0.09247	2	3	HSPA1A,HSP90AA1
Pubmed	18234789	The tight junction proteins claudin-1, -6, and -9 are entry cofactors for hepatitis C virus.	Pubmed	0.0001421	1	0.008113	0.09247	2	3	CLDN1,CLDN9
Pubmed	20398423:gr	The tumour-associated carbonic anhydrases CA II, CA IX and CA XII in a group of medulloblastomas and supratentorial primitive neuroectodermal tumours: an association of CA IX with poor prognosis.	GeneRIF	0.0001421	1	0.008113	0.09247	2	3	CA2,CA12
Pubmed	18056793	Regulation of Kruppel-like factor 4, 9, and 13 genes and the steroidogenic genes LDLR, StAR, and CYP11A in ovarian granulosa cells.	Pubmed	0.0001421	1	0.008113	0.09247	2	3	KLF4,KLF9
Pubmed	9920933	The cellular inhibitor of the PKR protein kinase, P58(IPK), is an influenza virus-activated co-chaperone that modulates heat shock protein 70 activity.	Pubmed	0.0001421	1	0.008113	0.09247	2	3	HSPA1A,DNAJB1
Pubmed	20170095:gr	Identification of 3,4-Dihydroisoquinoline-2(1H)-sulfonamides as potent carbonic anhydrase inhibitors: synthesis, biological evaluation, and enzyme--ligand X-ray studies.	GeneRIF	0.0001421	1	0.008113	0.09247	2	3	CA14,CA2
Pubmed	21933340	Smurf2-mediated ubiquitination and degradation of Id1 regulates p16 expression during senescence.	Pubmed	0.0001421	1	0.008113	0.09247	2	3	ID1,ID3
Pubmed	16225848:gr	Insulin and IGF-I phosphorylate eNOS in HUVECs by a caveolin-1 dependent mechanism.	GeneRIF	0.0001421	1	0.008113	0.09247	2	3	NOS3,CAV1
Pubmed	19011151	Myosin, transgelin, and myosin light chain kinase: expression and function in asthma.	Pubmed	0.0001421	1	0.008113	0.09247	2	3	MYLK,TAGLN
Pubmed	18802961:gr	Hepatitis C virus envelope components alter localization of hepatocyte tight junction-associated proteins and promote occludin retention in the endoplasmic reticulum.	GeneRIF	0.0001421	1	0.008113	0.09247	2	3	OCLN,CLDN1
Pubmed	22177047:gr	[Study of the correlation of papillary thyroid carcinoma's invasion with Ezrin, Moesin and E-Cadherin].	GeneRIF	0.0001421	1	0.008113	0.09247	2	3	EZR,CDH1
Pubmed	18187665:gr	Identification of genetic polymorphisms associated with risk for pulmonary hypertension in sickle cell disease.	GeneRIF	0.0001421	1	0.008113	0.09247	2	3	ACVRL1,BMP6
Pubmed	23164509	Keratin 8/18 regulation of glucose metabolism in normal versus cancerous hepatic cells through differential modulation of hexokinase status and insulin signaling.	Pubmed	0.0001421	1	0.008113	0.09247	2	3	KRT8,KRT18
Pubmed	18328806:gr	DeltaNp63/BMP-7-dependent expression of matrilin-2 is involved in keratinocyte migration in response to wounding.	GeneRIF	0.0001421	1	0.008113	0.09247	2	3	MATN2,BMP7
Pubmed	7529764	The 70-kDa heat shock proteins associate with glandular intermediate filaments in an ATP-dependent manner.	Pubmed	0.0001421	1	0.008113	0.09247	2	3	HSPA1A,KRT18
Pubmed	11230127	Reversible inhibition of Hsp70 chaperone function by Scythe and Reaper.	Pubmed	0.0001421	1	0.008113	0.09247	2	3	HSPA1A,HSPA8
Pubmed	25814554	Phospho-tyrosine dependent protein-protein interaction network.	Pubmed	0.0001537	1	0.008762	0.09986	11	410	RAD54B,HSPA1A,IQUB,EPS8L2,MYH7B,ID1,P4HA2,TUBA1C,TNS2,DCAF12L1,LMX1A
Pubmed	16263121	A proteomic snapshot of the human heat shock protein 90 interactome.	Pubmed	0.0001682	1	0.00958	0.1092	4	40	HSPA1A,HSP90AA1,GAPDH,HSPH1
Pubmed	19693801:gr	PER2 variantion is associated with depression vulnerability.	GeneRIF	0.0001713	1	0.009733	0.1109	3	16	NR1D1,DBP,PER2
Pubmed	19693801	PER2 variantion is associated with depression vulnerability.	Pubmed	0.0001713	1	0.009733	0.1109	3	16	NR1D1,DBP,PER2
Pubmed	16381901	The LIFEdb database in 2006.	Pubmed	0.0001752	1	0.009945	0.1133	15	720	LAPTM4B,ARMC2,ABCB1,ADGRF5,RGS5,SPAG6,TMEM98,PDE5A,DRC3,ATP5G1,APOLD1,SLC38A3,KRT8,ECM2,CAV1
Pubmed	15489336	From ORFeome to biology: a functional genomics pipeline.	Pubmed	0.0001805	1	0.01023	0.1166	15	722	LAPTM4B,ARMC2,ABCB1,ADGRF5,RGS5,SPAG6,TMEM98,PDE5A,DRC3,ATP5G1,APOLD1,SLC38A3,KRT8,ECM2,CAV1
Pubmed	20627871:gr	Genetic variations in regulator of G-protein signaling genes as susceptibility loci for second primary tumor/recurrence in head and neck squamous cell carcinoma.	GeneRIF	0.0002069	1	0.01169	0.1332	3	17	RGS5,RGS3,RGS4
Pubmed	17360745	Requirement for an intact T-cell actin and tubulin cytoskeleton for efficient assembly and spread of human immunodeficiency virus type 1.	Pubmed	0.0002069	1	0.01169	0.1332	3	17	TUBA4A,TUBB4B,TUBA1C
Pubmed	20627871	Genetic variations in regulator of G-protein signaling genes as susceptibility loci for second primary tumor/recurrence in head and neck squamous cell carcinoma.	Pubmed	0.0002069	1	0.01169	0.1332	3	17	RGS5,RGS3,RGS4
Pubmed	18247557	A targeted proteomic analysis of the ubiquitin-like modifier nedd8 and associated proteins.	Pubmed	0.0002235	1	0.01258	0.1434	4	43	TUBA4A,TUBB4B,HSP90AA1,GAPDH
Pubmed	18510611	Screening of 214 single nucleotide polymorphisms in 44 candidate cancer susceptibility genes: a case-control study on gastric and colorectal cancers in the Japanese population.	Pubmed	0.0002235	1	0.01258	0.1434	4	43	EPHX1,EPHX2,NQO1,NOS3
Pubmed	18510611:gr	Screening of 214 single nucleotide polymorphisms in 44 candidate cancer susceptibility genes: a case-control study on gastric and colorectal cancers in the Japanese population.	GeneRIF	0.0002235	1	0.01258	0.1434	4	43	EPHX1,EPHX2,NQO1,NOS3
Pubmed	20237496	New genetic associations detected in a host response study to hepatitis B vaccine.	Pubmed	0.00024	1	0.01309	0.1492	16	825	EPHX2,EFS,CHDH,TNFRSF12A,CX3CL1,VCAM1,KLF6,SOD3,BMP7,SERPING1,HSPB8,CXCL2,GSTA4,THBD,GDF7,CD8A
Pubmed	20237496:gr	New genetic associations detected in a host response study to hepatitis B vaccine.	GeneRIF	0.0002433	1	0.01309	0.1492	16	826	EPHX2,EFS,CHDH,TNFRSF12A,CX3CL1,VCAM1,KLF6,SOD3,BMP7,SERPING1,HSPB8,CXCL2,GSTA4,THBD,GDF7,CD8A
Pubmed	23042605	DVC1 (C1orf124) is a DNA damage-targeting p97 adaptor that promotes ubiquitin-dependent responses to replication blocks.	Pubmed	0.0002471	1	0.01309	0.1492	3	18	TUBB4B,HSPA1A,HSPA8
Pubmed	20174623	Systematic analysis of circadian genes in a population-based sample reveals association of TIMELESS with depression and sleep disturbance.	Pubmed	0.0002471	1	0.01309	0.1492	3	18	NR1D1,DBP,PER2
Pubmed	12639940	Rab8B GTPase and junction dynamics in the testis.	Pubmed	0.0002471	1	0.01309	0.1492	3	18	TUBA4A,OCLN,CDH1
Pubmed	20174623:gr	Systematic analysis of circadian genes in a population-based sample reveals association of TIMELESS with depression and sleep disturbance.	GeneRIF	0.0002471	1	0.01309	0.1492	3	18	NR1D1,DBP,PER2
Pubmed	17683050	Proteomic characterization of protein phosphatase 1 complexes in ischemia-reperfusion and ischemic tolerance.	Pubmed	0.0002471	1	0.01309	0.1492	3	18	PPP1R1B,HSPA8,LMNA
Pubmed	1979339	Human immunodeficiency virus-1 glycoproteins gp120 and gp160 specifically inhibit the CD3/T cell-antigen receptor phosphoinositide transduction pathway.	Pubmed	0.0002471	1	0.01309	0.1492	3	18	PLCD3,PLCH1,PLCE1
Pubmed	19074885:gr	Genetic variants in apoptosis and immunoregulation-related genes are associated with risk of chronic lymphocytic leukemia.	GeneRIF	0.0002663	1	0.01309	0.1492	7	179	EPHX1,EPHX2,ABCB1,VCAM1,IGF2R,ITGA3,NQO1
Pubmed	19074885	Genetic variants in apoptosis and immunoregulation-related genes are associated with risk of chronic lymphocytic leukemia.	Pubmed	0.0002663	1	0.01309	0.1492	7	179	EPHX1,EPHX2,ABCB1,VCAM1,IGF2R,ITGA3,NQO1
Pubmed	17726138:gr	Genetic variability in iron-related oxidative stress pathways (Nrf2, NQ01, NOS3, and HO-1), iron intake, and risk of postmenopausal breast cancer.	GeneRIF	0.000283	1	0.01309	0.1492	2	4	NQO1,NOS3
Pubmed	9827804	A family of stress-inducible GADD45-like proteins mediate activation of the stress-responsive MTK1/MEKK4 MAPKKK.	Pubmed	0.000283	1	0.01309	0.1492	2	4	GADD45B,GADD45G
Pubmed	22323292	Nitric oxide-dependent Src activation and resultant caveolin-1 phosphorylation promote eNOS/caveolin-1 binding and eNOS inhibition.	Pubmed	0.000283	1	0.01309	0.1492	2	4	NOS3,CAV1
Pubmed	23963841	Hsp90 prevents interaction between CHIP and HERG proteins to facilitate maturation of wild-type and mutant HERG proteins.	Pubmed	0.000283	1	0.01309	0.1492	2	4	HSP90AA1,KCNH2
Pubmed	20966810:gr	Superoxide dismutase and nicotinamide adenine dinucleotide phosphate: quinone oxidoreductase polymorphisms and pancreatic cancer risk.	GeneRIF	0.000283	1	0.01309	0.1492	2	4	SOD3,NQO1
Pubmed	22527168	A cross-sectional analysis of the association between diet and insulin-like growth factor (IGF)-I, IGF-II, IGF-binding protein (IGFBP)-2, and IGFBP-3 in men in the United Kingdom.	Pubmed	0.000283	1	0.01309	0.1492	2	4	IGFBP2,IGFBP3
Pubmed	22869145:gr	Global analysis of L1-transcriptomes identified IGFBP-2 as a target of ezrin and NF-¿B signaling that promotes colon cancer progression.	GeneRIF	0.000283	1	0.01309	0.1492	2	4	EZR,IGFBP2
Pubmed	26068014	The Circulating IGF System in Hepatocellular Carcinoma: The Impact of Liver Status and Treatment.	Pubmed	0.000283	1	0.01309	0.1492	2	4	IGFBP2,IGFBP3
Pubmed	22843905:gr	Main effects and interactions of carbonic anhydrase IX, hypoxia-inducible factor-1¿, ezrin and glucose transporter-1 in multivariate analysis for disease outcome in rectal cancer.	GeneRIF	0.000283	1	0.01309	0.1492	2	4	EZR,SLC2A1
Pubmed	16814730:gr	The circadian PAR-domain basic leucine zipper transcription factors DBP, TEF, and HLF modulate basal and inducible xenobiotic detoxification.	GeneRIF	0.000283	1	0.01309	0.1492	2	4	DBP,TEF
Pubmed	16039674	Role of epoxide hydrolase, NAD(P)H:quinone oxidoreductase, cytochrome P450 2E1 or alcohol dehydrogenase genotypes in susceptibility to colorectal cancer.	Pubmed	0.000283	1	0.01309	0.1492	2	4	EPHX1,NQO1
Pubmed	17296902:gr	Nitric oxide synthase and superoxide dismutase gene polymorphisms in Behçet disease.	GeneRIF	0.000283	1	0.01309	0.1492	2	4	SOD3,NOS3
Pubmed	19671875	Nitric oxide synthase variants and disease-free survival among treated and untreated breast cancer patients in a Southwest Oncology Group clinical trial.	Pubmed	0.000283	1	0.01309	0.1492	2	4	NQO1,NOS3
Pubmed	19837164:gr	Cathepsin L participates in dynorphin production in brain cortex, illustrated by protease gene knockout and expression.	GeneRIF	0.000283	1	0.01309	0.1492	2	4	PCSK1,PCSK2
Pubmed	18802113	Lipopolysaccharide-induced expression of matrix metalloproteinases in human monocytes is suppressed by IFN-gamma via superinduction of ATF-3 and suppression of AP-1.	Pubmed	0.000283	1	0.01309	0.1492	2	4	FOS,FOSB
Pubmed	19593802:gr	Role of the CYP2D6, EPHX1, MPO, and NQO1 genes in the susceptibility to acute lymphoblastic leukemia in Brazilian children.	GeneRIF	0.000283	1	0.01309	0.1492	2	4	EPHX1,NQO1
Pubmed	22199327:gr	Carbonic anhydrase IX, hypoxia-inducible factor-1¿, ezrin and glucose transporter-1 as predictors of disease outcome in rectal cancer: multivariate Cox survival models following data reduction by principal component analysis of the clinicopathological predictors.	GeneRIF	0.000283	1	0.01309	0.1492	2	4	EZR,SLC2A1
Pubmed	23327593	An analysis of cyclin D1, cytokeratin 5/6 and cytokeratin 8/18 expression in breast papillomas and papillary carcinomas.	Pubmed	0.000283	1	0.01309	0.1492	2	4	KRT8,KRT18
Pubmed	21880733	ADAMTSL6ß protein rescues fibrillin-1 microfibril disorder in a Marfan syndrome mouse model through the promotion of fibrillin-1 assembly.	Pubmed	0.000283	1	0.01309	0.1492	2	4	THSD4,FBN1
Pubmed	21145943:gr	The expression and roles of inhibitor of DNA binding helix-loop-helix proteins in the developing and adult mouse retina.	GeneRIF	0.000283	1	0.01309	0.1492	2	4	ID1,ID3
Pubmed	10809736	Dissection of protein linkage between keratins and pinin, a protein with dual location at desmosome-intermediate filament complex and in the nucleus.	Pubmed	0.000283	1	0.01309	0.1492	2	4	KRT8,KRT18
Pubmed	16037132	CHIP (carboxyl terminus of Hsc70-interacting protein) promotes basal and geldanamycin-induced degradation of estrogen receptor-alpha.	Pubmed	0.000283	1	0.01309	0.1492	2	4	HSPA8,HSP90AA1
Pubmed	24726496	Ezrin is down-regulated in diabetic kidney glomeruli and regulates actin reorganization and glucose uptake via GLUT1 in cultured podocytes.	Pubmed	0.000283	1	0.01309	0.1492	2	4	EZR,SLC2A1
Pubmed	17165166	[Familial hypertrophic cardiomyopathy--a case report].	Pubmed	0.000283	1	0.01309	0.1492	2	4	MYH7,NOS3
Pubmed	17278618:gr	Ethnic differences in the prevalence of inherited thrombophilic polymorphisms in an asymptomatic Australian prenatal population.	GeneRIF	0.000283	1	0.01309	0.1492	2	4	F5,THBD
Pubmed	20432435	DDR1 regulates the stabilization of cell surface E-cadherin and E-cadherin-mediated cell aggregation.	Pubmed	0.000283	1	0.01309	0.1492	2	4	DDR1,CDH1
Pubmed	14741347	Placental growth factor induces FosB and c-Fos gene expression via Flt-1 receptors.	Pubmed	0.000283	1	0.01309	0.1492	2	4	FOS,FOSB
Pubmed	11991975	Late assembly domain function can exhibit context dependence and involves ubiquitin residues implicated in endocytosis.	Pubmed	0.000283	1	0.01309	0.1492	2	4	UBB,NEDD4
Pubmed	20569445	Relationships between hypoxia markers and the leptin system, estrogen receptors in human primary and metastatic breast cancer: effects of preoperative chemotherapy.	Pubmed	0.000283	1	0.01309	0.1492	2	4	SLC2A1,LEPR
Pubmed	17113753:gr	Serum levels of insulin-like growth factors (IGFs) and their binding proteins (IGFBPs), -1, -2, -3, in oral cancer.	GeneRIF	0.000283	1	0.01309	0.1492	2	4	IGFBP2,IGFBP3
Pubmed	24168396	Genetic variation in CD36, HBA, NOS3 and VCAM1 is associated with chronic haemolysis level in sickle cell anaemia: a longitudinal study.	Pubmed	0.000283	1	0.01309	0.1492	2	4	VCAM1,NOS3
Pubmed	11245482	Geldanamycin abrogates ErbB2 association with proteasome-resistant beta-catenin in melanoma cells, increases beta-catenin-E-cadherin association, and decreases beta-catenin-sensitive transcription.	Pubmed	0.000283	1	0.01309	0.1492	2	4	PTPRF,CDH1
Pubmed	22554827	Insulin-like growth factor axis and risk of type 2 diabetes in women.	Pubmed	0.000283	1	0.01309	0.1492	2	4	IGFBP2,IGFBP3
Pubmed	19628676:gr	Production of n-octanoyl-modified ghrelin in cultured cells requires prohormone processing protease and ghrelin O-acyltransferase, as well as n-octanoic acid.	GeneRIF	0.000283	1	0.01309	0.1492	2	4	PCSK1,PCSK2
Pubmed	19799609	Predicting invasive phenotype with CDH1, CDH13, CD44, and TIMP3 gene expression in primary breast cancer.	Pubmed	0.000283	1	0.01309	0.1492	2	4	TIMP3,CDH1
Pubmed	21732357	Inhibitory regulation of osteoclast differentiation by interleukin-3 via regulation of c-Fos and Id protein expression.	Pubmed	0.000283	1	0.01309	0.1492	2	4	FOS,ID1
Pubmed	19411307:gr	Aberrant cell adhesion molecule expression in human bronchopulmonary sequestration and congenital cystic adenomatoid malformation.	GeneRIF	0.000283	1	0.01309	0.1492	2	4	ITGA3,CDH1
Pubmed	18802113:gr	Lipopolysaccharide-induced expression of matrix metalloproteinases in human monocytes is suppressed by IFN-gamma via superinduction of ATF-3 and suppression of AP-1.	GeneRIF	0.000283	1	0.01309	0.1492	2	4	FOS,FOSB
Pubmed	18813331	Variations in HSP70 genes associated with noise-induced hearing loss in two independent populations.	Pubmed	0.000283	1	0.01309	0.1492	2	4	HSPA1A,HSPA2
Pubmed	8380166	Detection and modulation in vivo of helix-loop-helix protein-protein interactions.	Pubmed	0.000283	1	0.01309	0.1492	2	4	FOS,ID1
Pubmed	15502805:gr	Expression of aquaporins and PAX-2 compared to CD10 and cytokeratin 7 in renal neoplasms: a tissue microarray study.	GeneRIF	0.000283	1	0.01309	0.1492	2	4	MME,AQP1
Pubmed	22824620	Sodium arsenite-induced abnormalities in expressions of Caveolin-1, eNOS, IKKß, and COX-2 in SV-40 immortalized human uroepithelial cells and in urothelial carcinomas.	Pubmed	0.000283	1	0.01309	0.1492	2	4	NOS3,CAV1
Pubmed	22843905	Main effects and interactions of carbonic anhydrase IX, hypoxia-inducible factor-1¿, ezrin and glucose transporter-1 in multivariate analysis for disease outcome in rectal cancer.	Pubmed	0.000283	1	0.01309	0.1492	2	4	EZR,SLC2A1
Pubmed	21775056	Immunohistochemical evaluation of solid pseudopapillary tumors of the pancreas: the expression pattern of CD99 is highly unique.	Pubmed	0.000283	1	0.01309	0.1492	2	4	MME,CDH1
Pubmed	22735305:gr	Expression of ADAMTS-1, ADAMTS-4, ADAMTS-5 and TIMP3 by hepatocellular carcinoma cell lines.	GeneRIF	0.000283	1	0.01309	0.1492	2	4	ADAMTS1,TIMP3
Pubmed	18299791	Association analysis of heat shock protein 70 gene polymorphisms in schizophrenia.	Pubmed	0.000283	1	0.01309	0.1492	2	4	HSPA1A,HSPA8
Pubmed	19706030:gr	Validation study of genetic associations with coronary artery disease on chromosome 3q13-21 and potential effect modification by smoking.	GeneRIF	0.000283	1	0.01309	0.1492	2	4	MYLK,KALRN
Pubmed	19805330:gr	Molecular clock is involved in predictive circadian adjustment of renal function.	GeneRIF	0.000283	1	0.01309	0.1492	2	4	DBP,TEF
Pubmed	7832990	Isolation of three novel human genes encoding G protein-coupled receptors.	Pubmed	0.000283	1	0.01309	0.1492	2	4	GPR3,GPR4
Pubmed	17677000	Combined effects of thrombosis pathway gene variants predict cardiovascular events.	Pubmed	0.000283	1	0.01309	0.1492	2	4	F5,THBD
Pubmed	19671875:gr	Nitric oxide synthase variants and disease-free survival among treated and untreated breast cancer patients in a Southwest Oncology Group clinical trial.	GeneRIF	0.000283	1	0.01309	0.1492	2	4	NQO1,NOS3
Pubmed	17726138	Genetic variability in iron-related oxidative stress pathways (Nrf2, NQ01, NOS3, and HO-1), iron intake, and risk of postmenopausal breast cancer.	Pubmed	0.000283	1	0.01309	0.1492	2	4	NQO1,NOS3
Pubmed	17262821	Immunohistochemical localization of bone morphogenetic proteins (BMPs) 2, 4, 6, and 7 during induced heterotopic bone formation.	Pubmed	0.000283	1	0.01309	0.1492	2	4	BMP6,BMP7
Pubmed	18299791:gr	Association analysis of heat shock protein 70 gene polymorphisms in schizophrenia.	GeneRIF	0.000283	1	0.01309	0.1492	2	4	HSPA1A,HSPA8
Pubmed	2538457	The roles of protein C and thrombomodulin in the regulation of blood coagulation.	Pubmed	0.000283	1	0.01309	0.1492	2	4	F5,THBD
Pubmed	25619494	Differences in IGF-axis protein expression and survival among multiethnic breast cancer patients.	Pubmed	0.000283	1	0.01309	0.1492	2	4	IGFBP2,IGFBP3
Pubmed	22199327	Carbonic anhydrase IX, hypoxia-inducible factor-1¿, ezrin and glucose transporter-1 as predictors of disease outcome in rectal cancer: multivariate Cox survival models following data reduction by principal component analysis of the clinicopathological predictors.	Pubmed	0.000283	1	0.01309	0.1492	2	4	EZR,SLC2A1
Pubmed	21775056:gr	Immunohistochemical evaluation of solid pseudopapillary tumors of the pancreas: the expression pattern of CD99 is highly unique.	GeneRIF	0.000283	1	0.01309	0.1492	2	4	MME,CDH1
Pubmed	22554827:gr	Insulin-like growth factor axis and risk of type 2 diabetes in women.	GeneRIF	0.000283	1	0.01309	0.1492	2	4	IGFBP2,IGFBP3
Pubmed	12169098	Tyrosine phosphorylation and dissociation of occludin-ZO-1 and E-cadherin-beta-catenin complexes from the cytoskeleton by oxidative stress.	Pubmed	0.000283	1	0.01309	0.1492	2	4	OCLN,CDH1
Pubmed	23629654	Molecular mechanism of 17-allylamino-17-demethoxygeldanamycin (17-AAG)-induced AXL receptor tyrosine kinase degradation.	Pubmed	0.000283	1	0.01309	0.1492	2	4	HSPA1A,HSP90AA1
Pubmed	23703922	A genome wide association study of plasma uric acid levels in obese cases and never-overweight controls.	Pubmed	0.000283	1	0.01309	0.1492	2	4	F5,FRAS1
Pubmed	21551950:gr	Expression of human factors CD81, claudin-1, scavenger receptor, and occludin in mouse hepatocytes does not confer susceptibility to HCV entry.	GeneRIF	0.000283	1	0.01309	0.1492	2	4	OCLN,CLDN1
Pubmed	17251066:gr	Spatiotemporal distribution of Fras1/Frem proteins during mouse embryonic development.	GeneRIF	0.000283	1	0.01309	0.1492	2	4	FRAS1,FREM1
Pubmed	20036365:gr	Association of genetic variants in SEMA3F, CLEC16A, LAMA3, and PCSK2 with myocardial infarction in Japanese individuals.	GeneRIF	0.000283	1	0.01309	0.1492	2	4	PCSK2,SEMA3F
Pubmed	22869145	Global analysis of L1-transcriptomes identified IGFBP-2 as a target of ezrin and NF-¿B signaling that promotes colon cancer progression.	Pubmed	0.000283	1	0.01309	0.1492	2	4	EZR,IGFBP2
Pubmed	20398190	Significant high expression of cytokeratins 7, 8, 18, 19 in pulmonary large cell neuroendocrine carcinomas, compared to small cell lung carcinomas.	Pubmed	0.000283	1	0.01309	0.1492	2	4	KRT8,KRT18
Pubmed	24434151	Inhibitory role of Id1 on TGF-ß-induced collagen expression in human dermal fibroblasts.	Pubmed	0.000283	1	0.01309	0.1492	2	4	COL1A2,ID1
Pubmed	17296902	Nitric oxide synthase and superoxide dismutase gene polymorphisms in Behçet disease.	Pubmed	0.000283	1	0.01309	0.1492	2	4	SOD3,NOS3
Pubmed	20039095	The enhancement of antiproliferative and proapoptotic activity of HDAC inhibitors by curcumin is mediated by Hsp90 inhibition.	Pubmed	0.000283	1	0.01309	0.1492	2	4	HSPA8,HSP90AA1
Pubmed	25406291	Human eye development is characterized by coordinated expression of fibrillin isoforms.	Pubmed	0.000283	1	0.01309	0.1492	2	4	FBN1,EFEMP1
Pubmed	14741347:gr	Placental growth factor induces FosB and c-Fos gene expression via Flt-1 receptors.	GeneRIF	0.000283	1	0.01309	0.1492	2	4	FOS,FOSB
Pubmed	11112487	Ubiquitination of HIV-1 and MuLV Gag.	Pubmed	0.000283	1	0.01309	0.1492	2	4	UBB,NEDD4
Pubmed	12583599:gr	Placental glucose transfer and fetal growth.	GeneRIF	0.000283	1	0.01309	0.1492	2	4	SLC2A1,SLC2A12
Pubmed	16286470	Cooperation of ERK and SCFSkp2 for MKP-1 destruction provides a positive feedback regulation of proliferating signaling.	Pubmed	0.000283	1	0.01309	0.1492	2	4	UBB,DUSP1
Pubmed	16407553:gr	Inhibitors of differentiation and DNA binding (Ids) regulate Math1 and hair cell formation during the development of the organ of Corti.	GeneRIF	0.000283	1	0.01309	0.1492	2	4	ID1,ID3
Pubmed	17262821:gr	Immunohistochemical localization of bone morphogenetic proteins (BMPs) 2, 4, 6, and 7 during induced heterotopic bone formation.	GeneRIF	0.000283	1	0.01309	0.1492	2	4	BMP6,BMP7
Pubmed	22527168:gr	A cross-sectional analysis of the association between diet and insulin-like growth factor (IGF)-I, IGF-II, IGF-binding protein (IGFBP)-2, and IGFBP-3 in men in the United Kingdom.	GeneRIF	0.000283	1	0.01309	0.1492	2	4	IGFBP2,IGFBP3
Pubmed	10934467	Negative regulation of the Apaf-1 apoptosome by Hsp70.	Pubmed	0.000283	1	0.01309	0.1492	2	4	HSPA1A,HSP90AA1
Pubmed	11297531	A role for Hsc70 in regulating nucleocytoplasmic transport of a temperature-sensitive p53 (p53Val-135).	Pubmed	0.000283	1	0.01309	0.1492	2	4	HSPA8,HSP90AA1
Pubmed	21502369	Activation of NAD(P)H:quinone oxidoreductase ameliorates spontaneous hypertension in an animal model via modulation of eNOS activity.	Pubmed	0.000283	1	0.01309	0.1492	2	4	NQO1,NOS3
Pubmed	19147678:gr	Insulin promotes the association of heat shock protein 90 with the inositol 1,4,5-trisphosphate receptor to dampen its Ca2+ release activity.	GeneRIF	0.000283	1	0.01309	0.1492	2	4	HSP90AA1,ITPR1
Pubmed	23327593:gr	An analysis of cyclin D1, cytokeratin 5/6 and cytokeratin 8/18 expression in breast papillomas and papillary carcinomas.	GeneRIF	0.000283	1	0.01309	0.1492	2	4	KRT8,KRT18
Pubmed	22383695	Pericyte TIMP3 and ADAMTS1 modulate vascular stability after kidney injury.	Pubmed	0.000283	1	0.01309	0.1492	2	4	ADAMTS1,TIMP3
Pubmed	8713105	Identification of the 70kD heat shock cognate protein (Hsc70) and alpha-actinin-1 as novel phosphotyrosine-containing proteins in T lymphocytes.	Pubmed	0.000283	1	0.01309	0.1492	2	4	HSPA8,EZR
Pubmed	9408744	Insulin-like growth factor-binding proteins in serum and other biological fluids: regulation and functions.	Pubmed	0.000283	1	0.01309	0.1492	2	4	IGFBP2,IGFBP3
Pubmed	21551950	Expression of human factors CD81, claudin-1, scavenger receptor, and occludin in mouse hepatocytes does not confer susceptibility to HCV entry.	Pubmed	0.000283	1	0.01309	0.1492	2	4	OCLN,CLDN1
Pubmed	22811558:gr	Cooperative binding of KLF4, pELK-1, and HDAC2 to a G/C repressor element in the SM22¿ promoter mediates transcriptional silencing during SMC phenotypic switching in vivo.	GeneRIF	0.000283	1	0.01309	0.1492	2	4	KLF4,TAGLN
Pubmed	9675148	Association of HSP105 with HSC70 in high molecular mass complexes in mouse FM3A cells.	Pubmed	0.000283	1	0.01309	0.1492	2	4	HSPA8,HSPH1
Pubmed	9314537	Identification of EBP50: A PDZ-containing phosphoprotein that associates with members of the ezrin-radixin-moesin family.	Pubmed	0.000283	1	0.01309	0.1492	2	4	SLC9A3R2,EZR
Pubmed	18802961	Hepatitis C virus envelope components alter localization of hepatocyte tight junction-associated proteins and promote occludin retention in the endoplasmic reticulum.	Pubmed	0.000283	1	0.01309	0.1492	2	4	OCLN,CLDN1
Pubmed	17178836	Regulation of proto-oncogenic dbl by chaperone-controlled, ubiquitin-mediated degradation.	Pubmed	0.000283	1	0.01309	0.1492	2	4	HSPA8,HSP90AA1
Pubmed	11093761	Molecular and functional characterization of HSC54, a novel variant of human heat-shock cognate protein 70.	Pubmed	0.000283	1	0.01309	0.1492	2	4	HSPA8,DNAJB1
Pubmed	9269769	Platelet adhesion to collagen under flow causes dissociation of a phosphoprotein complex of heat-shock proteins and protein phosphatase 1.	Pubmed	0.000283	1	0.01309	0.1492	2	4	HSPA8,HSP90AA1
Pubmed	18684711:gr	Functional divergence between co-chaperones of Hsc70.	GeneRIF	0.000283	1	0.01309	0.1492	2	4	DNAJA1,HSPA8
Pubmed	19706030	Validation study of genetic associations with coronary artery disease on chromosome 3q13-21 and potential effect modification by smoking.	Pubmed	0.000283	1	0.01309	0.1492	2	4	MYLK,KALRN
Pubmed	17596926:gr	Basement membrane localization of Frem3 is independent of the Fras1/Frem1/Frem2 protein complex within the sublamina densa.	GeneRIF	0.000283	1	0.01309	0.1492	2	4	FRAS1,FREM1
Pubmed	20398190:gr	Significant high expression of cytokeratins 7, 8, 18, 19 in pulmonary large cell neuroendocrine carcinomas, compared to small cell lung carcinomas.	GeneRIF	0.000283	1	0.01309	0.1492	2	4	KRT8,KRT18
Pubmed	23048070	Vascular injury triggers Krüppel-like factor 6 mobilization and cooperation with specificity protein 1 to promote endothelial activation through upregulation of the activin receptor-like kinase 1 gene.	Pubmed	0.000283	1	0.01309	0.1492	2	4	ACVRL1,KLF6
Pubmed	21351093	Association of superoxide dismutases and NAD(P)H quinone oxidoreductases with prognosis of patients with breast carcinomas.	Pubmed	0.000283	1	0.01309	0.1492	2	4	SOD3,NQO1
Pubmed	11741305	The carboxyl-terminal lobe of Hsc70 ATPase domain is sufficient for binding to BAG1.	Pubmed	0.000283	1	0.01309	0.1492	2	4	HSPA1A,HSPA8
Pubmed	17677000:gr	Combined effects of thrombosis pathway gene variants predict cardiovascular events.	GeneRIF	0.000283	1	0.01309	0.1492	2	4	F5,THBD
Pubmed	21832061:gr	Hsc70 protein interaction with soluble and fibrillar alpha-synuclein.	GeneRIF	0.000283	1	0.01309	0.1492	2	4	HSPA8,DNAJB1
Pubmed	21351093:gr	Association of superoxide dismutases and NAD(P)H quinone oxidoreductases with prognosis of patients with breast carcinomas.	GeneRIF	0.000283	1	0.01309	0.1492	2	4	SOD3,NQO1
Pubmed	23729663	HSPA12B attenuates cardiac dysfunction and remodelling after myocardial infarction through an eNOS-dependent mechanism.	Pubmed	0.000283	1	0.01309	0.1492	2	4	HSPA12B,NOS3
Pubmed	22824620:gr	Sodium arsenite-induced abnormalities in expressions of Caveolin-1, eNOS, IKKß, and COX-2 in SV-40 immortalized human uroepithelial cells and in urothelial carcinomas.	GeneRIF	0.000283	1	0.01309	0.1492	2	4	NOS3,CAV1
Pubmed	22685202:gr	Anoctamin 1 (Tmem16A) Ca2+-activated chloride channel stoichiometrically interacts with an ezrin-radixin-moesin network.	GeneRIF	0.000283	1	0.01309	0.1492	2	4	EZR,ANO1
Pubmed	22685202	Anoctamin 1 (Tmem16A) Ca2+-activated chloride channel stoichiometrically interacts with an ezrin-radixin-moesin network.	Pubmed	0.000283	1	0.01309	0.1492	2	4	EZR,ANO1
Pubmed	12583599	Placental glucose transfer and fetal growth.	Pubmed	0.000283	1	0.01309	0.1492	2	4	SLC2A1,SLC2A12
Pubmed	20036365	Association of genetic variants in SEMA3F, CLEC16A, LAMA3, and PCSK2 with myocardial infarction in Japanese individuals.	Pubmed	0.000283	1	0.01309	0.1492	2	4	PCSK2,SEMA3F
Pubmed	20872967	Up-regulation of hnRNP A1, Ezrin, tubulin ß-2C and Annexin A1 in sentinel lymph nodes of colorectal cancer.	Pubmed	0.000283	1	0.01309	0.1492	2	4	TUBB4B,EZR
Pubmed	19133039:gr	The prevalence of inherited thrombophilic polymorphisms in an asymptomatic Australian antenatal population.	GeneRIF	0.000283	1	0.01309	0.1492	2	4	F5,THBD
Pubmed	12749852	Identification of alpha-tubulin as an hsp105alpha-binding protein by the yeast two-hybrid system.	Pubmed	0.000283	1	0.01309	0.1492	2	4	TUBA4A,HSPH1
Pubmed	23065205:gr	HSP90, HSPA8, HIF-1 alpha and HSP70-2 polymorphisms in breast cancer: a case-control study.	GeneRIF	0.000283	1	0.01309	0.1492	2	4	HSPA8,HSP90AA1
Pubmed	17915561:gr	HSF2 binds to the Hsp90, Hsp27, and c-Fos promoters constitutively and modulates their expression.	GeneRIF	0.000283	1	0.01309	0.1492	2	4	HSP90AA1,FOS
Pubmed	12526792	Molecular chaperones Hsp90 and Hsp70 deliver preproteins to the mitochondrial import receptor Tom70.	Pubmed	0.000283	1	0.01309	0.1492	2	4	HSPA1A,HSP90AA1
Pubmed	9647647	Claudin-1 and -2: novel integral membrane proteins localizing at tight junctions with no sequence similarity to occludin.	Pubmed	0.000283	1	0.01309	0.1492	2	4	CLDN2,CLDN1
Pubmed	16298355:gr	Improved prediction of early-onset coronary artery disease using APOE epsilon4, BChE-K, PPARgamma2 Pro12 and ENOS T-786C in a polygenic model.	GeneRIF	0.000283	1	0.01309	0.1492	2	4	BCHE,NOS3
Pubmed	22753645:gr	Loss of coiled-coil domain containing 80 negatively modulates glucose homeostasis in diet-induced obese mice.	GeneRIF	0.000283	1	0.01309	0.1492	2	4	DBP,TEF
Pubmed	23306855	Claudin-2 regulates colorectal inflammation via myosin light chain kinase-dependent signaling.	Pubmed	0.000283	1	0.01309	0.1492	2	4	MYLK,CLDN2
Pubmed	11087859	Proteasome inhibition interferes with gag polyprotein processing, release, and maturation of HIV-1 and HIV-2.	Pubmed	0.000283	1	0.01309	0.1492	2	4	UBB,NEDD4
Pubmed	11557750	CHIP is a U-box-dependent E3 ubiquitin ligase: identification of Hsc70 as a target for ubiquitylation.	Pubmed	0.000283	1	0.01309	0.1492	2	4	HSPA8,HSP90AA1
Pubmed	16039674:gr	Role of epoxide hydrolase, NAD(P)H:quinone oxidoreductase, cytochrome P450 2E1 or alcohol dehydrogenase genotypes in susceptibility to colorectal cancer.	GeneRIF	0.000283	1	0.01309	0.1492	2	4	EPHX1,NQO1
Pubmed	20872967:gr	Up-regulation of hnRNP A1, Ezrin, tubulin ß-2C and Annexin A1 in sentinel lymph nodes of colorectal cancer.	GeneRIF	0.000283	1	0.01309	0.1492	2	4	TUBB4B,EZR
Pubmed	12610113	Retroviruses have differing requirements for proteasome function in the budding process.	Pubmed	0.000283	1	0.01309	0.1492	2	4	UBB,NEDD4
Pubmed	21804187	A noninhibitory mutant of the caveolin-1 scaffolding domain enhances eNOS-derived NO synthesis and vasodilation in mice.	Pubmed	0.000283	1	0.01309	0.1492	2	4	NOS3,CAV1
Pubmed	20463050:gr	Bone morphogenetic protein 2 acts via inhibitor of DNA binding proteins to synergistically regulate follicle-stimulating hormone beta transcription with activin A.	GeneRIF	0.000283	1	0.01309	0.1492	2	4	ID1,ID3
Pubmed	25045892	Reduction of adhesion molecule production and alteration of eNOS and endothelin-1 mRNA expression in endothelium by Euphorbia hirta L. through its beneficial ß-amyrin molecule.	Pubmed	0.000283	1	0.01309	0.1492	2	4	VCAM1,NOS3
Pubmed	20731527:gr	A cross-sectional analysis of the associations between adult height, BMI and serum concentrations of IGF-I and IGFBP-1 -2 and -3 in the European Prospective Investigation into Cancer and Nutrition (EPIC).	GeneRIF	0.000283	1	0.01309	0.1492	2	4	IGFBP2,IGFBP3
Pubmed	20966810	Superoxide dismutase and nicotinamide adenine dinucleotide phosphate: quinone oxidoreductase polymorphisms and pancreatic cancer risk.	Pubmed	0.000283	1	0.01309	0.1492	2	4	SOD3,NQO1
Pubmed	12169098:gr	Tyrosine phosphorylation and dissociation of occludin-ZO-1 and E-cadherin-beta-catenin complexes from the cytoskeleton by oxidative stress.	GeneRIF	0.000283	1	0.01309	0.1492	2	4	OCLN,CDH1
Pubmed	23219802	Stomatin interacts with GLUT1/SLC2A1, band 3/SLC4A1, and aquaporin-1 in human erythrocyte membrane domains.	Pubmed	0.000283	1	0.01309	0.1492	2	4	AQP1,SLC2A1
Pubmed	16390868:gr	E-cadherin loss promotes the initiation of squamous cell carcinoma invasion through modulation of integrin-mediated adhesion.	GeneRIF	0.000283	1	0.01309	0.1492	2	4	ITGA3,CDH1
Pubmed	24318462	Krüppel-like factor 4 regulates blood-tumor barrier permeability via ZO-1, occludin and claudin-5.	Pubmed	0.000283	1	0.01309	0.1492	2	4	KLF4,OCLN
Pubmed	23063927	Copy number variation in ACHE/EPHB4 (7q22) and in BCHE/MME (3q26) genes in sporadic breast cancer.	Pubmed	0.000283	1	0.01309	0.1492	2	4	MME,BCHE
Pubmed	17165166:gr	[Familial hypertrophic cardiomyopathy--a case report].	GeneRIF	0.000283	1	0.01309	0.1492	2	4	MYH7,NOS3
Pubmed	19196137	Six-transmembrane epithelial antigen of the prostate (STEAP1 and STEAP2)-differentially expressed by murine and human mesenchymal stem cells.	Pubmed	0.000283	1	0.01309	0.1492	2	4	STEAP1,STEAP2
Pubmed	1540595	Anti-androgens and the mutated androgen receptor of LNCaP cells: differential effects on binding affinity, heat-shock protein interaction, and transcription activation.	Pubmed	0.000283	1	0.01309	0.1492	2	4	HSPA1A,HSP90AA1
Pubmed	18684711	Functional divergence between co-chaperones of Hsc70.	Pubmed	0.000283	1	0.01309	0.1492	2	4	DNAJA1,HSPA8
Pubmed	20731527	A cross-sectional analysis of the associations between adult height, BMI and serum concentrations of IGF-I and IGFBP-1 -2 and -3 in the European Prospective Investigation into Cancer and Nutrition (EPIC).	Pubmed	0.000283	1	0.01309	0.1492	2	4	IGFBP2,IGFBP3
Pubmed	12657613	Polarized expression of monocarboxylate transporters in human retinal pigment epithelium and ARPE-19 cells.	Pubmed	0.000283	1	0.01309	0.1492	2	4	SLC16A4,SLC16A8
Pubmed	18400243	Susceptibility to virus-cell fusion at the plasma membrane is reduced through expression of HIV gp41 cytoplasmic domains.	Pubmed	0.000283	1	0.01309	0.1492	2	4	TUBA4A,TUBA1C
Pubmed	17278618	Ethnic differences in the prevalence of inherited thrombophilic polymorphisms in an asymptomatic Australian prenatal population.	Pubmed	0.000283	1	0.01309	0.1492	2	4	F5,THBD
Pubmed	15502805	Expression of aquaporins and PAX-2 compared to CD10 and cytokeratin 7 in renal neoplasms: a tissue microarray study.	Pubmed	0.000283	1	0.01309	0.1492	2	4	MME,AQP1
Pubmed	15500294:gr	Influence of retinoic acid on adhesion complexes in human hepatoma cells: a clue to its antiproliferative effects.	GeneRIF	0.000283	1	0.01309	0.1492	2	4	OCLN,CDH1
Pubmed	18436533:gr	BMP-2/4 and BMP-6/7 differentially utilize cell surface receptors to induce osteoblastic differentiation of human bone marrow-derived mesenchymal stem cells.	GeneRIF	0.000283	1	0.01309	0.1492	2	4	BMP6,BMP7
Pubmed	23698466	Tid1-L inhibits EGFR signaling in lung adenocarcinoma by enhancing EGFR Ubiquitinylation and degradation.	Pubmed	0.000283	1	0.01309	0.1492	2	4	HSPA1A,HSP90AA1
Pubmed	18635949	Insights into links between familial and sporadic Parkinson's disease: physical relationship between UCH-L1 variants and chaperone-mediated autophagy.	Pubmed	0.000283	1	0.01309	0.1492	2	4	HSPA8,HSP90AA1
Pubmed	21463633	Nedd4-2-dependent ubiquitylation and regulation of the cardiac potassium channel hERG1.	Pubmed	0.000283	1	0.01309	0.1492	2	4	NEDD4,KCNH2
Pubmed	19593802	Role of the CYP2D6, EPHX1, MPO, and NQO1 genes in the susceptibility to acute lymphoblastic leukemia in Brazilian children.	Pubmed	0.000283	1	0.01309	0.1492	2	4	EPHX1,NQO1
Pubmed	23464602	RGS expression in cancer: oncomining the cancer microarray data.	Pubmed	0.000283	1	0.01309	0.1492	2	4	RGS5,RGS3
Pubmed	19147678	Insulin promotes the association of heat shock protein 90 with the inositol 1,4,5-trisphosphate receptor to dampen its Ca2+ release activity.	Pubmed	0.000283	1	0.01309	0.1492	2	4	HSP90AA1,ITPR1
Pubmed	9525617	Ubiquitin is covalently attached to the p6Gag proteins of human immunodeficiency virus type 1 and simian immunodeficiency virus and to the p12Gag protein of Moloney murine leukemia virus.	Pubmed	0.000283	1	0.01309	0.1492	2	4	UBB,NEDD4
Pubmed	24878360	Carbonic anhydrase inhibitors: Synthesis, molecular docking, cytotoxic and inhibition of the human carbonic anhydrase isoforms I, II, IX, XII with novel benzenesulfonamides incorporating pyrrole, pyrrolopyrimidine and fused pyrrolopyrimidine moieties.	Pubmed	0.000283	1	0.01309	0.1492	2	4	CA2,CA12
Pubmed	23063927:gr	Copy number variation in ACHE/EPHB4 (7q22) and in BCHE/MME (3q26) genes in sporadic breast cancer.	GeneRIF	0.000283	1	0.01309	0.1492	2	4	MME,BCHE
Pubmed	21705376:gr	Quantitative expression study of four cytokeratins and p63 in squamous cell carcinoma of the tongue: suitability for sentinel node navigation surgery using one-step nucleic acid amplification.	GeneRIF	0.000283	1	0.01309	0.1492	2	4	KRT8,KRT18
Pubmed	19133039	The prevalence of inherited thrombophilic polymorphisms in an asymptomatic Australian antenatal population.	Pubmed	0.000283	1	0.01309	0.1492	2	4	F5,THBD
Pubmed	20569445:gr	Relationships between hypoxia markers and the leptin system, estrogen receptors in human primary and metastatic breast cancer: effects of preoperative chemotherapy.	GeneRIF	0.000283	1	0.01309	0.1492	2	4	SLC2A1,LEPR
Pubmed	11087860	A role for ubiquitin ligase recruitment in retrovirus release.	Pubmed	0.000283	1	0.01309	0.1492	2	4	UBB,NEDD4
Pubmed	23065205	HSP90, HSPA8, HIF-1 alpha and HSP70-2 polymorphisms in breast cancer: a case-control study.	Pubmed	0.000283	1	0.01309	0.1492	2	4	HSPA8,HSP90AA1
Pubmed	16298355	Improved prediction of early-onset coronary artery disease using APOE epsilon4, BChE-K, PPARgamma2 Pro12 and ENOS T-786C in a polygenic model.	Pubmed	0.000283	1	0.01309	0.1492	2	4	BCHE,NOS3
Pubmed	22735305	Expression of ADAMTS-1, ADAMTS-4, ADAMTS-5 and TIMP3 by hepatocellular carcinoma cell lines.	Pubmed	0.000283	1	0.01309	0.1492	2	4	ADAMTS1,TIMP3
Pubmed	10786835	Structure of TPR domain-peptide complexes: critical elements in the assembly of the Hsp70-Hsp90 multichaperone machine.	Pubmed	0.000283	1	0.01309	0.1492	2	4	HSPA1A,HSP90AA1
Pubmed	20177058	Myristoylated Naked2 antagonizes Wnt-beta-catenin activity by degrading Dishevelled-1 at the plasma membrane.	Pubmed	0.000283	1	0.01309	0.1492	2	4	CAV1,CDH1
Pubmed	20713358:gr	Post-transcriptional up-regulation of Tsc-22 by Ybx1, a target of miR-216a, mediates TGF-{beta}-induced collagen expression in kidney cells.	GeneRIF	0.000283	1	0.01309	0.1492	2	4	COL1A2,TSC22D1
Pubmed	15368451	Keratin 8 and 18 hyperphosphorylation is a marker of progression of human liver disease.	Pubmed	0.000283	1	0.01309	0.1492	2	4	KRT8,KRT18
Pubmed	23219802:gr	Stomatin interacts with GLUT1/SLC2A1, band 3/SLC4A1, and aquaporin-1 in human erythrocyte membrane domains.	GeneRIF	0.000283	1	0.01309	0.1492	2	4	AQP1,SLC2A1
Pubmed	18813331:gr	Variations in HSP70 genes associated with noise-induced hearing loss in two independent populations.	GeneRIF	0.000283	1	0.01309	0.1492	2	4	HSPA1A,HSPA2
Pubmed	16390868	E-cadherin loss promotes the initiation of squamous cell carcinoma invasion through modulation of integrin-mediated adhesion.	Pubmed	0.000283	1	0.01309	0.1492	2	4	ITGA3,CDH1
Pubmed	17915561	HSF2 binds to the Hsp90, Hsp27, and c-Fos promoters constitutively and modulates their expression.	Pubmed	0.000283	1	0.01309	0.1492	2	4	HSP90AA1,FOS
Pubmed	18563433:gr	Differential localization profile of Fras1/Frem proteins in epithelial basement membranes of newborn and adult mice.	GeneRIF	0.000283	1	0.01309	0.1492	2	4	FRAS1,FREM1
Pubmed	9630597	Protein-protein interactions between keratin polypeptides expressed in the yeast two-hybrid system.	Pubmed	0.000283	1	0.01309	0.1492	2	4	KRT8,KRT18
Pubmed	17947705	Heat shock protein 90 associates with monarch-1 and regulates its ability to promote degradation of NF-kappaB-inducing kinase.	Pubmed	0.000283	1	0.01309	0.1492	2	4	HSPA8,HSP90AA1
Pubmed	18577580:gr	eIF3k regulates apoptosis in epithelial cells by releasing caspase 3 from keratin-containing inclusions.	GeneRIF	0.000283	1	0.01309	0.1492	2	4	KRT8,KRT18
Pubmed	17113753	Serum levels of insulin-like growth factors (IGFs) and their binding proteins (IGFBPs), -1, -2, -3, in oral cancer.	Pubmed	0.000283	1	0.01309	0.1492	2	4	IGFBP2,IGFBP3
Pubmed	21705376	Quantitative expression study of four cytokeratins and p63 in squamous cell carcinoma of the tongue: suitability for sentinel node navigation surgery using one-step nucleic acid amplification.	Pubmed	0.000283	1	0.01309	0.1492	2	4	KRT8,KRT18
Pubmed	15500294	Influence of retinoic acid on adhesion complexes in human hepatoma cells: a clue to its antiproliferative effects.	Pubmed	0.000283	1	0.01309	0.1492	2	4	OCLN,CDH1
Pubmed	23898169	RAR¿-PLZF oncogene inhibits C/EBP¿ function in myeloid cells.	Pubmed	0.000283	1	0.01309	0.1492	2	4	CEBPA,ZBTB16
Pubmed	20498278	c-Fos proteasomal degradation is activated by a default mechanism, and its regulation by NAD(P)H:quinone oxidoreductase 1 determines c-Fos serum response kinetics.	Pubmed	0.000283	1	0.01309	0.1492	2	4	FOS,NQO1
Pubmed	23086932	NAD(P)H:quinone oxidoreductase 1 (NQO1) competes with 20S proteasome for binding with C/EBP¿ leading to its stabilization and protection against radiation-induced myeloproliferative disease.	Pubmed	0.000283	1	0.01309	0.1492	2	4	CEBPA,NQO1
Pubmed	8162705	Subregional mapping of 8 single copy loci to chromosome 6 by fluorescence in situ hybridization.	Pubmed	0.000283	1	0.01309	0.1492	2	4	EZR,IGF2R
Pubmed	19799609:gr	Predicting invasive phenotype with CDH1, CDH13, CD44, and TIMP3 gene expression in primary breast cancer.	GeneRIF	0.000283	1	0.01309	0.1492	2	4	TIMP3,CDH1
Pubmed	2263636	Identification of transforming growth factor beta family members present in bone-inductive protein purified from bovine bone.	Pubmed	0.000283	1	0.01309	0.1492	2	4	BMP6,BMP7
Pubmed	18974842:gr	Gender differences in genetic risk profiles for cardiovascular disease.	GeneRIF	0.0002907	1	0.01338	0.1525	4	46	F5,KL,VCAM1,THBD
Pubmed	18974842	Gender differences in genetic risk profiles for cardiovascular disease.	Pubmed	0.0002907	1	0.01338	0.1525	4	46	F5,KL,VCAM1,THBD
Pubmed	19581412	Quantitative proteomics identifies a Dab2/integrin module regulating cell migration.	Pubmed	0.0002907	1	0.01338	0.1525	4	46	ANTXR1,IGSF3,FOLR1,ITGA3
Pubmed	15698476	HIV-1 Tat, apoptosis and the mitochondria: a tubulin link?	Pubmed	0.0002919	1	0.01338	0.1525	3	19	TUBA4A,TUBB4B,TUBA1C
Pubmed	18720901	Genetic profiling of genes from the oxidative stress pathway among North and South Indians.	Pubmed	0.0002919	1	0.01338	0.1525	3	19	SOD3,NQO1,NOS3
Pubmed	16919237	Breast cancer metastasis suppressor 1 (BRMS1) is stabilized by the Hsp90 chaperone.	Pubmed	0.0002919	1	0.01338	0.1525	3	19	HSP90AA1,DNAJB1,ARID4A
Pubmed	20072116:gr	Differential association of circadian genes with mood disorders: CRY1 and NPAS2 are associated with unipolar major depression and CLOCK and VIP with bipolar disorder.	GeneRIF	0.0002919	1	0.01338	0.1525	3	19	NR1D1,DBP,PER2
Pubmed	20072116	Differential association of circadian genes with mood disorders: CRY1 and NPAS2 are associated with unipolar major depression and CLOCK and VIP with bipolar disorder.	Pubmed	0.0002919	1	0.01338	0.1525	3	19	NR1D1,DBP,PER2
Pubmed	15691386	HIV-1 Tat protein enhances microtubule polymerization.	Pubmed	0.0002919	1	0.01338	0.1525	3	19	TUBA4A,TUBB4B,TUBA1C
Pubmed	18720901:gr	Genetic profiling of genes from the oxidative stress pathway among North and South Indians.	GeneRIF	0.0002919	1	0.01338	0.1525	3	19	SOD3,NQO1,NOS3
Pubmed	16712791	Identification of intrahepatic cholangiocarcinoma related genes by comparison with normal liver tissues using expressed sequence tags.	Pubmed	0.0003093	1	0.01381	0.1574	11	445	F5,ABCB1,TUBB4B,MGP,MT3,STARD13,TSC22D1,STRA6,SERPINH1,CLMN,LRRC23
Pubmed	23402259	Quantitative study of the interactome of PKC¿ involved in the EGF-induced tumor cell chemotaxis.	Pubmed	0.0003147	1	0.01381	0.1574	7	184	DNAJA1,SDPR,HSP90AA1,PTRF,GAPDH,PTPN14,TUBA1C
Pubmed	20618440	Proteomic and biochemical analysis of 14-3-3-binding proteins during C2-ceramide-induced apoptosis.	Pubmed	0.0003556	1	0.01381	0.1574	5	87	MYH7,KRT8,KRT18,TUBA1C,LMNA
Pubmed	20195357	A comprehensive resource of interacting protein regions for refining human transcription factor networks.	Pubmed	0.0003582	1	0.01381	0.1574	7	188	HSPA1A,HSPA8,HSP90AA1,EZR,FOS,ATP5I,RGS3
Pubmed	18936436	Prevalence in the United States of selected candidate gene variants: Third National Health and Nutrition Examination Survey, 1991-1994.	Pubmed	0.0003714	1	0.01381	0.1574	4	49	F5,ABCB1,NQO1,NOS3
Pubmed	18936436:gr	Prevalence in the United States of selected candidate gene variants: Third National Health and Nutrition Examination Survey, 1991-1994.	GeneRIF	0.0003714	1	0.01381	0.1574	4	49	F5,ABCB1,NQO1,NOS3
Pubmed	15342556	Sequence comparison of human and mouse genes reveals a homologous block structure in the promoter regions.	Pubmed	0.0003808	1	0.01381	0.1574	19	1128	TUBA4A,UBB,CPT1C,COL12A1,KLF6,RGS5,PODXL,SCG5,ID3,SLC2A1,STARD13,GADD45B,TMEM237,SPOCK2,SLC38A3,RDH5,RGS3,SLC16A4,C21orf62
Pubmed	11283726	Multifunctional strands in tight junctions.	Pubmed	0.0003965	1	0.01381	0.1574	3	21	CLDN2,CLDN1,CLDN9
Pubmed	19839995:gr	Association study of 21 circadian genes with bipolar I disorder, schizoaffective disorder, and schizophrenia.	GeneRIF	0.0003965	1	0.01381	0.1574	3	21	NR1D1,DBP,PER2
Pubmed	22948661	PTPN14 is required for the density-dependent control of YAP1.	Pubmed	0.0003965	1	0.01381	0.1574	3	21	YAP1,PTPN14,WWC1
Pubmed	12231346	Claudin-based barrier in simple and stratified cellular sheets.	Pubmed	0.0003965	1	0.01381	0.1574	3	21	CLDN2,CLDN1,CLDN9
Pubmed	10690502	Tight junctions of the blood-brain barrier.	Pubmed	0.0003965	1	0.01381	0.1574	3	21	CLDN2,CLDN1,CLDN9
Pubmed	18977990	Candidate genes and cerebral palsy: a population-based study.	Pubmed	0.0003965	1	0.01381	0.1574	3	21	F5,NOS3,THBD
Pubmed	12670868	Human Sin3 deacetylase and trithorax-related Set1/Ash2 histone H3-K4 methyltransferase are tethered together selectively by the cell-proliferation factor HCF-1.	Pubmed	0.0003965	1	0.01381	0.1574	3	21	HSPA1A,HSPA8,HSP90AA1
Pubmed	18977990:gr	Candidate genes and cerebral palsy: a population-based study.	GeneRIF	0.0003965	1	0.01381	0.1574	3	21	F5,NOS3,THBD
Pubmed	11247307	The roles of claudin superfamily proteins in paracellular transport.	Pubmed	0.0003965	1	0.01381	0.1574	3	21	CLDN2,CLDN1,CLDN9
Pubmed	19839995	Association study of 21 circadian genes with bipolar I disorder, schizoaffective disorder, and schizophrenia.	Pubmed	0.0003965	1	0.01381	0.1574	3	21	NR1D1,DBP,PER2
Pubmed	12475568	Tight junction proteins.	Pubmed	0.0003965	1	0.01381	0.1574	3	21	CLDN2,CLDN1,CLDN9
Pubmed	26465331	Characterization of the Cardiac Overexpression of HSPB2 Reveals Mitochondrial and Myogenic Roles Supported by a Cardiac HspB2 Interactome.	Pubmed	0.000401	1	0.01381	0.1574	6	137	SLC2A1,CRIP2,PARVA,ATP5I,GAPDH,DUSP1
Pubmed	24769233	Proteomic analysis of cerebrospinal fluid extracellular vesicles: a comprehensive dataset.	Pubmed	0.0004015	1	0.01381	0.1574	4	50	F5,TUBB4B,COL12A1,PRELP
Pubmed	15146197	Transcriptome characterization elucidates signaling networks that control human ES cell growth and differentiation.	Pubmed	0.0004112	1	0.01381	0.1574	18	1044	CHDH,MEST,RAD54B,HSPA2,CNN3,SDPR,SFRP1,PODXL,CRHR2,CRIP2,PCP4L1,SEMA3G,FREM1,ITPR1,TSC22D1,AMIGO2,DDR1,C21orf62
Pubmed	23438482	Proteomic analysis of the NOS2 interactome in human airway epithelial cells.	Pubmed	0.0004169	1	0.01381	0.1574	6	138	DNAJA1,HSPA2,HSP90AA1,HSPH1,KRT8,KRT18
Pubmed	15324660	Proteomic, functional, and domain-based analysis of in vivo 14-3-3 binding proteins involved in cytoskeletal regulation and cellular organization.	Pubmed	0.0004355	1	0.01381	0.1574	8	255	TUBA4A,UBB,YAP1,HSPA1A,HSPA8,LSR,PTPN14,PHLDB2
Pubmed	12871600	Genetic risk factors for cerebrovascular disease in children with sickle cell disease: design of a case-control association study and genomewide screen.	Pubmed	0.0004568	1	0.01381	0.1574	3	22	F5,VCAM1,THBD
Pubmed	12871600:gr	Genetic risk factors for cerebrovascular disease in children with sickle cell disease: design of a case-control association study and genomewide screen.	GeneRIF	0.0004568	1	0.01381	0.1574	3	22	F5,VCAM1,THBD
Pubmed	11487543	Intestinal epithelial cells secrete exosome-like vesicles.	Pubmed	0.0004568	1	0.01381	0.1574	3	22	HSP90AA1,GAPDH,STX3
Pubmed	12481031	CUL7: A DOC domain-containing cullin selectively binds Skp1.Fbx29 to form an SCF-like complex.	Pubmed	0.0004568	1	0.01381	0.1574	3	22	HSPA1A,HSPA8,HSP90AA1
Pubmed	20965718:gr	Genetic variability of the fatty acid synthase pathway is not associated with prostate cancer risk in the European Prospective Investigation on Cancer (EPIC).	GeneRIF	0.0004568	1	0.01381	0.1574	3	22	ACACB,SLC2A1,SLC2A12
Pubmed	20965718	Genetic variability of the fatty acid synthase pathway is not associated with prostate cancer risk in the European Prospective Investigation on Cancer (EPIC).	Pubmed	0.0004568	1	0.01381	0.1574	3	22	ACACB,SLC2A1,SLC2A12
Pubmed	26499835	Relevance Rank Platform (RRP) for Functional Filtering of High Content Protein-Protein Interaction Data.	Pubmed	0.0004669	1	0.01381	0.1574	4	52	HSPA8,EZR,GAPDH,LMNA
Pubmed	15225209:gr	Molecular, histologic, and gross phenotype of skin wound healing in red Duroc pigs reveals an abnormal healing phenotype of hypercontracted, hyperpigmented scarring.	GeneRIF	0.0004695	1	0.01381	0.1574	2	5	SERPINH1,TIMP3
Pubmed	17418912	Distinct claudin expression profile in histologic subtypes of lung cancer.	Pubmed	0.0004695	1	0.01381	0.1574	2	5	CLDN2,CLDN1
Pubmed	23415968	Methylation status of imprinted genes DLK1-GTL2, MEST (PEG1), ZAC (PLAGL1), and LINE-1 elements in spermatozoa of normozoospermic men, unlike H19 imprinting control regions, is not associated with idiopathic recurrent spontaneous miscarriages.	Pubmed	0.0004695	1	0.01381	0.1574	2	5	MEST,PLAGL1
Pubmed	19127217:gr	Effects of different CMV-heat-inactivation-methods on growth factors in human breast milk.	GeneRIF	0.0004695	1	0.01381	0.1574	2	5	IGFBP2,IGFBP3
Pubmed	19601795	Cerebral amyloid angiopathy: a common cause of cerebral hemorrhage.	Pubmed	0.0004695	1	0.01381	0.1574	2	5	TTR,GSN
Pubmed	15282307:gr	Keratins modulate c-Flip/extracellular signal-regulated kinase 1 and 2 antiapoptotic signaling in simple epithelial cells.	GeneRIF	0.0004695	1	0.01381	0.1574	2	5	KRT8,KRT18
Pubmed	18550469:gr	Expression of occludin and claudins 1, 3, 4, and 7 in urothelial carcinoma of the upper urinary tract.	GeneRIF	0.0004695	1	0.01381	0.1574	2	5	OCLN,CLDN1
Pubmed	25992553	Minor Type IV Collagen ¿5 Chain Promotes Cancer Progression through Discoidin Domain Receptor-1.	Pubmed	0.0004695	1	0.01381	0.1574	2	5	COL4A5,DDR1
Pubmed	18818766:gr	Successful inhibition of tumor development by specific class-3 semaphorins is associated with expression of appropriate semaphorin receptors by tumor cells.	GeneRIF	0.0004695	1	0.01381	0.1574	2	5	SEMA3F,SEMA3G
Pubmed	22546605	Increase in claudin-2 expression by an EGFR/MEK/ERK/c-Fos pathway in lung adenocarcinoma A549 cells.	Pubmed	0.0004695	1	0.01381	0.1574	2	5	FOS,CLDN2
Pubmed	19661441:gr	Alteration of tight junction proteins is an early event in psoriasis: putative involvement of proinflammatory cytokines.	GeneRIF	0.0004695	1	0.01381	0.1574	2	5	OCLN,CLDN1
Pubmed	25130429	Natural antioxidants exhibit chemopreventive characteristics through the regulation of CNC b-Zip transcription factors in estrogen-induced breast carcinogenesis.	Pubmed	0.0004695	1	0.01381	0.1574	2	5	SOD3,NQO1
Pubmed	18190796	KIBRA interacts with discoidin domain receptor 1 to modulate collagen-induced signalling.	Pubmed	0.0004695	1	0.01381	0.1574	2	5	WWC1,DDR1
Pubmed	9560222	A cytoplasmic protein, bystin, interacts with trophinin, tastin, and cytokeratin and may be involved in trophinin-mediated cell adhesion between trophoblast and endometrial epithelial cells.	Pubmed	0.0004695	1	0.01381	0.1574	2	5	KRT8,KRT18
Pubmed	20371868:gr	Application of high-resolution melting to large-scale, high-throughput SNP genotyping: a comparison with the TaqMan method.	GeneRIF	0.0004695	1	0.01381	0.1574	2	5	ABCB1,NQO1
Pubmed	18408180	The Leber congenital amaurosis protein AIPL1 functions as part of a chaperone heterocomplex.	Pubmed	0.0004695	1	0.01381	0.1574	2	5	HSPA8,HSP90AA1
Pubmed	11684708	Keratin attenuates tumor necrosis factor-induced cytotoxicity through association with TRADD.	Pubmed	0.0004695	1	0.01381	0.1574	2	5	KRT8,KRT18
Pubmed	17182002	HDJC9, a novel human type C DnaJ/HSP40 member interacts with and cochaperones HSP70 through the J domain.	Pubmed	0.0004695	1	0.01381	0.1574	2	5	HSPA1A,HSPA8
Pubmed	19601795:gr	Cerebral amyloid angiopathy: a common cause of cerebral hemorrhage.	GeneRIF	0.0004695	1	0.01381	0.1574	2	5	TTR,GSN
Pubmed	22234467	Differential regulation of glucose transporters mediated by CRH receptor type 1 and type 2 in human placental trophoblasts.	Pubmed	0.0004695	1	0.01381	0.1574	2	5	SLC2A1,CRHR2
Pubmed	25890304	Insulin-like growth factors and related proteins in plasma and cerebrospinal fluids of HIV-positive individuals.	Pubmed	0.0004695	1	0.01381	0.1574	2	5	IGF2R,IGFBP2
Pubmed	1765368	Chromosomal assignments of the genes for neuroendocrine convertase PC1 (NEC1) to human 5q15-21, neuroendocrine convertase PC2 (NEC2) to human 20p11.1-11.2, and furin (mouse 7[D1-E2] region).	Pubmed	0.0004695	1	0.01381	0.1574	2	5	PCSK1,PCSK2
Pubmed	19345227:gr	Phosphodiesterase 5 restricts NOS3/Soluble guanylate cyclase signaling to L-type Ca2+ current in cardiac myocytes.	GeneRIF	0.0004695	1	0.01381	0.1574	2	5	PDE5A,NOS3
Pubmed	25778840	Inhibitor of differentiation 4 (ID4) acts as an inhibitor of ID-1, -2 and -3 and promotes basic helix loop helix (bHLH) E47 DNA binding and transcriptional activity.	Pubmed	0.0004695	1	0.01381	0.1574	2	5	ID1,ID3
Pubmed	18262772:gr	Association of RGS2 and RGS5 variants with schizophrenia symptom severity.	GeneRIF	0.0004695	1	0.01381	0.1574	2	5	RGS5,RGS4
Pubmed	11581269	Polycystin-1 interacts with intermediate filaments.	Pubmed	0.0004695	1	0.01381	0.1574	2	5	KRT8,KRT18
Pubmed	22253890:gr	Associations of insulin and insulin-like growth factors with physical performance in old age in the Boyd Orr and Caerphilly studies.	GeneRIF	0.0004695	1	0.01381	0.1574	2	5	IGFBP2,IGFBP3
Pubmed	15225209	Molecular, histologic, and gross phenotype of skin wound healing in red Duroc pigs reveals an abnormal healing phenotype of hypercontracted, hyperpigmented scarring.	Pubmed	0.0004695	1	0.01381	0.1574	2	5	SERPINH1,TIMP3
Pubmed	18836923	Genetic susceptibility to benzene toxicity in humans.	Pubmed	0.0004695	1	0.01381	0.1574	2	5	EPHX1,NQO1
Pubmed	18577580	eIF3k regulates apoptosis in epithelial cells by releasing caspase 3 from keratin-containing inclusions.	Pubmed	0.0004695	1	0.01381	0.1574	2	5	KRT8,KRT18
Pubmed	19539911:gr	Bone morphogenetic protein-6 stimulates gene expression of follicle-stimulating hormone receptor, inhibin/activin beta subunits, and anti-Müllerian hormone in human granulosa cells.	GeneRIF	0.0004695	1	0.01381	0.1574	2	5	AMH,BMP6
Pubmed	22613833:gr	Basement membrane assembly of the integrin ¿8ß1 ligand nephronectin requires Fraser syndrome-associated proteins.	GeneRIF	0.0004695	1	0.01381	0.1574	2	5	FRAS1,FREM1
Pubmed	17072841:gr	Differentiation of human mesenchymal stem cells and articular chondrocytes: analysis of chondrogenic potential and expression pattern of differentiation-related transcription factors.	GeneRIF	0.0004695	1	0.01381	0.1574	2	5	COL1A2,ID1
Pubmed	18287524:gr	p204 protein overcomes the inhibition of core binding factor alpha-1-mediated osteogenic differentiation by Id helix-loop-helix proteins.	GeneRIF	0.0004695	1	0.01381	0.1574	2	5	ID1,ID3
Pubmed	20109457:gr	Akt isoforms regulate intermediate filament protein levels in epithelial carcinoma cells.	GeneRIF	0.0004695	1	0.01381	0.1574	2	5	KRT8,KRT18
Pubmed	17495958	Biphasic regulation of AP-1 subunits during human epidermal wound healing.	Pubmed	0.0004695	1	0.01381	0.1574	2	5	FOS,FOSB
Pubmed	22385262	The Nedd4-like ubiquitin E3 ligases target angiomotin/p130 to ubiquitin-dependent degradation.	Pubmed	0.0004695	1	0.01381	0.1574	2	5	YAP1,NEDD4
Pubmed	22546605:gr	Increase in claudin-2 expression by an EGFR/MEK/ERK/c-Fos pathway in lung adenocarcinoma A549 cells.	GeneRIF	0.0004695	1	0.01381	0.1574	2	5	FOS,CLDN2
Pubmed	26876307	Epithelial membrane protein 2 regulates sphingosylphosphorylcholine-induced keratin 8 phosphorylation and reorganization: Changes of PP2A expression by interaction with alpha4 and caveolin-1 in lung cancer cells.	Pubmed	0.0004695	1	0.01381	0.1574	2	5	KRT8,CAV1
Pubmed	23415968:gr	Methylation status of imprinted genes DLK1-GTL2, MEST (PEG1), ZAC (PLAGL1), and LINE-1 elements in spermatozoa of normozoospermic men, unlike H19 imprinting control regions, is not associated with idiopathic recurrent spontaneous miscarriages.	GeneRIF	0.0004695	1	0.01381	0.1574	2	5	MEST,PLAGL1
Pubmed	19093297	Interaction of genes from influx-metabolism-efflux pathway and their influence on methotrexate efficacy in rheumatoid arthritis patients among Indians.	Pubmed	0.0004695	1	0.01381	0.1574	2	5	ABCB1,FOLR1
Pubmed	20658178:gr	Co-expression of CD147/EMMPRIN with monocarboxylate transporters and multiple drug resistance proteins is associated with epithelial ovarian cancer progression.	GeneRIF	0.0004695	1	0.01381	0.1574	2	5	ABCB1,SLC16A4
Pubmed	18562769:gr	Genetic variation in insulin-like growth factors and brain tumor risk.	GeneRIF	0.0004695	1	0.01381	0.1574	2	5	IGF2R,IGFBP3
Pubmed	20109457	Akt isoforms regulate intermediate filament protein levels in epithelial carcinoma cells.	Pubmed	0.0004695	1	0.01381	0.1574	2	5	KRT8,KRT18
Pubmed	15861517	Expression of bone morphogenetic proteins in human metastatic prostate and breast cancer.	Pubmed	0.0004695	1	0.01381	0.1574	2	5	BMP6,BMP7
Pubmed	15344906	Regulation of stability of cyclin-dependent kinase CDK11p110 and a caspase-processed form, CDK11p46, by Hsp90.	Pubmed	0.0004695	1	0.01381	0.1574	2	5	HSPA8,HSP90AA1
Pubmed	19539911	Bone morphogenetic protein-6 stimulates gene expression of follicle-stimulating hormone receptor, inhibin/activin beta subunits, and anti-Müllerian hormone in human granulosa cells.	Pubmed	0.0004695	1	0.01381	0.1574	2	5	AMH,BMP6
Pubmed	20540933	Hispolon promotes MDM2 downregulation through chaperone-mediated autophagy.	Pubmed	0.0004695	1	0.01381	0.1574	2	5	HSPA8,HSP90AA1
Pubmed	20302654:gr	Genotypes and haplotypes in the insulin-like growth factors, their receptors and binding proteins in relation to plasma metabolic levels and mammographic density.	GeneRIF	0.0004695	1	0.01381	0.1574	2	5	IGF2R,IGFBP3
Pubmed	23806407:gr	Alterations in deoxyribonucleic acid (DNA) methylation patterns of Calca, Timp3, Mmp2, and Igf2r are associated with chronic cystitis in a cyclophosphamide-induced mouse model.	GeneRIF	0.0004695	1	0.01381	0.1574	2	5	IGF2R,TIMP3
Pubmed	15383626:gr	Single-cell imaging of intracellular Ca2+ and phospholipase C activity reveals that RGS 2, 3, and 4 differentially regulate signaling via the Galphaq/11-linked muscarinic M3 receptor.	GeneRIF	0.0004695	1	0.01381	0.1574	2	5	RGS3,RGS4
Pubmed	15885686	TRIM37 defective in mulibrey nanism is a novel RING finger ubiquitin E3 ligase.	Pubmed	0.0004695	1	0.01381	0.1574	2	5	UBB,HSPA1A
Pubmed	19372095:gr	Genetic risk factors for arterial ischemic stroke in children: a possible MTHFR and eNOS gene-gene interplay?	GeneRIF	0.0004695	1	0.01381	0.1574	2	5	F5,NOS3
Pubmed	18259111	Temporal changes in insulin-like growth factors I and II and in insulin-like growth factor binding proteins 1, 2, and 3 in human milk.	Pubmed	0.0004695	1	0.01381	0.1574	2	5	IGFBP2,IGFBP3
Pubmed	19127217	Effects of different CMV-heat-inactivation-methods on growth factors in human breast milk.	Pubmed	0.0004695	1	0.01381	0.1574	2	5	IGFBP2,IGFBP3
Pubmed	9647658	The laminin-nidogen complex is a ligand for a specific splice isoform of the transmembrane protein tyrosine phosphatase LAR.	Pubmed	0.0004695	1	0.01381	0.1574	2	5	LAMA1,PTPRF
Pubmed	15383626	Single-cell imaging of intracellular Ca2+ and phospholipase C activity reveals that RGS 2, 3, and 4 differentially regulate signaling via the Galphaq/11-linked muscarinic M3 receptor.	Pubmed	0.0004695	1	0.01381	0.1574	2	5	RGS3,RGS4
Pubmed	10862767	14-3-3 interacts with regulator of G protein signaling proteins and modulates their activity.	Pubmed	0.0004695	1	0.01381	0.1574	2	5	MSX1,RGS3
Pubmed	15466980	Effects of genetic polymorphisms of metabolic enzymes on cytokinesis-block micronucleus in peripheral blood lymphocyte among coke-oven workers.	Pubmed	0.0004695	1	0.01381	0.1574	2	5	EPHX1,NQO1
Pubmed	24493589	A G protein-coupled receptor and the intracellular synthase of its agonist functionally cooperate.	Pubmed	0.0004695	1	0.01381	0.1574	2	5	HSP90AA1,PTGDS
Pubmed	11146634	The Hsc70 co-chaperone CHIP targets immature CFTR for proteasomal degradation.	Pubmed	0.0004695	1	0.01381	0.1574	2	5	DNAJA1,HSPA8
Pubmed	20395446:gr	Podocalyxin EBP50 ezrin molecular complex enhances the metastatic potential of renal cell carcinoma through recruiting Rac1 guanine nucleotide exchange factor ARHGEF7.	GeneRIF	0.0004695	1	0.01381	0.1574	2	5	EZR,PODXL
Pubmed	12235123	DEDD regulates degradation of intermediate filaments during apoptosis.	Pubmed	0.0004695	1	0.01381	0.1574	2	5	KRT8,KRT18
Pubmed	19093297:gr	Interaction of genes from influx-metabolism-efflux pathway and their influence on methotrexate efficacy in rheumatoid arthritis patients among Indians.	GeneRIF	0.0004695	1	0.01381	0.1574	2	5	ABCB1,FOLR1
Pubmed	12519841:gr	Free and total insulin-like growth factor (IGF)-I, -II, and IGF binding protein-1, -2, and -3 serum levels in patients with active thyroid eye disease.	GeneRIF	0.0004695	1	0.01381	0.1574	2	5	IGFBP2,IGFBP3
Pubmed	15314064	Raf-1 activation disrupts its binding to keratins during cell stress.	Pubmed	0.0004695	1	0.01381	0.1574	2	5	KRT8,KRT18
Pubmed	18667611	Caveolin-1 regulates human immunodeficiency virus-1 Tat-induced alterations of tight junction protein expression via modulation of the Ras signaling.	Pubmed	0.0004695	1	0.01381	0.1574	2	5	OCLN,CAV1
Pubmed	24047968	Novel role of HSP40/DNAJ in the regulation of HIV-1 replication.	Pubmed	0.0004695	1	0.01381	0.1574	2	5	DNAJA1,DNAJB1
Pubmed	12145280	The LIM-only protein DRAL/FHL2 interacts with and is a corepressor for the promyelocytic leukemia zinc finger protein.	Pubmed	0.0004695	1	0.01381	0.1574	2	5	ID1,ZBTB16
Pubmed	20371868	Application of high-resolution melting to large-scale, high-throughput SNP genotyping: a comparison with the TaqMan method.	Pubmed	0.0004695	1	0.01381	0.1574	2	5	ABCB1,NQO1
Pubmed	15877825	BMP-6 inhibits growth of mature human B cells; induction of Smad phosphorylation and upregulation of Id1.	Pubmed	0.0004695	1	0.01381	0.1574	2	5	ID1,BMP6
Pubmed	24175631	The cytokine-induced conformational switch of nuclear factor ¿B p65 is mediated by p65 phosphorylation.	Pubmed	0.0004695	1	0.01381	0.1574	2	5	HSPA1A,HSPA8
Pubmed	15861517:gr	Expression of bone morphogenetic proteins in human metastatic prostate and breast cancer.	GeneRIF	0.0004695	1	0.01381	0.1574	2	5	BMP6,BMP7
Pubmed	24911077	CYP2C9, VKORC1, CYP4F2, ABCB1 and F5 variants: influence on quality of long-term anticoagulation.	Pubmed	0.0004695	1	0.01381	0.1574	2	5	F5,ABCB1
Pubmed	20176123	Chaperone-mediated autophagy: molecular mechanisms and physiological relevance.	Pubmed	0.0004695	1	0.01381	0.1574	2	5	HSPA8,HSP90AA1
Pubmed	11584023	A DnaJ protein, apobec-1-binding protein-2, modulates apolipoprotein B mRNA editing.	Pubmed	0.0004695	1	0.01381	0.1574	2	5	HSPA1A,HSPA8
Pubmed	16598069:gr	Variation in genes relevant to aromatic hydrocarbon metabolism and the risk of adult brain tumors.	GeneRIF	0.0004695	1	0.01381	0.1574	2	5	EPHX1,NQO1
Pubmed	18259111:gr	Temporal changes in insulin-like growth factors I and II and in insulin-like growth factor binding proteins 1, 2, and 3 in human milk.	GeneRIF	0.0004695	1	0.01381	0.1574	2	5	IGFBP2,IGFBP3
Pubmed	20658178	Co-expression of CD147/EMMPRIN with monocarboxylate transporters and multiple drug resistance proteins is associated with epithelial ovarian cancer progression.	Pubmed	0.0004695	1	0.01381	0.1574	2	5	ABCB1,SLC16A4
Pubmed	16501598	17-AAG, an Hsp90 inhibitor, causes kinetochore defects: a novel mechanism by which 17-AAG inhibits cell proliferation.	Pubmed	0.0004695	1	0.01381	0.1574	2	5	HSPA8,HSP90AA1
Pubmed	16682435:gr	Inhibitors of differentiation (ID1, ID2, ID3 and ID4) genes are neuronal targets of MeCP2 that are elevated in Rett syndrome.	GeneRIF	0.0004695	1	0.01381	0.1574	2	5	ID1,ID3
Pubmed	15351855:gr	Prognosis of young ischemic stroke in Taiwan: impact of prothrombotic genetic polymorphisms.	GeneRIF	0.0004695	1	0.01381	0.1574	2	5	ITGA3,NOS3
Pubmed	15466980:gr	Effects of genetic polymorphisms of metabolic enzymes on cytokinesis-block micronucleus in peripheral blood lymphocyte among coke-oven workers.	GeneRIF	0.0004695	1	0.01381	0.1574	2	5	EPHX1,NQO1
Pubmed	12080047	The adenosine 2b receptor is recruited to the plasma membrane and associates with E3KARP and Ezrin upon agonist stimulation.	Pubmed	0.0004695	1	0.01381	0.1574	2	5	SLC9A3R2,EZR
Pubmed	15458844	The complexity of PDZ domain-mediated interactions at glutamatergic synapses: a case study on neuroligin.	Pubmed	0.0004695	1	0.01381	0.1574	2	5	PDZRN3,RGS3
Pubmed	18550469	Expression of occludin and claudins 1, 3, 4, and 7 in urothelial carcinoma of the upper urinary tract.	Pubmed	0.0004695	1	0.01381	0.1574	2	5	OCLN,CLDN1
Pubmed	22253890	Associations of insulin and insulin-like growth factors with physical performance in old age in the Boyd Orr and Caerphilly studies.	Pubmed	0.0004695	1	0.01381	0.1574	2	5	IGFBP2,IGFBP3
Pubmed	12716909	CR6-interacting factor 1 interacts with Gadd45 family proteins and modulates the cell cycle.	Pubmed	0.0004695	1	0.01381	0.1574	2	5	GADD45B,GADD45G
Pubmed	18434090:gr	Caveolin-1 increases basal and TGF-beta1-induced expression of type I procollagen through PI-3 kinase/Akt/mTOR pathway in human dermal fibroblasts.	GeneRIF	0.0004695	1	0.01381	0.1574	2	5	COL1A2,CAV1
Pubmed	19661441	Alteration of tight junction proteins is an early event in psoriasis: putative involvement of proinflammatory cytokines.	Pubmed	0.0004695	1	0.01381	0.1574	2	5	OCLN,CLDN1
Pubmed	15877825:gr	BMP-6 inhibits growth of mature human B cells; induction of Smad phosphorylation and upregulation of Id1.	GeneRIF	0.0004695	1	0.01381	0.1574	2	5	ID1,BMP6
Pubmed	17495958:gr	Biphasic regulation of AP-1 subunits during human epidermal wound healing.	GeneRIF	0.0004695	1	0.01381	0.1574	2	5	FOS,FOSB
Pubmed	23729439	Inhibition of histone deacetylase activity suppresses IFN-¿ induction of tripartite motif 22 via CHIP-mediated proteasomal degradation of IRF-1.	Pubmed	0.0004695	1	0.01381	0.1574	2	5	HSPA1A,HSP90AA1
Pubmed	16804897:gr	Nephritogenic anti-DNA antibodies regulate gene expression in MRL/lpr mouse glomerular mesangial cells.	GeneRIF	0.0004695	1	0.01381	0.1574	2	5	CX3CL1,CXCL2
Pubmed	22234467:gr	Differential regulation of glucose transporters mediated by CRH receptor type 1 and type 2 in human placental trophoblasts.	GeneRIF	0.0004695	1	0.01381	0.1574	2	5	SLC2A1,CRHR2
Pubmed	18562769	Genetic variation in insulin-like growth factors and brain tumor risk.	Pubmed	0.0004695	1	0.01381	0.1574	2	5	IGF2R,IGFBP3
Pubmed	18988734	Cytosolic chaperones influence the fate of a toxin dislocated from the endoplasmic reticulum.	Pubmed	0.0004695	1	0.01381	0.1574	2	5	HSPA8,HSP90AA1
Pubmed	18539898:gr	Iron regulates phosphorylation of Smad1/5/8 and gene expression of Bmp6, Smad7, Id1, and Atoh8 in the mouse liver.	GeneRIF	0.0004695	1	0.01381	0.1574	2	5	ID1,BMP6
Pubmed	23019340:gr	Vitronectin induces phosphorylation of ezrin/radixin/moesin actin-binding proteins through binding to its novel neuronal receptor telencephalin.	GeneRIF	0.0004695	1	0.01381	0.1574	2	5	EZR,VTN
Pubmed	11246872	The prohormone convertase enzyme 2 (PC2) is essential for processing pro-islet amyloid polypeptide at the NH2-terminal cleavage site.	Pubmed	0.0004695	1	0.01381	0.1574	2	5	PCSK1,PCSK2
Pubmed	16552541:gr	Expression of genes involved in the regulation of p16 in psoriatic involved skin.	GeneRIF	0.0004695	1	0.01381	0.1574	2	5	ID1,IGFBP3
Pubmed	3037489	Structure and expression of a human gene coding for a 71 kd heat shock 'cognate' protein.	Pubmed	0.0004695	1	0.01381	0.1574	2	5	HSPA2,HSPA8
Pubmed	18444243	Disturbance of circadian gene expression in hepatocellular carcinoma.	Pubmed	0.0004695	1	0.01381	0.1574	2	5	PER2,ARHGEF5
Pubmed	18818766	Successful inhibition of tumor development by specific class-3 semaphorins is associated with expression of appropriate semaphorin receptors by tumor cells.	Pubmed	0.0004695	1	0.01381	0.1574	2	5	SEMA3F,SEMA3G
Pubmed	19015316:gr	Fast regulation of AP-1 activity through interaction of lamin A/C, ERK1/2, and c-Fos at the nuclear envelope.	GeneRIF	0.0004695	1	0.01381	0.1574	2	5	FOS,LMNA
Pubmed	25495409	Effects of major transporter and metabolizing enzyme gene polymorphisms on carbamazepine metabolism in Chinese patients with epilepsy.	Pubmed	0.0004695	1	0.01381	0.1574	2	5	EPHX1,ABCB1
Pubmed	23904609	USP47 and C terminus of Hsp70-interacting protein (CHIP) antagonistically regulate katanin-p60-mediated axonal growth.	Pubmed	0.0004695	1	0.01381	0.1574	2	5	HSPA1A,HSP90AA1
Pubmed	19411307	Aberrant cell adhesion molecule expression in human bronchopulmonary sequestration and congenital cystic adenomatoid malformation.	Pubmed	0.0004695	1	0.01381	0.1574	2	5	ITGA3,CDH1
Pubmed	18836923:gr	Genetic susceptibility to benzene toxicity in humans.	GeneRIF	0.0004695	1	0.01381	0.1574	2	5	EPHX1,NQO1
Pubmed	15365990	Stability related bias in residues replacing glycines within the collagen triple helix (Gly-Xaa-Yaa) in inherited connective tissue disorders.	Pubmed	0.0004695	1	0.01381	0.1574	2	5	COL1A2,COL4A5
Pubmed	19220705	An IRBIT homologue lacks binding activity to inositol 1,4,5-trisphosphate receptor due to the unique N-terminal appendage.	Pubmed	0.0004695	1	0.01381	0.1574	2	5	ITPR1,AHCYL2
Pubmed	12724406	Human BAG-1 proteins bind to the cellular stress response protein GADD34 and interfere with GADD34 functions.	Pubmed	0.0004695	1	0.01381	0.1574	2	5	HSPA1A,HSPA8
Pubmed	12519841	Free and total insulin-like growth factor (IGF)-I, -II, and IGF binding protein-1, -2, and -3 serum levels in patients with active thyroid eye disease.	Pubmed	0.0004695	1	0.01381	0.1574	2	5	IGFBP2,IGFBP3
Pubmed	16598069	Variation in genes relevant to aromatic hydrocarbon metabolism and the risk of adult brain tumors.	Pubmed	0.0004695	1	0.01381	0.1574	2	5	EPHX1,NQO1
Pubmed	15365990:gr	Stability related bias in residues replacing glycines within the collagen triple helix (Gly-Xaa-Yaa) in inherited connective tissue disorders.	GeneRIF	0.0004695	1	0.01381	0.1574	2	5	COL1A2,COL4A5
Pubmed	24718257	Small kinetochore associated protein (SKAP) promotes UV-induced cell apoptosis through negatively regulating pre-mRNA processing factor 19 (Prp19).	Pubmed	0.0004695	1	0.01381	0.1574	2	5	HSPA1A,HSPA8
Pubmed	24386440	MiR-17-5p impairs trafficking of H-ERG K+ channel protein by targeting multiple er stress-related chaperones during chronic oxidative stress.	Pubmed	0.0004695	1	0.01381	0.1574	2	5	HSPA8,KCNH2
Pubmed	9148915	Folding of the glucocorticoid receptor by the reconstituted Hsp90-based chaperone machinery. The initial hsp90.p60.hsp70-dependent step is sufficient for creating the steroid binding conformation.	Pubmed	0.0004695	1	0.01381	0.1574	2	5	HSPA1A,HSP90AA1
Pubmed	19940115	Hsp40 chaperones promote degradation of the HERG potassium channel.	Pubmed	0.0004695	1	0.01381	0.1574	2	5	DNAJA1,KCNH2
Pubmed	20446941:gr	MTHFR C677T, FII G20210A, FV Leiden G1691A, NOS3 intron 4 VNTR, and APOE epsilon4 gene polymorphisms are not associated with spontaneous cervical artery dissection.	GeneRIF	0.0004695	1	0.01381	0.1574	2	5	F5,NOS3
Pubmed	21870331:gr	GLUT1 and CAIX expression profiles in breast cancer correlate with adverse prognostic factors and MCT1 overexpression.	GeneRIF	0.0004695	1	0.01381	0.1574	2	5	SLC2A1,SLC16A4
Pubmed	15044949:gr	GADD45beta/GADD45gamma and MEKK4 comprise a genetic pathway mediating STAT4-independent IFNgamma production in T cells.	GeneRIF	0.0004695	1	0.01381	0.1574	2	5	GADD45B,GADD45G
Pubmed	14993262	Tid1, a cochaperone of the heat shock 70 protein and the mammalian counterpart of the Drosophila tumor suppressor l(2)tid, is critical for early embryonic development and cell survival.	Pubmed	0.0004695	1	0.01381	0.1574	2	5	HSPA1A,HSPA8
Pubmed	20446941	MTHFR C677T, FII G20210A, FV Leiden G1691A, NOS3 intron 4 VNTR, and APOE epsilon4 gene polymorphisms are not associated with spontaneous cervical artery dissection.	Pubmed	0.0004695	1	0.01381	0.1574	2	5	F5,NOS3
Pubmed	17072841	Differentiation of human mesenchymal stem cells and articular chondrocytes: analysis of chondrogenic potential and expression pattern of differentiation-related transcription factors.	Pubmed	0.0004695	1	0.01381	0.1574	2	5	COL1A2,ID1
Pubmed	20302654	Genotypes and haplotypes in the insulin-like growth factors, their receptors and binding proteins in relation to plasma metabolic levels and mammographic density.	Pubmed	0.0004695	1	0.01381	0.1574	2	5	IGF2R,IGFBP3
Pubmed	22796440:gr	Reduced expression of epidermal growth factor receptor, E-cadherin, and occludin in the skin of flaky tail mice is due to filaggrin and loricrin deficiencies.	GeneRIF	0.0004695	1	0.01381	0.1574	2	5	OCLN,CDH1
Pubmed	18434090	Caveolin-1 increases basal and TGF-beta1-induced expression of type I procollagen through PI-3 kinase/Akt/mTOR pathway in human dermal fibroblasts.	Pubmed	0.0004695	1	0.01381	0.1574	2	5	COL1A2,CAV1
Pubmed	17418912:gr	Distinct claudin expression profile in histologic subtypes of lung cancer.	GeneRIF	0.0004695	1	0.01381	0.1574	2	5	CLDN2,CLDN1
Pubmed	25306890	Leptin at gender-specific concentrations does not affect glucose transport, expression of glucose transporters and leptin receptors in human lymphocytes.	Pubmed	0.0004695	1	0.01381	0.1574	2	5	SLC2A1,LEPR
Pubmed	15351855	Prognosis of young ischemic stroke in Taiwan: impact of prothrombotic genetic polymorphisms.	Pubmed	0.0004695	1	0.01381	0.1574	2	5	ITGA3,NOS3
Pubmed	21870331	GLUT1 and CAIX expression profiles in breast cancer correlate with adverse prognostic factors and MCT1 overexpression.	Pubmed	0.0004695	1	0.01381	0.1574	2	5	SLC2A1,SLC16A4
Pubmed	18262772	Association of RGS2 and RGS5 variants with schizophrenia symptom severity.	Pubmed	0.0004695	1	0.01381	0.1574	2	5	RGS5,RGS4
Pubmed	18444243:gr	Disturbance of circadian gene expression in hepatocellular carcinoma.	GeneRIF	0.0004695	1	0.01381	0.1574	2	5	PER2,ARHGEF5
Pubmed	12855682	Heat shock protein 90 as an endogenous protein enhancer of inducible nitric-oxide synthase.	Pubmed	0.0004695	1	0.01381	0.1574	2	5	HSP90AA1,NOS3
Pubmed	10816573	Human DnaJ homologs dj2 and dj3, and bag-1 are positive cochaperones of hsc70.	Pubmed	0.0004695	1	0.01381	0.1574	2	5	DNAJA1,DNAJB1
Pubmed	16552541	Expression of genes involved in the regulation of p16 in psoriatic involved skin.	Pubmed	0.0004695	1	0.01381	0.1574	2	5	ID1,IGFBP3
Pubmed	15070779	Disease-causing mutant WNK4 increases paracellular chloride permeability and phosphorylates claudins.	Pubmed	0.0004695	1	0.01381	0.1574	2	5	CLDN2,CLDN1
Pubmed	25277046	Targeted mass spectrometry analysis of the proteins IGF1, IGF2, IBP2, IBP3 and A2GL by blood protein precipitation.	Pubmed	0.0004695	1	0.01381	0.1574	2	5	IGFBP2,IGFBP3
Pubmed	19372095	Genetic risk factors for arterial ischemic stroke in children: a possible MTHFR and eNOS gene-gene interplay?	Pubmed	0.0004695	1	0.01381	0.1574	2	5	F5,NOS3
Pubmed	10811660	Crystal structure and activity of human p23, a heat shock protein 90 co-chaperone.	Pubmed	0.0004695	1	0.01381	0.1574	2	5	HSP90AA1,DNAJB1
Pubmed	22079093	Proteomic analysis of the 20S proteasome (PSMA3)-interacting proteins reveals a functional link between the proteasome and mRNA metabolism.	Pubmed	0.0004836	1	0.01381	0.1574	5	93	DNAJA1,HSPA2,HSPA8,HSP90AA1,GAPDH
Pubmed	20881960	Hundreds of variants clustered in genomic loci and biological pathways affect human height.	Pubmed	0.0004884	1	0.01381	0.1574	7	198	EFEMP1,RHOD,BMP6,SLCO1C1,ADAMTSL3,SERPINH1,LOXL1
Pubmed	21319273	An important role for CDK2 in G1 to S checkpoint activation and DNA damage response in human embryonic stem cells.	Pubmed	0.0004971	1	0.01381	0.1574	10	397	TUBB4B,HSPA8,HSP90AA1,PODXL,APOD,GAPDH,TUBA1C,SERPINH1,MYOF,LMNA
Pubmed	14499622	Yeast two-hybrid screens imply involvement of Fanconi anemia proteins in transcription regulation, cell signaling, oxidative metabolism, and cellular transport.	Pubmed	0.0005023	1	0.01381	0.1574	4	53	HSPA1A,HSPA8,HSP90AA1,DNAJB1
Pubmed	15047060	Analysis of proteins copurifying with the CD4/lck complex using one-dimensional polyacrylamide gel electrophoresis and mass spectrometry: comparison with affinity-tag based protein detection and evaluation of different solubilization methods.	Pubmed	0.0005023	1	0.01381	0.1574	4	53	MME,HSPA8,HSP90AA1,GAPDH
Pubmed	20346360	Genetic risk factors for hepatopulmonary syndrome in patients with advanced liver disease.	Pubmed	0.000508	1	0.01381	0.1574	5	94	ACVRL1,PDE5A,NOS3,CAV1,THBD
Pubmed	20346360:gr	Genetic risk factors for hepatopulmonary syndrome in patients with advanced liver disease.	GeneRIF	0.000508	1	0.01381	0.1574	5	94	ACVRL1,PDE5A,NOS3,CAV1,THBD
Pubmed	15242332	Vectorial proteomics reveal targeting, phosphorylation and specific fragmentation of polymerase I and transcript release factor (PTRF) at the surface of caveolae in human adipocytes.	Pubmed	0.0005226	1	0.01381	0.1574	3	23	PARVA,PTRF,CAV1
Pubmed	14532270	A product of the human gene adjacent to parkin is a component of Lewy bodies and suppresses Pael receptor-induced cell death.	Pubmed	0.0005226	1	0.01381	0.1574	3	23	DNAJA1,HSPA8,HSP90AA1
Pubmed	19474452	Perioperative genomic profiles using structure-specific oligonucleotide probes.	Pubmed	0.0005226	1	0.01381	0.1574	3	23	F5,MYH7,BCHE
Pubmed	16799092	Dynamic profiling of the post-translational modifications and interaction partners of epidermal growth factor receptor signaling after stimulation by epidermal growth factor using Extended Range Proteomic Analysis (ERPA).	Pubmed	0.0005226	1	0.01381	0.1574	3	23	TUBA4A,GAPDH,CAV1
Pubmed	19474452:gr	Perioperative genomic profiles using structure-specific oligonucleotide probes.	GeneRIF	0.0005226	1	0.01381	0.1574	3	23	F5,MYH7,BCHE
Pubmed	10601346	Direct binding of three tight junction-associated MAGUKs, ZO-1, ZO-2, and ZO-3, with the COOH termini of claudins.	Pubmed	0.0005226	1	0.01381	0.1574	3	23	OCLN,CLDN2,CLDN1
Pubmed	24722188	Protein interaction network of alternatively spliced isoforms from brain links genetic risk factors for autism.	Pubmed	0.0005268	1	0.01381	0.1574	10	400	CDR2,EFS,SERTAD3,SERTAD1,NR1D1,AGMO,CNTNAP2,STK39,DMPK,TNS2
Pubmed	25192599	Interaction of amyotrophic lateral sclerosis/frontotemporal lobar degeneration-associated fused-in-sarcoma with proteins involved in metabolic and protein degradation pathways.	Pubmed	0.0005664	1	0.01381	0.1574	7	203	RAD54B,HSPA8,HSP90AA1,GAPDH,CA2,LMNA,PLCE1
Pubmed	22863883	A high-throughput approach for measuring temporal changes in the interactome.	Pubmed	0.0005871	1	0.01381	0.1574	22	1456	TBC1D2,TUBA4A,TUBB4B,NDRG1,MYL9,YAP1,DNAJA1,HSPA1A,HSPA8,HSP90AA1,EZR,DNAJB1,VASN,PARVA,GAPDH,HSPH1,TSC22D1,STK39,KRT18,TUBA1C,SERPINH1,LMNA
Pubmed	21080425	Highly efficient purification of protein complexes from mammalian cells using a novel streptavidin-binding peptide and hexahistidine tandem tag system: application to Bruton's tyrosine kinase.	Pubmed	0.0005942	1	0.01381	0.1574	3	24	TUBA4A,TUBB4B,GAPDH
Pubmed	21037509	Variants of ADAMTS1 modify the effectiveness of statins in reducing the risk of myocardial infarction.	Pubmed	0.0005942	1	0.01381	0.1574	3	24	VCAM1,ADAMTS1,NOS3
Pubmed	21037509:gr	Variants of ADAMTS1 modify the effectiveness of statins in reducing the risk of myocardial infarction.	GeneRIF	0.0005942	1	0.01381	0.1574	3	24	VCAM1,ADAMTS1,NOS3
Pubmed	23728617	Extracellular HIV-1 viral protein R affects astrocytic glyceraldehyde 3-phosphate dehydrogenase activity and neuronal survival.	Pubmed	0.0005942	1	0.01381	0.1574	3	24	MT3,GAPDH,DUSP1
Pubmed	21942715	Proteomic dissection of the von Hippel-Lindau (VHL) interactome.	Pubmed	0.0006145	1	0.01381	0.1574	5	98	TUBA4A,TUBB4B,DNAJA1,HSPA8,COL4A5
Pubmed	19730683	The variant rs1867277 in FOXE1 gene confers thyroid cancer susceptibility through the recruitment of USF1/USF2 transcription factors.	Pubmed	0.0006435	1	0.01381	0.1574	5	99	MATN2,AMH,VTN,ITGA3,ITPR1
Pubmed	19730683:gr	The variant rs1867277 in FOXE1 gene confers thyroid cancer susceptibility through the recruitment of USF1/USF2 transcription factors.	GeneRIF	0.0006435	1	0.01381	0.1574	5	99	MATN2,AMH,VTN,ITGA3,ITPR1
Pubmed	11790298	Directed proteomic analysis of the human nucleolus.	Pubmed	0.0006539	1	0.01381	0.1574	7	208	UBB,HSPA1A,HSPA2,HSPA8,KRT8,MYOF,LMNA
Pubmed	24952745	Genetic association study of QT interval highlights role for calcium signaling pathways in myocardial repolarization.	Pubmed	0.000663	1	0.01381	0.1574	4	57	LAPTM4B,CCDC141,KCNH2,CAV1
Pubmed	16006997:gr	A comprehensive analysis of phase I and phase II metabolism gene polymorphisms and risk of colorectal cancer.	GeneRIF	0.0006718	1	0.01381	0.1574	3	25	EPHX1,NQO1,GSTA4
Pubmed	18992263:gr	Colon tumor mutations and epigenetic changes associated with genetic polymorphism: insight into disease pathways.	GeneRIF	0.0006718	1	0.01381	0.1574	3	25	EPHX1,IGFBP3,LEPR
Pubmed	18992263	Colon tumor mutations and epigenetic changes associated with genetic polymorphism: insight into disease pathways.	Pubmed	0.0006718	1	0.01381	0.1574	3	25	EPHX1,IGFBP3,LEPR
Pubmed	16006997	A comprehensive analysis of phase I and phase II metabolism gene polymorphisms and risk of colorectal cancer.	Pubmed	0.0006718	1	0.01381	0.1574	3	25	EPHX1,NQO1,GSTA4
Pubmed	10843712	Release of calcium from inositol 1,4,5-trisphosphate receptor-regulated stores by HIV-1 Tat regulates TNF-alpha production in human macrophages.	Pubmed	0.0006718	1	0.01381	0.1574	3	25	PLCD3,ITPR1,PLCE1
Pubmed	20395446	Podocalyxin EBP50 ezrin molecular complex enhances the metastatic potential of renal cell carcinoma through recruiting Rac1 guanine nucleotide exchange factor ARHGEF7.	Pubmed	0.000701	1	0.01381	0.1574	2	6	EZR,PODXL
Pubmed	20119675	Relationship of insulin-like growth factors system gene polymorphisms with the susceptibility and pathological development of hepatocellular carcinoma.	Pubmed	0.000701	1	0.01381	0.1574	2	6	IGF2R,IGFBP3
Pubmed	20959453	CHIP promotes human telomerase reverse transcriptase degradation and negatively regulates telomerase activity.	Pubmed	0.000701	1	0.01381	0.1574	2	6	HSPA1A,HSP90AA1
Pubmed	21685363	A Smad action turnover switch operated by WW domain readers of a phosphoserine code.	Pubmed	0.000701	1	0.01381	0.1574	2	6	YAP1,NEDD4
Pubmed	15963462	Phosphorylation and binding partner analysis of the TSC1-TSC2 complex.	Pubmed	0.000701	1	0.01381	0.1574	2	6	HSPA1A,HSPA8
Pubmed	1427904	A bone morphogenetic protein subfamily: chromosomal localization of human genes for BMP5, BMP6, and BMP7.	Pubmed	0.000701	1	0.01381	0.1574	2	6	BMP6,BMP7
Pubmed	20951227:gr	Exposure to low environmental levels of benzene: evaluation of micronucleus frequencies and S-phenylmercapturic acid excretion in relation to polymorphisms in genes encoding metabolic enzymes.	GeneRIF	0.000701	1	0.01381	0.1574	2	6	EPHX1,NQO1
Pubmed	18086663:gr	The circadian clock component BMAL1 is a critical regulator of p21WAF1/CIP1 expression and hepatocyte proliferation.	GeneRIF	0.000701	1	0.01381	0.1574	2	6	NR1D1,NR1D2
Pubmed	18622260:gr	Common genetic variation in six lipid-related and statin-related genes, statin use and risk of incident nonfatal myocardial infarction and stroke.	GeneRIF	0.000701	1	0.01381	0.1574	2	6	ABCB1,NOS3
Pubmed	20482449	Exploration of disease mechanism in acute kidney injury using a multiplex bead array assay: a nested case-control pilot study.	Pubmed	0.000701	1	0.01381	0.1574	2	6	CX3CL1,VCAM1
Pubmed	12006706	Insulin-like growth factors and insulin-like growth factor binding proteins in adult patients with severe liver disease before and after orthotopic liver transplantation.	Pubmed	0.000701	1	0.01381	0.1574	2	6	IGFBP2,IGFBP3
Pubmed	16166090	NHERF2/SIP-1 interacts with mouse SRY via a different mechanism than human SRY.	Pubmed	0.000701	1	0.01381	0.1574	2	6	SLC9A3R2,YAP1
Pubmed	22826435	Transthyretin blocks retinol uptake and cell signaling by the holo-retinol-binding protein receptor STRA6.	Pubmed	0.000701	1	0.01381	0.1574	2	6	TTR,STRA6
Pubmed	21050724	Clock genes and body composition in patients with schizophrenia under treatment with antipsychotic drugs.	Pubmed	0.000701	1	0.01381	0.1574	2	6	PER2,LEPR
Pubmed	17272822	VCP/p97 AAA-ATPase does not interact with the endogenous wild-type cystic fibrosis transmembrane conductance regulator.	Pubmed	0.000701	1	0.01381	0.1574	2	6	HSPA8,HSP90AA1
Pubmed	15661050:gr	Altered messenger RNA and protein expressions for insulin-like growth factor family members in clear cell and papillary renal cell carcinomas.	GeneRIF	0.000701	1	0.01381	0.1574	2	6	IGFBP2,IGFBP3
Pubmed	19551141	Analysis of germline variants in CDH1, IGFBP3, MMP1, MMP3, STK15 and VEGF in familial and sporadic renal cell carcinoma.	Pubmed	0.000701	1	0.01381	0.1574	2	6	IGFBP3,CDH1
Pubmed	19487814	Persistent eNOS activation secondary to caveolin-1 deficiency induces pulmonary hypertension in mice and humans through PKG nitration.	Pubmed	0.000701	1	0.01381	0.1574	2	6	NOS3,CAV1
Pubmed	17785436:gr	E-cadherin is required for caveolin-1-mediated down-regulation of the inhibitor of apoptosis protein survivin via reduced beta-catenin-Tcf/Lef-dependent transcription.	GeneRIF	0.000701	1	0.01381	0.1574	2	6	CAV1,CDH1
Pubmed	20878130:gr	Association between exposure-relevant polymorphisms in CYP1B1, EPHX1, NQO1, GSTM1, GSTP1 and GSTT1 and risk of colorectal cancer in a Czech population.	GeneRIF	0.000701	1	0.01381	0.1574	2	6	EPHX1,NQO1
Pubmed	21521316	Leptin is better than any other biological parameter for monitoring the efficacy of renutrition in hospitalized malnourished elderly patients.	Pubmed	0.000701	1	0.01381	0.1574	2	6	TTR,IGFBP3
Pubmed	15080580	Expression of endothelial protein C receptor and thrombomodulin in human coronary atherosclerotic plaques.	Pubmed	0.000701	1	0.01381	0.1574	2	6	VCAM1,THBD
Pubmed	25248927	Zonula occludens-1, occludin and E-cadherin expression and organization in salivary glands with Sjögren's syndrome.	Pubmed	0.000701	1	0.01381	0.1574	2	6	OCLN,CDH1
Pubmed	17848177	Tissue factor induction by protease-activated receptor 1 requires intact caveolin-enriched membrane microdomains in human endothelial cells.	Pubmed	0.000701	1	0.01381	0.1574	2	6	NOS3,CAV1
Pubmed	11788583	Keratin 8 phosphorylation by p38 kinase regulates cellular keratin filament reorganization: modulation by a keratin 1-like disease causing mutation.	Pubmed	0.000701	1	0.01381	0.1574	2	6	KRT8,KRT18
Pubmed	19148529:gr	Promoter methylation of TIMP3 and CDH1 predicts better outcome in head and neck squamous cell carcinoma treated by radiotherapy only.	GeneRIF	0.000701	1	0.01381	0.1574	2	6	TIMP3,CDH1
Pubmed	19148529	Promoter methylation of TIMP3 and CDH1 predicts better outcome in head and neck squamous cell carcinoma treated by radiotherapy only.	Pubmed	0.000701	1	0.01381	0.1574	2	6	TIMP3,CDH1
Pubmed	10022839	Id helix-loop-helix proteins inhibit nucleoprotein complex formation by the TCF ETS-domain transcription factors.	Pubmed	0.000701	1	0.01381	0.1574	2	6	ID1,ID3
Pubmed	15352038:gr	Vegetable, fruit and meat consumption and potential risk modifying genes in relation to colorectal cancer.	GeneRIF	0.000701	1	0.01381	0.1574	2	6	EPHX1,NQO1
Pubmed	20091863:gr	Genetic polymorphisms of MPO, GSTT1, GSTM1, GSTP1, EPHX1 and NQO1 as risk factors of early-onset lung cancer.	GeneRIF	0.000701	1	0.01381	0.1574	2	6	EPHX1,NQO1
Pubmed	19551141:gr	Analysis of germline variants in CDH1, IGFBP3, MMP1, MMP3, STK15 and VEGF in familial and sporadic renal cell carcinoma.	GeneRIF	0.000701	1	0.01381	0.1574	2	6	IGFBP3,CDH1
Pubmed	9252393	Increased tissue factor-initiated prothrombin activation as a result of the Arg506 --> Gln mutation in factor VLEIDEN.	Pubmed	0.000701	1	0.01381	0.1574	2	6	F5,THBD
Pubmed	21050724:gr	Clock genes and body composition in patients with schizophrenia under treatment with antipsychotic drugs.	GeneRIF	0.000701	1	0.01381	0.1574	2	6	PER2,LEPR
Pubmed	20091863	Genetic polymorphisms of MPO, GSTT1, GSTM1, GSTP1, EPHX1 and NQO1 as risk factors of early-onset lung cancer.	Pubmed	0.000701	1	0.01381	0.1574	2	6	EPHX1,NQO1
Pubmed	24700879	Mild recessive mutations in six Fraser syndrome-related genes cause isolated congenital anomalies of the kidney and urinary tract.	Pubmed	0.000701	1	0.01381	0.1574	2	6	FRAS1,FREM1
Pubmed	16621797	Selective inhibition of endoplasmic reticulum-associated degradation rescues DeltaF508-cystic fibrosis transmembrane regulator and suppresses interleukin-8 levels: therapeutic implications.	Pubmed	0.000701	1	0.01381	0.1574	2	6	HSPA8,HSP90AA1
Pubmed	19736056:gr	Associations of common variants in genes involved in metabolism and response to exogenous chemicals with risk of multiple myeloma.	GeneRIF	0.000701	1	0.01381	0.1574	2	6	EPHX1,NQO1
Pubmed	19104007	Guanosine triphosphate cyclohydrolase I expression and enzymatic activity are present in caveolae of endothelial cells.	Pubmed	0.000701	1	0.01381	0.1574	2	6	NOS3,CAV1
Pubmed	12176037	Some protein tyrosine phosphatases target in part to lipid rafts and interact with caveolin-1.	Pubmed	0.000701	1	0.01381	0.1574	2	6	PTPRF,CAV1
Pubmed	12167617	Phosphorylation-dependent interaction of the asialoglycoprotein receptor with molecular chaperones.	Pubmed	0.000701	1	0.01381	0.1574	2	6	HSPA1A,HSP90AA1
Pubmed	7511544	Insulin-like growth factor binding proteins in the human adrenal gland.	Pubmed	0.000701	1	0.01381	0.1574	2	6	IGF2R,IGFBP2
Pubmed	1374067	PKC epsilon-related kinase associates with and phosphorylates cytokeratin 8 and 18.	Pubmed	0.000701	1	0.01381	0.1574	2	6	KRT8,KRT18
Pubmed	21411511:gr	Rhythmic diurnal gene expression in human adipose tissue from individuals who are lean, overweight, and type 2 diabetic.	GeneRIF	0.000701	1	0.01381	0.1574	2	6	DBP,PER2
Pubmed	18550537	Aberrant interaction between Parkinson disease-associated mutant UCH-L1 and the lysosomal receptor for chaperone-mediated autophagy.	Pubmed	0.000701	1	0.01381	0.1574	2	6	HSPA8,HSP90AA1
Pubmed	21521316:gr	Leptin is better than any other biological parameter for monitoring the efficacy of renutrition in hospitalized malnourished elderly patients.	GeneRIF	0.000701	1	0.01381	0.1574	2	6	TTR,IGFBP3
Pubmed	15879922:gr	Polymorphisms associated with thrombophilia and vascular homeostasis and the timing of menarche and menopause in 728 white women.	GeneRIF	0.000701	1	0.01381	0.1574	2	6	F5,NOS3
Pubmed	16522905:gr	Soy-isoflavone-enriched foods and markers of lipid and glucose metabolism in postmenopausal women: interactions with genotype and equol production.	GeneRIF	0.000701	1	0.01381	0.1574	2	6	NOS3,LEPR
Pubmed	18277167	Genetic risk factors for placental abruption: a HuGE review and meta-analysis.	Pubmed	0.000701	1	0.01381	0.1574	2	6	F5,NOS3
Pubmed	22085931	Optimal functional levels of activation-induced deaminase specifically require the Hsp40 DnaJa1.	Pubmed	0.000701	1	0.01381	0.1574	2	6	DNAJA1,HSPA8
Pubmed	21285316:gr	Impairment of peripheral circadian clocks precedes metabolic abnormalities in ob/ob mice.	GeneRIF	0.000701	1	0.01381	0.1574	2	6	DBP,PER2
Pubmed	12006706:gr	Insulin-like growth factors and insulin-like growth factor binding proteins in adult patients with severe liver disease before and after orthotopic liver transplantation.	GeneRIF	0.000701	1	0.01381	0.1574	2	6	IGFBP2,IGFBP3
Pubmed	17785436	E-cadherin is required for caveolin-1-mediated down-regulation of the inhibitor of apoptosis protein survivin via reduced beta-catenin-Tcf/Lef-dependent transcription.	Pubmed	0.000701	1	0.01381	0.1574	2	6	CAV1,CDH1
Pubmed	9659899	The discoidin domain receptor tyrosine kinases are activated by collagen.	Pubmed	0.000701	1	0.01381	0.1574	2	6	MME,DDR1
Pubmed	15938845:gr	[Association of metabolic and DNA repair enzyme gene polymorphisms and DNA damage in coke-oven workers].	GeneRIF	0.000701	1	0.01381	0.1574	2	6	EPHX1,NQO1
Pubmed	11285285	Identification of EPI64, a TBC/rabGAP domain-containing microvillar protein that binds to the first PDZ domain of EBP50 and E3KARP.	Pubmed	0.000701	1	0.01381	0.1574	2	6	SLC9A3R2,EZR
Pubmed	18218624	Kv1.5 association modifies Kv1.3 traffic and membrane localization.	Pubmed	0.000701	1	0.01381	0.1574	2	6	KCNA3,CAV1
Pubmed	15917240	Basigin (CD147) is the target for organomercurial inhibition of monocarboxylate transporter isoforms 1 and 4: the ancillary protein for the insensitive MCT2 is EMBIGIN (gp70).	Pubmed	0.000701	1	0.01381	0.1574	2	6	SLC16A4,SLC16A8
Pubmed	16701206	Cell survival through Trk neurotrophin receptors is differentially regulated by ubiquitination.	Pubmed	0.000701	1	0.01381	0.1574	2	6	UBB,NEDD4
Pubmed	16293251	CHIP interacts with heat shock factor 1 during heat stress.	Pubmed	0.000701	1	0.01381	0.1574	2	6	HSPA8,HSP90AA1
Pubmed	18094050	MKKS is a centrosome-shuttling protein degraded by disease-causing mutations via CHIP-mediated ubiquitination.	Pubmed	0.000701	1	0.01381	0.1574	2	6	HSPA8,HSP90AA1
Pubmed	23386606	Secreted heat shock protein 90¿ (HSP90¿) induces nuclear factor-¿B-mediated TCF12 protein expression to down-regulate E-cadherin and to enhance colorectal cancer cell migration and invasion.	Pubmed	0.000701	1	0.01381	0.1574	2	6	HSP90AA1,CDH1
Pubmed	22096579	A role for the ubiquitin ligase Nedd4 in membrane sorting of LAPTM4 proteins.	Pubmed	0.000701	1	0.01381	0.1574	2	6	LAPTM4B,NEDD4
Pubmed	22249251	Stress-induced NQO1 controls stability of C/EBP¿ against 20S proteasomal degradation to regulate p63 expression with implications in protection against chemical-induced skin cancer.	Pubmed	0.000701	1	0.01381	0.1574	2	6	CEBPA,NQO1
Pubmed	16327313	Inhibitory effect of HIV-1 Tat protein on the sodium-D-glucose symporter of human intestinal epithelial cells.	Pubmed	0.000701	1	0.01381	0.1574	2	6	TUBA4A,TUBA1C
Pubmed	14503850	Cooperative interaction of Hsp40 and TPR1 with Hsp70 reverses Hsp70-HspBp1 complex formation.	Pubmed	0.000701	1	0.01381	0.1574	2	6	HSPA1A,DNAJB1
Pubmed	16556596:gr	p204 protein overcomes the inhibition of the differentiation of P19 murine embryonal carcinoma cells to beating cardiac myocytes by Id proteins.	GeneRIF	0.000701	1	0.01381	0.1574	2	6	ID1,ID3
Pubmed	11679576	hTid-1, a human DnaJ protein, modulates the interferon signaling pathway.	Pubmed	0.000701	1	0.01381	0.1574	2	6	HSPA1A,HSPA8
Pubmed	23386606:gr	Secreted heat shock protein 90¿ (HSP90¿) induces nuclear factor-¿B-mediated TCF12 protein expression to down-regulate E-cadherin and to enhance colorectal cancer cell migration and invasion.	GeneRIF	0.000701	1	0.01381	0.1574	2	6	HSP90AA1,CDH1
Pubmed	20951227	Exposure to low environmental levels of benzene: evaluation of micronucleus frequencies and S-phenylmercapturic acid excretion in relation to polymorphisms in genes encoding metabolic enzymes.	Pubmed	0.000701	1	0.01381	0.1574	2	6	EPHX1,NQO1
Pubmed	15080580:gr	Expression of endothelial protein C receptor and thrombomodulin in human coronary atherosclerotic plaques.	GeneRIF	0.000701	1	0.01381	0.1574	2	6	VCAM1,THBD
Pubmed	15879922	Polymorphisms associated with thrombophilia and vascular homeostasis and the timing of menarche and menopause in 728 white women.	Pubmed	0.000701	1	0.01381	0.1574	2	6	F5,NOS3
Pubmed	19736056	Associations of common variants in genes involved in metabolism and response to exogenous chemicals with risk of multiple myeloma.	Pubmed	0.000701	1	0.01381	0.1574	2	6	EPHX1,NQO1
Pubmed	20119675:gr	Relationship of insulin-like growth factors system gene polymorphisms with the susceptibility and pathological development of hepatocellular carcinoma.	GeneRIF	0.000701	1	0.01381	0.1574	2	6	IGF2R,IGFBP3
Pubmed	18941637	Contrasting expression of keratins in mouse and human embryonic stem cells.	Pubmed	0.000701	1	0.01381	0.1574	2	6	KRT8,KRT18
Pubmed	15938845	[Association of metabolic and DNA repair enzyme gene polymorphisms and DNA damage in coke-oven workers].	Pubmed	0.000701	1	0.01381	0.1574	2	6	EPHX1,NQO1
Pubmed	20808760	Tyrosine-phosphorylated caveolin-1 blocks bacterial uptake by inducing Vav2-RhoA-mediated cytoskeletal rearrangements.	Pubmed	0.000701	1	0.01381	0.1574	2	6	KRT8,CAV1
Pubmed	20482449:gr	Exploration of disease mechanism in acute kidney injury using a multiplex bead array assay: a nested case-control pilot study.	GeneRIF	0.000701	1	0.01381	0.1574	2	6	CX3CL1,VCAM1
Pubmed	15352038	Vegetable, fruit and meat consumption and potential risk modifying genes in relation to colorectal cancer.	Pubmed	0.000701	1	0.01381	0.1574	2	6	EPHX1,NQO1
Pubmed	17244894	Antagonistic effects of bone morphogenetic protein-4 and -7 on renal mesangial cell proliferation induced by aldosterone through MAPK activation.	Pubmed	0.000701	1	0.01381	0.1574	2	6	BMP6,BMP7
Pubmed	18622260	Common genetic variation in six lipid-related and statin-related genes, statin use and risk of incident nonfatal myocardial infarction and stroke.	Pubmed	0.000701	1	0.01381	0.1574	2	6	ABCB1,NOS3
Pubmed	26280121	Tumor necrosis factor-¿ confers cardioprotection through ectopic expression of keratins K8 and K18.	Pubmed	0.000701	1	0.01381	0.1574	2	6	KRT8,KRT18
Pubmed	20301658	Heritable Pulmonary Arterial Hypertension	Pubmed	0.000701	1	0.01381	0.1574	2	6	ACVRL1,CAV1
Pubmed	12668723	Regulation of tight junctions during the epithelium-mesenchyme transition: direct repression of the gene expression of claudins/occludin by Snail.	Pubmed	0.000701	1	0.01381	0.1574	2	6	OCLN,CDH1
Pubmed	18470533:gr	Age-related changes in the expression of schizophrenia susceptibility genes in the human prefrontal cortex.	GeneRIF	0.000701	1	0.01381	0.1574	2	6	PPP1R1B,RGS4
Pubmed	16522905	Soy-isoflavone-enriched foods and markers of lipid and glucose metabolism in postmenopausal women: interactions with genotype and equol production.	Pubmed	0.000701	1	0.01381	0.1574	2	6	NOS3,LEPR
Pubmed	11909948	Tumor necrosis factor receptor 1 is an ATPase regulated by silencer of death domain.	Pubmed	0.000701	1	0.01381	0.1574	2	6	HSPA1A,HSPA8
Pubmed	14612456	CHIP-Hsc70 complex ubiquitinates phosphorylated tau and enhances cell survival.	Pubmed	0.000701	1	0.01381	0.1574	2	6	UBB,HSPA8
Pubmed	18470533	Age-related changes in the expression of schizophrenia susceptibility genes in the human prefrontal cortex.	Pubmed	0.000701	1	0.01381	0.1574	2	6	PPP1R1B,RGS4
Pubmed	18096669	The cell-specific pattern of cholecystokinin peptides in endocrine cells versus neurons is governed by the expression of prohormone convertases 1/3, 2, and 5/6.	Pubmed	0.000701	1	0.01381	0.1574	2	6	PCSK1,PCSK2
Pubmed	21411511	Rhythmic diurnal gene expression in human adipose tissue from individuals who are lean, overweight, and type 2 diabetic.	Pubmed	0.000701	1	0.01381	0.1574	2	6	DBP,PER2
Pubmed	15661050	Altered messenger RNA and protein expressions for insulin-like growth factor family members in clear cell and papillary renal cell carcinomas.	Pubmed	0.000701	1	0.01381	0.1574	2	6	IGFBP2,IGFBP3
Pubmed	18277167:gr	Genetic risk factors for placental abruption: a HuGE review and meta-analysis.	GeneRIF	0.000701	1	0.01381	0.1574	2	6	F5,NOS3
Pubmed	25588945	LAPTM4B is a PtdIns(4,5)P2 effector that regulates EGFR signaling, lysosomal sorting, and degradation.	Pubmed	0.000701	1	0.01381	0.1574	2	6	LAPTM4B,NEDD4
Pubmed	12853476	Cofactor Tpr2 combines two TPR domains and a J domain to regulate the Hsp70/Hsp90 chaperone system.	Pubmed	0.000701	1	0.01381	0.1574	2	6	HSPA1A,HSP90AA1
Pubmed	15822942	Human plasma proteome analysis by multidimensional chromatography prefractionation and linear ion trap mass spectrometry identification.	Pubmed	0.000701	1	0.01381	0.1574	2	6	KRT8,KRT18
Pubmed	20878130	Association between exposure-relevant polymorphisms in CYP1B1, EPHX1, NQO1, GSTM1, GSTP1 and GSTT1 and risk of colorectal cancer in a Czech population.	Pubmed	0.000701	1	0.01381	0.1574	2	6	EPHX1,NQO1
Pubmed	23284291	Genome-wide joint meta-analysis of SNP and SNP-by-smoking interaction identifies novel loci for pulmonary function.	Pubmed	0.0007557	1	0.01381	0.1574	4	59	THSD4,ARMC2,MMP15,ARHGEF17
Pubmed	19339270	Genetic associations of 115 polymorphisms with cancers of the upper aerodigestive tract across 10 European countries: the ARCAGE project.	Pubmed	0.0007557	1	0.01381	0.1574	4	59	EPHX1,ITGA3,NQO1,CDH1
Pubmed	19339270:gr	Genetic associations of 115 polymorphisms with cancers of the upper aerodigestive tract across 10 European countries: the ARCAGE project.	GeneRIF	0.0007557	1	0.01381	0.1574	4	59	EPHX1,ITGA3,NQO1,CDH1
Pubmed	9205841	Prediction of the coding sequences of unidentified human genes. VII. The complete sequences of 100 new cDNA clones from brain which can code for large proteins in vitro.	Pubmed	0.0008046	1	0.01381	0.1574	5	104	FRMPD4,ARHGEF17,PER2,DNAH9,SYNM
Pubmed	11230166	Toward a catalog of human genes and proteins: sequencing and analysis of 500 novel complete protein coding human cDNAs.	Pubmed	0.0008261	1	0.01381	0.1574	14	749	LAPTM4B,ARMC2,ABCB1,ADGRF5,RGS5,SPAG6,TMEM98,PDE5A,DRC3,ATP5G1,APOLD1,SLC38A3,HSPB8,ECM2
Pubmed	26549023	The scaffold protein KSR1, a novel therapeutic target for the treatment of Merlin-deficient tumors.	Pubmed	0.0008294	1	0.01381	0.1574	9	351	TUBB4B,DNAJA1,HSPA2,HSPA8,HSP90AA1,DNAJB1,HSPH1,TUBA1C,WDR6
Pubmed	20336759	Mechanism of HIV-1-TAT induction of interleukin-1beta from human monocytes: Involvement of the phospholipase C/protein kinase C signaling cascade.	Pubmed	0.0008457	1	0.01381	0.1574	3	27	CEBPA,PLCH1,PLCE1
Pubmed	21145461	Dynamics of cullin-RING ubiquitin ligase network revealed by systematic quantitative proteomics.	Pubmed	0.0008538	1	0.01381	0.1574	24	1699	TUBA4A,TUBB4B,UBB,RAD54B,DNAJA1,HSPA1A,HSPA8,HSP90AA1,DNAJB1,APOD,FBXO44,SCARA5,GAPDH,HSPH1,TINAGL1,KCNH2,CA2,RILPL2,SYNM,TUBA1C,LARP1B,CXCL2,WDR6,LOXL1
Pubmed	20309963	Novel interactors and a role for supervillin in early cytokinesis.	Pubmed	0.0009424	1	0.01381	0.1574	3	28	HSP90AA1,KRT18,LMNA
Pubmed	15231748	Functional proteomics mapping of a human signaling pathway.	Pubmed	0.0009529	1	0.01381	0.1574	12	591	UBB,PLAGL1,ST6GALNAC2,PLCD3,STARD13,ZBTB16,NEDD4,TINAGL1,PTPRF,EPN3,TMED1,RGS3
Pubmed	12107410	Expressed sequence tag analysis of human RPE/choroid for the NEIBank Project: over 6000 non-redundant transcripts, novel genes and splice variants.	Pubmed	0.0009536	1	0.01381	0.1574	5	108	EPHX2,F5,SBSPON,PRELP,MYLK
Pubmed	17220478	Proteomics analysis of the interactome of N-myc downstream regulated gene 1 and its interactions with the androgen response program in prostate cancer cells.	Pubmed	0.0009679	1	0.01381	0.1574	4	63	NDRG1,MME,HSP90AA1,CDH1
Pubmed	17242191	NHERF1/EBP50 head-to-tail intramolecular interaction masks association with PDZ domain ligands.	Pubmed	0.0009769	1	0.01381	0.1574	2	7	SLC9A3R2,EZR
Pubmed	19162321	Polymorphisms of xenobiotic metabolizing enzymes and DNA repair genes and outcome in childhood acute lymphoblastic leukemia.	Pubmed	0.0009769	1	0.01381	0.1574	2	7	EPHX1,NQO1
Pubmed	16740632	Geldanamycins trigger a novel Ron degradative pathway, hampering oncogenic signaling.	Pubmed	0.0009769	1	0.01381	0.1574	2	7	HSPA8,HSP90AA1
Pubmed	11563969	Chloride intracellular channel protein CLIC4 (p64H1) binds directly to brain dynamin I in a complex containing actin, tubulin and 14-3-3 isoforms.	Pubmed	0.0009769	1	0.01381	0.1574	2	7	TUBA4A,CAV1
Pubmed	15109703:gr	Platelet GPIaC807T polymorphism is associated with negative outcome of sudden hearing loss.	GeneRIF	0.0009769	1	0.01381	0.1574	2	7	F5,ITGA3
Pubmed	11498536	Oligomerization of human Gadd45a protein.	Pubmed	0.0009769	1	0.01381	0.1574	2	7	GADD45B,GADD45G
Pubmed	12471035	Interaction of Hsp90 with the nascent form of the mutant epidermal growth factor receptor EGFRvIII.	Pubmed	0.0009769	1	0.01381	0.1574	2	7	HSPA8,HSP90AA1
Pubmed	12082081	Dynamic interaction of VCAM-1 and ICAM-1 with moesin and ezrin in a novel endothelial docking structure for adherent leukocytes.	Pubmed	0.0009769	1	0.01381	0.1574	2	7	VCAM1,EZR
Pubmed	11297622	Transferrin is an insulin-like growth factor-binding protein-3 binding protein.	Pubmed	0.0009769	1	0.01381	0.1574	2	7	IGFBP2,IGFBP3
Pubmed	19686046:gr	Redox proteomic analysis of carbonylated brain proteins in mild cognitive impairment and early Alzheimer's disease.	GeneRIF	0.0009769	1	0.01381	0.1574	2	7	HSPA8,CA2
Pubmed	11967624:gr	Susceptibility factors and DNA adducts in peripheral blood mononuclear cells of aluminium smelter workers exposed to polycyclic aromatic hydrocarbons.	GeneRIF	0.0009769	1	0.01381	0.1574	2	7	EPHX1,NQO1
Pubmed	10973963	Identification of a functional domain in a GADD45-mediated G2/M checkpoint.	Pubmed	0.0009769	1	0.01381	0.1574	2	7	GADD45B,GADD45G
Pubmed	19682239:gr	Replication of findings on the association of genetic variation in 24 hemostasis genes and risk of incident venous thrombosis.	GeneRIF	0.0009769	1	0.01381	0.1574	2	7	F5,THBD
Pubmed	22761998	HIV Assembly and Budding: Ca(2+) Signaling and Non-ESCRT Proteins Set the Stage.	Pubmed	0.0009769	1	0.01381	0.1574	2	7	ITPR1,NEDD4
Pubmed	19162321:gr	Polymorphisms of xenobiotic metabolizing enzymes and DNA repair genes and outcome in childhood acute lymphoblastic leukemia.	GeneRIF	0.0009769	1	0.01381	0.1574	2	7	EPHX1,NQO1
Pubmed	19844206	Sequence variations of ABCB1, SLC6A2, SLC6A3, SLC6A4, CREB1, CRHR1 and NTRK2: association with major depression and antidepressant response in Mexican-Americans.	Pubmed	0.0009769	1	0.01381	0.1574	2	7	ABCB1,SLC6A2
Pubmed	19682239	Replication of findings on the association of genetic variation in 24 hemostasis genes and risk of incident venous thrombosis.	Pubmed	0.0009769	1	0.01381	0.1574	2	7	F5,THBD
Pubmed	9873016	An evolutionarily conserved family of Hsp70/Hsc70 molecular chaperone regulators.	Pubmed	0.0009769	1	0.01381	0.1574	2	7	HSPA1A,HSPA8
Pubmed	11146632	The co-chaperone CHIP regulates protein triage decisions mediated by heat-shock proteins.	Pubmed	0.0009769	1	0.01381	0.1574	2	7	UBB,HSP90AA1
Pubmed	22233626	Mouse and human strategies identify PTPN14 as a modifier of angiogenesis and hereditary haemorrhagic telangiectasia.	Pubmed	0.0009769	1	0.01381	0.1574	2	7	ACVRL1,PTPN14
Pubmed	24929828	Genome-wide association analysis identifies six new loci associated with forced vital capacity.	Pubmed	0.0009769	1	0.01381	0.1574	2	7	EFEMP1,BMP6
Pubmed	15109703	Platelet GPIaC807T polymorphism is associated with negative outcome of sudden hearing loss.	Pubmed	0.0009769	1	0.01381	0.1574	2	7	F5,ITGA3
Pubmed	12468767	Cryptogenic stroke in relation to genetic variation in clotting factors and other genetic polymorphisms among young men and women.	Pubmed	0.0009769	1	0.01381	0.1574	2	7	F5,NOS3
Pubmed	18367605	The chaperone activity of heat shock protein 90 is critical for maintaining the stability of leucine-rich repeat kinase 2.	Pubmed	0.0009769	1	0.01381	0.1574	2	7	HSPA8,HSP90AA1
Pubmed	11967624	Susceptibility factors and DNA adducts in peripheral blood mononuclear cells of aluminium smelter workers exposed to polycyclic aromatic hydrocarbons.	Pubmed	0.0009769	1	0.01381	0.1574	2	7	EPHX1,NQO1
Pubmed	15599946:gr	The expression and regulation of ADAMTS-1, -4, -5, -9, and -15, and TIMP-3 by TGFbeta1 in prostate cells: relevance to the accumulation of versican.	GeneRIF	0.0009769	1	0.01381	0.1574	2	7	ADAMTS1,TIMP3
Pubmed	15067324:gr	Gene expression profiling predicts clinical outcome of prostate cancer.	GeneRIF	0.0009769	1	0.01381	0.1574	2	7	KLF6,ITPR1
Pubmed	10409610	Proteolytic processing in the secretory pathway.	Pubmed	0.0009769	1	0.01381	0.1574	2	7	PCSK1,PCSK2
Pubmed	9305631	BAG-1 modulates the chaperone activity of Hsp70/Hsc70.	Pubmed	0.0009769	1	0.01381	0.1574	2	7	HSPA1A,HSPA8
Pubmed	15831156:gr	Analysis of prothrombotic mutations and polymorphisms in children who developed thrombosis in the perioperative period of congenital cardiac surgery.	GeneRIF	0.0009769	1	0.01381	0.1574	2	7	F5,NOS3
Pubmed	19158374	SCAMP3 negatively regulates epidermal growth factor receptor degradation and promotes receptor recycling.	Pubmed	0.0009769	1	0.01381	0.1574	2	7	YAP1,NEDD4
Pubmed	19210273:gr	A pilot study of genetic polymorphisms and hemodialysis vascular access thrombosis.	GeneRIF	0.0009769	1	0.01381	0.1574	2	7	F5,NOS3
Pubmed	12397416	Genetic polymorphisms of biotransformation enzymes in patients with Hodgkin's and non-Hodgkin's lymphomas.	Pubmed	0.0009769	1	0.01381	0.1574	2	7	EPHX1,NQO1
Pubmed	9305852	Interaction of WW domains with hematopoietic transcription factor p45/NF-E2 and RNA polymerase II.	Pubmed	0.0009769	1	0.01381	0.1574	2	7	YAP1,NEDD4
Pubmed	15067324	Gene expression profiling predicts clinical outcome of prostate cancer.	Pubmed	0.0009769	1	0.01381	0.1574	2	7	KLF6,ITPR1
Pubmed	15640066:gr	[Studies of the genes related to lung cancer susceptibility in Nanjing Han population, China].	GeneRIF	0.0009769	1	0.01381	0.1574	2	7	EPHX1,NQO1
Pubmed	18059035:gr	Leptin and leptin receptor genotypes and colon cancer: gene-gene and gene-lifestyle interactions.	GeneRIF	0.0009769	1	0.01381	0.1574	2	7	IGFBP3,LEPR
Pubmed	10205060	Control of mRNA decay by heat shock-ubiquitin-proteasome pathway.	Pubmed	0.0009769	1	0.01381	0.1574	2	7	HSPA1A,HSPA8
Pubmed	12397416:gr	Genetic polymorphisms of biotransformation enzymes in patients with Hodgkin's and non-Hodgkin's lymphomas.	GeneRIF	0.0009769	1	0.01381	0.1574	2	7	EPHX1,NQO1
Pubmed	15120696	Polymorphisms of thrombophilic and vasoactive genes and severe preeclampsia: a pilot study.	Pubmed	0.0009769	1	0.01381	0.1574	2	7	F5,NOS3
Pubmed	15120696:gr	Polymorphisms of thrombophilic and vasoactive genes and severe preeclampsia: a pilot study.	GeneRIF	0.0009769	1	0.01381	0.1574	2	7	F5,NOS3
Pubmed	11888936	Nucleophosmin-anaplastic lymphoma kinase (NPM-ALK), a novel Hsp90-client tyrosine kinase: down-regulation of NPM-ALK expression and tyrosine phosphorylation in ALK(+) CD30(+) lymphoma cells by the Hsp90 antagonist 17-allylamino,17-demethoxygeldanamycin.	Pubmed	0.0009769	1	0.01381	0.1574	2	7	HSPA1A,HSP90AA1
Pubmed	15714076	CYP2C9 gene variants, drug dose, and bleeding risk in warfarin-treated patients: a HuGEnet systematic review and meta-analysis.	Pubmed	0.0009769	1	0.01381	0.1574	2	7	EPHX1,NQO1
Pubmed	19844206:gr	Sequence variations of ABCB1, SLC6A2, SLC6A3, SLC6A4, CREB1, CRHR1 and NTRK2: association with major depression and antidepressant response in Mexican-Americans.	GeneRIF	0.0009769	1	0.01381	0.1574	2	7	ABCB1,SLC6A2
Pubmed	20540360	[A study of the single nucleotide polymorphism in seven genes (GHR, IGFBP3, IGFR1, IRS1, FMN1, ANXA2, TaGLN) in ethnic Russians and in patients with prostate cancer].	Pubmed	0.0009769	1	0.01381	0.1574	2	7	IGFBP3,TAGLN
Pubmed	16288044	Activated tyrosine kinase Ack1 promotes prostate tumorigenesis: role of Ack1 in polyubiquitination of tumor suppressor Wwox.	Pubmed	0.0009769	1	0.01381	0.1574	2	7	UBB,HSP90AA1
Pubmed	11046148	Latent membrane protein 2A of Epstein-Barr virus binds WW domain E3 protein-ubiquitin ligases that ubiquitinate B-cell tyrosine kinases.	Pubmed	0.0009769	1	0.01381	0.1574	2	7	UBB,NEDD4
Pubmed	11756408	Modulation of basic helix-loop-helix transcription complex formation by Id proteins during neuronal differentiation.	Pubmed	0.0009769	1	0.01381	0.1574	2	7	ID1,ID3
Pubmed	17885617:gr	Genetic polymorphisms and benzene metabolism in humans exposed to a wide range of air concentrations.	GeneRIF	0.0009769	1	0.01381	0.1574	2	7	EPHX1,NQO1
Pubmed	17885617	Genetic polymorphisms and benzene metabolism in humans exposed to a wide range of air concentrations.	Pubmed	0.0009769	1	0.01381	0.1574	2	7	EPHX1,NQO1
Pubmed	20397748:gr	Genome-wide association study of height and body mass index in Australian twin families.	GeneRIF	0.0009769	1	0.01381	0.1574	2	7	EFEMP1,ADAMTSL3
Pubmed	9261129	Folding of the glucocorticoid receptor by the heat shock protein (hsp) 90-based chaperone machinery. The role of p23 is to stabilize receptor.hsp90 heterocomplexes formed by hsp90.p60.hsp70.	Pubmed	0.0009769	1	0.01381	0.1574	2	7	HSPA1A,HSP90AA1
Pubmed	12468767:gr	Cryptogenic stroke in relation to genetic variation in clotting factors and other genetic polymorphisms among young men and women.	GeneRIF	0.0009769	1	0.01381	0.1574	2	7	F5,NOS3
Pubmed	19210273	A pilot study of genetic polymorphisms and hemodialysis vascular access thrombosis.	Pubmed	0.0009769	1	0.01381	0.1574	2	7	F5,NOS3
Pubmed	21641584	Breaking down the barrier: the effects of HIV-1 on the blood-brain barrier.	Pubmed	0.0009769	1	0.01381	0.1574	2	7	VCAM1,OCLN
Pubmed	20301299	Thoracic Aortic Aneurysms and Aortic Dissections	Pubmed	0.0009769	1	0.01381	0.1574	2	7	FBN1,MYLK
Pubmed	11940648	The MyoD-inducible p204 protein overcomes the inhibition of myoblast differentiation by Id proteins.	Pubmed	0.0009769	1	0.01381	0.1574	2	7	ID1,ID3
Pubmed	15714076:gr	CYP2C9 gene variants, drug dose, and bleeding risk in warfarin-treated patients: a HuGEnet systematic review and meta-analysis.	GeneRIF	0.0009769	1	0.01381	0.1574	2	7	EPHX1,NQO1
Pubmed	15647277	A central role for the Hsp90.Cdc37 molecular chaperone module in interleukin-1 receptor-associated-kinase-dependent signaling by toll-like receptors.	Pubmed	0.0009769	1	0.01381	0.1574	2	7	HSPA8,HSP90AA1
Pubmed	20540360:gr	[A study of the single nucleotide polymorphism in seven genes (GHR, IGFBP3, IGFR1, IRS1, FMN1, ANXA2, TaGLN) in ethnic Russians and in patients with prostate cancer].	GeneRIF	0.0009769	1	0.01381	0.1574	2	7	IGFBP3,TAGLN
Pubmed	12808048	The protein tyrosine phosphatase Pez is a major phosphatase of adherens junctions and dephosphorylates beta-catenin.	Pubmed	0.0009769	1	0.01381	0.1574	2	7	PTPN14,CDH1
Pubmed	11689568	Multi-PDZ domain protein 1 (MUPP1) is concentrated at tight junctions through its possible interaction with claudin-1 and junctional adhesion molecule.	Pubmed	0.0009769	1	0.01381	0.1574	2	7	MPDZ,CLDN1
Pubmed	19686046	Redox proteomic analysis of carbonylated brain proteins in mild cognitive impairment and early Alzheimer's disease.	Pubmed	0.0009769	1	0.01381	0.1574	2	7	HSPA8,CA2
Pubmed	15640066	[Studies of the genes related to lung cancer susceptibility in Nanjing Han population, China].	Pubmed	0.0009769	1	0.01381	0.1574	2	7	EPHX1,NQO1
Pubmed	8602223	Inhibition of G-protein-mediated MAP kinase activation by a new mammalian gene family.	Pubmed	0.0009769	1	0.01381	0.1574	2	7	RGS3,RGS4
Pubmed	15831156	Analysis of prothrombotic mutations and polymorphisms in children who developed thrombosis in the perioperative period of congenital cardiac surgery.	Pubmed	0.0009769	1	0.01381	0.1574	2	7	F5,NOS3
Pubmed	9660940	A novel human WD protein, h-beta TrCp, that interacts with HIV-1 Vpu connects CD4 to the ER degradation pathway through an F-box motif.	Pubmed	0.0009769	1	0.01381	0.1574	2	7	UBB,ARID4A
Pubmed	19628676	Production of n-octanoyl-modified ghrelin in cultured cells requires prohormone processing protease and ghrelin O-acyltransferase, as well as n-octanoic acid.	Pubmed	0.0009769	1	0.01381	0.1574	2	7	PCSK1,PCSK2
Pubmed	15599946	The expression and regulation of ADAMTS-1, -4, -5, -9, and -15, and TIMP-3 by TGFbeta1 in prostate cells: relevance to the accumulation of versican.	Pubmed	0.0009769	1	0.01381	0.1574	2	7	ADAMTS1,TIMP3
Pubmed	18059035	Leptin and leptin receptor genotypes and colon cancer: gene-gene and gene-lifestyle interactions.	Pubmed	0.0009769	1	0.01381	0.1574	2	7	IGFBP3,LEPR
Pubmed	20393563	Functional genomic screen for modulators of ciliogenesis and cilium length.	Pubmed	0.0009769	1	0.01381	0.1574	2	7	PARVA,GSN
Pubmed	18976975	Genome-scale RNAi screen for host factors required for HIV replication.	Pubmed	0.001009	1	0.01381	0.1574	9	361	ACACB,LRRIQ1,SFRP1,RHOD,UBALD2,PARVA,PERP,CA2,TMED1
Pubmed	19729601	Candidate gene polymorphisms for ischemic stroke.	Pubmed	0.001027	1	0.01381	0.1574	4	64	F5,CX3CL1,VCAM1,NOS3
Pubmed	19729601:gr	Candidate gene polymorphisms for ischemic stroke.	GeneRIF	0.001027	1	0.01381	0.1574	4	64	F5,CX3CL1,VCAM1,NOS3
Pubmed	24431302	Wnt signaling in midbrain dopaminergic neuron development and regenerative medicine for Parkinson's disease.	Pubmed	0.001027	1	0.01381	0.1574	4	64	SFRP1,IGFBP2,OTX2,LMX1A
Pubmed	20889312	A genome-wide meta-analysis identifies novel loci associated with schizophrenia and bipolar disorder.	Pubmed	0.001088	1	0.01381	0.1574	4	65	FAM81A,CNTNAP2,SNTB1,PAQR5
Pubmed	20080650:gr	Inherited genetic variant predisposes to aggressive but not indolent prostate cancer.	GeneRIF	0.001156	1	0.01381	0.1574	3	30	ARMC2,CERS4,KALRN
Pubmed	23455636	Seven new loci associated with age-related macular degeneration.	Pubmed	0.001156	1	0.01381	0.1574	3	30	DDR1,TIMP3,SLC16A8
Pubmed	16027165	Akt-mediated valosin-containing protein 97 phosphorylation regulates its association with ubiquitinated proteins.	Pubmed	0.001156	1	0.01381	0.1574	3	30	HSPA8,HSP90AA1,GAPDH
Pubmed	22963397	Autophagy negatively regulates cancer cell proliferation via selectively targeting VPRBP.	Pubmed	0.001156	1	0.01381	0.1574	3	30	TUBB4B,HSPA1A,HSPA2
Pubmed	20080650	Inherited genetic variant predisposes to aggressive but not indolent prostate cancer.	Pubmed	0.001156	1	0.01381	0.1574	3	30	ARMC2,CERS4,KALRN
Pubmed	21516116	Next-generation sequencing to generate interactome datasets.	Pubmed	0.001176	1	0.01381	0.1574	18	1145	UBB,EFEMP1,RAD54B,VTN,APOD,AQP1,PARVA,OCLN,CYB561,ATP5G1,BMP7,KCNK1,CFAP206,HSPB8,P4HA2,ARHGEF5,LARP1B,RGS3
Pubmed	15498874	Large-scale cDNA transfection screening for genes related to cancer development and progression.	Pubmed	0.001214	1	0.01381	0.1574	5	114	LARGE2,EPS8L2,TINAGL1,HSPB8,CLDN2
Pubmed	10391209	Characterization of single-nucleotide polymorphisms in coding regions of human genes.	Pubmed	0.001219	1	0.01381	0.1574	4	67	PCSK1,F5,VLDLR,APOD
Pubmed	16226712	Proteomic analysis of human O6-methylguanine-DNA methyltransferase by affinity chromatography and tandem mass spectrometry.	Pubmed	0.001219	1	0.01381	0.1574	4	67	TUBB4B,UBB,HSP90AA1,TUBA1C
Pubmed	19086053:gr	Identification of new putative susceptibility genes for several psychiatric disorders by association analysis of regulatory and non-synonymous SNPs of 306 genes involved in neurotransmission and neurodevelopment.	GeneRIF	0.001246	1	0.01381	0.1574	8	300	ABCB1,PPP1R1B,CRHR2,SLC6A2,CNTNAP2,NOS3,ATP10A,LEPR
Pubmed	19086053	Identification of new putative susceptibility genes for several psychiatric disorders by association analysis of regulatory and non-synonymous SNPs of 306 genes involved in neurotransmission and neurodevelopment.	Pubmed	0.001246	1	0.01381	0.1574	8	300	ABCB1,PPP1R1B,CRHR2,SLC6A2,CNTNAP2,NOS3,ATP10A,LEPR
Pubmed	20691427	Genetic associations of brain structural networks in schizophrenia: a preliminary study.	Pubmed	0.001273	1	0.01381	0.1574	3	31	SLC6A2,NOS3,WWC1
Pubmed	20398657	The steroid receptor RNA activator protein is recruited to promoter regions and acts as a transcriptional repressor.	Pubmed	0.001273	1	0.01381	0.1574	3	31	CEBPA,FOS,FOSB
Pubmed	20691427:gr	Genetic associations of brain structural networks in schizophrenia: a preliminary study.	GeneRIF	0.001273	1	0.01381	0.1574	3	31	SLC6A2,NOS3,WWC1
Pubmed	21382349	Identification of the human testis protein phosphatase 1 interactome.	Pubmed	0.001288	1	0.01381	0.1574	4	68	CSRNP1,HSPA2,HSPA8,SFRP1
Pubmed	15731013	Identification of trichoplein, a novel keratin filament-binding protein.	Pubmed	0.001297	1	0.01381	0.1574	2	8	KRT8,KRT18
Pubmed	18496130	Genetic predictors of glucocorticoid-induced hypertension in children with acute lymphoblastic leukemia.	Pubmed	0.001297	1	0.01381	0.1574	2	8	CNTNAP2,LEPR
Pubmed	20043075	An 8-gene signature, including methylated and down-regulated glutathione peroxidase 3, of gastric cancer.	Pubmed	0.001297	1	0.01381	0.1574	2	8	KLF4,SERPINH1
Pubmed	22591361	HIV-1 gp120 and drugs of abuse: interactions in the central nervous system.	Pubmed	0.001297	1	0.01381	0.1574	2	8	VCAM1,OCLN
Pubmed	21487019	Fibroblast growth factor receptor 3 (FGFR3) is a strong heat shock protein 90 (Hsp90) client: implications for therapeutic manipulation.	Pubmed	0.001297	1	0.01381	0.1574	2	8	HSPA8,HSP90AA1
Pubmed	19555689	MCC, a new interacting protein for Scrib, is required for cell migration in epithelial cells.	Pubmed	0.001297	1	0.01381	0.1574	2	8	SLC9A3R2,EZR
Pubmed	12575534	[Morphological, cytogenetic and molecular biological characteristics of lung cancer in persons exposed for a long time to radionuclide radiation pollution in the Semipalatinsk region of Kazakhstan].	Pubmed	0.001297	1	0.01381	0.1574	2	8	IGFBP2,IGFBP3
Pubmed	19705749	[Polymorphism of the genes for antioxidant defense enzymes and their association with the development of chronic obstructive pulmonary disease in the population of Bashkortostan].	Pubmed	0.001297	1	0.01381	0.1574	2	8	SOD3,NQO1
Pubmed	11867521	C/EBPalpha triggers proteasome-dependent degradation of cdk4 during growth arrest.	Pubmed	0.001297	1	0.01381	0.1574	2	8	CEBPA,HSP90AA1
Pubmed	17202846	Association of common promoter polymorphisms of MCP1 with hepatitis B virus clearance.	Pubmed	0.001297	1	0.01381	0.1574	2	8	ABCB1,CDH1
Pubmed	20066125	Screening the single nucleotide polymorphisms in patients with internal carotid artery stenosis by oligonucleotide-based custom DNA array.	Pubmed	0.001297	1	0.01381	0.1574	2	8	TAGLN,NOS3
Pubmed	17507647	Myosin Vb interacts with Rab8a on a tubular network containing EHD1 and EHD3.	Pubmed	0.001297	1	0.01381	0.1574	2	8	EHD3,MYO5C
Pubmed	15355699:gr	[Effect of genetic polymorphisms of microsomal epoxide hydrolase on urinary 1-hydroxypyrene levels in coke oven workers].	GeneRIF	0.001297	1	0.01381	0.1574	2	8	EPHX1,NQO1
Pubmed	12837283:gr	Senescence-associated genes in normal human oral keratinocytes.	GeneRIF	0.001297	1	0.01381	0.1574	2	8	APOD,CYB561
Pubmed	20507940	Genotype-phenotype correlations in non-Finnish congenital nephrotic syndrome.	Pubmed	0.001297	1	0.01381	0.1574	2	8	KIRREL,PLCE1
Pubmed	17202846:gr	Association of common promoter polymorphisms of MCP1 with hepatitis B virus clearance.	GeneRIF	0.001297	1	0.01381	0.1574	2	8	ABCB1,CDH1
Pubmed	21937452	Binding site specificity and factor redundancy in activator protein-1-driven human papillomavirus chromatin-dependent transcription.	Pubmed	0.001297	1	0.01381	0.1574	2	8	FOS,FOSB
Pubmed	17719543	Autoinhibition of the HECT-type ubiquitin ligase Smurf2 through its C2 domain.	Pubmed	0.001297	1	0.01381	0.1574	2	8	UBB,NEDD4
Pubmed	16148047	Histone deacetylase 6 regulates human immunodeficiency virus type 1 infection.	Pubmed	0.001297	1	0.01381	0.1574	2	8	TUBA4A,TUBA1C
Pubmed	20360993:gr	Candidate gene study to investigate the genetic determinants of normal variation in central corneal thickness.	GeneRIF	0.001297	1	0.01381	0.1574	2	8	FBN1,AQP1
Pubmed	15061915	[A study on the inherited susceptibility of chromosomal damage in peripheral blood lymphocytes among coke oven workers].	Pubmed	0.001297	1	0.01381	0.1574	2	8	EPHX1,NQO1
Pubmed	19651439	Genetic susceptibility to childhood acute lymphoblastic leukemia shows protection in Malay boys: results from the Malaysia-Singapore ALL Study Group.	Pubmed	0.001297	1	0.01381	0.1574	2	8	ABCB1,NQO1
Pubmed	17334644	Association of gene polymorphisms with blood pressure and the prevalence of hypertension in community-dwelling Japanese individuals.	Pubmed	0.001297	1	0.01381	0.1574	2	8	COL1A2,CAV1
Pubmed	20164257	Tight junction-associated MARVEL proteins marveld3, tricellulin, and occludin have distinct but overlapping functions.	Pubmed	0.001297	1	0.01381	0.1574	2	8	OCLN,CLDN1
Pubmed	16207813	BAG-2 acts as an inhibitor of the chaperone-associated ubiquitin ligase CHIP.	Pubmed	0.001297	1	0.01381	0.1574	2	8	HSPA8,HSP90AA1
Pubmed	15061915:gr	[A study on the inherited susceptibility of chromosomal damage in peripheral blood lymphocytes among coke oven workers].	GeneRIF	0.001297	1	0.01381	0.1574	2	8	EPHX1,NQO1
Pubmed	15538384	Ligand-dependent switching of ubiquitin-proteasome pathways for estrogen receptor.	Pubmed	0.001297	1	0.01381	0.1574	2	8	HSPA8,HSP90AA1
Pubmed	24552808	CYLD coordinates with EB1 to regulate microtubule dynamics and cell migration.	Pubmed	0.001297	1	0.01381	0.1574	2	8	ABCB1,HSPA1A
Pubmed	17113562:gr	Genotyping of eight polymorphic genes encoding drug-metabolizing enzymes and transporters using a customized oligonucleotide array.	GeneRIF	0.001297	1	0.01381	0.1574	2	8	ABCB1,NQO1
Pubmed	17113562	Genotyping of eight polymorphic genes encoding drug-metabolizing enzymes and transporters using a customized oligonucleotide array.	Pubmed	0.001297	1	0.01381	0.1574	2	8	ABCB1,NQO1
Pubmed	18496130:gr	Genetic predictors of glucocorticoid-induced hypertension in children with acute lymphoblastic leukemia.	GeneRIF	0.001297	1	0.01381	0.1574	2	8	CNTNAP2,LEPR
Pubmed	19705749:gr	[Polymorphism of the genes for antioxidant defense enzymes and their association with the development of chronic obstructive pulmonary disease in the population of Bashkortostan].	GeneRIF	0.001297	1	0.01381	0.1574	2	8	SOD3,NQO1
Pubmed	19651439:gr	Genetic susceptibility to childhood acute lymphoblastic leukemia shows protection in Malay boys: results from the Malaysia-Singapore ALL Study Group.	GeneRIF	0.001297	1	0.01381	0.1574	2	8	ABCB1,NQO1
Pubmed	10407151	Biosensor measurement of the interaction kinetics between insulin-like growth factors and their binding proteins.	Pubmed	0.001297	1	0.01381	0.1574	2	8	IGFBP2,IGFBP3
Pubmed	12393877	PCOLCE2 encodes a functional procollagen C-proteinase enhancer (PCPE2) that is a collagen-binding protein differing in distribution of expression and post-translational modification from the previously described PCPE1.	Pubmed	0.001297	1	0.01381	0.1574	2	8	PCOLCE2,PCOLCE
Pubmed	15355699	[Effect of genetic polymorphisms of microsomal epoxide hydrolase on urinary 1-hydroxypyrene levels in coke oven workers].	Pubmed	0.001297	1	0.01381	0.1574	2	8	EPHX1,NQO1
Pubmed	17024176	A novel HSF1-mediated death pathway that is suppressed by heat shock proteins.	Pubmed	0.001297	1	0.01381	0.1574	2	8	DNAJB1,HSPH1
Pubmed	20507940:gr	Genotype-phenotype correlations in non-Finnish congenital nephrotic syndrome.	GeneRIF	0.001297	1	0.01381	0.1574	2	8	KIRREL,PLCE1
Pubmed	10793131	Identification of a novel member of the chloride intracellular channel gene family (CLIC5) that associates with the actin cytoskeleton of placental microvilli.	Pubmed	0.001297	1	0.01381	0.1574	2	8	EZR,GSN
Pubmed	18538010	HIV-1 Tat protein alter the tight junction integrity and function of retinal pigment epithelium: an in vitro study.	Pubmed	0.001297	1	0.01381	0.1574	2	8	CLDN2,CLDN1
Pubmed	10037747	Cellular localization and role of prohormone convertases in the processing of pro-melanin concentrating hormone in mammals.	Pubmed	0.001297	1	0.01381	0.1574	2	8	PCSK1,PCSK2
Pubmed	17334644:gr	Association of gene polymorphisms with blood pressure and the prevalence of hypertension in community-dwelling Japanese individuals.	GeneRIF	0.001297	1	0.01381	0.1574	2	8	COL1A2,CAV1
Pubmed	1377218	Short amino acid sequences derived from C1q receptor (C1q-R) show homology with the alpha chains of fibronectin and vitronectin receptors and collagen type IV.	Pubmed	0.001297	1	0.01381	0.1574	2	8	COL1A2,COL4A5
Pubmed	20066125:gr	Screening the single nucleotide polymorphisms in patients with internal carotid artery stenosis by oligonucleotide-based custom DNA array.	GeneRIF	0.001297	1	0.01381	0.1574	2	8	TAGLN,NOS3
Pubmed	20043075:gr	An 8-gene signature, including methylated and down-regulated glutathione peroxidase 3, of gastric cancer.	GeneRIF	0.001297	1	0.01381	0.1574	2	8	KLF4,SERPINH1
Pubmed	20360993	Candidate gene study to investigate the genetic determinants of normal variation in central corneal thickness.	Pubmed	0.001297	1	0.01381	0.1574	2	8	FBN1,AQP1
Pubmed	19124506:gr	Common genetic variation in candidate genes and susceptibility to subtypes of breast cancer.	GeneRIF	0.001363	1	0.01381	0.1574	5	117	PPP1R1B,RAD54B,STEAP1,IGFBP3,PTGDS
Pubmed	19124506	Common genetic variation in candidate genes and susceptibility to subtypes of breast cancer.	Pubmed	0.001363	1	0.01381	0.1574	5	117	PPP1R1B,RAD54B,STEAP1,IGFBP3,PTGDS
Pubmed	19338310	Streamline proteomic approach for characterizing protein-protein interaction network in a RAD52 protein complex.	Pubmed	0.001398	1	0.01381	0.1574	3	32	HSPA8,HSP90AA1,GAPDH
Pubmed	12493773	Global profiling of the cell surface proteome of cancer cells uncovers an abundance of proteins with chaperone function.	Pubmed	0.001398	1	0.01381	0.1574	3	32	ABCB1,HSPA2,HSPA8
Pubmed	17342744	HSP27 and HSP70 interact with CD10 in C4-2 prostate cancer cells.	Pubmed	0.001435	1	0.01381	0.1574	4	70	MME,HSPA1A,HSPA8,LMNA
Pubmed	23246001	SGTA recognizes a noncanonical ubiquitin-like domain in the Bag6-Ubl4A-Trc35 complex to promote endoplasmic reticulum-associated degradation.	Pubmed	0.001463	1	0.01381	0.1574	7	239	TUBB4B,HSPA1A,HSPA2,HSPA8,HSP90AA1,TMED1,TUBA1C
Pubmed	19322201	Ubiquitin-mediated proteolysis of HuR by heat shock.	Pubmed	0.001533	1	0.01381	0.1574	23	1672	CEBPA,ACACB,CSRNP1,YAP1,ANTXR1,EZR,COL4A5,IGF2R,PARVA,PTRF,C8orf4,MYO5C,PER2,KLF9,KCNK1,GPR3,RDH5,LARP1B,SERPINH1,SLC16A4,SH3D19,TM4SF1,TCTN2
Pubmed	25756610	DNA damage shifts circadian clock time via Hausp-dependent Cry1 stabilization.	Pubmed	0.00161	1	0.01381	0.1574	6	179	UBB,DNAJA1,HSPA1A,HSPA8,HSP90AA1,PER2
Pubmed	24104479	A negative genetic interaction map in isogenic cancer cell lines reveals cancer cell vulnerabilities.	Pubmed	0.001656	1	0.01381	0.1574	6	180	CCDC114,FXYD1,EZR,RILPL2,THBD,LLGL2
Pubmed	19012698:gr	Cigarette smoking and glutathione S-transferase M1 polymorphism associated with risk for uterine cervical cancer.	GeneRIF	0.001659	1	0.01381	0.1574	2	9	EPHX1,NQO1
Pubmed	17881426:gr	Familial pure proximal renal tubular acidosis--a clinical and genetic study.	GeneRIF	0.001659	1	0.01381	0.1574	2	9	CA14,CA2
Pubmed	12615788:gr	No evidence of association between prothrombotic gene polymorphisms and the development of acute myocardial infarction at a young age.	GeneRIF	0.001659	1	0.01381	0.1574	2	9	F5,ITGA3
Pubmed	21167302	Huwe1, a novel cellular interactor of Gag-Pol through integrase binding, negatively influences HIV-1 infectivity.	Pubmed	0.001659	1	0.01381	0.1574	2	9	TUBA4A,TUBA1C
Pubmed	21805236	The prohormone theory and the proprotein convertases: it is all about serendipity.	Pubmed	0.001659	1	0.01381	0.1574	2	9	PCSK1,PCSK2
Pubmed	15900300	Analysis of differential gene expression in human melanocytic tumour lesions by custom made oligonucleotide arrays.	Pubmed	0.001659	1	0.01381	0.1574	2	9	RRAGD,THBD
Pubmed	22679642	The biology and therapeutic targeting of the proprotein convertases.	Pubmed	0.001659	1	0.01381	0.1574	2	9	PCSK1,PCSK2
Pubmed	18343183	The activation and physiological functions of the proprotein convertases.	Pubmed	0.001659	1	0.01381	0.1574	2	9	PCSK1,PCSK2
Pubmed	12837283	Senescence-associated genes in normal human oral keratinocytes.	Pubmed	0.001659	1	0.01381	0.1574	2	9	APOD,CYB561
Pubmed	18339631	Targeting of bone morphogenetic protein growth factor complexes to fibrillin.	Pubmed	0.001659	1	0.01381	0.1574	2	9	FBN1,BMP7
Pubmed	20568895:gr	Polymorphisms in metabolizing enzymes and the risk of head and neck squamous cell carcinoma in the Slavic population of the central Europe.	GeneRIF	0.001659	1	0.01381	0.1574	2	9	EPHX1,NQO1
Pubmed	20618441	CHIP participates in protein triage decisions by preferentially ubiquitinating Hsp70-bound substrates.	Pubmed	0.001659	1	0.01381	0.1574	2	9	HSPA8,HSP90AA1
Pubmed	12899665:gr	Candidate genetic markers and the risk of restenosis after coronary angioplasty.	GeneRIF	0.001659	1	0.01381	0.1574	2	9	F5,NOS3
Pubmed	19371798	The -9247 T/C polymorphism in the SOST upstream regulatory region that potentially affects C/EBPalpha and FOXA1 binding is associated with osteoporosis.	Pubmed	0.001659	1	0.01381	0.1574	2	9	CEBPA,CA2
Pubmed	20568895	Polymorphisms in metabolizing enzymes and the risk of head and neck squamous cell carcinoma in the Slavic population of the central Europe.	Pubmed	0.001659	1	0.01381	0.1574	2	9	EPHX1,NQO1
Pubmed	21454478	Molecular mechanism of the negative regulation of Smad1/5 protein by carboxyl terminus of Hsc70-interacting protein (CHIP).	Pubmed	0.001659	1	0.01381	0.1574	2	9	HSPA8,HSP90AA1
Pubmed	19012698	Cigarette smoking and glutathione S-transferase M1 polymorphism associated with risk for uterine cervical cancer.	Pubmed	0.001659	1	0.01381	0.1574	2	9	EPHX1,NQO1
Pubmed	17881426	Familial pure proximal renal tubular acidosis--a clinical and genetic study.	Pubmed	0.001659	1	0.01381	0.1574	2	9	CA14,CA2
Pubmed	25808196	Intensified antineoplastic effect by combining an HDAC-inhibitor, an mTOR-inhibitor and low dosed interferon alpha in prostate cancer cells.	Pubmed	0.001659	1	0.01381	0.1574	2	9	GAPDH,ITGA3
Pubmed	18391952:gr	Genome-wide association analysis identifies 20 loci that influence adult height.	GeneRIF	0.001659	1	0.01381	0.1574	2	9	EFEMP1,ADAMTSL3
Pubmed	21805237	The proprotein convertases, 20 years later.	Pubmed	0.001659	1	0.01381	0.1574	2	9	PCSK1,PCSK2
Pubmed	11520401	Molecular epidemiology of preterm delivery: methodology and challenges.	Pubmed	0.001659	1	0.01381	0.1574	2	9	EPHX1,NQO1
[truncated: 50,776 more rows]

## Sheet: up 5 weeks
Category	ID	Name	Source	p-value	q-value Bonferroni	q-value FDR B&H	q-value FDR B&Y	Hit Count in Query List	Hit Count in Genome	Hit in Query List
[truncated: 6,557 more rows]

[truncated: 2 more sheets: down 24 weeks, up 24 weeks]
