# Supplementary material for: Transcriptome analysis of microglia in a mouse model of Rett syndrome: differential expression of genes associated with microglia/macrophage activation and cellular stress
Source: Mol Autism. 2017 Mar 29;8:17. doi: 10.1186/s13229-017-0134-z (PMC5372344; doi:10.1186/s13229-017-0134-z)
Supplement: Supplementary file 7 — DEGs that overlap with M1- and M2-activated genes. Week 5 and week 24 DEGs were compared with genes activated in mouse macrophage following M1 and M2 activation found by Jablonski et al. as described in the Methods section [36]. Each sheet contains the overlap of up- or down-regulated genes with M1- or M2-activated genes. (XLSX 502 kb) [file 13229_2017_134_MOESM7_ESM.xlsx]

## Sheet: 5wks_M1down
geneID	log2FoldChange	pvalue	padj	het1	het2	het3	wt1	wt2	wt3	geneName	geneBiotype
ENSMUSG00000002489	0.361641	0.000746627	0.0329436	1983.86	1979.13	2096.99	1446.54	1383.95	1764.94	Tiam1	protein_coding
ENSMUSG00000005125	-0.489568	0.00100154	0.0388872	397.351	485.447	258.125	574.884	568.971	591.361	Ndrg1	protein_coding
ENSMUSG00000008206	-0.518996	0.000301955	0.0179487	188.067	187.955	249.3	294.106	368.38	308.423	Cers4	protein_coding
ENSMUSG00000015568	0.531025	0.000250794	0.015802	1167.94	805.345	1232.16	765.031	764.515	521.443	Lpl	protein_coding
ENSMUSG00000017754	-0.459603	6.19937e-05	0.00532709	1174.69	1400.33	1632.59	1895.25	2021.05	2083.16	Pltp	protein_coding
ENSMUSG00000018819	0.396315	0.00128449	0.0456281	2150.71	2167.09	2569.12	1464.31	1520.2	2047.22	Lsp1	protein_coding
ENSMUSG00000021624	0.607867	7.8812e-07	0.000167763	5044.05	5191.8	7331.19	3408.43	3773.38	3693.88	Cd180	protein_coding
ENSMUSG00000021701	-0.565056	4.28247e-07	0.000109392	1112	992.055	950.871	1630.47	1725.84	1366.99	Plk2	protein_coding
ENSMUSG00000021756	0.548738	2.97798e-09	1.87637e-06	17981.1	17273.2	19131	12415.5	12397.5	11409.7	Il6st	protein_coding
ENSMUSG00000021775	-0.720847	7.85023e-09	3.80542e-06	1810.26	2623.91	2234.88	4249.88	4198.53	3359.32	Nr1d2	protein_coding
ENSMUSG00000022010	-0.44395	1.20269e-06	0.000233886	1364.69	1376.68	1424.1	1913.91	1995.81	1877.33	Tsc22d1	protein_coding
ENSMUSG00000023571	-0.748719	2.77857e-06	0.000465618	104.16	84.6421	105.897	174.154	235.915	176.428	Fam132a	protein_coding
ENSMUSG00000026879	-0.400964	0.000141587	0.0103253	639.427	726.926	678.406	872.545	953.752	942.911	Gsn	protein_coding
ENSMUSG00000027639	0.331754	0.000984872	0.0385913	3155.66	2961.23	3528.81	2590.09	2622.82	2309.9	Samhd1	protein_coding
ENSMUSG00000028063	-0.710126	8.03803e-08	2.58398e-05	385.778	454.329	527.281	669.958	876.796	882.141	Lmna	protein_coding
ENSMUSG00000029299	0.383553	0.00128781	0.0456281	765.769	629.837	708.189	551.782	551.309	461.327	Abcg3	protein_coding
ENSMUSG00000032220	0.465502	6.97483e-05	0.00582636	1277.89	1095.37	1460.5	932.077	937.351	805.035	Myo1e	protein_coding
ENSMUSG00000032679	-0.867236	6.52066e-07	0.000144667	112.84	103.313	162.156	286.109	426.413	200.605	Cd59a	protein_coding
ENSMUSG00000037999	0.441546	0.000689133	0.0312831	1623.16	1308.22	1377.77	1027.15	1208.59	793.927	Arap2	protein_coding
ENSMUSG00000038068	0.350447	0.000214811	0.0143633	2914.55	2838	3046.76	2289.76	2079.08	2406.61	Rnf144b	protein_coding
ENSMUSG00000038370	-0.569603	0.000188087	0.0130517	475.471	374.666	531.694	770.363	972.676	538.433	Pcp4l1	protein_coding
ENSMUSG00000038776	-0.569792	3.70396e-07	0.000100595	665.467	670.913	807.468	1035.15	1199.76	1089.93	Ephx1	protein_coding
ENSMUSG00000041762	0.307971	0.00110601	0.0409926	8155.34	7498.3	7701.84	6670.26	6191.82	5719.54	Gpr155	protein_coding
ENSMUSG00000047414	-0.560453	0.000490521	0.0250682	279.689	222.808	350.785	448.712	632.05	348.936	Flrt2	protein_coding
ENSMUSG00000050103	-0.284563	0.00131088	0.0460914	4762.43	4692.66	4396.95	5465.4	5717.47	5897.28	Agmo	protein_coding
ENSMUSG00000059824	-0.745443	3.14996e-07	8.86038e-05	318.267	490.426	461.095	766.809	652.235	961.861	Dbp	protein_coding
ENSMUSG00000074743	-0.415681	0.000913703	0.0369042	422.427	480.469	398.219	559.779	698.913	554.769	Thbd	protein_coding
ENSMUSG00000079293	0.461933	0.00106127	0.0398975	1816.05	1455.1	1662.37	1305.26	1276.72	781.512	Clec7a	polymorphic_pseudogene

## Sheet: 5wks_M1up
geneID	log2FoldChange	pvalue	padj	het1	het2	het3	wt1	wt2	wt3	geneName	geneBiotype
ENSMUSG00000003032	-0.620562	4.81579e-09	2.6158e-06	6871.67	7909.06	7545.2	10710.4	11543.4	13492.8	Klf4	protein_coding
ENSMUSG00000005667	0.613115	7.45657e-05	0.0061175	463.898	379.645	329.827	296.772	200.591	186.23	Mthfd2	protein_coding
ENSMUSG00000007655	-0.45952	0.000684894	0.0312709	245.933	210.361	263.641	334.979	393.612	324.759	Cav1	protein_coding
ENSMUSG00000007872	-0.799989	4.26181e-08	1.6783e-05	253.649	260.15	266.95	454.043	671.159	422.774	Id3	protein_coding
ENSMUSG00000015312	-0.460012	0.000231357	0.0149928	618.209	588.761	656.344	805.016	792.27	1080.13	Gadd45b	protein_coding
ENSMUSG00000024190	-0.522865	0.000865928	0.0361806	33696.7	50337.2	37906.9	52386.4	52595.1	89466.1	Dusp1	protein_coding
ENSMUSG00000025762	-0.617609	0.00088713	0.036427	12.5378	13.6921	15.4434	47.0925	56.7709	19.6031	Larp1b	protein_coding
ENSMUSG00000026202	-0.379099	0.00107822	0.0401515	508.262	480.469	515.147	630.862	628.265	754.721	Tuba4a	protein_coding
ENSMUSG00000027009	0.463655	0.000783441	0.0339032	1561.44	1486.22	2038.53	1301.71	1303.21	870.379	Itga4	protein_coding
ENSMUSG00000027555	-0.652639	0.000329264	0.0191386	36.6489	41.0763	39.7116	70.1945	103.449	69.9178	Car13	protein_coding
ENSMUSG00000027562	-0.702242	1.03795e-06	0.000204373	586.382	489.182	450.064	860.105	1188.41	717.475	Car2	protein_coding
ENSMUSG00000027962	-0.712386	1.80181e-13	7.09554e-10	1305.86	1182.5	1204.58	2231.12	2022.31	2032.19	Vcam1	protein_coding
ENSMUSG00000028583	-1.06435	3.23712e-10	2.99947e-07	74.2622	65.9711	87.1448	188.37	283.855	171.201	Pdpn	protein_coding
ENSMUSG00000028645	-0.588356	1.79341e-08	8.07137e-06	2103.45	2173.31	2170.9	3070.79	3135.02	3850.06	Slc2a1	protein_coding
ENSMUSG00000029657	-0.89705	1.64284e-06	0.000294069	461.005	730.661	954.18	1676.67	2533.25	2381.13	Hsph1	protein_coding
ENSMUSG00000030142	0.581804	0.00096686	0.0382453	259.436	165.55	293.424	178.596	133.727	85.6004	Clec4e	protein_coding
ENSMUSG00000030187	0.584649	0.000659544	0.0305407	336.591	220.318	347.476	217.692	187.975	107.164	Klra2	protein_coding
ENSMUSG00000033420	-0.574159	0.000215194	0.0143633	142.738	131.942	198.558	240.794	309.086	240.465	Antxr1	protein_coding
ENSMUSG00000033917	-0.396936	0.000287025	0.0174561	2044.62	1916.9	1674.5	2250.67	2579.92	2801.94	Gde1	protein_coding
ENSMUSG00000035828	-0.440784	0.000803966	0.03432	1191.09	1362.99	982.861	1442.1	1551.74	2049.18	Pim3	protein_coding
ENSMUSG00000043263	0.479039	0.000631265	0.0298609	778.307	557.642	627.663	530.457	428.936	362.658	Pyhin1	protein_coding
ENSMUSG00000047959	-0.575735	5.47305e-06	0.000798254	235.324	282.555	254.816	424.721	394.873	399.904	Kcna3	protein_coding
ENSMUSG00000048924	0.53403	0.000553735	0.0271997	197.711	171.774	202.97	141.278	108.496	107.817	Ccdc125	protein_coding
ENSMUSG00000050931	-0.667378	4.04552e-05	0.00395808	297.049	252.682	461.095	557.114	820.025	498.573	Sgms2	protein_coding
ENSMUSG00000051682	0.663235	4.95902e-05	0.00452767	285.476	258.905	335.342	192.813	181.667	105.203	Treml4	protein_coding
ENSMUSG00000055866	-0.610663	0.000248503	0.015784	148.524	191.69	273.568	272.781	358.288	459.367	Per2	protein_coding
ENSMUSG00000058427	-0.58486	2.49274e-05	0.00265309	662.573	944.755	784.303	1186.2	1621.13	1074.91	Cxcl2	protein_coding
ENSMUSG00000090877	-0.729675	1.79919e-05	0.00208389	417.605	1559.66	1361.22	6313.06	6979.04	11504.4	Hspa1b	protein_coding

## Sheet: 5wks_M2down
geneID	log2FoldChange	pvalue	padj	het1	het2	het3	wt1	wt2	wt3	geneName	geneBiotype
ENSMUSG00000021250	-0.473304	0.000853457	0.0358573	77222.1	94456.9	72323.6	102888	108701	150870	Fos	protein_coding
ENSMUSG00000021624	0.607867	7.8812e-07	0.000167763	5044.05	5191.8	7331.19	3408.43	3773.38	3693.88	Cd180	protein_coding
ENSMUSG00000021775	-0.720847	7.85023e-09	3.80542e-06	1810.26	2623.91	2234.88	4249.88	4198.53	3359.32	Nr1d2	protein_coding
ENSMUSG00000026202	-0.379099	0.00107822	0.0401515	508.262	480.469	515.147	630.862	628.265	754.721	Tuba4a	protein_coding
ENSMUSG00000027009	0.463655	0.000783441	0.0339032	1561.44	1486.22	2038.53	1301.71	1303.21	870.379	Itga4	protein_coding
ENSMUSG00000027639	0.331754	0.000984872	0.0385913	3155.66	2961.23	3528.81	2590.09	2622.82	2309.9	Samhd1	protein_coding
ENSMUSG00000032679	-0.867236	6.52066e-07	0.000144667	112.84	103.313	162.156	286.109	426.413	200.605	Cd59a	protein_coding
ENSMUSG00000038370	-0.569603	0.000188087	0.0130517	475.471	374.666	531.694	770.363	972.676	538.433	Pcp4l1	protein_coding
ENSMUSG00000041762	0.307971	0.00110601	0.0409926	8155.34	7498.3	7701.84	6670.26	6191.82	5719.54	Gpr155	protein_coding
ENSMUSG00000043263	0.479039	0.000631265	0.0298609	778.307	557.642	627.663	530.457	428.936	362.658	Pyhin1	protein_coding
ENSMUSG00000059824	-0.745443	3.14996e-07	8.86038e-05	318.267	490.426	461.095	766.809	652.235	961.861	Dbp	protein_coding
ENSMUSG00000066357	-0.313763	0.0013049	0.0459838	1417.73	1370.46	1382.18	1608.25	1874.7	1792.38	Wdr6	protein_coding
ENSMUSG00000075602	-0.609494	6.65225e-07	0.000145536	295.12	260.15	306.661	451.377	484.445	460.674	Ly6a	protein_coding

## Sheet: 5wks_M2up
geneID	log2FoldChange	pvalue	padj	het1	het2	het3	wt1	wt2	wt3	geneName	geneBiotype
ENSMUSG00000000303	-0.633772	0.000762733	0.0333263	27.0045	28.629	24.2682	44.4269	97.1414	49.0078	Cdh1	protein_coding
ENSMUSG00000002489	0.361641	0.000746627	0.0329436	1983.86	1979.13	2096.99	1446.54	1383.95	1764.94	Tiam1	protein_coding
ENSMUSG00000003032	-0.620562	4.81579e-09	2.6158e-06	6871.67	7909.06	7545.2	10710.4	11543.4	13492.8	Klf4	protein_coding
ENSMUSG00000004044	-0.495199	0.000763762	0.0333263	239.182	293.758	397.116	489.585	515.985	414.933	Ptrf	protein_coding
ENSMUSG00000004105	-0.856649	7.81268e-08	2.56386e-05	139.844	133.187	236.063	349.196	421.367	338.481	Angptl2	protein_coding
ENSMUSG00000005087	0.533854	4.73959e-05	0.00444393	1097.54	1005.75	1424.1	874.322	770.823	650.171	Cd44	protein_coding
ENSMUSG00000005667	0.613115	7.45657e-05	0.0061175	463.898	379.645	329.827	296.772	200.591	186.23	Mthfd2	protein_coding
ENSMUSG00000007655	-0.45952	0.000684894	0.0312709	245.933	210.361	263.641	334.979	393.612	324.759	Cav1	protein_coding
ENSMUSG00000018849	-0.499391	0.000341209	0.0194033	283.547	268.863	321.002	380.294	542.478	404.478	Wwc1	protein_coding
ENSMUSG00000020142	0.561144	4.08915e-06	0.000638674	656.787	538.971	537.209	378.517	387.304	352.203	Slc1a4	protein_coding
ENSMUSG00000021701	-0.565056	4.28247e-07	0.000109392	1112	992.055	950.871	1630.47	1725.84	1366.99	Plk2	protein_coding
ENSMUSG00000021756	0.548738	2.97798e-09	1.87637e-06	17981.1	17273.2	19131	12415.5	12397.5	11409.7	Il6st	protein_coding
ENSMUSG00000022103	-0.616473	0.000583302	0.0281846	55.9378	58.5026	33.093	87.9653	107.234	90.1744	Gfra2	protein_coding
ENSMUSG00000025007	0.453742	3.59886e-05	0.00363393	867.036	790.408	762.241	540.231	557.617	610.964	Aldh18a1	protein_coding
ENSMUSG00000026832	0.502446	0.000627774	0.0298609	1003.02	885.008	1413.07	841.446	758.208	554.769	Cytip	protein_coding
ENSMUSG00000027562	-0.702242	1.03795e-06	0.000204373	586.382	489.182	450.064	860.105	1188.41	717.475	Car2	protein_coding
ENSMUSG00000027962	-0.712386	1.80181e-13	7.09554e-10	1305.86	1182.5	1204.58	2231.12	2022.31	2032.19	Vcam1	protein_coding
ENSMUSG00000028063	-0.710126	8.03803e-08	2.58398e-05	385.778	454.329	527.281	669.958	876.796	882.141	Lmna	protein_coding
ENSMUSG00000028645	-0.588356	1.79341e-08	8.07137e-06	2103.45	2173.31	2170.9	3070.79	3135.02	3850.06	Slc2a1	protein_coding
ENSMUSG00000028811	0.353489	0.00046324	0.0243232	2141.07	1991.58	1823.42	1566.49	1406.66	1589.81	Yars	protein_coding
ENSMUSG00000029657	-0.89705	1.64284e-06	0.000294069	461.005	730.661	954.18	1676.67	2533.25	2381.13	Hsph1	protein_coding
ENSMUSG00000033863	-0.454564	0.000271482	0.0165751	423.391	449.35	335.342	597.098	545.001	587.441	Klf9	protein_coding
ENSMUSG00000035828	-0.440784	0.000803966	0.03432	1191.09	1362.99	982.861	1442.1	1551.74	2049.18	Pim3	protein_coding
ENSMUSG00000037851	0.329666	0.000792622	0.0340123	2735.17	2429.73	2843.79	1973.44	2082.86	2202.09	Iars	protein_coding
ENSMUSG00000037999	0.441546	0.000689133	0.0312831	1623.16	1308.22	1377.77	1027.15	1208.59	793.927	Arap2	protein_coding
ENSMUSG00000039646	-0.545301	0.00073837	0.0328393	94.5156	75.929	103.691	137.723	167.79	148.984	Vasn	protein_coding
ENSMUSG00000040010	0.346661	0.000853637	0.0358573	1578.8	1478.75	1708.7	1180.87	1142.99	1339.55	Slc7a5	protein_coding
ENSMUSG00000041193	-0.700693	0.000125497	0.00950395	43.4	54.7684	98.1758	159.048	169.051	103.897	Pla2g5	protein_coding
ENSMUSG00000041313	0.531592	9.04084e-07	0.00018495	935.511	837.708	876.963	549.117	585.372	631.874	Slc7a1	protein_coding
ENSMUSG00000047414	-0.560453	0.000490521	0.0250682	279.689	222.808	350.785	448.712	632.05	348.936	Flrt2	protein_coding
ENSMUSG00000049422	-0.854891	6.50946e-09	3.30765e-06	176.493	135.676	202.97	307.434	388.566	377.034	Chchd10	protein_coding
ENSMUSG00000061100	0.761497	4.79589e-05	0.00447011	64.6178	47.3	63.9797	24.8791	15.1389	26.1375	Retnla	protein_coding
ENSMUSG00000074227	-1.0261	7.6395e-11	8.59553e-08	199.64	212.85	311.074	495.804	797.316	528.631	Spint2	protein_coding
ENSMUSG00000079293	0.461933	0.00106127	0.0398975	1816.05	1455.1	1662.37	1305.26	1276.72	781.512	Clec7a	polymorphic_pseudogene

## Sheet: 24wks_M1down
geneID	log2FoldChange	pvalue	padj	het1	het2	het3	wt1	wt2	wt3	geneName	geneBiotype
ENSMUSG00000004347	-0.540135	0.000112657	0.0269073	40.7097	28.7875	28.5463	85.0462	113.47	47.2739	Pde1c	protein_coding
ENSMUSG00000015568	-0.586322	3.92101e-06	0.00238809	139.874	184.453	154.361	230.475	283.234	328.718	Lpl	protein_coding
ENSMUSG00000018459	-0.464035	0.000176436	0.0375526	183.716	164.195	128.987	234.728	239.254	261.655	Slc13a3	protein_coding
ENSMUSG00000018819	0.449552	4.24792e-08	6.79165e-05	938.41	980.906	1041.41	731.397	706.326	660.735	Lsp1	protein_coding
ENSMUSG00000033730	0.493304	0.000295802	0.0484398	390.395	265.484	571.983	240.681	256.846	220.978	Egr3	protein_coding
ENSMUSG00000037868	0.421299	7.04907e-05	0.020444	1163.88	809.247	958.943	749.257	661.466	653.039	Egr2	protein_coding
ENSMUSG00000066800	0.301494	0.000148514	0.0328917	841.334	814.578	818.326	640.398	659.707	669.53	Rnasel	protein_coding
ENSMUSG00000091337	-0.405039	0.00028129	0.04713	298.538	339.052	242.115	422.68	423.092	397.98	Eid1	protein_coding

## Sheet: 24wks_M1up
geneID	log2FoldChange	pvalue	padj	het1	het2	het3	wt1	wt2	wt3	geneName	geneBiotype
ENSMUSG00000019699	-0.407662	2.35454e-05	0.00925181	608.558	600.272	727.401	847.06	993.959	839.935	Akt3	protein_coding
ENSMUSG00000026581	0.570932	5.64513e-05	0.0176316	83.5071	119.415	168.106	63.7847	58.0542	51.6714	Sell	protein_coding
ENSMUSG00000034459	-0.527175	0.000202191	0.0390935	32.359	39.4495	51.8062	107.158	61.5727	98.9453	Ifit1	protein_coding
ENSMUSG00000045932	-0.808959	2.77545e-09	8.45194e-06	108.559	155.665	97.2688	348.689	219.902	301.233	Ifit2	protein_coding
ENSMUSG00000050953	0.392474	0.000307987	0.0484398	327.765	328.39	324.582	236.428	211.986	257.258	Gja1	protein_coding
ENSMUSG00000056501	0.350161	0.000168789	0.0367145	1813.15	1533.2	2051.1	1444.08	1353.72	1293.98	Cebpb	protein_coding

## Sheet: 24wks_M2down
geneID	log2FoldChange	pvalue	padj	het1	het2	het3	wt1	wt2	wt3	geneName	geneBiotype
ENSMUSG00000018459	-0.464035	0.000176436	0.0375526	183.716	164.195	128.987	234.728	239.254	261.655	Slc13a3	protein_coding
ENSMUSG00000029561	-0.471515	0.000191199	0.0381803	162.839	187.652	131.101	272.148	217.264	266.053	Oasl2	protein_coding
ENSMUSG00000034459	-0.527175	0.000202191	0.0390935	32.359	39.4495	51.8062	107.158	61.5727	98.9453	Ifit1	protein_coding
ENSMUSG00000045932	-0.808959	2.77545e-09	8.45194e-06	108.559	155.665	97.2688	348.689	219.902	301.233	Ifit2	protein_coding
ENSMUSG00000047945	0.496388	3.48946e-05	0.0132829	860.123	743.143	1183.08	621.688	500.498	658.536	Marcksl1	protein_coding
ENSMUSG00000066800	0.301494	0.000148514	0.0328917	841.334	814.578	818.326	640.398	659.707	669.53	Rnasel	protein_coding
ENSMUSG00000091337	-0.405039	0.00028129	0.04713	298.538	339.052	242.115	422.68	423.092	397.98	Eid1	protein_coding

## Sheet: 24wks_M2up
geneID	log2FoldChange	pvalue	padj	het1	het2	het3	wt1	wt2	wt3	geneName	geneBiotype
ENSMUSG00000022895	0.38858	4.77062e-06	0.0026414	1867.43	1665.41	1955.95	1379.45	1228.81	1464.39	Ets2	protein_coding
ENSMUSG00000029135	0.520661	4.46049e-08	6.79165e-05	1128.39	972.376	1288.81	733.949	782.852	722.3	Fosl2	protein_coding
ENSMUSG00000033730	0.493304	0.000295802	0.0484398	390.395	265.484	571.983	240.681	256.846	220.978	Egr3	protein_coding
ENSMUSG00000037868	0.421299	7.04907e-05	0.020444	1163.88	809.247	958.943	749.257	661.466	653.039	Egr2	protein_coding
ENSMUSG00000046223	0.48235	0.00031018	0.0484398	415.448	435.01	718.943	312.12	254.207	385.887	Plaur	protein_coding
ENSMUSG00000047842	-0.485775	0.000243157	0.0434553	46.9727	20.2578	27.489	86.7471	153.932	41.7769	Diras2	protein_coding
ENSMUSG00000050953	0.392474	0.000307987	0.0484398	327.765	328.39	324.582	236.428	211.986	257.258	Gja1	protein_coding
ENSMUSG00000074570	0.622703	2.37913e-09	8.45194e-06	1184.76	1279.44	1440	788.378	639.476	909.197	Cass4	protein_coding

## Sheet: week5DEGs_M1_M2
geneID	geneName	geneBiotype	geneInWeek5	log2FoldChange	pvalue	FDR	het1_wk5	het2_wk5	het3_wk5	wt1_wk5	wt2_wk5	wt3_wk5	het1_wk24	het2_wk24	het3_wk24	wt1_wk24	wt2_wk24	wt3_wk24
ENSMUSG00000000303	Cdh1	protein_coding	DEG	-0.633772	0.000762733	0.0501091	17.1457	18.3374	15.4008	28.3887	61.2722	32.1914	171.031	115.459	231.883	128.521	95.9253	125.473
ENSMUSG00000002489	Tiam1	protein_coding	DEG	0.361641	0.000746627	0.0495276	1259.59	1267.67	1330.77	924.335	872.93	1159.32	1202.1	1141.2	1348.54	1033.47	967.359	890.18
ENSMUSG00000003032	Klf4	protein_coding	DEG	-0.620562	4.81579e-09	3.97668e-06	4362.96	5065.9	4788.24	6843.94	7281.05	8862.92	10709.8	7762.53	12298	9874.9	8226.61	10843.2
ENSMUSG00000004044	Ptrf	protein_coding	DEG	-0.495199	0.000763762	0.0501091	151.862	188.158	252.012	312.843	325.459	272.554	884.474	796.5	1613.31	1077.19	955.199	1008.87
ENSMUSG00000004105	Angptl2	protein_coding	DEG	-0.856649	7.81268e-08	3.89772e-05	88.7901	85.3087	149.807	223.135	265.778	222.335	270.392	140.559	389.761	197.419	241.84	201.774
ENSMUSG00000005087	Cd44	protein_coding	DEG	0.533854	4.73959e-05	0.0067559	696.849	644.2	903.745	558.689	486.199	427.072	682.495	900.246	1629.76	576.356	659.317	618.887
ENSMUSG00000005125	Ndrg1	protein_coding	DEG	-0.489568	0.00100154	0.058543	252.286	310.938	163.808	367.35	358.88	388.442	609.196	557.215	919.31	862.547	732.275	674.841
ENSMUSG00000005667	Mthfd2	protein_coding	DEG	0.613115	7.45657e-05	0.00930013	294.538	243.17	209.31	189.636	126.523	122.327	188.948	210.838	207.215	157.67	210.765	228.903
ENSMUSG00000007655	Cav1	protein_coding	DEG	-0.45952	0.000684894	0.0471298	156.148	134.74	167.308	214.051	248.272	213.321	306.227	266.058	366.737	454.46	344.52	381.506
ENSMUSG00000007872	Id3	protein_coding	DEG	-0.799989	4.26181e-08	2.55144e-05	161.047	166.631	169.408	290.132	423.335	277.704	364.866	192.432	470.344	319.315	270.212	347.594
ENSMUSG00000008206	Cers4	protein_coding	DEG	-0.518996	0.000301955	0.0272865	119.407	120.389	158.208	187.933	232.357	202.591	231.299	234.265	342.069	226.568	335.063	281.466
ENSMUSG00000015312	Gadd45b	protein_coding	DEG	-0.460012	0.000231357	0.0227928	392.513	377.112	416.521	514.403	499.727	709.498	325.773	317.931	462.122	271.616	218.872	389.984
ENSMUSG00000015568	Lpl	protein_coding	DEG	0.531025	0.000250794	0.024023	741.55	515.839	781.939	488.853	482.22	342.516	218.268	289.484	240.106	359.063	435.041	506.979
ENSMUSG00000017754	Pltp	protein_coding	DEG	-0.459603	6.19937e-05	0.00809852	745.837	896.938	1036.05	1211.06	1274.78	1368.35	1454.58	1434.03	2521.11	1914.56	2023.89	2017.74
ENSMUSG00000018819	Lsp1	protein_coding	DEG	0.396315	0.00128449	0.0682919	1365.53	1388.06	1630.38	935.691	958.87	1344.74	1464.35	1539.45	1619.89	1139.46	1084.9	1019.04
ENSMUSG00000018849	Wwc1	protein_coding	DEG	-0.499391	0.000341209	0.029498	180.03	172.212	203.71	243.007	342.169	265.686	353.464	262.711	661.113	343.164	455.307	354.376
ENSMUSG00000020142	Slc1a4	protein_coding	DEG	0.561144	4.08915e-06	0.000970946	417.007	345.221	340.917	241.872	244.293	231.349	298.082	217.531	171.034	230.542	302.637	237.381
ENSMUSG00000021250	Fos	protein_coding	DEG	-0.473304	0.000853457	0.0539368	49029.9	60501.4	45897.1	65745.3	68563.6	99100.9	76055	56556.5	57099.2	66039.8	48127.5	58777.3
ENSMUSG00000021624	Cd180	protein_coding	DEG	0.607867	7.8812e-07	0.000255042	3202.57	3325.45	4652.43	2177.98	2380.07	2426.37	5344.31	6646.42	5723.07	4938.11	5658.24	6806.06
ENSMUSG00000021701	Plk2	protein_coding	DEG	-0.565056	4.28247e-07	0.000166303	706.034	635.43	603.43	1041.86	1088.58	897.924	829.092	712.834	1289.34	915.545	817.391	988.524
ENSMUSG00000021756	Il6st	protein_coding	DEG	0.548738	2.97798e-09	2.85255e-06	11416.6	11063.8	12140.7	7933.5	7819.77	7494.58	10348.2	11877.2	9258.88	8693.04	9785.73	11062
ENSMUSG00000021775	Nr1d2	protein_coding	DEG	-0.720847	7.85023e-09	5.7852e-06	1149.37	1680.66	1418.27	2715.66	2648.23	2206.61	1824.33	1574.59	1481.75	1632.35	1432.12	1885.49
ENSMUSG00000022010	Tsc22d1	protein_coding	DEG	-0.44395	1.20269e-06	0.000355566	866.469	881.789	903.745	1222.98	1258.87	1233.14	1702.16	1306.86	2384.61	1788.69	1872.57	1858.36
ENSMUSG00000022103	Gfra2	protein_coding	DEG	-0.616473	0.000583302	0.0427166	35.516	37.4721	21.001	56.2096	67.6381	59.2321	48.866	26.7731	55.9151	66.2478	71.6062	61.0409
ENSMUSG00000023571	Fam132a	protein_coding	DEG	-0.748719	2.77857e-06	0.000707856	66.1333	54.2149	67.2033	111.284	148.804	115.889	99.3608	71.9527	166.101	94.0719	67.553	120.386
ENSMUSG00000024190	Dusp1	protein_coding	DEG	-0.522865	0.000865928	0.0544262	21394.7	32241.9	24056	33474.8	33174.5	58766.8	53377.9	47117.3	40699.6	50953.9	42517.9	45021.1
ENSMUSG00000025007	Aldh18a1	protein_coding	DEG	0.453742	3.59886e-05	0.00552449	550.499	506.271	483.724	345.206	351.718	401.319	421.876	453.469	453.899	416.036	491.786	476.458
ENSMUSG00000025762	Larp1b	protein_coding	DEG	-0.617609	0.00088713	0.0548072	7.96049	8.77006	9.80049	30.092	35.8084	12.8765	19.5464	26.7731	85.5172	21.1993	25.6701	20.347
ENSMUSG00000026202	Tuba4a	protein_coding	DEG	-0.379099	0.00107822	0.0601867	322.706	307.749	326.916	403.119	396.28	495.747	255.732	264.384	631.511	296.79	260.755	357.768
ENSMUSG00000026536	Mnda	protein_coding	DEG	0.591752	0.000938648	0.0564769	74.0938	56.6067	62.3031	44.2863	35.0127	25.7531	26.0618	38.4863	27.9575	50.3484	33.7765	32.216
ENSMUSG00000026832	Cytip	protein_coding	DEG	0.502446	0.000627774	0.0452602	636.839	566.865	896.744	537.682	478.241	364.406	474	575.622	957.134	378.938	544.477	517.152
ENSMUSG00000026879	Gsn	protein_coding	DEG	-0.400964	0.000141587	0.0156971	405.985	465.61	430.521	557.554	601.582	619.362	584.763	443.43	967.002	471.685	532.318	576.497
ENSMUSG00000027009	Itga4	protein_coding	DEG	0.463655	0.000783441	0.0509811	991.387	951.95	1293.66	831.788	822.002	571.719	975.69	1052.52	1226.84	922.17	1083.55	961.394
ENSMUSG00000027555	Car13	protein_coding	DEG	-0.652639	0.000329264	0.0290955	23.2691	26.3102	25.2012	44.8541	65.2509	45.9263	68.4123	61.9128	67.427	98.0468	43.2339	69.5188
ENSMUSG00000027562	Car2	protein_coding	DEG	-0.702242	1.03795e-06	0.000310699	372.306	313.33	285.614	549.605	749.59	471.281	623.855	386.537	912.731	589.606	624.19	656.19
ENSMUSG00000027639	Samhd1	protein_coding	DEG	0.331754	0.000984872	0.0580905	2003.59	1896.72	2239.41	1655.06	1654.35	1517.29	2505.19	2660.58	2667.48	2484.29	2323.82	2351.77
ENSMUSG00000027962	Vcam1	protein_coding	DEG	-0.712386	1.80181e-13	1.0787e-09	829.116	757.414	764.438	1425.68	1275.58	1334.87	1182.56	816.58	922.599	1258.71	947.093	1169.95
ENSMUSG00000028063	Lmna	protein_coding	DEG	-0.710126	8.03803e-08	3.9283e-05	244.938	291.006	334.617	428.101	553.041	579.444	493.546	431.716	1013.05	470.36	394.51	615.496
ENSMUSG00000028583	Pdpn	protein_coding	DEG	-1.06435	3.23712e-10	4.55996e-07	47.1506	42.2557	55.3027	120.368	179.042	112.455	118.907	97.0525	217.082	149.72	128.351	162.776
ENSMUSG00000028645	Slc2a1	protein_coding	DEG	-0.588356	1.79341e-08	1.22705e-05	1335.53	1392.05	1377.67	1962.23	1977.42	2528.95	3140.45	2319.22	3670.66	3268.67	2945.31	2789.23
ENSMUSG00000028811	Yars	protein_coding	DEG	0.353489	0.00046324	0.0368545	1359.41	1275.64	1157.16	1000.98	887.253	1044.29	978.948	998.971	1021.27	890.371	911.966	1098.74
ENSMUSG00000029299	Abcg3	protein_coding	DEG	0.383553	0.00128781	0.0682919	486.202	403.423	449.422	352.587	347.74	303.028	399.072	331.317	269.708	331.239	289.127	305.205
ENSMUSG00000029657	Hsph1	protein_coding	DEG	-0.89705	1.64284e-06	0.000447059	292.701	468.002	605.53	1071.39	1597.85	1564.07	4710.68	1296.82	1154.48	4222.64	1476.71	1600.63
ENSMUSG00000030142	Clec4e	protein_coding	DEG	0.581804	0.00096686	0.0575668	164.721	106.038	186.209	114.122	84.3487	56.2276	138.454	204.145	190.769	99.3718	199.957	111.908
ENSMUSG00000030187	Klra2	protein_coding	DEG	0.584649	0.000659544	0.0460247	213.709	141.118	220.511	139.105	118.566	70.3918	130.309	199.125	133.209	147.07	182.393	150.907
ENSMUSG00000032220	Myo1e	protein_coding	DEG	0.465502	6.97483e-05	0.00885753	811.358	701.604	926.846	595.595	591.237	528.797	788.371	691.081	950.556	764.5	893.051	998.697
ENSMUSG00000032679	Cd59a	protein_coding	DEG	-0.867236	6.52066e-07	0.00021993	71.6444	66.1741	102.905	182.823	268.961	131.77	159.629	128.846	222.016	233.192	206.712	249.25
ENSMUSG00000033420	Antxr1	protein_coding	DEG	-0.574159	0.000215194	0.0218358	90.6271	84.5114	126.006	153.867	194.957	157.952	415.361	334.664	779.522	385.562	349.925	451.024
ENSMUSG00000033863	Klf9	protein_coding	DEG	-0.454564	0.000271482	0.0251984	268.82	287.817	212.811	381.544	343.761	385.867	386.041	331.317	544.35	463.735	389.105	396.766
ENSMUSG00000033917	Gde1	protein_coding	DEG	-0.396936	0.000287025	0.0265376	1298.17	1227.81	1062.65	1438.17	1627.29	1840.49	1330.78	1107.74	1511.35	1376.63	1225.41	1437.85
ENSMUSG00000035828	Pim3	protein_coding	DEG	-0.440784	0.000803966	0.0516155	756.247	873.019	623.731	921.497	978.764	1346.03	635.257	597.375	772.944	532.633	491.786	696.884
ENSMUSG00000037814	Larp1b	protein_coding	DEG	-0.208475	0.217834	0.868859	73.4815	54.2149	87.5043	100.496	93.8977	72.5379	135.196	76.9727	169.39	91.422	102.681	88.1702
ENSMUSG00000037851	Iars	protein_coding	DEG	0.329666	0.000792622	0.0511513	1736.61	1556.29	1804.69	1261.03	1313.77	1446.47	2049.11	1825.59	1820.53	1710.52	1904.99	1921.09
ENSMUSG00000037999	Arap2	protein_coding	DEG	0.441546	0.000689133	0.0471505	1030.58	837.939	874.343	656.346	762.322	521.5	776.969	845.026	759.787	755.225	801.179	691.797
ENSMUSG00000038068	Rnf144b	protein_coding	DEG	0.350447	0.000214811	0.0218358	1850.51	1817.79	1933.5	1463.15	1311.38	1580.81	1319.38	1420.65	1286.05	1175.24	1494.27	1434.46
ENSMUSG00000038370	Pcp4l1	protein_coding	DEG	-0.569603	0.000188087	0.0198419	301.886	239.981	337.417	492.26	613.518	353.676	643.402	465.183	945.623	775.1	782.264	808.792
ENSMUSG00000038776	Ephx1	protein_coding	DEG	-0.569792	3.70396e-07	0.000152929	422.518	429.733	512.425	661.456	756.752	715.936	715.072	610.761	1047.59	749.926	744.434	864.746
ENSMUSG00000039646	Vasn	protein_coding	DEG	-0.545301	0.00073837	0.0493677	60.0099	48.6339	65.8033	88.0049	105.834	97.8617	118.907	98.7258	241.75	123.221	129.702	105.126
ENSMUSG00000040010	Slc7a5	protein_coding	DEG	0.346661	0.000853637	0.0539368	1002.41	947.166	1084.35	754.571	720.943	879.897	1408.97	1400.57	1572.2	1434.93	1536.16	1480.24
ENSMUSG00000041193	Pla2g5	protein_coding	DEG	-0.700693	0.000125497	0.0144484	27.5555	35.0802	62.3031	101.631	106.63	68.2457	39.0928	65.2594	156.233	87.4472	93.2231	72.91
ENSMUSG00000041313	Slc7a1	protein_coding	DEG	0.531592	9.04084e-07	0.00028117	593.975	536.568	556.528	350.884	369.225	415.054	737.876	756.34	1008.12	724.751	898.455	1075
ENSMUSG00000041762	Gpr155	protein_coding	DEG	0.307971	0.00110601	0.0614515	5177.99	4802.8	4887.64	4262.28	3905.51	3756.95	3624.23	3969.11	2443.82	3784.08	3560.04	3832.01
ENSMUSG00000043263	Pyhin1	protein_coding	DEG	0.479039	0.000631265	0.0452602	494.163	357.18	398.32	338.961	270.553	238.216	195.464	284.464	175.968	392.187	266.159	247.555
ENSMUSG00000047414	Flrt2	protein_coding	DEG	-0.560453	0.000490521	0.0379874	177.58	142.713	222.611	286.726	398.667	229.202	451.196	351.397	784.456	416.036	475.573	537.499
ENSMUSG00000047959	Kcna3	protein_coding	DEG	-0.575735	5.47305e-06	0.00121355	149.412	180.982	161.708	271.396	249.068	262.681	278.536	272.751	370.026	396.162	372.893	323.856
ENSMUSG00000048924	Ccdc125	protein_coding	DEG	0.53403	0.000553735	0.0412224	125.531	110.024	128.806	90.276	68.4339	70.821	107.505	115.459	106.896	78.1725	90.521	67.8232
ENSMUSG00000049422	Chchd10	protein_coding	DEG	-0.854891	6.50946e-09	5.02846e-06	112.059	86.9033	128.806	196.45	245.089	247.659	316	175.698	452.254	204.043	328.308	257.728
ENSMUSG00000050103	Agmo	protein_coding	DEG	-0.284563	0.00131088	0.0689926	3023.76	3005.74	2790.34	3492.38	3606.31	3873.69	3290.31	3288.07	2322.12	3160.02	3054.75	2994.4
ENSMUSG00000050931	Sgms2	protein_coding	DEG	-0.667378	4.04552e-05	0.00601727	188.602	161.847	292.615	355.994	517.233	327.493	807.917	478.569	1256.44	621.405	629.594	664.668
ENSMUSG00000051682	Treml4	protein_coding	DEG	0.663235	4.95902e-05	0.00688319	181.254	165.834	212.811	123.207	114.587	69.1041	86.3299	60.2395	134.854	74.1976	93.2231	88.1702
ENSMUSG00000052477	C130026I21Rik	protein_coding	DEG	0.820594	1.29182e-05	0.00237964	30.0049	31.8911	50.4025	12.491	9.54892	15.4519	14.6598	8.36659	21.3793	13.2496	33.7765	25.4337
ENSMUSG00000055866	Per2	protein_coding	DEG	-0.610663	0.000248503	0.0239956	94.3012	122.781	173.609	174.307	225.991	301.74	459.34	291.157	531.193	287.516	271.563	359.463
ENSMUSG00000058427	Cxcl2	protein_coding	DEG	-0.58486	2.49274e-05	0.00403336	420.681	605.134	497.725	757.978	1022.53	706.064	532.639	363.11	519.681	465.06	329.659	354.376
ENSMUSG00000059824	Dbp	protein_coding	DEG	-0.745443	3.14996e-07	0.0001347	202.074	314.127	292.615	489.989	411.399	631.809	337.175	284.464	325.623	292.815	272.914	334.029
ENSMUSG00000061100	Retnla	protein_coding	DEG	0.761497	4.79589e-05	0.00679569	41.0271	30.2966	40.602	15.8977	9.54892	17.1687	22.8041	16.7332	4.93368	19.8744	13.5106	5.08674
ENSMUSG00000066357	Wdr6	protein_coding	DEG	-0.313763	0.0013049	0.068829	900.148	877.803	877.143	1027.67	1182.47	1177.35	760.68	819.926	1184.08	820.148	974.114	963.09
ENSMUSG00000074141	Il4i1	protein_coding	DEG	0.528488	0.000333543	0.0292577	125.531	129.956	139.307	89.1405	73.2083	90.1358	78.1855	92.0325	103.607	96.7219	94.5742	122.082
ENSMUSG00000074227	Spint2	protein_coding	DEG	-1.0261	7.6395e-11	1.30674e-07	126.756	136.335	197.41	316.818	502.91	347.237	451.196	274.424	866.684	423.986	453.956	564.628
ENSMUSG00000074743	Thbd	protein_coding	DEG	-0.415681	0.000913703	0.0555341	268.207	307.749	252.713	357.697	440.842	364.406	412.103	426.696	718.673	484.934	414.775	462.894
ENSMUSG00000075602	Ly6a	protein_coding	DEG	-0.609494	6.65225e-07	0.000221252	187.378	166.631	194.61	288.429	305.565	302.599	319.258	245.978	514.748	445.186	422.882	439.155
ENSMUSG00000079293	Clec7a	polymorphic_pseudogene	DEG	0.461933	0.00106127	0.059798	1153.05	932.018	1054.95	834.059	805.292	513.345	856.783	829.966	917.665	796.299	799.828	995.306
ENSMUSG00000090877	Hspa1b	protein_coding	DEG	-0.729675	1.79919e-05	0.00316803	265.146	998.989	863.843	4034.03	4402.05	7556.81	8307.21	2461.45	1751.46	8439.98	2408.94	3577.68
ENSMUSG00000000056	Narf	protein_coding	nonDEG	-0.00839605	0.927127	0.989522	1563.93	1612.89	1451.17	1512.55	1512.71	1671.8	1676.1	1234.91	999.893	1559.47	1295.67	1180.12
ENSMUSG00000000149	Gna12	protein_coding	nonDEG	0.0361753	0.762984	0.950815	5743.8	6288.13	5467.27	5169.01	4864.38	7161.08	6109.87	5714.38	5073.47	6084.2	5139.43	5581.85
ENSMUSG00000000154	Slc22a18	protein_coding	nonDEG	-0.10974	0.558545	0.88925	14.0839	11.9592	23.8012	22.1432	25.4638	12.8765	24.433	16.7332	37.8249	27.8241	21.617	32.216
ENSMUSG00000000184	Ccnd2	protein_coding	nonDEG	-0.44034	0.00487487	0.167994	332.504	299.776	448.722	523.487	700.254	388.872	583.134	406.617	884.774	787.024	716.062	754.533
ENSMUSG00000000204	Slfn4	protein_coding	nonDEG	0.111331	0.54437	0.88925	156.76	100.457	179.209	186.23	101.855	72.1086	55.3814	172.352	481.856	124.546	91.8721	137.342
ENSMUSG00000000318	Clec10a	protein_coding	nonDEG	-0.0966787	0.368724	0.88925	457.422	409.801	404.62	451.38	471.876	459.693	283.423	200.798	190.769	295.465	263.457	181.427
ENSMUSG00000000386	Mx1	protein_coding	nonDEG	0.132639	0.366562	0.88925	306.173	273.466	282.814	340.664	199.731	235.641	140.082	232.591	129.92	317.99	206.712	183.123
ENSMUSG00000000440	Pparg	protein_coding	nonDEG	0.299737	0.108927	0.73124	37.9654	41.4584	74.2037	41.4475	43.7659	22.7486	26.0618	21.7531	34.5358	34.4489	37.8297	50.8674
ENSMUSG00000000555	Itga5	protein_coding	nonDEG	-0.0190211	0.899256	0.982585	336.79	379.504	513.125	333.283	378.774	549.828	785.113	813.233	950.556	802.924	743.083	778.272
ENSMUSG00000000579	Dynlt1c	protein_coding	nonDEG	-0.280739	0.11432	0.743269	49.6	50.2285	45.5023	59.6162	45.3573	89.7066	32.5773	48.5262	14.801	35.7738	28.3723	32.216
ENSMUSG00000000628	Hk2	protein_coding	nonDEG	-0.0278282	0.757135	0.949329	9318.67	8989.31	9602.38	9534.62	9003.04	10217.1	7655.67	7657.11	6808.48	7724.5	7263.3	7324.91
ENSMUSG00000000686	Abhd15	protein_coding	nonDEG	-0.195052	0.138516	0.781348	1732.33	1869.62	1489.67	1948.6	1527.83	2547.84	1824.33	1783.76	1302.49	1828.44	1441.58	1500.59
ENSMUSG00000000730	Dnmt3l	protein_coding	nonDEG	NA	NA	NA	0	0	0	0	0	0	0	0	0	0	0	0
ENSMUSG00000000732	Icosl	protein_coding	nonDEG	-0.125772	0.305441	0.88925	1753.76	1899.91	1865.59	1899.77	1660.72	2598.49	1907.4	2205.43	1762.97	2180.88	2045.51	2065.22
ENSMUSG00000000881	Dlg3	protein_coding	nonDEG	0.113913	0.254933	0.88925	631.941	585.202	630.731	562.096	547.471	602.193	542.412	540.482	643.023	568.406	562.041	568.02
ENSMUSG00000000957	Mmp14	protein_coding	nonDEG	0.126617	0.284011	0.88925	663.17	590.783	680.434	566.638	502.114	699.626	540.783	676.021	643.023	590.931	541.775	552.759
ENSMUSG00000000958	Slc7a7	protein_coding	nonDEG	0.00957752	0.919503	0.987066	1816.83	1774.74	1704.58	1711.84	1629.68	1964.96	1545.79	1668.3	1129.81	1481.3	1540.21	1529.41
ENSMUSG00000000983	Wfdc18	protein_coding	nonDEG	-0.154526	0.208218	0.863221	0	1.59456	2.80014	2.83887	7.16169	1.71687	0	5.01996	0	0	0	0
ENSMUSG00000001020	S100a4	protein_coding	nonDEG	0.199227	0.175309	0.827294	127.98	133.145	161.708	124.342	101.059	133.058	79.8144	120.479	185.835	70.2227	59.4466	89.8658
ENSMUSG00000001025	S100a6	protein_coding	nonDEG	0.0695383	0.675647	0.923886	105.323	133.943	114.806	130.588	70.0254	131.341	94.4742	163.985	277.931	83.4723	104.032	139.038
ENSMUSG00000001065	Zfp276	protein_coding	nonDEG	-0.0934707	NA	NA	1065.48	1098.65	1120.06	1078.77	1055.16	1427.58	1065.28	967.178	845.304	1077.19	1014.65	835.921
ENSMUSG00000001123	Lgals9	protein_coding	nonDEG	0.0179317	0.884809	0.980339	1554.75	1935.79	1972	1701.62	1513.5	2224.21	2241.32	2853.01	1794.22	2437.92	2127.92	2578.98
ENSMUSG00000001131	Timp1	protein_coding	nonDEG	0.0302843	0.764054	0.95127	4.89876	1.59456	0	2.83887	2.38723	0	3.25773	1.67332	1.64456	2.64991	0	0
ENSMUSG00000001156	Mxd1	protein_coding	nonDEG	0.0318192	0.75723	0.949329	553.56	580.418	626.531	584.239	538.718	609.49	915.422	1055.86	1743.23	790.999	822.796	729.1
ENSMUSG00000001166	Oas1c	protein_coding	nonDEG	0.00311305	0.986416	0.996971	48.9876	35.8775	28.7014	40.3119	30.2382	43.351	32.5773	43.5063	23.0239	29.1491	32.4254	42.3895
ENSMUSG00000001228	Uhrf1	protein_coding	nonDEG	0.089592	0.630649	0.908023	32.4543	31.8911	57.4028	43.1508	42.1744	25.7531	22.8041	66.9328	90.4508	50.3484	29.7233	47.4763
ENSMUSG00000001248	Gramd1a	protein_coding	nonDEG	-0.179368	NA	NA	3260.13	3775.11	3617.08	3395.85	3468.64	5614.6	3943.48	3783.37	4381.11	3540.28	3488.44	3676.02
ENSMUSG00000001270	Ckb	protein_coding	nonDEG	-0.0103214	0.933113	0.991175	5649.5	6290.52	4555.13	5283.7	4837.32	6676.06	3057.38	3241.22	3399.31	3128.22	3108.79	3024.92
ENSMUSG00000001281	Itgb7	protein_coding	nonDEG	0.356576	0.0251013	0.414552	157.373	172.212	191.109	128.885	85.1445	164.391	120.536	142.232	284.509	116.596	121.595	108.517
ENSMUSG00000001348	Acp5	protein_coding	nonDEG	-0.0284956	0.872108	0.97819	7.34815	7.97278	28.7014	9.08438	25.4638	13.3058	14.6598	61.9128	19.7347	23.8492	14.8617	72.91
ENSMUSG00000001403	Ube2c	protein_coding	nonDEG	-0.0840041	0.613902	0.903236	1.83704	6.37822	11.2006	6.24551	7.95743	9.87202	29.3196	41.833	47.6923	25.1742	8.10636	15.2602
ENSMUSG00000001416	Cct3	protein_coding	nonDEG	-0.00108695	0.991115	0.997873	1777.64	1706.17	1477.07	1690.26	1647.19	1670.09	1332.41	1136.18	925.888	1281.23	1103.82	1052.96
ENSMUSG00000001435	Col18a1	protein_coding	nonDEG	-0.498941	0.00312576	0.129952	75.3185	88.4978	152.608	157.273	197.344	161.386	298.082	220.878	462.122	307.39	251.297	232.295
ENSMUSG00000001517	Foxm1	protein_coding	nonDEG	0.0639137	0.732933	0.94361	20.2074	43.8503	45.5023	26.6854	31.8297	42.4926	100.99	108.766	182.546	87.4472	97.2763	67.8232
ENSMUSG00000001542	Ell2	protein_coding	nonDEG	-0.0237545	0.853826	0.973929	289.639	250.345	301.715	299.217	315.91	252.809	285.051	327.971	302.599	347.139	314.797	388.288
ENSMUSG00000001588	Acap1	protein_coding	nonDEG	-0.0399238	0.829113	0.968595	36.1284	31.8911	52.5026	56.7774	27.851	42.0634	40.7216	102.072	258.196	39.7487	22.968	35.6072
ENSMUSG00000001627	Ifrd1	protein_coding	nonDEG	-0.229722	0.0651641	0.614848	7412.44	5918.19	6175.71	7773.96	9172.53	6609.96	5391.54	4954.7	7525.51	4975.21	4142.35	7801.37
ENSMUSG00000001663	Gstt1	protein_coding	nonDEG	-0.0915276	0.624081	0.906463	28.1679	21.5265	23.1011	24.4143	35.0127	24.0362	24.433	20.0798	47.6923	30.474	17.5638	49.1718
ENSMUSG00000001741	Il16	protein_coding	nonDEG	-0.207152	0.0362504	0.483346	4231.31	4217.6	3805.39	4607.48	4396.48	5444.2	3910.91	3580.9	2660.9	4535.33	3742.44	3467.46
ENSMUSG00000001785	Pwp1	protein_coding	nonDEG	0.102075	0.351672	0.88925	492.326	430.53	418.621	414.475	418.561	420.205	346.948	371.477	348.647	370.988	360.733	408.635
ENSMUSG00000001918	Slc1a5	protein_coding	nonDEG	-0.14231	0.361915	0.88925	134.716	108.43	156.108	135.13	128.91	192.719	141.711	174.025	238.461	132.496	181.042	116.995
ENSMUSG00000001930	Vwf	protein_coding	nonDEG	-0.334427	0.0261433	0.420736	368.632	401.031	679.734	593.323	653.305	707.351	1630.49	1111.08	2230.02	1445.53	1153.81	1210.64
ENSMUSG00000002055	Spag5	protein_coding	nonDEG	0.151532	0.415602	0.88925	45.9259	30.2966	23.8012	25.5498	28.6467	30.4745	22.8041	60.2395	83.8726	50.3484	32.4254	28.8249
ENSMUSG00000002103	Acp2	protein_coding	nonDEG	0.0606658	0.482011	0.88925	5196.98	4938.34	4904.44	4697.76	4885.07	4927.42	4678.1	4676.93	3553.9	4830.79	4601.71	5069.79
ENSMUSG00000002104	Rapsn	protein_coding	nonDEG	-0.167495	0.278939	0.88925	115.121	143.51	93.1046	125.478	123.34	160.528	78.1855	110.439	88.8063	95.3969	74.3083	83.0835
ENSMUSG00000002107	Celf2	protein_coding	nonDEG	0.191625	0.11779	0.747343	4968.57	5888.69	7381.87	4804.5	5463.57	5554.51	8613.44	8212.65	7065.03	7988.16	8015.84	7423.25
ENSMUSG00000002308	Cd320	protein_coding	nonDEG	-0.207303	0.154777	0.803632	107.16	101.254	92.4046	117.529	127.319	118.035	94.4742	76.9727	75.6498	112.621	90.521	77.9967
ENSMUSG00000002733	Plekha3	protein_coding	nonDEG	0.104946	0.338514	0.88925	456.81	439.3	457.123	415.61	451.982	394.451	444.68	426.696	450.61	426.636	383.701	430.677
ENSMUSG00000002797	Ggct	protein_coding	nonDEG	0.290434	0.0789991	0.660866	82.6666	70.9577	77.7039	70.9717	50.9275	55.7984	42.3505	31.7931	50.9814	52.9983	41.8829	69.5188
ENSMUSG00000002845	Tmem39a	protein_coding	nonDEG	-0.119931	0.280634	0.88925	480.691	464.813	402.52	514.971	451.186	523.646	394.185	416.656	508.169	446.51	429.637	473.067
ENSMUSG00000002847	Pla1a	protein_coding	nonDEG	-0.195001	0.275448	0.88925	6.12346	7.1755	7.00035	9.65215	7.95743	12.4473	6.51546	3.34664	8.2228	13.2496	6.7553	8.4779
ENSMUSG00000002870	Mcm2	protein_coding	nonDEG	0.0702785	0.613808	0.903236	163.496	192.941	146.307	172.035	142.438	162.244	172.66	202.472	233.528	225.243	176.989	200.079
ENSMUSG00000002944	Cd36	protein_coding	nonDEG	0.362727	0.0504114	0.561747	1822.34	1404.01	1592.58	1283.74	1201.57	677.306	522.866	542.155	544.35	491.559	458.009	639.234
ENSMUSG00000002957	Ap2a2	protein_coding	nonDEG	0.0576281	NA	NA	2832.1	2839.9	2660.83	2494.8	2477.94	3083.93	2277.15	2150.21	2119.84	2147.76	2154.94	1983.83
ENSMUSG00000002963	Pnkp	protein_coding	nonDEG	-0.0788772	0.49073	0.88925	607.447	637.025	578.929	618.873	563.386	771.305	472.371	547.175	720.318	453.135	466.116	439.155
ENSMUSG00000002992	Apoc2	protein_coding	nonDEG	0.471785	0.0122059	0.287844	27.5555	46.2421	60.203	34.0664	22.2808	15.8811	34.2062	23.4265	31.2467	23.8492	31.0744	16.9558
ENSMUSG00000002997	Prkar2b	protein_coding	nonDEG	0.150014	0.384889	0.88925	56.3358	50.2285	63.7032	55.6418	51.7233	41.6342	40.7216	48.5262	120.053	62.273	62.1488	55.9542
ENSMUSG00000003206	Ebi3	protein_coding	nonDEG	-0.0302877	0.839323	0.970631	249.225	247.156	227.511	229.948	183.817	334.361	223.155	351.397	276.286	373.638	331.01	303.509
ENSMUSG00000003382	Etv3	protein_coding	nonDEG	0.152267	0.114944	0.743542	3781.23	3465.77	4165.21	3438.44	3280.85	3561.65	3513.46	3493.89	4777.45	3509.81	3308.75	4062.61
ENSMUSG00000003420	Fcgrt	protein_coding	nonDEG	-0.0179246	0.85296	0.973929	2399.17	2467.57	2051.1	2290.4	2342.67	2437.53	1436.66	1216.5	1220.26	1173.91	1109.22	1025.83
ENSMUSG00000003518	Dusp3	protein_coding	nonDEG	0.056513	0.568087	0.88925	2124.84	2134.31	1911.09	1821.42	1920.92	2226.35	2534.51	2438.03	2565.51	2186.18	2175.21	2227.99
ENSMUSG00000003541	Ier3	protein_coding	nonDEG	-0.0758441	0.567831	0.88925	2845.57	2044.22	1979.7	2068.4	2344.26	2971.48	2568.72	2684	3631.19	2102.71	1837.44	2458.59
ENSMUSG00000003617	Cp	protein_coding	nonDEG	0.00516404	0.966061	0.995089	830.341	824.385	915.645	906.167	969.215	705.635	1089.71	868.453	993.315	1437.58	1053.83	1292.03
ENSMUSG00000003746	Man1a	protein_coding	nonDEG	0.0215619	0.807738	0.963655	5991.8	6300.09	6669.23	6157.51	6183.72	6484.63	6210.86	6226.42	6494.37	5771.51	5338.04	5586.94
ENSMUSG00000003779	Kif20a	protein_coding	nonDEG	-0.216759	0.248084	0.88925	7.96049	20.7292	25.9013	32.9309	23.0765	20.1733	19.5464	50.1996	37.8249	37.0988	17.5638	16.9558
ENSMUSG00000003824	Syce2	protein_coding	nonDEG	-0.0982244	0.566899	0.88925	48.9876	52.6203	44.8022	59.0485	44.5616	57.9444	40.7216	55.2195	46.0477	33.1239	48.6382	49.1718
ENSMUSG00000003863	Ppfia3	protein_coding	nonDEG	0.120139	0.391989	0.88925	416.395	476.772	315.716	314.547	339.782	448.104	268.763	152.272	100.318	290.166	462.063	122.082
ENSMUSG00000003865	Gys1	protein_coding	nonDEG	-0.193429	0.149376	0.797395	227.793	204.103	265.313	240.168	263.391	320.197	343.691	281.118	427.586	264.991	306.691	301.813
ENSMUSG00000003882	Il7r	protein_coding	nonDEG	0.21204	0.0473103	0.545787	939.95	926.437	989.149	927.742	742.428	780.319	421.876	578.968	284.509	539.257	582.307	291.64
ENSMUSG00000004032	Gstm5	protein_coding	nonDEG	-0.0909468	0.514719	0.88925	235.753	259.115	173.609	236.762	262.595	227.915	153.113	133.866	197.347	144.42	171.585	111.908
ENSMUSG00000004043	Stat5a	protein_coding	nonDEG	-0.00217889	0.986919	0.996971	456.81	481.556	440.322	392.899	399.463	600.476	465.855	445.103	422.652	467.71	425.584	408.635
ENSMUSG00000004070	Hmox2	protein_coding	nonDEG	0.0245396	0.818678	0.965625	1982.16	1778.73	1516.28	1808.36	1725.97	1689.4	1221.65	1295.15	963.713	1336.88	1006.54	1085.17
ENSMUSG00000004151	Etv1	protein_coding	nonDEG	0.0580421	0.641591	0.912382	417.62	547.73	500.525	532.572	400.259	476.003	566.845	550.522	381.538	520.708	525.562	484.936
ENSMUSG00000004266	Ptpn6	protein_coding	nonDEG	0.0818624	0.405777	0.88925	6669.05	5932.54	5701.08	5876.46	5277.37	6224.09	4090.08	4817.49	3529.23	4344.53	3968.06	4194.87
ENSMUSG00000004296	Il12b	protein_coding	nonDEG	0.143237	0.437726	0.88925	10.4099	14.351	14.7007	6.81328	11.1404	12.8765	4.8866	18.4065	6.57824	33.1239	8.10636	57.6497
ENSMUSG00000004317	Clcn5	protein_coding	nonDEG	0.228755	0.023276	0.399265	1721.92	1539.54	1783.69	1362.09	1531.01	1394.1	1384.54	1519.37	1261.38	1322.31	1341.6	1346.29
ENSMUSG00000004347	Pde1c	protein_coding	nonDEG	0.247658	0.174982	0.826604	119.407	145.105	49.0024	77.785	88.3275	73.8255	63.5257	45.1796	44.4031	132.496	174.287	72.91
ENSMUSG00000004359	Spic	protein_coding	nonDEG	0.278305	0.136667	0.77923	39.1901	26.3102	61.6031	37.4731	23.8723	29.6161	27.6907	30.1197	44.4031	23.8492	14.8617	57.6497
ENSMUSG00000004383	Large	protein_coding	nonDEG	0.0763704	0.514606	0.88925	2080.75	2427.71	2676.23	2070.1	2049.83	2717.81	2198.97	2123.44	2323.76	2041.76	2308.96	2048.26
ENSMUSG00000004552	Ctse	protein_coding	nonDEG	0.133727	0.473565	0.88925	9.79753	23.9183	40.602	18.1688	16.7106	24.8947	6.51546	36.813	31.2467	33.1239	35.1276	30.5205
ENSMUSG00000004609	Cd33	protein_coding	nonDEG	0.128012	0.277457	0.88925	5440.69	6202.02	6929.64	4927.14	5303.63	6752.03	8747.01	10200.6	6915.38	7978.89	7995.57	8781.41
ENSMUSG00000004633	Chn2	protein_coding	nonDEG	0.0863951	0.435293	0.88925	1860.31	2026.68	1965.7	1617.02	1696.52	2217.34	2436.78	2145.19	2215.22	2264.35	2350.84	2177.13
ENSMUSG00000004814	Ccl24	protein_coding	nonDEG	0.281556	0.0228453	0.396432	469.057	344.424	422.121	320.224	344.557	335.649	384.412	332.99	207.215	249.092	187.797	174.645
ENSMUSG00000004837	Grap	protein_coding	nonDEG	-0.0160511	0.889877	0.980907	1435.95	1623.26	1193.56	1455.2	1268.41	1619.44	873.072	1022.4	825.57	946.019	807.934	874.92
ENSMUSG00000004880	Lbr	protein_coding	nonDEG	-0.0422722	0.689715	0.928886	1635.57	1423.14	1372.07	1606.23	1601.03	1406.98	1027.81	1221.52	1302.49	1006.97	898.455	1091.95
ENSMUSG00000004891	Nes	protein_coding	nonDEG	-0.0117949	0.923569	0.988736	568.869	442.489	514.526	530.301	568.16	457.976	416.99	508.689	948.912	739.326	743.083	703.666
ENSMUSG00000004933	Matk	protein_coding	nonDEG	-0.104127	0.284273	0.88925	1090.59	1107.42	1153.66	1173.02	1124.38	1357.19	747.649	806.54	685.782	760.525	718.764	742.664
ENSMUSG00000004947	Dtx2	protein_coding	nonDEG	-0.109707	0.429464	0.88925	315.97	378.707	397.62	338.961	348.535	518.066	488.66	416.656	358.514	437.236	402.616	371.332
ENSMUSG00000004980	Hnrnpa2b1	protein_coding	nonDEG	0.178156	0.217156	0.868859	15906.9	12471.8	13024.1	14099.5	13278.6	8446.58	11503	12037.9	10860.7	11908.7	12600	13044.1
ENSMUSG00000005057	Sh2b2	protein_coding	nonDEG	-0.128398	0.34648	0.88925	898.923	1032.47	1105.35	961.809	932.611	1515.57	1268.89	1368.77	1419.26	1184.51	1271.35	1339.51
ENSMUSG00000005089	Slc1a2	protein_coding	nonDEG	0.153982	0.289378	0.88925	4302.95	4661.68	3458.87	3651.35	4668.62	2635.4	3019.92	2945.04	2146.15	2284.23	3130.41	2027.91
ENSMUSG00000005142	Man2b1	protein_coding	nonDEG	0.094913	0.394375	0.88925	16977.3	18567.8	16765.1	16045.9	13950.2	19140.6	14027.8	15249	11431.3	14310.9	13048.5	12630.4
ENSMUSG00000005233	Spc25	protein_coding	nonDEG	0.176632	0.348457	0.88925	34.9037	19.1347	26.6013	22.7109	27.851	15.0226	19.5464	28.4464	27.9575	17.2244	18.9148	25.4337
ENSMUSG00000005410	Mcm5	protein_coding	nonDEG	0.177539	0.171522	0.822826	205.136	198.522	221.211	198.153	160.74	186.71	175.917	204.145	226.949	190.794	145.914	152.602
ENSMUSG00000005413	Hmox1	protein_coding	nonDEG	-0.214909	0.0725616	0.637417	645.412	603.539	527.126	673.38	607.948	838.692	1154.87	682.714	768.01	922.17	622.839	785.054
ENSMUSG00000005465	Il27ra	protein_coding	nonDEG	0.0193485	0.918047	0.986754	25.1062	15.1483	30.8015	21.0076	23.0765	26.1823	6.51546	10.0399	8.2228	14.5745	18.9148	20.347
ENSMUSG00000005470	Asf1b	protein_coding	nonDEG	-0.0264478	0.886598	0.980339	28.1679	26.3102	32.9016	23.2787	28.6467	38.6296	16.2887	26.7731	52.6259	33.1239	17.5638	13.5646
ENSMUSG00000005514	Por	protein_coding	nonDEG	-0.227995	0.0535984	0.576473	691.95	851.493	718.936	810.213	832.347	1082.06	952.886	916.979	871.617	967.219	837.657	873.224
ENSMUSG00000005583	Mef2c	protein_coding	nonDEG	0.197665	0.064507	0.61147	11407.4	10322.4	10899.5	9804.88	10154.5	8322.97	9571.21	10483.3	7721.21	8905.03	8541.4	9997.14
ENSMUSG00000005674	Tomm40l	protein_coding	nonDEG	-0.0701015	0.490766	0.88925	491.101	474.38	479.524	500.776	490.973	544.678	312.742	351.397	310.822	364.363	344.52	295.031
ENSMUSG00000005802	Slc30a4	protein_coding	nonDEG	0.0750799	0.511956	0.88925	963.219	879.397	882.744	838.034	993.883	763.15	783.484	774.747	833.792	910.245	875.487	997.001
ENSMUSG00000006205	Htra1	protein_coding	nonDEG	0.0536978	0.722595	0.940434	384.553	450.462	261.813	337.825	420.948	296.161	254.103	215.858	272.997	182.844	195.904	132.255
ENSMUSG00000006342	Susd2	protein_coding	nonDEG	-0.180656	0.337838	0.88925	15.921	13.5537	15.4008	18.7365	21.4851	18.4564	42.3505	26.7731	47.6923	25.1742	18.9148	30.5205
ENSMUSG00000006360	Crip1	protein_coding	nonDEG	-0.230156	0.0731808	0.640988	164.109	204.103	182.009	215.754	214.851	234.782	162.887	182.392	261.485	204.043	139.159	164.471
ENSMUSG00000006398	Cdc20	protein_coding	nonDEG	-0.210953	0.260615	0.88925	11.0222	19.1347	11.9006	26.1176	12.7319	18.8856	17.9175	53.5462	55.9151	27.8241	36.4786	23.7381
ENSMUSG00000006494	Pdk1	protein_coding	nonDEG	0.122248	0.210834	0.865564	3394.23	2997.76	3021.35	3096.64	2816.13	2751.72	2352.08	2623.76	2073.79	2312.05	2523.78	2553.54
ENSMUSG00000006517	Mvd	protein_coding	nonDEG	0.0118247	0.937338	0.991366	125.531	126.767	105.005	111.284	101.855	142.071	107.505	75.2994	108.541	87.4472	71.6062	64.4321
ENSMUSG00000006526	Tmem110	protein_coding	nonDEG	0.147289	0.163927	0.812936	508.859	538.96	489.324	450.244	428.905	505.619	503.319	488.609	486.79	442.536	487.733	459.502
ENSMUSG00000006585	Cdt1	protein_coding	nonDEG	-0.130356	0.425021	0.88925	83.279	110.822	100.805	101.631	85.9402	145.505	128.68	132.192	185.835	148.395	132.404	140.733
ENSMUSG00000006611	Hfe	protein_coding	nonDEG	-0.109883	0.249121	0.88925	2585.94	2501.06	2255.51	2543.06	2574.23	2923.83	1724.97	1802.16	1391.3	1754.24	1553.72	1734.58
ENSMUSG00000006678	Pola1	protein_coding	nonDEG	0.193665	0.148556	0.795855	319.644	321.303	356.318	299.784	329.438	231.778	293.196	264.384	268.063	279.566	256.701	261.119
ENSMUSG00000006715	Gmnn	protein_coding	nonDEG	0.357449	0.0458737	0.538763	60.0099	45.4448	46.2023	41.4475	35.0127	29.1868	8.14433	33.4664	52.6259	27.8241	24.3191	22.0425
ENSMUSG00000006800	Sulf2	protein_coding	nonDEG	0.0476589	0.67318	0.922709	484.365	574.837	511.025	480.904	464.714	578.586	464.227	448.449	376.604	431.936	347.222	374.723
ENSMUSG00000006818	Sod2	protein_coding	nonDEG	-0.0529526	0.638313	0.911435	766.657	700.807	693.734	804.535	807.679	659.279	698.783	595.702	677.559	722.101	641.754	740.969
ENSMUSG00000007080	Pole	protein_coding	nonDEG	0.142708	0.428424	0.88925	39.8025	36.6748	60.903	36.9053	38.1957	43.7802	68.4123	80.3193	80.5835	63.5979	78.3615	54.2586
ENSMUSG00000007458	M6pr	protein_coding	nonDEG	-0.0746083	0.464126	0.88925	4339.69	3937.75	3593.28	4450.21	4263.59	3943.66	3335.92	3574.21	2904.29	3501.86	2821.01	3447.12
ENSMUSG00000007617	Homer1	protein_coding	nonDEG	-0.0179285	NA	NA	608.671	503.082	606.93	648.965	655.692	454.971	532.639	475.223	491.724	522.033	539.073	428.982
ENSMUSG00000008226	Scrn3	protein_coding	nonDEG	0.147418	0.257777	0.88925	417.62	387.477	369.618	401.416	366.042	285.859	343.691	361.437	300.955	288.841	314.797	337.421
ENSMUSG00000008305	Tle1	protein_coding	nonDEG	-0.232145	0.0286075	0.435515	380.879	401.031	368.918	441.728	474.263	468.706	568.474	493.629	608.488	512.758	548.53	556.15
ENSMUSG00000008496	Pou2f2	protein_coding	nonDEG	0.220055	0.170479	0.820895	271.269	391.463	542.527	266.286	315.91	413.337	1117.4	1154.59	1088.7	1128.86	1110.57	1103.82
ENSMUSG00000009090	Ap1b1	protein_coding	nonDEG	-0.177628	0.138435	0.781348	3348.31	3567.82	3508.57	3674.06	3353.26	5083.23	3894.62	3380.1	3323.66	3655.56	3162.83	3101.22
ENSMUSG00000009093	Gstt4	protein_coding	nonDEG	0.0450846	0.325934	0.88925	1.22469	0.797278	0	0	0	0	3.25773	1.67332	0	1.32496	0	0
ENSMUSG00000009185	Ccl8	protein_coding	nonDEG	0.13563	0.471513	0.88925	30.6173	37.4721	17.5009	27.8209	27.851	16.7395	27.6907	18.4065	13.1565	17.2244	6.7553	30.5205
ENSMUSG00000009376	Met	protein_coding	nonDEG	0.00525539	0.977722	0.99668	21.4321	10.3646	30.1015	24.4143	16.7106	21.0317	29.3196	25.0998	34.5358	33.1239	21.617	33.9116
ENSMUSG00000009418	Nav1	protein_coding	nonDEG	0.0787445	0.67604	0.923886	567.644	921.653	1162.06	574.587	818.024	1015.1	2384.66	2299.14	2466.84	1829.77	1953.63	2419.59
ENSMUSG00000009654	Oit3	protein_coding	nonDEG	-0.0151215	0.80456	0.963051	0	0	1.40007	0	0.795743	1.28765	0	0	0	0	0	1.69558
ENSMUSG00000010051	Hyal1	protein_coding	nonDEG	-0.49607	0.00307897	0.12823	39.1901	47.0394	43.4022	66.9973	71.6169	70.821	60.268	78.646	139.788	59.6231	93.2231	98.3437
ENSMUSG00000010142	Tnfrsf13b	protein_coding	nonDEG	0.310018	0.00358617	0.141483	1714.57	1525.99	1358.07	1313.26	1149.85	1202.24	708.556	1112.76	590.397	714.152	891.7	813.879
ENSMUSG00000010277	2610507B11Rik	protein_coding	nonDEG	-0.00480234	0.960452	0.994073	4332.34	4297.33	4711.23	4145.88	4349.53	5021.42	4854.02	4364.02	4729.76	4682.4	4653.05	4574.68
ENSMUSG00000010358	Ifi35	protein_coding	nonDEG	-0.0974523	0.448477	0.88925	507.634	522.217	417.921	511.564	428.905	637.389	426.763	425.023	379.894	451.81	382.35	400.157
ENSMUSG00000010601	Apol7a	protein_coding	nonDEG	NA	NA	NA	0	0	0	0	0	0	0	0	0	0	0	0
ENSMUSG00000010755	Cars	protein_coding	nonDEG	0.282682	0.00294068	0.124418	1025.07	1017.33	1103.95	887.998	810.862	872.6	1189.07	1029.09	1228.49	977.818	1065.99	1110.61
ENSMUSG00000011008	Mcoln2	protein_coding	nonDEG	0.128015	0.459936	0.88925	15.3086	3.98639	9.80049	7.94883	9.54892	5.15062	3.25773	6.69328	4.93368	5.29983	2.70212	6.78232
ENSMUSG00000011148	Adssl1	protein_coding	nonDEG	0.25159	0.051438	0.567412	296.988	270.277	263.913	203.263	210.872	270.407	239.443	304.544	307.533	225.243	249.946	188.209
ENSMUSG00000012443	Kif11	protein_coding	nonDEG	-0.0711624	0.69546	0.930619	44.7012	43.8503	86.1043	77.785	59.6807	53.223	78.1855	143.905	218.727	108.646	81.0636	77.9967
ENSMUSG00000012519	Mlkl	protein_coding	nonDEG	0.0280928	0.881208	0.979235	23.2691	25.5129	20.301	22.7109	28.6467	16.7395	34.2062	33.4664	31.2467	39.7487	27.0212	35.6072
ENSMUSG00000013089	Etv5	protein_coding	nonDEG	0.256116	0.00865402	0.234432	2414.48	2634.21	2654.53	2153.57	1904.21	2361.13	2200.6	3124.09	2050.77	1876.14	2287.34	2619.67
ENSMUSG00000013698	Pea15a	protein_coding	nonDEG	0.0833944	0.382526	0.88925	2980.29	3276.81	2734.34	2771.3	2724.62	3026.85	2876.58	2704.08	2358.3	3091.12	2880.46	2796.01
ENSMUSG00000013846	St3gal1	protein_coding	nonDEG	0.157465	0.313769	0.88925	153.086	161.05	245.712	136.833	166.31	187.998	399.072	334.664	521.326	365.688	395.861	342.507
ENSMUSG00000014243	Zswim7	protein_coding	nonDEG	-0.0621771	0.704851	0.933492	84.5037	76.5387	56.7028	77.785	70.0254	84.556	58.6392	68.6061	42.7586	45.0485	58.0956	74.6055
ENSMUSG00000014361	Mertk	protein_coding	nonDEG	0.0430759	0.719592	0.93932	15485.6	17417.3	19890.1	16275.8	15016.5	20290.9	22913.2	20553.4	21249.4	20642.8	19451.2	19895.9
ENSMUSG00000014547	Wdfy2	protein_coding	nonDEG	0.0772929	0.425983	0.88925	1585.36	1496.49	1761.99	1542.07	1453.82	1618.15	1443.17	1412.28	1442.28	1534.3	1411.86	1459.89
ENSMUSG00000014599	Csf1	protein_coding	nonDEG	-0.132484	0.480128	0.88925	1796.62	2144.68	3318.86	2399.98	2357.79	3937.65	3798.51	3656.2	7310.07	3790.7	3793.78	4666.24
ENSMUSG00000014602	Kif1a	protein_coding	nonDEG	-0.088695	0.530469	0.88925	3172.56	3751.19	2268.11	2849.09	2968.92	4180.58	3032.95	1695.07	2085.3	4378.98	6394.57	2095.74
ENSMUSG00000015112	Slc25a13	protein_coding	nonDEG	-0.126539	0.322501	0.88925	189.215	194.536	224.711	208.373	234.744	236.499	146.598	130.519	184.191	152.37	158.074	174.645
ENSMUSG00000015120	Ube2i	protein_coding	nonDEG	0.0360765	0.686915	0.927935	2061.15	1889.55	1936.3	1976.42	1857.26	1949.94	1754.29	1763.68	1934	1411.08	1464.55	1648.1
ENSMUSG00000015143	Actn1	protein_coding	nonDEG	-0.0869097	0.514233	0.88925	461.096	517.433	728.036	581.968	615.905	649.836	1260.74	1096.02	1509.71	1102.36	1026.81	1210.64
ENSMUSG00000015217	Hmgb3	protein_coding	nonDEG	-0.0387655	0.836915	0.970331	20.2074	15.9456	15.4008	17.0332	25.4638	13.735	6.51546	8.36659	18.0902	7.94974	9.45742	13.5646
ENSMUSG00000015222	Map2	protein_coding	nonDEG	-0.0155319	0.934304	0.991366	936.889	842.723	723.836	662.592	1306.61	600.476	516.35	363.11	299.31	784.374	1252.43	457.807
ENSMUSG00000015305	Sash1	protein_coding	nonDEG	0.0337248	0.772237	0.953377	592.75	625.863	732.936	590.485	715.373	612.923	791.629	679.367	973.58	828.098	852.519	696.884
ENSMUSG00000015314	Slamf6	protein_coding	nonDEG	-0.00522585	0.967219	0.995252	200.849	191.347	216.311	189.069	205.302	222.335	192.206	266.058	111.83	225.243	208.063	230.599
ENSMUSG00000015316	Slamf1	protein_coding	nonDEG	-0.0254756	0.861407	0.975186	126.756	110.024	114.106	116.394	134.481	112.884	94.4742	165.659	67.427	141.77	101.33	155.993
ENSMUSG00000015340	Cybb	protein_coding	nonDEG	0.327597	0.0157759	0.332265	2843.12	2249.92	2912.14	2352.29	2260.71	1552.05	1843.88	1969.5	2981.59	1898.66	1838.79	2382.29
ENSMUSG00000015396	Cd83	protein_coding	nonDEG	-0.189196	0.0937237	0.696486	8498.13	8421.65	9618.48	9103.11	9610.98	12307.8	14192.3	12488	14414.6	12221.4	5905.48	11541.8
ENSMUSG00000015766	Eps8	protein_coding	nonDEG	0.301005	0.00270623	0.116348	642.963	677.686	629.331	532.004	529.965	507.336	516.35	491.956	483.501	423.986	452.605	374.723
ENSMUSG00000015837	Sqstm1	protein_coding	nonDEG	-0.304797	0.00245783	0.109045	6033.44	6016.26	5306.26	6571.98	7414.73	8032.82	5907.89	5275.97	7923.49	4960.64	4635.49	6609.37
ENSMUSG00000015852	Fcrls	protein_coding	nonDEG	-0.0484596	0.627779	0.907125	40191.9	38880.8	36114.1	40822.9	38674.7	40994.2	23283	23208.9	17305.7	28026.8	26248.4	27314.1
ENSMUSG00000015854	Cd5l	protein_coding	nonDEG	-0.0389772	0.83424	0.970028	16.5333	11.1619	9.80049	11.3555	12.7319	16.3103	9.77319	11.7132	6.57824	2.64991	8.10636	11.8691
ENSMUSG00000015880	Ncapg	protein_coding	nonDEG	0.43921	0.0179299	0.356321	17.758	18.3374	31.5016	14.1943	13.5276	5.15062	22.8041	35.1397	70.7161	23.8492	18.9148	22.0425
ENSMUSG00000015947	Fcgr1	protein_coding	nonDEG	-0.0229102	0.8214	0.967111	6007.72	5828.1	4961.15	6146.72	5484.26	5599.15	4068.91	4549.75	2621.43	4219.99	3487.09	3823.53
ENSMUSG00000015950	Ncf1	protein_coding	nonDEG	-0.0216857	0.852418	0.973929	8997.19	9268.35	9123.55	9189.42	7600.94	11368.3	9708.04	9633.3	8694.79	8310.13	7890.19	8362.6
ENSMUSG00000016349	Eef1a2	protein_coding	nonDEG	-0.131186	0.414028	0.88925	220.444	264.696	149.107	179.984	241.906	298.307	171.031	85.3393	46.0477	245.117	410.722	113.604
ENSMUSG00000016496	Cd274	protein_coding	nonDEG	0.148337	0.292696	0.88925	286.578	319.708	450.822	346.342	292.038	303.457	374.639	374.823	490.079	363.038	379.648	474.763
ENSMUSG00000016498	Pdcd1lg2	protein_coding	nonDEG	0.314208	0.0169531	0.344339	0.612346	7.97278	15.4008	1.70332	2.38723	0	0	0	6.57824	1.32496	2.70212	1.69558
ENSMUSG00000016529	Il10	protein_coding	nonDEG	-0.274452	0.144948	0.790497	15.3086	38.2693	28.0014	28.3887	66.8424	27.8992	61.8969	11.7132	31.2467	31.799	56.7445	45.7807
ENSMUSG00000016756	Cmah	protein_coding	nonDEG	0.372293	0.0201486	0.3771	291.476	279.047	269.513	224.271	253.046	127.907	201.979	160.639	231.883	157.67	158.074	198.383
ENSMUSG00000017002	Slpi	protein_coding	nonDEG	-0.156817	0.404328	0.88925	28.7802	29.4993	19.601	45.4219	19.0978	30.9037	26.0618	48.5262	93.74	29.1491	31.0744	18.6514
ENSMUSG00000017009	Sdc4	protein_coding	nonDEG	-0.261313	0.0234733	0.401483	1507.59	1372.91	1363.67	1678.91	2035.51	1522.01	1109.26	833.313	1267.96	924.82	952.497	1085.17
ENSMUSG00000017417	Plxdc1	protein_coding	nonDEG	0.150917	0.296201	0.88925	760.533	937.599	1185.16	693.819	763.117	1107.81	1741.26	1897.54	1718.57	1694.62	1679.37	1758.32
ENSMUSG00000017466	Timp2	protein_coding	nonDEG	0.0691584	0.468409	0.88925	4758.54	5569.78	5383.27	4884.56	4760.13	5411.58	6593.65	6443.95	5285.62	6395.57	5752.81	6517.81
ENSMUSG00000017493	Igfbp4	protein_coding	nonDEG	0.136121	0.180273	0.834718	1161.62	1311.52	1060.55	1092.96	1069.48	1052.44	860.041	727.894	753.209	818.823	614.732	542.586
ENSMUSG00000017499	Cdc6	protein_coding	nonDEG	-0.0931634	0.61543	0.903553	15.3086	18.3374	6.30031	19.3043	11.9361	15.4519	14.6598	23.4265	19.7347	22.5243	8.10636	18.6514
ENSMUSG00000017652	Cd40	protein_coding	nonDEG	-0.0768995	0.681937	0.926122	27.5555	33.4857	7.70038	24.982	29.4425	23.607	13.0309	21.7531	52.6259	49.0234	41.8829	55.9542
ENSMUSG00000017697	Ada	protein_coding	nonDEG	0.209249	0.218938	0.869612	60.6222	52.6203	68.6034	47.693	44.5616	57.086	27.6907	48.5262	54.2705	43.7236	28.3723	38.9984
ENSMUSG00000017715	Pgs1	protein_coding	nonDEG	0.0557411	0.658806	0.917552	1214.28	1315.51	1542.18	1131.01	1162.58	1641.76	1408.97	1407.26	1822.17	1233.53	1379.43	1219.12
ENSMUSG00000017716	Birc5	protein_coding	nonDEG	0.155217	0.402812	0.88925	11.6346	11.9592	17.5009	12.491	7.95743	11.1597	4.8866	26.7731	50.9814	11.9246	13.5106	16.9558
ENSMUSG00000017734	Dbndd2	protein_coding	nonDEG	0.0413036	0.810905	0.963932	466.607	722.334	167.308	474.659	350.127	416.342	195.464	152.272	133.209	352.439	591.764	174.645
ENSMUSG00000017737	Mmp9	protein_coding	nonDEG	-0.0396612	0.812796	0.963932	123.081	197.725	167.308	197.585	106.63	204.308	161.258	523.749	1001.54	253.067	163.478	201.774
ENSMUSG00000017756	Slc12a7	protein_coding	nonDEG	0.00955704	0.934911	0.991366	527.842	616.296	696.535	588.781	565.773	687.178	978.948	985.585	1044.3	953.969	998.433	961.394
ENSMUSG00000017765	Slc12a4	protein_coding	nonDEG	-0.290113	0.0131637	0.300447	711.545	608.323	778.439	766.494	914.309	974.754	988.721	908.612	1432.41	930.12	980.87	963.09
ENSMUSG00000017774	Myo1c	protein_coding	nonDEG	-0.127103	0.299984	0.88925	1905.01	2060.96	2102.2	1979.26	1922.51	2877.48	2459.59	2503.29	3205.25	2231.23	2131.97	2300.9
ENSMUSG00000017781	Pitpna	protein_coding	nonDEG	0.0786026	0.422517	0.88925	1752.53	1895.13	2131.61	1797	1816.68	1882.98	2739.75	2700.74	2948.7	2599.57	2519.73	2348.38
ENSMUSG00000017801	Mlx	protein_coding	nonDEG	-0.110659	0.353089	0.88925	341.076	369.14	297.515	357.697	337.395	411.191	333.917	358.09	312.467	402.787	329.659	317.074
ENSMUSG00000017830	Dhx58	protein_coding	nonDEG	-0.11785	0.367731	0.88925	378.43	339.64	308.715	385.518	303.178	449.391	249.216	349.724	259.841	319.315	291.829	339.116
ENSMUSG00000017861	Mybl2	protein_coding	nonDEG	0.116108	0.527802	0.88925	7.34815	15.1483	23.1011	14.7621	12.7319	9.87202	16.2887	26.7731	27.9575	15.8995	10.8085	16.9558
ENSMUSG00000018008	Cyth4	protein_coding	nonDEG	-0.0524131	0.597541	0.898393	14878.8	15330.9	14248.5	14900.7	14268.5	17519.8	11662.7	12303.9	9171.72	11270.1	10905.8	10955.1
ENSMUSG00000018076	Med13l	protein_coding	nonDEG	0.161675	0.191557	0.846765	3791.64	4381.84	4837.24	3160.8	3706.57	4700.8	5590.27	5061.79	5591.51	5128.91	4476.06	4430.55
ENSMUSG00000018102	Hist1h2bc	protein_coding	nonDEG	-0.303793	0.00620536	0.193596	851.773	852.29	696.535	1023.13	899.19	1133.99	539.154	537.135	562.44	628.03	621.488	713.839
ENSMUSG00000018339	Gpx3	protein_coding	nonDEG	0.17935	0.284356	0.88925	93.0765	86.106	102.205	61.8873	69.2296	107.305	232.928	148.925	123.342	186.819	155.372	145.82
ENSMUSG00000018381	Abi3	protein_coding	nonDEG	0.0358388	0.785027	0.956848	4329.28	5447	5769.69	4443.96	4328.05	6498.79	5683.11	6179.57	5244.5	5507.85	5862.25	5430.94
ENSMUSG00000018395	Kif3a	protein_coding	nonDEG	-0.0614764	0.607818	0.901798	350.874	322.898	312.916	365.078	369.225	312.042	364.866	373.15	419.363	421.336	428.286	339.116
ENSMUSG00000018398	2017-09-08	protein_coding	nonDEG	0.12286	0.213078	0.867015	864.632	1019.72	899.545	856.77	839.509	862.728	1009.9	846.699	925.888	1073.22	1006.54	958.003
ENSMUSG00000018459	Slc13a3	protein_coding	nonDEG	-0.109632	0.455896	0.88925	342.913	314.127	322.016	327.038	266.574	491.026	286.68	257.691	200.636	365.688	367.488	403.548
ENSMUSG00000018476	Kdm6b	protein_coding	nonDEG	0.0395147	0.833946	0.970028	1711.51	2434.09	3267.06	1609.64	2265.48	3223.43	7308.72	6075.82	12385.2	4241.19	4734.11	6466.94
ENSMUSG00000018500	Adora2b	protein_coding	nonDEG	-0.112495	0.550091	0.88925	25.1062	17.5401	48.3024	32.9309	44.5616	30.0453	34.2062	28.4464	80.5835	39.7487	33.7765	42.3895
ENSMUSG00000018501	Ncor1	protein_coding	nonDEG	0.166917	0.153967	0.802759	4010.86	4598.7	5701.08	3925.02	4195.95	4564.31	6932.45	6251.52	6910.44	6153.1	5991.95	5926.05
ENSMUSG00000018796	Acsl1	protein_coding	nonDEG	0.0504696	0.575572	0.88925	1324.5	1347.4	1423.87	1294.52	1337.64	1348.6	1374.76	1405.59	1384.72	1317.01	1228.11	1263.21
ENSMUSG00000018809	Smyd4	protein_coding	nonDEG	0.150989	0.23533	0.879851	369.244	341.235	266.013	282.183	288.855	302.599	289.938	272.751	263.13	272.941	303.989	222.121
ENSMUSG00000018848	Rars	protein_coding	nonDEG	0.163977	0.194271	0.849565	1099.77	818.804	881.344	898.786	879.296	701.342	803.031	791.48	784.456	798.949	771.455	946.134
ENSMUSG00000018882	Mrpl45	protein_coding	nonDEG	0.010975	0.935349	0.991366	214.321	269.48	224.011	218.025	206.097	280.709	221.526	187.412	222.016	250.417	205.361	211.948
ENSMUSG00000018909	Arrb1	protein_coding	nonDEG	0.212943	0.038753	0.502549	4705.26	5071.48	5397.97	4015.86	4035.21	4997.82	5215.63	5331.19	4792.25	4465.1	4709.8	4132.13
ENSMUSG00000018920	Cxcl16	protein_coding	nonDEG	-0.117256	0.275694	0.88925	1209.38	1328.26	1350.37	1265.57	1358.33	1666.22	1645.15	1477.54	2386.26	1725.09	1475.36	2311.08
ENSMUSG00000018927	Ccl6	protein_coding	nonDEG	0.234027	0.0261891	0.42098	2073.4	2066.54	1796.29	1874.22	1518.28	1619.87	1322.64	1638.18	1110.08	1271.96	1175.42	1093.65
ENSMUSG00000018986	Slfn3	protein_coding	nonDEG	-0.063411	0.736127	0.944486	25.7185	12.7564	21.7011	24.982	29.4425	13.735	14.6598	25.0998	23.0239	33.1239	18.9148	27.1293
ENSMUSG00000019132	BC005537	protein_coding	nonDEG	0.173281	0.119339	0.749436	2880.47	3032.84	3811.69	2721.34	3005.52	2860.74	4625.98	4599.95	4303.82	4797.67	4530.1	4618.76
ENSMUSG00000019214	Chtf18	protein_coding	nonDEG	-0.128532	0.488038	0.88925	27.5555	23.9183	34.3017	29.5242	27.0553	43.351	43.9794	30.1197	29.6021	22.5243	27.0212	32.216
ENSMUSG00000019256	Ahr	protein_coding	nonDEG	0.174256	0.24741	0.88925	175.131	129.159	187.609	143.079	160.74	125.332	167.773	165.659	164.456	104.672	128.351	150.907
ENSMUSG00000019302	Atp6v0a1	protein_coding	nonDEG	0.107733	0.408534	0.88925	2661.87	3203.46	4049.7	2600.4	3033.37	3547.06	4334.41	4707.05	4188.7	3895.37	4440.93	4215.21
ENSMUSG00000019478	Rab4a	protein_coding	nonDEG	-0.0239614	0.886274	0.980339	52.6617	67.7686	62.3031	69.8362	52.519	64.8119	105.876	78.646	88.8063	95.3969	106.734	115.299
ENSMUSG00000019699	Akt3	protein_coding	nonDEG	0.122541	0.307192	0.88925	865.244	802.061	751.837	710.285	865.768	641.681	949.629	942.079	1131.46	1319.66	1526.7	1295.42
ENSMUSG00000019773	Fbxo5	protein_coding	nonDEG	-0.07025	0.672924	0.922536	101.649	75.7414	61.6031	95.9537	82.7573	79.8346	84.701	97.0525	92.0954	78.1725	102.681	84.779
ENSMUSG00000019782	Rwdd1	protein_coding	nonDEG	-0.183604	0.272436	0.88925	53.2741	56.6067	64.4032	57.3451	72.4126	79.4054	66.7835	76.9727	78.9389	82.1473	78.3615	69.5188
ENSMUSG00000019806	Aig1	protein_coding	nonDEG	0.122705	0.312835	0.88925	356.385	404.22	476.724	358.265	395.484	379.858	493.546	508.689	501.591	494.209	526.913	445.938
ENSMUSG00000019832	Rab32	protein_coding	nonDEG	-0.10068	0.332491	0.88925	796.662	688.051	739.237	866.99	773.462	781.606	506.577	659.288	481.856	761.85	633.647	710.448
ENSMUSG00000019838	Slc16a10	protein_coding	nonDEG	0.193384	0.0760228	0.650606	588.464	628.255	604.83	553.579	557.02	475.144	581.505	624.148	513.103	487.584	582.307	618.887
ENSMUSG00000019843	Fyn	protein_coding	nonDEG	0.285614	0.00467234	0.163103	797.274	905.708	796.639	711.988	657.284	663.142	407.216	436.736	506.525	487.584	439.095	490.023
ENSMUSG00000019849	Prep	protein_coding	nonDEG	0.145244	0.256781	0.88925	402.923	394.653	427.721	338.393	306.361	454.542	557.072	575.622	491.724	514.083	578.254	568.02
ENSMUSG00000019850	Tnfaip3	protein_coding	nonDEG	-0.332963	0.0163874	0.339098	15569.5	18365.3	15519.8	16812.9	20105.2	28942.6	23213	19587.9	25814.7	21753.1	15283.2	20592.8
ENSMUSG00000019853	Hebp2	protein_coding	nonDEG	-0.174088	0.348336	0.88925	7.34815	23.1211	9.80049	18.7365	19.0978	15.8811	6.51546	5.01996	23.0239	9.2747	9.45742	16.9558
ENSMUSG00000019857	Asf1a	protein_coding	nonDEG	0.000118699	0.999324	0.999837	243.101	243.17	186.909	262.311	219.625	197.011	218.268	189.085	179.257	213.318	194.553	225.512
ENSMUSG00000019872	Smpdl3a	protein_coding	nonDEG	-0.0378744	0.752921	0.948584	638.676	546.933	542.527	651.804	631.82	513.345	588.02	500.322	814.058	616.105	598.52	718.926
ENSMUSG00000019876	Pkib	protein_coding	nonDEG	0.110011	0.37627	0.88925	465.995	377.91	375.919	422.991	359.676	346.379	338.804	326.297	333.846	307.39	306.691	403.548
ENSMUSG00000019916	P4ha1	protein_coding	nonDEG	-0.0785867	0.437208	0.88925	4985.72	5230.14	4824.64	5704.99	5575.77	4792.22	5839.48	4129.75	3422.33	5707.91	4088.31	4415.29
ENSMUSG00000019920	Lims1	protein_coding	nonDEG	0.2754	0.0138978	0.307872	5794.01	5161.58	5554.08	4820.4	4828.57	3809.31	3114.39	3918.91	3065.46	3382.61	3339.82	3767.58
ENSMUSG00000019929	Dcn	protein_coding	nonDEG	-0.42855	0.0213644	0.387902	39.1901	38.2693	46.2023	69.8362	103.447	37.342	63.5257	60.2395	44.4031	42.3986	45.936	94.9525
ENSMUSG00000019942	Cdk1	protein_coding	nonDEG	0.107871	0.51853	0.88925	88.7901	62.1877	69.3034	76.6494	57.2935	66.958	60.268	75.2994	106.896	58.2981	36.4786	42.3895
ENSMUSG00000019943	Atp2b1	protein_coding	nonDEG	0.136456	0.187902	0.8437	5123.49	4923.19	5544.97	4949.28	4992.49	4230.8	4751.4	5026.65	4767.58	4408.13	4254.49	4449.2
ENSMUSG00000019944	Rhobtb1	protein_coding	nonDEG	0.0620034	0.541878	0.88925	1736	1841.71	1999.3	1681.75	1663.1	2027.2	2104.49	1959.46	1730.08	1899.99	1887.43	1783.75
ENSMUSG00000019966	Kitl	protein_coding	nonDEG	0.00776475	0.942709	0.991775	685.215	660.943	725.236	734.699	720.147	623.225	876.33	806.54	835.437	1086.46	917.37	973.263
ENSMUSG00000019970	Sgk1	protein_coding	nonDEG	0.0250026	0.836496	0.970174	29534.6	32545.7	26187.6	27208.3	25536.2	34701.4	27868.3	26594.1	22071.7	29267	31266.2	27894
ENSMUSG00000019986	Ahi1	protein_coding	nonDEG	-0.12066	0.348673	0.88925	209.422	176.996	218.411	215.754	234.744	223.623	254.103	234.265	342.069	254.392	271.563	272.988
ENSMUSG00000019987	Arg1	protein_coding	nonDEG	-0.0695872	0.618621	0.903608	1.83704	1.59456	4.90024	2.83887	3.18297	5.15062	0	0	0	0	1.35106	1.69558
ENSMUSG00000019990	Pde7b	protein_coding	nonDEG	0.190864	0.223244	0.872151	127.368	107.633	104.305	115.258	92.3062	81.9807	94.4742	88.6859	101.963	107.322	140.51	110.213
ENSMUSG00000020009	Ifngr1	protein_coding	nonDEG	0.0324787	0.746587	0.946755	12954.8	11874.7	10763	12296.8	11236.7	11494.5	8929.44	8754.8	6015.8	9191.23	7857.77	8240.52
ENSMUSG00000020010	Vnn3	protein_coding	nonDEG	0.0789343	0.668056	0.919951	49.6	35.0802	30.1015	42.583	35.8084	28.3284	22.8041	21.7531	39.4695	27.8241	33.7765	18.6514
ENSMUSG00000020023	Tmcc3	protein_coding	nonDEG	-0.205643	0.150978	0.799351	3625.7	5153.6	4586.63	4045.39	4895.41	7121.59	10600.7	9111.22	7617.61	7472.76	7229.52	7367.3
ENSMUSG00000020027	Socs2	protein_coding	nonDEG	-0.089041	0.627281	0.907125	41.0271	35.8775	82.6041	66.4295	57.2935	54.5107	87.9587	56.8928	80.5835	99.3718	93.2231	122.082
ENSMUSG00000020034	Tcp11l2	protein_coding	nonDEG	-0.135575	0.220735	0.870364	536.415	585.202	455.023	581.968	565.773	615.07	553.814	525.422	490.079	565.757	575.552	532.412
ENSMUSG00000020038	Cry1	protein_coding	nonDEG	0.0985185	0.425308	0.88925	312.909	257.521	262.513	246.414	250.659	281.138	361.608	287.811	393.05	257.042	218.872	237.381
ENSMUSG00000020042	Btbd11	protein_coding	nonDEG	0.0432888	0.817537	0.96556	17.758	27.9047	24.5012	19.8721	24.668	22.3193	19.5464	31.7931	39.4695	29.1491	44.585	27.1293
ENSMUSG00000020053	Igf1	protein_coding	nonDEG	0.180821	0.24887	0.88925	535.19	424.949	562.828	493.963	531.556	281.138	306.227	309.564	184.191	268.966	226.978	305.205
ENSMUSG00000020057	Dram1	protein_coding	nonDEG	0.218374	0.21241	0.86662	91.8518	56.6067	57.4028	47.693	63.6594	56.6568	53.7526	51.8729	62.4933	51.6733	64.8509	67.8232
ENSMUSG00000020064	Herc4	protein_coding	nonDEG	0.112404	0.304283	0.88925	2268.13	2125.54	2442.42	2254.06	2236.83	1831.9	2314.62	2059.86	2233.31	2309.4	2129.27	2094.04
ENSMUSG00000020069	Hnrnph3	protein_coding	nonDEG	0.0991083	0.433825	0.88925	740.938	661.741	678.334	732.996	691.501	515.062	633.629	671.001	689.071	669.103	732.275	703.666
ENSMUSG00000020077	Srgn	protein_coding	nonDEG	0.027526	0.777918	0.955227	2058.09	1734.08	1863.49	1895.23	1876.36	1819.03	1733.11	1748.62	1797.51	1642.95	1388.89	1581.98
ENSMUSG00000020092	Pald1	protein_coding	nonDEG	-0.120025	0.291579	0.88925	7369.58	8026.2	7453.97	7804.05	7251.61	10277.2	6098.47	5913.51	5535.59	5892.08	5683.91	5542.85
ENSMUSG00000020102	Slc16a7	protein_coding	nonDEG	0.164302	0.12103	0.75362	778.903	769.373	791.739	727.318	733.675	623.654	654.804	865.106	615.066	741.976	829.551	717.231
ENSMUSG00000020120	Plek	protein_coding	nonDEG	0.0264587	0.811659	0.963932	34366.1	31375.3	39106	33832.5	35576.1	34209.1	43083.5	37079.1	45482	36314.4	34515.5	38874.6
ENSMUSG00000020134	Peli1	protein_coding	nonDEG	0.0907148	0.402967	0.88925	2690.03	2519.4	2891.14	2733.83	2667.33	2216.91	2656.68	2881.46	2248.11	2594.27	2599.44	2780.75
ENSMUSG00000020150	Gamt	protein_coding	nonDEG	0.0155193	0.922509	0.988363	113.284	110.024	81.204	107.309	79.5743	114.601	87.9587	90.3592	52.6259	94.0719	87.8189	110.213
ENSMUSG00000020152	Actr2	protein_coding	nonDEG	0.286275	0.0326461	0.464789	10420.3	9308.22	9817.99	8806.74	8948.13	5785	7186.55	8150.74	6242.75	8050.44	7403.81	7711.5
ENSMUSG00000020178	Adora2a	protein_coding	nonDEG	0.43792	0.0200805	0.37664	22.6568	26.3102	48.3024	16.4654	20.6893	17.5979	26.0618	13.3866	14.801	33.1239	27.0212	25.4337
ENSMUSG00000020184	Mdm2	protein_coding	nonDEG	-0.0472903	0.640781	0.912222	1858.47	1616.08	1771.09	1839.59	1944	1699.27	1886.23	1907.58	1917.56	1748.94	1496.97	1848.18
ENSMUSG00000020185	E2f7	protein_coding	nonDEG	0.0269887	0.879232	0.979235	7.96049	6.37822	10.5005	9.08438	6.36594	8.15514	21.1752	33.4664	77.2944	29.1491	22.968	23.7381
ENSMUSG00000020198	Ap3d1	protein_coding	nonDEG	-0.121712	0.264839	0.88925	3102.14	3371.69	3536.58	3306.71	3396.23	4393.05	3940.23	3105.68	3733.15	3695.3	3129.06	2977.44
ENSMUSG00000020205	Phlda1	protein_coding	nonDEG	-0.277928	0.112687	0.738373	45.3136	39.0666	58.8029	72.675	48.5403	69.5333	65.1546	56.8928	134.854	64.9229	45.936	88.1702
ENSMUSG00000020227	Irak3	protein_coding	nonDEG	0.21782	0.197982	0.853434	83.8913	84.5114	145.607	84.0305	77.1871	95.2864	188.948	182.392	297.666	157.67	162.127	174.645
ENSMUSG00000020275	Rel	protein_coding	nonDEG	0.0296638	0.799495	0.961315	1500.86	1625.65	1907.59	1415.46	1845.33	1701.42	3360.35	3043.77	3849.92	2493.57	2388.67	3319.95
ENSMUSG00000020277	Pfkl	protein_coding	nonDEG	-0.242261	0.0191003	0.369165	1779.48	1710.96	1778.79	2143.35	1821.46	2422.94	1786.87	1343.68	1626.47	1681.37	1544.26	1403.94
ENSMUSG00000020334	Slc22a4	protein_coding	nonDEG	0.036133	0.833501	0.969913	63.6839	67.7686	43.4022	57.9129	58.885	53.6523	58.6392	65.2594	54.2705	55.6482	59.4466	40.6939
ENSMUSG00000020340	Cyfip2	protein_coding	nonDEG	0.257213	0.0322069	0.461555	502.736	500.69	588.029	384.951	496.544	433.081	478.886	503.669	991.67	516.733	690.392	557.846
ENSMUSG00000020399	Havcr2	protein_coding	nonDEG	-0.0597583	0.537376	0.88925	5657.46	5269.21	5413.37	6246.08	5146.87	5846.38	5173.28	5135.42	3779.2	4930.16	4492.27	4912.1
ENSMUSG00000020400	Tnip1	protein_coding	nonDEG	-0.0564393	0.630644	0.908023	369.244	405.814	420.721	368.485	413.786	477.291	588.02	523.749	557.506	576.356	602.573	529.021
ENSMUSG00000020407	Upp1	protein_coding	nonDEG	-0.497721	0.0075418	0.217333	10.4099	11.9592	5.60028	14.1943	21.4851	28.7576	16.2887	16.7332	29.6021	22.5243	27.0212	37.3028
ENSMUSG00000020458	Rtn4	protein_coding	nonDEG	0.126053	0.29505	0.88925	5693.59	5325.82	5535.17	5491.51	5582.93	4021.34	4870.31	5150.48	4784.03	5054.71	5081.34	5524.2
ENSMUSG00000020577	Tspan13	protein_coding	nonDEG	-0.0326009	0.752434	0.948584	1606.18	1631.23	1327.27	1583.52	1450.64	1684.68	1733.11	1780.41	1802.44	1607.17	1552.37	1741.36
ENSMUSG00000020589	Fam49a	protein_coding	nonDEG	0.288902	0.0293131	0.441577	562.746	592.377	753.937	567.774	537.126	418.488	744.391	684.387	596.976	698.252	698.498	640.929
ENSMUSG00000020592	Sdc1	protein_coding	nonDEG	-0.438192	0.0200658	0.37664	11.6346	9.56733	15.4008	26.1176	20.6893	22.3193	19.5464	13.3866	23.0239	13.2496	13.5106	42.3895
ENSMUSG00000020593	Lpin1	protein_coding	nonDEG	-0.0559631	0.618029	0.903553	1724.98	1893.53	1868.39	1698.78	1752.23	2333.23	2448.18	2073.24	1879.73	2183.53	1906.35	1824.44
ENSMUSG00000020610	Amz2	protein_coding	nonDEG	0.170316	0.108001	0.72801	557.847	589.188	562.128	553.012	471.876	488.879	407.216	445.103	373.315	482.284	475.573	491.718
ENSMUSG00000020635	Fkbp1b	protein_coding	nonDEG	-0.102603	0.575827	0.88925	36.1284	39.0666	22.4011	39.1764	32.6255	38.2004	24.433	20.0798	27.9575	27.8241	27.0212	27.1293
ENSMUSG00000020638	Cmpk2	protein_coding	nonDEG	0.157877	0.301462	0.88925	108.998	106.835	116.906	115.258	81.9615	94.428	55.3814	108.766	148.01	140.445	117.542	144.124
ENSMUSG00000020641	Rsad2	protein_coding	nonDEG	0.196977	0.216588	0.868708	175.131	131.551	196.01	171.468	144.825	109.451	192.206	214.185	200.636	276.916	143.212	225.512
ENSMUSG00000020642	Rnf144a	protein_coding	nonDEG	0.291178	0.0854762	0.67868	103.486	97.2679	81.204	73.2428	90.7147	52.7938	91.2165	143.905	185.835	104.672	121.595	77.9967
ENSMUSG00000020644	Id2	protein_coding	nonDEG	-0.02432	0.842353	0.971084	1670.48	1308.33	1213.86	1295.66	1344.01	1677.81	1876.45	1772.04	3251.3	1816.52	1832.04	2911.31
ENSMUSG00000020648	Dus4l	protein_coding	nonDEG	0.118262	0.507015	0.88925	66.7457	38.2693	52.5026	54.5063	42.9701	43.7802	68.4123	87.0126	32.8912	66.2478	83.7657	93.2569
ENSMUSG00000020649	Rrm2	protein_coding	nonDEG	-0.0582503	0.753379	0.948584	9.18518	16.7428	35.0017	28.3887	25.4638	14.1642	19.5464	51.8729	100.318	25.1742	18.9148	32.216
ENSMUSG00000020654	Adcy3	protein_coding	nonDEG	-0.0813461	0.517988	0.88925	217.383	252.737	266.713	254.93	241.906	294.014	219.897	187.412	151.3	246.442	243.191	247.555
ENSMUSG00000020658	Efr3b	protein_coding	nonDEG	-0.0250857	0.844438	0.971764	244.938	246.359	242.212	225.406	290.446	241.221	381.154	356.417	644.668	450.485	557.988	523.934
ENSMUSG00000020661	Dnmt3a	protein_coding	nonDEG	0.17205	0.154411	0.802759	3773.27	4251.09	5463.77	3623.53	3922.22	4350.98	5445.3	5152.15	6155.59	4816.22	5061.07	4962.96
ENSMUSG00000020689	Itgb3	protein_coding	nonDEG	0.308108	0.00345475	0.13881	1973.59	1998.78	2165.91	1700.48	1381.41	1822.89	1878.08	2059.86	1779.41	1689.32	1900.94	1961.79
ENSMUSG00000020696	Rffl	protein_coding	nonDEG	-0.00895394	0.932426	0.991033	1726.2	1939.78	2089.6	1836.75	1795.2	2216.48	1483.9	1847.34	1462.01	1479.98	1690.18	1743.06
ENSMUSG00000020721	Helz	protein_coding	nonDEG	0.274799	0.057139	0.587256	1539.44	1948.55	2714.03	1341.08	1780.87	1841.77	3288.68	3010.3	3170.71	3068.6	3033.13	2833.32
ENSMUSG00000020773	Trim47	protein_coding	nonDEG	-0.233518	0.20525	0.860149	3093.57	3627.61	2997.55	3252.78	3475.01	6139.11	3405.96	3134.13	5458.3	3003.68	3516.81	4076.18
ENSMUSG00000020775	Mrpl38	protein_coding	nonDEG	-0.167085	0.207095	0.863221	237.59	235.994	196.71	257.201	217.238	297.877	343.691	284.464	325.623	329.914	309.393	284.858
ENSMUSG00000020808	Fam64a	protein_coding	nonDEG	0.0890033	0.571292	0.88925	3.06173	6.37822	7.00035	5.10996	2.38723	4.7214	4.8866	40.1597	23.0239	10.5997	5.40424	5.08674
ENSMUSG00000020826	Nos2	protein_coding	nonDEG	0.0118113	0.935751	0.991366	1.22469	9.56733	5.60028	7.38106	7.16169	1.28765	6.51546	18.4065	11.5119	14.5745	20.2659	13.5646
ENSMUSG00000020841	Cpd	protein_coding	nonDEG	0.17293	0.0852383	0.678166	2609.2	2203.68	2709.83	2192.74	2225.69	2249.1	2120.78	2526.71	2307.32	2370.35	2440.01	2975.74
ENSMUSG00000020844	Nxn	protein_coding	nonDEG	-0.421046	0.00634641	0.195847	78.3802	106.038	116.906	127.749	145.621	165.678	215.01	158.965	350.291	227.893	232.382	178.036
ENSMUSG00000020859	Spag9	protein_coding	nonDEG	0.105486	0.296616	0.88925	5449.26	4908.84	5813.79	5172.42	5193.02	4696.08	5039.71	5344.58	5356.33	5079.88	5008.38	5130.83
ENSMUSG00000020865	Abcc3	protein_coding	nonDEG	-0.0639992	NA	NA	6550.26	6896.45	6585.93	6389.16	6347.64	8518.26	6611.56	6835.51	5509.28	5824.51	5871.71	6188.87
ENSMUSG00000020868	Xylt2	protein_coding	nonDEG	-0.0591448	0.613668	0.903236	480.079	495.907	464.823	453.651	462.327	604.768	467.484	426.696	383.183	401.462	397.212	401.853
ENSMUSG00000020897	Aurkb	protein_coding	nonDEG	0.129146	0.493233	0.88925	18.3704	20.7292	24.5012	16.4654	12.7319	23.607	17.9175	46.8529	52.6259	26.4991	27.0212	18.6514
ENSMUSG00000020914	Top2a	protein_coding	nonDEG	0.150869	0.367991	0.88925	117.57	151.483	197.41	179.416	120.157	107.305	197.093	450.123	406.207	282.216	162.127	193.296
ENSMUSG00000020974	Pole2	protein_coding	nonDEG	0.176127	0.332153	0.88925	48.3753	35.8775	35.7018	39.7442	29.4425	30.9037	48.866	31.7931	42.7586	41.0737	35.1276	32.216
ENSMUSG00000021003	Galc	protein_coding	nonDEG	0.281855	0.0231419	0.398802	582.341	515.839	651.032	483.743	523.599	406.47	855.154	824.946	797.612	832.073	817.391	808.792
ENSMUSG00000021024	Psma6	protein_coding	nonDEG	-0.0362498	0.758251	0.949329	1086.91	939.193	802.94	1026.53	1020.14	888.482	662.948	737.934	491.724	738.001	620.137	715.535
ENSMUSG00000021025	Nfkbia	protein_coding	nonDEG	-0.32048	0.0130178	0.298599	7773.11	8750.92	7408.47	8614.26	9204.36	13471.9	9986.57	9541.26	9365.77	9256.15	7064.69	8928.93
ENSMUSG00000021027	Ralgapa1	protein_coding	nonDEG	0.186172	0.0833499	0.670692	1777.03	1706.17	2084	1588.63	1759.39	1525.01	2433.52	2381.13	2767.8	2370.35	2488.65	2304.29
ENSMUSG00000021038	Vipas39	protein_coding	nonDEG	-0.0222468	0.828429	0.968595	821.155	829.966	776.338	810.213	744.815	933.979	684.123	707.814	575.596	686.328	576.903	698.579
ENSMUSG00000021109	Hif1a	protein_coding	nonDEG	0.12388	0.259999	0.88925	3475.06	2907.67	3194.26	3052.35	3152.73	2574.45	2803.28	2846.32	2409.28	2814.21	2599.44	3392.86
ENSMUSG00000021113	Snapc1	protein_coding	nonDEG	0.0920537	0.50607	0.88925	475.18	371.531	356.318	421.288	402.646	302.17	374.639	408.29	347.002	416.036	351.276	405.244
ENSMUSG00000021125	Arg2	protein_coding	nonDEG	0.101467	0.571137	0.88925	9.18518	8.77006	9.80049	9.08438	7.95743	6.00905	32.5773	35.1397	50.9814	17.2244	25.6701	13.5646
ENSMUSG00000021127	Zfp36l1	protein_coding	nonDEG	0.120192	0.396712	0.88925	4851	6465.92	7861.39	4919.76	5242.35	7375.25	13438.1	13259.4	11975.7	13200.5	14556.3	12694.8
ENSMUSG00000021149	Gtpbp4	protein_coding	nonDEG	-0.0200222	0.862068	0.975186	1075.28	965.503	992.649	1152.58	1077.44	876.463	930.082	960.485	863.394	792.324	790.37	956.307
ENSMUSG00000021196	Pfkp	protein_coding	nonDEG	-0.310741	0.0157341	0.332261	592.138	442.489	594.329	630.229	811.658	669.151	801.402	563.908	1443.92	681.028	693.094	759.62
ENSMUSG00000021256	Vash1	protein_coding	nonDEG	0.0574871	0.652981	0.91576	418.844	471.191	436.822	389.493	356.493	530.514	570.103	560.562	570.663	453.135	445.85	398.461
ENSMUSG00000021262	Evl	protein_coding	nonDEG	0.0780284	0.373442	0.88925	3679.58	3747.21	3801.19	3542.91	3328.59	3826.48	2835.85	3027.03	2496.44	2963.93	2893.97	2590.85
ENSMUSG00000021280	Exoc3l4	protein_coding	nonDEG	0.15913	0.398516	0.88925	20.8197	27.1074	18.2009	20.4399	20.6893	12.8765	29.3196	38.4863	36.1803	29.1491	31.0744	30.5205
ENSMUSG00000021302	Ggps1	protein_coding	nonDEG	0.0435147	NA	NA	838.913	657.754	645.432	745.487	748.794	594.038	765.567	756.34	593.686	726.076	614.732	773.185
ENSMUSG00000021306	Gpr137b	protein_coding	nonDEG	0.0889276	0.421055	0.88925	574.992	610.715	660.833	541.088	534.739	663.142	742.763	737.934	600.265	707.527	714.711	700.275
ENSMUSG00000021322	Aoah	protein_coding	nonDEG	-0.0393551	0.748859	0.947405	240.652	231.211	213.511	219.728	246.68	247.659	262.247	257.691	166.101	225.243	232.382	217.034
ENSMUSG00000021338	Lrrc16a	protein_coding	nonDEG	0.0552396	0.630419	0.908023	315.358	306.155	356.318	310.572	306.361	328.352	333.917	376.497	314.111	355.088	316.148	352.681
ENSMUSG00000021356	Irf4	protein_coding	nonDEG	-0.104785	0.4431	0.88925	377.205	472.786	334.617	403.687	363.655	532.66	444.68	446.776	376.604	441.211	332.361	323.856
ENSMUSG00000021360	Gcnt2	protein_coding	nonDEG	0.07278	0.525038	0.88925	691.338	654.565	781.239	668.837	583.28	776.456	1205.36	1075.94	1450.5	1028.17	1038.97	1081.78
ENSMUSG00000021367	Edn1	protein_coding	nonDEG	-0.17561	0.251358	0.88925	97.3629	96.4706	125.306	109.58	118.566	146.793	215.01	172.352	266.419	237.167	175.638	215.339
ENSMUSG00000021384	Susd3	protein_coding	nonDEG	-0.0832117	0.489573	0.88925	2361.82	2478.74	1957.3	2264.85	2088.83	2975.34	1640.27	1808.86	1121.59	1678.72	1538.86	1653.19
ENSMUSG00000021391	Cenpp	protein_coding	nonDEG	0.162909	0.385728	0.88925	22.6568	11.1619	20.301	11.9232	14.3234	16.7395	9.77319	23.4265	13.1565	14.5745	17.5638	18.6514
ENSMUSG00000021403	Serpinb9b	protein_coding	nonDEG	0.386568	0.0220622	0.392222	9.79753	4.78367	20.301	5.67774	3.97871	3.43374	0	3.34664	4.93368	2.64991	6.7553	1.69558
ENSMUSG00000021423	Ly86	protein_coding	nonDEG	0.161529	0.0953956	0.701187	6923.18	7289.51	6914.24	6658.85	5527.23	6714.26	5880.2	6542.68	4047.26	6355.82	5312.37	5880.27
ENSMUSG00000021451	Sema4d	protein_coding	nonDEG	0.166195	0.126594	0.762462	5067.16	5810.56	6579.63	4843.68	4927.24	5752.81	6637.63	7027.94	6408.85	6406.17	6348.63	6305.86
ENSMUSG00000021457	Syk	protein_coding	nonDEG	-0.0392998	0.720689	0.939587	5967.31	6540.87	6953.44	6125.14	6145.52	7990.32	7943.98	6751.84	7333.1	6835.45	5902.78	6053.22
ENSMUSG00000021466	Ptch1	protein_coding	nonDEG	0.0480968	0.686777	0.927909	347.812	378.707	422.121	330.444	373.999	411.191	570.103	615.781	656.18	655.854	578.254	552.759
ENSMUSG00000021477	Ctsl	protein_coding	nonDEG	-0.0702034	0.494524	0.88925	14137.2	13265.1	11926.5	15006.8	13471.1	13326.4	8637.87	8580.78	6757.5	9128.95	7460.55	8293.08
ENSMUSG00000021493	Pdlim7	protein_coding	nonDEG	-0.30708	0.0857029	0.679804	28.1679	39.8639	32.2016	42.583	44.5616	51.5062	79.8144	112.112	200.636	84.7972	91.8721	115.299
ENSMUSG00000021508	Cxcl14	protein_coding	nonDEG	0.0735483	0.679596	0.925365	90.0148	89.2951	44.1022	77.785	72.4126	58.8029	40.7216	51.8729	87.1617	43.7236	64.8509	42.3895
ENSMUSG00000021585	Cast	protein_coding	nonDEG	0.054352	0.637976	0.911369	694.4	644.998	819.741	720.505	733.675	635.243	812.804	793.153	889.707	870.497	761.998	852.877
ENSMUSG00000021608	Lpcat1	protein_coding	nonDEG	-0.00916404	0.91478	0.985687	3284.01	3206.65	3053.55	3188.62	3180.58	3323.44	2658.31	2667.27	2216.87	2859.26	2580.52	2568.8
ENSMUSG00000021614	Vcan	protein_coding	nonDEG	0.330451	0.0221933	0.392803	155.536	145.902	132.307	120.936	111.404	99.5786	188.948	187.412	195.703	211.993	185.095	120.386
ENSMUSG00000021639	Gtf2h2	protein_coding	nonDEG	0.128216	0.27171	0.88925	4120.47	3541.51	3857.89	3841.56	3752.72	2909.67	3000.37	3674.61	2550.71	3365.39	3387.11	3409.81
ENSMUSG00000021643	Serf1	protein_coding	nonDEG	-0.140542	0.452415	0.88925	18.9827	33.4857	23.8012	37.4731	27.0553	26.1823	21.1752	21.7531	19.7347	27.8241	27.0212	16.9558
ENSMUSG00000021676	Iqgap2	protein_coding	nonDEG	-0.0685197	0.573029	0.88925	514.37	515.041	614.63	561.528	668.424	521.5	596.165	540.482	901.219	515.408	537.722	498.501
ENSMUSG00000021687	Scamp1	protein_coding	nonDEG	0.0740261	0.523695	0.88925	1744.57	1698.2	1726.99	1826.53	1746.66	1344.31	1882.97	1865.75	1822.17	2033.81	1844.2	1995.7
ENSMUSG00000021697	Depdc1b	protein_coding	nonDEG	0.0876669	0.607097	0.901798	3.67407	9.56733	14.7007	6.24551	4.77446	11.1597	1.62887	26.7731	49.3368	21.1993	8.10636	8.4779
ENSMUSG00000021699	Pde4d	protein_coding	nonDEG	0.204835	0.0800557	0.663584	307.397	340.438	352.817	281.048	264.187	313.758	428.392	361.437	457.188	355.088	402.616	369.637
ENSMUSG00000021707	Dhfr	protein_coding	nonDEG	0.109705	0.531711	0.88925	43.4765	55.0122	74.2037	54.5063	53.3148	48.0724	58.6392	51.8729	55.9151	72.8726	54.0424	57.6497
ENSMUSG00000021709	Erbb2ip	protein_coding	nonDEG	0.0690308	0.538964	0.88925	6667.83	6203.62	6616.03	6541.89	6827.47	5239.47	6422.62	6474.07	5774.05	6669.83	6513.46	6841.67
ENSMUSG00000021714	Cenpk	protein_coding	nonDEG	-0.0428689	0.813802	0.964042	12.8593	9.56733	9.80049	18.1688	9.54892	7.72593	8.14433	11.7132	6.57824	7.94974	8.10636	13.5646
ENSMUSG00000021715	Cwc27	protein_coding	nonDEG	0.171925	0.14143	0.785403	391.901	384.288	449.422	367.917	381.957	333.502	397.443	383.19	360.159	332.564	349.925	339.116
ENSMUSG00000021758	Ddx4	protein_coding	nonDEG	0.147886	0.362104	0.88925	9.79753	5.58094	6.30031	6.81328	6.36594	1.71687	13.0309	8.36659	8.2228	9.2747	6.7553	10.1735
ENSMUSG00000021792	Fam213a	protein_coding	nonDEG	-0.141441	0.346383	0.88925	396.188	342.829	359.118	426.966	532.352	292.727	415.361	391.557	624.933	423.986	494.488	505.283
ENSMUSG00000021811	Dnajc9	protein_coding	nonDEG	0.0255511	0.857638	0.974467	178.193	156.266	147.707	176.01	164.719	136.921	167.773	157.292	159.522	143.095	121.595	157.689
ENSMUSG00000021822	Plau	protein_coding	nonDEG	0.025529	0.809916	0.963883	2611.04	2324.86	2338.12	2525.46	2546.38	2119.05	1536.02	1680.01	1596.87	1688	1532.1	1485.33
ENSMUSG00000021823	Vcl	protein_coding	nonDEG	0.00367621	0.970765	0.995252	671.743	662.538	735.736	724.479	654.896	702.63	856.783	1010.68	1231.78	1016.24	845.764	900.353
ENSMUSG00000021831	Ero1l	protein_coding	nonDEG	-0.040152	0.762484	0.950406	360.059	314.925	392.019	430.372	373.999	308.608	400.701	471.876	388.116	470.36	460.711	420.504
ENSMUSG00000021843	Ktn1	protein_coding	nonDEG	0.182267	0.132767	0.774951	2958.85	2582.38	2948.55	2661.16	2752.47	1996.72	2899.38	2749.26	2723.39	2631.36	2745.35	2567.11
ENSMUSG00000021871	Pnp	protein_coding	nonDEG	-0.0267078	0.810986	0.963932	1912.36	2092.06	1526.78	1984.94	1859.65	1845.21	1395.94	1345.35	1024.56	1426.98	1047.07	1197.08
ENSMUSG00000021876	Rnase4	protein_coding	nonDEG	-0.0353757	0.759403	0.949329	10800.6	10154.9	8545.32	9808.29	8902.77	11920.7	8170.39	8224.36	5103.07	7389.28	6890.41	7499.55
ENSMUSG00000021880	Rnase6	protein_coding	nonDEG	0.325195	0.0127473	0.295221	244.326	216.062	219.111	193.043	153.578	180.272	130.309	127.172	95.3845	132.496	124.298	106.822
ENSMUSG00000021890	Eaf1	protein_coding	nonDEG	0.107751	0.248177	0.88925	933.215	937.599	954.847	909.006	824.39	897.066	1000.12	908.612	971.935	1026.84	906.561	961.394
ENSMUSG00000021910	Nisch	protein_coding	nonDEG	-0.00479664	0.967695	0.995252	5474.37	6365.47	6615.33	5523.3	5566.22	7630.64	8903.38	8065.4	9701.26	8098.14	8313.07	7740.33
ENSMUSG00000021939	Ctsb	protein_coding	nonDEG	-0.00874961	0.936212	0.991366	36755.4	35623.2	31647.2	34748.3	31793.1	39202.6	32274.3	28585.3	23204.8	32880.1	27380.6	29379.3
ENSMUSG00000021948	Prkcd	protein_coding	nonDEG	-0.00944807	0.933439	0.991179	7181.59	7889.86	8526.42	7198.8	7261.15	9557.83	8419.61	8440.22	8855.96	7781.47	7549.72	7423.25
ENSMUSG00000021990	Spata13	protein_coding	nonDEG	-0.037619	0.665655	0.919785	8185.83	7842.02	7894.99	7944.86	8353.71	8509.68	6966.66	7841.17	6787.1	7558.88	6789.08	7462.25
ENSMUSG00000022014	Epsti1	protein_coding	nonDEG	0.135902	0.199549	0.855919	951.585	873.816	872.943	908.438	722.535	823.67	754.165	712.834	476.923	677.053	662.019	586.671
ENSMUSG00000022018	Rgcc	protein_coding	nonDEG	-0.277739	0.111474	0.734991	48.3753	49.4312	44.1022	45.9897	74.0041	69.9626	87.9587	58.5662	157.878	50.3484	90.521	59.3453
ENSMUSG00000022033	Pbk	protein_coding	nonDEG	0.0939586	0.583588	0.892811	4.89876	12.7564	16.1008	15.3299	7.95743	3.86296	11.4021	38.4863	31.2467	15.8995	10.8085	22.0425
ENSMUSG00000022034	Esco2	protein_coding	nonDEG	-0.0288971	0.871838	0.97819	11.6346	7.1755	10.5005	16.4654	8.75317	6.43827	16.2887	13.3866	19.7347	21.1993	16.2127	20.347
ENSMUSG00000022092	Ppp3cc	protein_coding	nonDEG	-0.139144	0.3309	0.88925	114.509	110.822	107.105	130.588	129.706	117.606	149.856	123.826	180.902	151.045	159.425	149.211
ENSMUSG00000022102	Dok2	protein_coding	nonDEG	-0.132814	0.397808	0.88925	132.879	106.835	86.1043	136.833	124.136	110.309	68.4123	51.8729	57.5596	63.5979	36.4786	42.3895
ENSMUSG00000022106	Rcbtb2	protein_coding	nonDEG	0.0292237	0.756069	0.949115	4051.28	4074.89	4152.61	4026.08	3624.61	4478.46	4407.71	4074.53	3807.16	4353.81	4130.19	4082.96
ENSMUSG00000022122	Ednrb	protein_coding	nonDEG	0.0917664	0.527586	0.88925	757.471	763.792	624.431	721.64	809.271	467.848	327.402	271.078	282.864	304.74	301.286	384.897
ENSMUSG00000022125	Cln5	protein_coding	nonDEG	0.0600729	0.566743	0.88925	1358.18	1282.02	1088.55	1266.7	1158.6	1167.9	1324.27	1333.64	1070.61	1458.78	1088.95	1288.64
ENSMUSG00000022148	Fyb	protein_coding	nonDEG	0.13852	0.264218	0.88925	3641.62	4030.24	5449.77	3768.31	3771.82	4332.96	6624.6	6070.8	6257.55	6329.32	5904.13	6209.22
ENSMUSG00000022150	Dab2	protein_coding	nonDEG	0.142987	0.197294	0.853155	3068.46	3063.94	3529.57	2870.66	3272.09	2581.75	4368.62	3569.19	3353.26	3450.19	3115.54	3453.9
ENSMUSG00000022180	Slc7a8	protein_coding	nonDEG	0.209871	0.14173	0.785403	3544.26	5007.7	5628.28	3245.96	3659.62	5114.99	7979.81	9132.97	7354.48	7336.29	7411.92	8230.35
ENSMUSG00000022186	Oxct1	protein_coding	nonDEG	0.0828899	0.42741	0.88925	4693.02	4581.16	4179.21	4536.51	4430.7	3762.1	3484.14	3654.53	3507.85	3602.56	3478.98	3542.07
ENSMUSG00000022246	Rai14	protein_coding	nonDEG	-0.339968	0.0415397	0.5181	113.284	98.0652	189.009	186.23	215.646	156.665	324.144	219.205	409.496	339.189	352.627	339.116
ENSMUSG00000022255	Mtdh	protein_coding	nonDEG	0.144984	0.212409	0.86662	7592.47	6438.82	7624.78	7223.22	6733.58	5539.49	6341.17	7417.82	5435.27	6268.37	6549.94	7082.44
ENSMUSG00000022265	Ank	protein_coding	nonDEG	0.0847143	0.408656	0.88925	789.313	900.924	851.942	726.75	822.798	855.432	995.237	816.58	860.105	893.021	972.763	915.614
ENSMUSG00000022270	Fam134b	protein_coding	nonDEG	0.14373	0.117624	0.747343	3597.53	3505.63	3653.48	3186.35	3445.57	3119.56	3290.31	4059.47	2787.53	3458.14	3411.43	3670.93
ENSMUSG00000022299	Slc25a32	protein_coding	nonDEG	-0.0334049	0.812988	0.963932	238.815	206.495	219.811	248.685	260.208	183.276	167.773	227.571	164.456	217.293	198.606	191.601
ENSMUSG00000022303	Dcstamp	protein_coding	nonDEG	-0.214295	0.138311	0.781348	0.612346	3.98639	2.1001	5.10996	3.97871	6.43827	6.51546	8.36659	0	9.2747	13.5106	6.78232
ENSMUSG00000022322	Shcbp1	protein_coding	nonDEG	-0.000147113	0.999336	0.999837	8.57284	8.77006	6.30031	7.94883	10.3447	6.00905	6.51546	23.4265	14.801	6.62478	18.9148	13.5646
ENSMUSG00000022346	Myc	protein_coding	nonDEG	-0.0882953	0.561876	0.88925	464.77	515.839	642.632	506.454	439.25	826.245	1262.37	1174.67	1578.78	1350.13	1232.17	1510.76
ENSMUSG00000022353	Mtss1	protein_coding	nonDEG	0.15752	0.1562	0.80451	1353.9	1595.35	1691.28	1222.42	1505.55	1419.42	2203.85	2180.33	1835.33	1910.59	1767.19	2055.04
ENSMUSG00000022362	9130401M01Rik	protein_coding	nonDEG	0.0165855	0.902386	0.983545	159.822	190.549	154.708	164.654	153.578	182.418	146.598	142.232	179.257	143.095	140.51	140.733
ENSMUSG00000022372	Sla	protein_coding	nonDEG	0.0418203	0.661524	0.918561	6623.74	6402.94	5808.89	6556.08	5781.87	6075.15	4673.21	4733.82	3698.62	4985.81	4651.7	4410.21
ENSMUSG00000022415	Syngr1	protein_coding	nonDEG	0.03533	0.742336	0.94579	2056.87	2214.04	2063	1967.9	1800.77	2456.42	2140.33	2257.31	1836.97	1839.04	1979.3	1880.4
ENSMUSG00000022419	Deptor	protein_coding	nonDEG	0.0458416	0.741764	0.945715	266.37	329.276	422.121	326.47	354.106	307.749	602.68	493.629	526.259	565.757	553.935	508.674
ENSMUSG00000022422	Dscc1	protein_coding	nonDEG	-0.14381	0.445166	0.88925	15.921	16.7428	14.0007	18.1688	13.5276	25.3239	22.8041	18.4065	9.86737	7.94974	8.10636	20.347
ENSMUSG00000022490	Ppp1r1a	protein_coding	nonDEG	-0.404653	0.0214916	0.388985	34.9037	37.4721	32.2016	45.9897	60.4765	53.6523	34.2062	26.7731	57.5596	39.7487	52.6913	49.1718
ENSMUSG00000022504	Ciita	protein_coding	nonDEG	-0.064159	0.728854	0.942647	57.5605	123.578	73.5036	60.184	72.4126	142.5	162.887	127.172	184.191	160.32	159.425	196.687
ENSMUSG00000022505	Emp2	protein_coding	nonDEG	-0.429351	0.00478974	0.166232	94.3012	117.997	107.105	144.782	188.591	136.062	322.515	294.504	503.236	327.264	290.478	395.07
ENSMUSG00000022534	Mefv	protein_coding	nonDEG	0.412529	0.0250112	0.413349	43.4765	29.4993	51.1025	24.4143	24.668	29.1868	27.6907	61.9128	108.541	34.4489	37.8297	50.8674
ENSMUSG00000022564	Grina	protein_coding	nonDEG	-0.236322	0.0815764	0.667707	1506.37	1884.76	1771.09	1894.66	1643.21	2795.07	2780.47	2632.13	3159.2	2520.07	2435.96	2553.54
ENSMUSG00000022565	Plec	protein_coding	nonDEG	-0.190166	0.156313	0.80451	977.916	957.531	1467.27	1204.25	1285.12	1523.3	2226.66	2175.31	4534.05	2685.69	2622.41	2331.42
ENSMUSG00000022587	Ly6e	protein_coding	nonDEG	-0.0527571	0.671532	0.922034	5730.94	6559.2	5316.06	6017.83	4922.47	7613.9	6997.61	7265.55	5458.3	8410.83	6807.99	7304.56
ENSMUSG00000022636	Alcam	protein_coding	nonDEG	0.117118	0.424948	0.88925	221.057	229.616	264.613	233.355	255.433	165.678	219.897	222.551	348.647	237.167	186.446	166.167
ENSMUSG00000022637	Cblb	protein_coding	nonDEG	0.291952	0.0371455	0.490637	360.672	495.907	613.93	369.621	373.203	420.205	853.525	823.273	955.49	708.852	725.519	685.015
ENSMUSG00000022661	Cd200	protein_coding	nonDEG	-0.318726	0.0401374	0.508555	69.8074	67.7686	67.2033	88.5727	95.4892	90.565	68.4123	83.6659	115.119	145.745	131.053	128.864
ENSMUSG00000022673	Mcm4	protein_coding	nonDEG	0.21753	0.0710066	0.632806	300.662	289.412	319.916	265.15	272.94	237.787	324.144	363.11	282.864	287.516	272.914	295.031
ENSMUSG00000022724	Mina	protein_coding	nonDEG	0.19022	0.154355	0.802759	372.306	330.073	336.717	355.994	296.016	246.8	304.598	329.644	253.262	310.04	303.989	325.551
ENSMUSG00000022747	St3gal6	protein_coding	nonDEG	0.0250692	0.769587	0.952652	6822.14	6922.76	7072.45	7040.96	6596.71	6978.23	7574.22	7558.38	5987.85	7390.61	6964.71	7621.63
ENSMUSG00000022769	Sdf2l1	protein_coding	nonDEG	0.0326861	0.794272	0.960165	1171.42	1097.05	780.539	1066.85	936.589	992.352	648.288	597.375	370.026	783.049	637.7	627.365
ENSMUSG00000022788	Fgd4	protein_coding	nonDEG	0.134155	0.261601	0.88925	2791.68	2487.51	3204.06	2636.74	2859.1	2201.03	2475.88	2290.77	2427.37	2363.72	2479.2	2516.24
ENSMUSG00000022793	B4galt4	protein_coding	nonDEG	0.0986695	0.288826	0.88925	1749.47	1550.71	1603.08	1573.3	1479.29	1546.04	1376.39	1377.14	1049.23	1409.75	1236.22	1088.56
ENSMUSG00000022797	Tfrc	protein_coding	nonDEG	-0.0229623	0.902432	0.983545	802.785	591.58	698.635	768.198	937.385	459.263	368.124	548.849	399.628	519.383	572.849	590.062
ENSMUSG00000022807	Osbpl11	protein_coding	nonDEG	0.111796	0.287469	0.88925	4732.21	4416.12	4295.41	4169.73	3547.42	4759.17	4497.3	3589.27	3322.01	3923.2	3407.37	3511.55
ENSMUSG00000022817	Itgb5	protein_coding	nonDEG	-0.0534059	0.654191	0.916225	26392.7	28246.8	26300.3	26585.4	24169.9	34547.8	23724.4	23515.2	21213.2	23397.4	21792.6	21774.6
ENSMUSG00000022822	Abcc5	protein_coding	nonDEG	0.181389	0.0516626	0.568549	4074.55	4043.79	4625.83	3814.3	3683.49	3738.92	4404.45	4283.7	4443.6	4112.67	4311.23	4113.48
ENSMUSG00000022831	Hcls1	protein_coding	nonDEG	0.0811136	0.380667	0.88925	5692.98	5506	5104.65	5356.94	4749.79	5383.68	3373.38	3607.68	3070.4	3309.74	2933.15	3221.6
ENSMUSG00000022841	Ap2m1	protein_coding	nonDEG	-0.0379663	0.754646	0.948604	321.481	417.774	417.221	388.925	374.795	435.656	296.453	306.217	315.756	295.465	297.233	317.074
ENSMUSG00000022863	Btg3	protein_coding	nonDEG	-0.105426	0.473505	0.88925	240.652	158.658	163.108	221.432	205.302	196.153	149.856	137.212	282.864	125.871	141.861	244.164
ENSMUSG00000022864	D16Ertd472e	protein_coding	nonDEG	0.0197836	0.89706	0.982323	112.059	102.849	88.2044	112.419	93.8977	94.428	105.876	160.639	106.896	158.995	110.787	120.386
ENSMUSG00000022876	Samsn1	protein_coding	nonDEG	0.295931	0.0133246	0.302163	2772.09	2233.18	2655.23	2334.12	2056.2	1736.19	2166.39	2429.66	2287.58	1901.31	1725.3	2290.73
ENSMUSG00000022878	Adipoq	protein_coding	nonDEG	NA	NA	NA	0	0	0	0	0	0	0	0	1.64456	0	0	0
ENSMUSG00000022885	St6gal1	protein_coding	nonDEG	0.159676	0.0787893	0.66019	2020.13	2046.61	2143.51	1794.16	1940.02	1832.76	1832.47	1890.85	1616.6	1833.74	1886.08	1966.87
ENSMUSG00000022895	Ets2	protein_coding	nonDEG	-0.168544	0.130341	0.769404	1553.52	1701.39	1720.69	1648.81	1792.81	2275.71	2914.04	2613.72	3042.44	2149.08	1887.43	2258.51
ENSMUSG00000022901	Cd86	protein_coding	nonDEG	0.0958743	0.301097	0.88925	4530.13	4480.7	4996.85	4538.78	4369.42	4248.4	4467.98	4630.07	4247.9	4479.68	4350.41	4806.97
ENSMUSG00000022906	Parp9	protein_coding	nonDEG	0.0385783	0.72718	0.942388	1510.04	1281.23	1267.76	1450.66	1335.26	1188.5	1145.09	1213.16	896.286	1275.93	1179.48	1168.26
ENSMUSG00000022912	Pros1	protein_coding	nonDEG	0.236872	0.0421102	0.519588	7811.08	7058.3	6756.73	6885.39	6157.46	5078.94	4412.6	5259.24	3432.2	4863.92	4886.78	4689.98
ENSMUSG00000022914	Brwd1	protein_coding	nonDEG	0.113895	0.258247	0.88925	3900.03	3609.28	4365.42	3591.17	3849.8	3552.64	4244.82	3738.19	3986.42	3606.53	3819.45	3937.14
ENSMUSG00000022951	Rcan1	protein_coding	nonDEG	-0.208401	0.144704	0.790497	1155.5	1315.51	944.347	1211.63	1055.95	1844.35	2000.25	1765.35	1123.24	1631.02	1826.63	1102.13
ENSMUSG00000022957	Itsn1	protein_coding	nonDEG	0.102177	0.365379	0.88925	1523.52	1488.52	1722.09	1510.28	1627.29	1273.49	1459.46	1114.43	1406.1	1433.6	1411.86	1137.73
ENSMUSG00000022965	Ifngr2	protein_coding	nonDEG	0.000628496	0.994353	0.998735	2671.05	2628.62	2601.33	2629.36	2470.78	2868.89	3119.28	3323.21	2988.17	3291.19	2799.4	3226.69
ENSMUSG00000022967	Ifnar1	protein_coding	nonDEG	0.04566	0.592474	0.896942	2451.83	2432.49	2425.62	2435.75	2294.92	2399.76	2282.04	2521.69	2257.98	2387.57	2464.33	2307.69
ENSMUSG00000022971	Ifnar2	protein_coding	nonDEG	-0.0414356	0.663855	0.919086	1656.39	1593.76	1507.87	1580.68	1546.92	1824.18	1632.12	1639.85	1330.45	1555.5	1494.27	1429.37
ENSMUSG00000022978	Mis18a	protein_coding	nonDEG	0.0458283	0.779495	0.955476	88.7901	103.646	107.805	116.394	101.855	72.5379	65.1546	87.0126	90.4508	83.4723	75.6594	79.6923
ENSMUSG00000023015	Racgap1	protein_coding	nonDEG	0.0906373	0.585147	0.893857	57.5605	86.106	74.2037	71.5395	59.6807	69.1041	55.3814	155.619	131.565	88.7721	87.8189	77.9967
ENSMUSG00000023031	Cela1	protein_coding	nonDEG	-0.0283346	0.880193	0.979235	18.3704	11.1619	16.8008	20.4399	13.5276	15.0226	9.77319	11.7132	0	15.8995	8.10636	3.39116
ENSMUSG00000023044	Csad	protein_coding	nonDEG	-0.0594408	0.584583	0.893477	944.237	963.112	1045.85	966.918	933.406	1218.12	894.247	932.039	940.689	790.999	938.987	820.661
ENSMUSG00000023045	Soat2	protein_coding	nonDEG	0.258537	0.106798	0.726683	90.0148	86.9033	100.805	77.785	57.2935	84.9852	84.701	100.399	108.541	78.1725	113.489	115.299
ENSMUSG00000023051	Tarbp2	protein_coding	nonDEG	0.0178955	0.880367	0.979235	311.684	264.696	280.714	277.074	270.553	305.603	208.495	199.125	172.679	185.494	197.255	222.121
ENSMUSG00000023094	Msrb2	protein_coding	nonDEG	-0.0967361	0.342761	0.88925	562.746	544.541	501.225	570.612	560.203	614.211	441.423	500.322	506.525	449.16	417.478	513.761
ENSMUSG00000023106	Denr	protein_coding	nonDEG	0.179441	0.186877	0.843448	525.392	491.123	468.323	516.674	445.616	330.498	353.464	428.37	282.864	416.036	376.946	432.373
ENSMUSG00000023186	Vwa5a	protein_coding	nonDEG	0.148543	0.123017	0.756138	4438.28	4023.06	4039.2	3907.42	3863.33	3510.57	3230.04	3662.9	2626.36	3362.74	3227.68	3594.63
ENSMUSG00000023206	Il15ra	protein_coding	nonDEG	-0.217606	0.135664	0.777595	257.797	233.602	238.012	302.623	209.28	372.132	402.33	322.951	327.268	332.564	416.127	322.16
ENSMUSG00000023262	Acy1	protein_coding	nonDEG	-0.226124	0.0831251	0.669851	250.449	263.899	233.112	261.176	278.51	363.548	267.134	220.878	217.082	197.419	212.116	191.601
ENSMUSG00000023330	Dtwd1	protein_coding	nonDEG	0.0414175	0.796739	0.960458	91.8518	83.7142	67.2033	85.166	78.7785	72.5379	68.4123	66.9328	42.7586	64.9229	64.8509	71.2144
ENSMUSG00000023341	Mx2	protein_coding	nonDEG	-0.115926	0.392037	0.88925	311.684	258.318	296.815	387.789	262.595	310.754	255.732	235.938	268.063	323.289	255.35	259.424
ENSMUSG00000023349	Clec4n	protein_coding	nonDEG	-0.00426843	0.977665	0.99668	221.057	229.616	197.41	258.905	241.906	155.806	192.206	103.746	80.5835	120.571	83.7657	86.4746
ENSMUSG00000023367	Tmem176a	protein_coding	nonDEG	0.031182	0.776263	0.954727	1345.32	1502.07	1197.76	1262.73	1201.57	1519.86	793.257	938.732	710.45	908.92	844.413	837.617
ENSMUSG00000023505	Cdca3	protein_coding	nonDEG	-0.0628111	0.728547	0.942647	10.4099	10.3646	16.8008	24.4143	11.1404	7.29671	14.6598	38.4863	44.4031	30.474	20.2659	20.347
ENSMUSG00000023809	Rps6ka2	protein_coding	nonDEG	0.0283848	0.819106	0.965977	240.652	248.751	283.514	243.575	234.744	282.855	338.804	286.138	534.482	227.893	322.903	296.727
ENSMUSG00000023908	Pkmyt1	protein_coding	nonDEG	0.0829778	0.659593	0.917796	25.7185	17.5401	31.5016	15.8977	21.4851	30.0453	21.1752	38.4863	34.5358	29.1491	17.5638	42.3895
ENSMUSG00000023909	Paqr4	protein_coding	nonDEG	-0.182445	0.162449	0.811634	217.383	212.873	172.209	218.593	249.863	236.499	117.278	112.112	116.764	184.169	159.425	116.995
ENSMUSG00000023915	Tnfrsf21	protein_coding	nonDEG	0.0623723	0.513455	0.88925	4001.68	4359.51	3901.99	3703.59	3728.85	4381.46	3993.98	4322.18	3022.7	4116.64	3626.25	3967.66
ENSMUSG00000023947	Nfkbie	protein_coding	nonDEG	-0.123521	0.338675	0.88925	892.8	950.355	1019.95	803.967	1091.76	1296.67	1511.59	1474.19	2461.91	1264.01	1106.52	1590.45
ENSMUSG00000023951	Vegfa	protein_coding	nonDEG	-0.24946	0.104568	0.720233	195.951	169.82	254.113	227.677	329.438	223.623	449.567	230.918	544.35	314.015	366.137	373.028
ENSMUSG00000023952	Gtpbp2	protein_coding	nonDEG	-0.0504675	0.608691	0.901921	1911.13	1961.3	2112	1977.56	1936.84	2358.55	2006.76	1902.56	2001.43	1905.29	1813.12	1715.93
ENSMUSG00000023963	Cyp39a1	protein_coding	nonDEG	0.203479	0.273622	0.88925	17.758	18.3374	21.7011	18.7365	17.5063	6.00905	47.2371	26.7731	46.0477	41.0737	32.4254	52.563
ENSMUSG00000023966	Rsph9	protein_coding	nonDEG	-0.316692	0.0712109	0.6337	65.521	51.0258	96.6048	76.6494	124.932	97.0033	125.423	81.9926	187.48	79.4974	127	103.43
ENSMUSG00000023991	Foxp4	protein_coding	nonDEG	-0.253377	0.170183	0.820895	30.0049	47.8367	63.0031	43.1508	59.6807	86.7021	177.546	130.519	190.769	135.146	143.212	137.342
ENSMUSG00000023992	Trem2	protein_coding	nonDEG	-0.0322388	0.780008	0.955476	12399.4	12707	11559.7	12283.8	10507.8	15204.6	8155.73	8811.7	6306.89	8238.58	7905.05	8031.97
ENSMUSG00000024013	Fgd2	protein_coding	nonDEG	-0.0871999	0.479258	0.88925	9089.04	9872.69	9215.96	9239.95	8391.11	12895	8688.37	9122.93	8257.34	7793.4	7903.7	7913.27
ENSMUSG00000024056	Ndc80	protein_coding	nonDEG	0.153821	0.414279	0.88925	25.7185	14.351	40.602	27.8209	17.5063	20.1733	13.0309	56.8928	26.313	26.4991	35.1276	33.9116
ENSMUSG00000024063	Lbh	protein_coding	nonDEG	-0.0607559	0.578735	0.889788	650.311	715.955	565.628	710.853	625.454	702.63	776.969	906.939	874.906	779.075	745.785	827.443
ENSMUSG00000024070	Prkd3	protein_coding	nonDEG	0.13576	0.122849	0.756138	2928.85	2818.38	2847.74	2698.06	2606.85	2539.25	2829.34	2856.36	2330.34	2742.66	2537.29	2495.89
ENSMUSG00000024078	Ttc27	protein_coding	nonDEG	0.0257455	0.827217	0.968247	311.072	319.708	266.713	304.894	281.693	300.023	335.546	239.285	286.154	283.541	291.829	300.118
ENSMUSG00000024079	Eif2ak2	protein_coding	nonDEG	0.248951	0.0348784	0.475646	1189.79	1032.47	1300.66	1078.77	1001.84	846.418	949.629	1188.06	851.883	1164.64	1115.98	1314.07
ENSMUSG00000024084	Qpct	protein_coding	nonDEG	-0.0498924	0.785198	0.956848	56.3358	35.8775	28.7014	38.0408	42.1744	49.3601	24.433	8.36659	39.4695	35.7738	58.0956	28.8249
ENSMUSG00000024087	Cyp1b1	protein_coding	nonDEG	-0.0512213	0.783952	0.956848	12.8593	10.3646	16.8008	17.0332	16.7106	10.7305	29.3196	28.4464	31.2467	13.2496	8.10636	23.7381
ENSMUSG00000024143	Rhoq	protein_coding	nonDEG	0.143262	0.0974137	0.706515	2380.19	2425.32	2434.72	2155.84	2238.42	2179.14	2241.32	2513.33	1998.14	2323.97	2250.87	2322.95
ENSMUSG00000024177	Nme4	protein_coding	nonDEG	-0.00475242	0.978736	0.99668	51.437	36.6748	46.2023	52.2352	34.2169	49.3601	26.0618	35.1397	9.86737	33.1239	48.6382	23.7381
ENSMUSG00000024180	Tmem8	protein_coding	nonDEG	-0.143121	0.333531	0.88925	194.726	157.861	126.706	160.68	183.817	203.02	201.979	140.559	185.835	157.67	151.319	135.646
ENSMUSG00000024209	1700061G19Rik	protein_coding	nonDEG	-0.00346829	0.94958	0.992149	0	1.59456	0	1.70332	0	0	3.25773	0	4.93368	0	0	0
ENSMUSG00000024277	Mapre2	protein_coding	nonDEG	0.0469236	0.690285	0.928886	1181.21	1476.56	1559.68	1215.04	1305.02	1582.96	2446.56	2416.27	2218.51	2192.8	1944.18	2063.52
ENSMUSG00000024339	Tap2	protein_coding	nonDEG	-0.0898557	0.359811	0.88925	1645.98	1611.3	1448.37	1669.82	1545.33	1862.81	1285.17	1383.83	1402.81	1293.16	1214.6	1249.64
ENSMUSG00000024359	Hspa9	protein_coding	nonDEG	0.000292811	0.997867	0.999578	2959.47	2415.75	2583.83	2837.73	2793.06	2391.17	2453.07	2238.9	2530.98	2146.43	2044.15	2472.16
ENSMUSG00000024397	Aif1	protein_coding	nonDEG	0.113412	0.303578	0.88925	3947.79	4055.75	3773.19	4207.2	3501.27	3169.35	2370	2836.28	2239.89	2620.76	2372.46	2489.11
ENSMUSG00000024401	Tnf	protein_coding	nonDEG	-0.0621601	0.61783	0.903553	1263.88	897.735	1099.75	991.333	1149.85	1321.13	1607.69	1690.05	2366.52	1423	1018.7	1907.53
ENSMUSG00000024424	Ttc39c	protein_coding	nonDEG	-0.0510895	0.785702	0.956985	16.5333	37.4721	34.3017	31.2275	38.9914	24.8947	26.0618	18.4065	29.6021	43.7236	21.617	35.6072
ENSMUSG00000024437	Gm8615	pseudogene	nonDEG	0.0208666	0.895052	0.981814	77.7679	91.6869	107.805	90.8438	101.059	83.2683	92.8453	76.9727	59.2042	82.1473	49.9892	98.3437
ENSMUSG00000024451	Arap3	protein_coding	nonDEG	-0.0722276	0.561272	0.88925	3971.06	4680.02	5346.87	4391.16	4489.58	6097.9	5313.36	5384.74	5275.75	5352.83	5374.52	5042.66
ENSMUSG00000024472	Dcp2	protein_coding	nonDEG	0.223042	0.0548817	0.582492	1682.73	1616.08	1698.98	1518.79	1555.68	1161.46	1283.55	1265.03	1054.16	1397.83	1403.75	1314.07
ENSMUSG00000024486	Hbegf	protein_coding	nonDEG	-0.217508	0.116566	0.744576	132.267	161.05	140.707	167.493	193.366	163.532	177.546	123.826	177.613	133.821	85.1168	118.691
ENSMUSG00000024521	Pmaip1	protein_coding	nonDEG	-0.205053	0.0846141	0.675193	886.064	665.727	668.533	937.394	854.628	838.692	667.835	614.108	868.328	741.976	568.796	810.488
ENSMUSG00000024529	Lox	protein_coding	nonDEG	0.000968925	0.995896	0.99904	23.8815	15.9456	40.602	31.7953	27.0553	22.7486	47.2371	25.0998	75.6498	62.273	47.2871	67.8232
ENSMUSG00000024534	Sncaip	protein_coding	nonDEG	0.405282	0.00840553	0.231099	268.207	306.952	457.823	194.746	261.004	274.7	732.989	880.166	779.522	784.374	786.317	818.965
ENSMUSG00000024539	Ptpn2	protein_coding	nonDEG	0.0323527	0.780871	0.955741	529.067	500.69	573.328	533.139	580.097	465.702	558.701	548.849	462.122	532.633	501.243	503.587
ENSMUSG00000024544	Ldlrad4	protein_coding	nonDEG	0.162979	0.231093	0.876005	2072.79	2636.6	3225.76	1918.51	2267.87	2827.26	3376.64	3028.71	3343.39	2749.29	3072.31	3057.13
ENSMUSG00000024570	Rbfa	protein_coding	nonDEG	-0.0206197	0.865107	0.976004	519.881	499.096	433.321	511.564	409.012	566.997	469.113	421.676	373.315	364.363	421.531	400.157
ENSMUSG00000024603	Dctn4	protein_coding	nonDEG	0.0672497	0.446168	0.88925	1767.84	1761.19	1640.88	1622.7	1625.7	1714.73	1594.66	1735.23	1284.4	1841.69	1488.87	1607.41
ENSMUSG00000024610	Cd74	protein_coding	nonDEG	-0.093102	0.616011	0.903553	2451.83	3669.07	2695.83	2642.99	2600.49	4719.68	6170.14	4141.46	7203.18	5739.71	5485.3	7781.02
ENSMUSG00000024620	Pdgfrb	protein_coding	nonDEG	-0.198547	0.170846	0.821536	148.188	159.456	137.207	141.943	177.451	210.746	273.649	242.631	468.7	402.787	535.02	434.069
ENSMUSG00000024639	Gnaq	protein_coding	nonDEG	0.118946	0.261442	0.88925	2181.79	2469.97	2809.24	2147.32	2257.52	2473.58	3158.37	3003.61	2780.95	2986.45	2830.47	2968.96
ENSMUSG00000024640	Psat1	protein_coding	nonDEG	0.0264478	0.796625	0.960417	669.294	688.848	590.829	650.101	603.969	671.726	557.072	486.936	524.615	551.182	593.115	642.625
ENSMUSG00000024663	Rab3il1	protein_coding	nonDEG	-0.0578267	0.590816	0.896197	6039.56	6577.54	6351.41	6043.38	6045.26	7935.38	6339.54	6873.99	5400.74	6003.38	5760.92	5970.14
ENSMUSG00000024672	Ms4a7	protein_coding	nonDEG	0.0159786	0.916282	0.986337	582.341	441.692	406.02	526.326	560.999	334.79	268.763	276.098	231.883	288.841	314.797	495.11
ENSMUSG00000024675	Ms4a4c	protein_coding	nonDEG	0.367436	0.0359962	0.482151	139.615	77.3359	130.906	106.741	72.4126	63.5243	45.6082	80.3193	19.7347	55.6482	67.553	71.2144
ENSMUSG00000024677	Ms4a6b	protein_coding	nonDEG	0.0779645	0.50602	0.88925	1671.09	1406.4	1309.76	1546.05	1399.71	1217.26	833.979	1089.33	429.23	1033.47	1071.39	1051.26
ENSMUSG00000024679	Ms4a6d	protein_coding	nonDEG	-0.177617	0.0544248	0.581294	1071.6	1069.15	982.849	1205.38	1142.69	1245.16	825.835	813.233	409.496	857.247	787.668	790.141
ENSMUSG00000024691	Fam111a	protein_coding	nonDEG	0.113394	0.366502	0.88925	1855.41	1484.53	1689.88	1743.07	1645.6	1243.44	1254.23	1641.53	1202.17	1465.4	1397	1283.55
ENSMUSG00000024737	Slc15a3	protein_coding	nonDEG	0.229161	0.0604354	0.593731	5200.04	5086.63	6944.34	4230.48	4865.97	5433.47	5746.64	5270.95	8765.51	4190.84	4430.13	5142.7
ENSMUSG00000024742	Fen1	protein_coding	nonDEG	-0.0654706	0.61651	0.903553	262.696	243.17	193.91	252.091	253.046	239.933	174.289	190.758	149.655	170.919	128.351	159.385
ENSMUSG00000024743	Syt7	protein_coding	nonDEG	0.0708295	0.667774	0.919842	127.368	148.294	109.205	93.1149	163.923	107.734	114.021	100.399	95.3845	151.045	218.872	149.211
ENSMUSG00000024770	Lipn	protein_coding	nonDEG	-0.0158567	0.576573	0.88925	0	0	0	0	0	0.429218	0	0	0	0	0	0
ENSMUSG00000024772	Ehd1	protein_coding	nonDEG	-0.180622	0.110563	0.733364	565.807	706.388	631.431	652.372	733.675	818.948	474	453.469	756.498	438.561	382.35	561.237
ENSMUSG00000024778	Fas	protein_coding	nonDEG	-0.273535	0.137697	0.781348	53.2741	39.0666	24.5012	68.1328	42.1744	51.077	34.2062	53.5462	62.4933	76.8475	62.1488	62.7365
ENSMUSG00000024781	Lipa	protein_coding	nonDEG	0.0593857	0.56851	0.88925	2536.34	2268.26	2182.01	2304.03	2392	2037.93	1861.79	1854.04	1669.23	2228.58	2080.63	2088.96
ENSMUSG00000024785	Rcl1	protein_coding	nonDEG	0.159891	0.228027	0.874639	251.062	263.899	235.912	198.721	196.549	268.261	177.546	204.145	167.745	178.869	237.787	200.079
ENSMUSG00000024789	Jak2	protein_coding	nonDEG	0.131184	0.162509	0.811647	1818.05	1634.42	1796.99	1638.59	1612.97	1553.34	1855.28	1827.26	1470.24	1760.87	1598.3	1793.92
ENSMUSG00000024791	Cdca5	protein_coding	nonDEG	-0.00211316	0.990332	0.997748	7.96049	12.7564	9.10045	15.3299	2.38723	11.5889	14.6598	28.4464	32.8912	14.5745	10.8085	6.78232
ENSMUSG00000024795	Kif20b	protein_coding	nonDEG	0.159968	0.360388	0.88925	96.1382	89.2951	147.707	94.8182	124.932	67.8165	115.649	163.985	101.963	139.12	108.085	110.213
ENSMUSG00000024858	Adrbk1	protein_coding	nonDEG	-0.0293921	NA	NA	5365.37	5923.77	5943.29	5329.12	5362.51	7114.29	6595.28	6201.32	5400.74	6139.85	5755.52	5198.65
ENSMUSG00000024869	Nudt8	protein_coding	nonDEG	-0.128351	0.446195	0.88925	72.8691	77.3359	72.8036	67.5651	71.6169	113.743	68.4123	66.9328	77.2944	66.2478	97.2763	72.91
ENSMUSG00000024878	Cbwd1	protein_coding	nonDEG	-0.18906	0.285372	0.88925	77.7679	94.0788	62.3031	123.775	101.855	61.3782	83.0721	88.6859	80.5835	76.8475	89.17	96.6481
ENSMUSG00000024899	Papss2	protein_coding	nonDEG	-0.0678208	0.717793	0.938662	34.9037	49.4312	18.2009	44.2863	38.9914	29.1868	52.1237	36.813	64.1379	42.3986	37.8297	28.8249
ENSMUSG00000024921	Smarca2	protein_coding	nonDEG	0.149895	0.169836	0.820895	3426.69	3782.29	4503.32	3291.95	3401.8	3849.23	4713.94	4499.55	5177.08	4186.86	4405.81	4289.82
ENSMUSG00000024953	Prdx5	protein_coding	nonDEG	-0.0331564	0.729704	0.942647	1434.11	1431.11	1274.76	1499.49	1396.53	1382.94	835.608	911.959	1317.29	887.721	770.104	812.183
ENSMUSG00000024981	Acsl5	protein_coding	nonDEG	0.121297	0.195807	0.851304	2314.67	2140.69	2085.4	2130.29	1944	1954.66	1505.07	1527.74	1154.48	1454.8	1480.76	1454.81
ENSMUSG00000024983	Vti1a	protein_coding	nonDEG	0.171472	0.117761	0.747343	565.195	639.417	641.932	493.395	527.578	611.636	671.093	595.702	705.517	476.984	539.073	530.717
ENSMUSG00000024985	Tcf7l2	protein_coding	nonDEG	0.170789	0.363559	0.88925	259.022	431.327	665.033	286.726	345.352	427.93	1200.47	1024.07	1175.86	1159.34	1068.69	947.83
ENSMUSG00000024986	Hhex	protein_coding	nonDEG	0.117312	0.217003	0.868859	801.56	802.061	812.74	759.113	695.479	778.172	931.711	1050.84	712.095	1001.67	833.604	1027.52
ENSMUSG00000024989	Cep55	protein_coding	nonDEG	0.0868658	0.614713	0.903303	13.4716	8.77006	22.4011	18.1688	16.7106	2.57531	9.77319	40.1597	13.1565	15.8995	10.8085	10.1735
ENSMUSG00000024990	Rbp4	protein_coding	nonDEG	-0.269945	0.0757049	0.650486	4.89876	3.98639	0	3.97442	11.9361	8.15514	3.25773	0	1.64456	6.62478	9.45742	3.39116
ENSMUSG00000025001	Hells	protein_coding	nonDEG	0.142865	0.428316	0.88925	59.3975	56.6067	72.8036	61.3196	69.2296	34.3374	76.5567	87.0126	103.607	74.1976	90.521	98.3437
ENSMUSG00000025017	Pik3ap1	protein_coding	nonDEG	0.142519	0.224457	0.872151	4639.74	5095.4	5611.48	3989.18	4275.53	5615.46	5692.88	5798.05	6663.76	5013.64	4803.02	5471.64
ENSMUSG00000025020	Slit1	protein_coding	nonDEG	0.0992839	0.577763	0.889526	41.0271	74.9441	79.804	60.7518	47.7446	67.8165	27.6907	45.1796	39.4695	38.4237	35.1276	27.1293
ENSMUSG00000025026	Add3	protein_coding	nonDEG	0.0980062	0.357606	0.88925	1814.38	1566.65	1577.88	1559.67	1675.83	1406.98	1777.09	1984.56	2121.48	1857.59	1833.39	1875.31
ENSMUSG00000025058	5430427O19Rik	protein_coding	nonDEG	0.0942309	0.434373	0.88925	545.6	471.191	590.129	507.59	552.246	448.104	732.989	665.981	506.525	716.802	624.19	666.363
ENSMUSG00000025085	Ablim1	protein_coding	nonDEG	-0.253487	0.0255836	0.418483	750.123	705.591	875.043	881.185	1057.54	921.531	1679.36	1522.72	2279.36	1872.16	2031.99	1719.32
ENSMUSG00000025140	Pycr1	protein_coding	nonDEG	0.24251	0.197646	0.853434	34.9037	31.8911	11.9006	20.4399	16.7106	18.4564	16.2887	13.3866	14.801	15.8995	17.5638	13.5646
ENSMUSG00000025150	Cbr2	protein_coding	nonDEG	-0.0942537	NA	NA	825.442	825.183	530.626	848.822	747.203	777.314	405.587	234.265	195.703	308.715	274.265	281.466
ENSMUSG00000025151	Maged1	protein_coding	nonDEG	-0.291845	0.00368448	0.143935	1809.48	1800.25	1700.38	1954.84	2236.83	2480.88	2076.8	1599.69	2532.62	1919.86	1826.63	2241.56
ENSMUSG00000025154	Arhgap19	protein_coding	nonDEG	0.179024	0.181685	0.835891	1273.07	1097.85	1009.45	1180.97	1004.23	758.428	568.474	545.502	531.193	573.706	620.137	583.28
ENSMUSG00000025161	Slc16a3	protein_coding	nonDEG	0.0101034	0.930926	0.990355	794.212	819.602	994.049	844.279	762.322	1004.37	974.061	1064.23	1374.85	890.371	847.115	812.183
ENSMUSG00000025203	Scd2	protein_coding	nonDEG	0.0576709	0.65759	0.917442	3858.39	4164.98	3260.06	3624.1	4328.84	2881.34	4399.57	3937.32	4979.73	4177.59	4593.6	4613.67
ENSMUSG00000025225	Nfkb2	protein_coding	nonDEG	-0.167221	0.179981	0.834718	1434.73	1465.4	1530.28	1354.71	1605.01	2151.24	1627.24	1567.9	2654.32	1324.96	1301.07	1792.23
ENSMUSG00000025234	Arih1	protein_coding	nonDEG	0.0624794	0.509726	0.88925	2683.3	2630.22	2747.64	2560.66	2766	2431.95	2690.89	2715.8	2595.12	2741.34	2633.22	2692.58
ENSMUSG00000025241	Fyco1	protein_coding	nonDEG	0.12073	0.359858	0.88925	1454.93	1864.04	2270.21	1468.26	1666.29	1983.42	2316.25	2543.44	2550.71	2445.87	2956.12	2560.33
ENSMUSG00000025245	Lztfl1	protein_coding	nonDEG	-0.0471538	0.734971	0.944222	454.36	357.978	449.422	479.201	503.705	342.087	355.093	338.01	325.623	423.986	385.052	447.633
ENSMUSG00000025268	Maged2	protein_coding	nonDEG	-0.217004	0.0336395	0.470017	508.859	468.002	469.023	588.213	554.633	575.581	335.546	331.317	356.87	400.137	341.818	369.637
ENSMUSG00000025278	Flnb	protein_coding	nonDEG	0.000221308	0.998408	0.999661	2015.84	2273.04	2466.22	2016.16	2155.67	2646.99	2845.63	2586.95	3081.91	2945.38	2594.04	2570.5
ENSMUSG00000025289	Prdx4	protein_coding	nonDEG	0.012778	0.921839	0.988236	433.541	355.586	311.515	390.628	381.161	328.781	252.474	312.911	190.769	268.966	243.191	317.074
ENSMUSG00000025321	Itgb8	protein_coding	nonDEG	-0.269185	0.152852	0.801369	627.042	452.057	622.331	767.062	1143.48	534.806	763.938	527.095	1511.35	995.043	1242.98	1253.03
ENSMUSG00000025330	Padi4	protein_coding	nonDEG	0.198305	0.290727	0.88925	33.0667	27.9047	51.8026	42.0152	19.8936	26.1823	42.3505	98.7258	240.106	33.1239	35.1276	11.8691
ENSMUSG00000025355	Mmp19	protein_coding	nonDEG	0.0560331	0.753154	0.948584	69.8074	43.053	42.0021	51.0996	42.9701	53.6523	42.3505	26.7731	34.5358	27.8241	36.4786	40.6939
ENSMUSG00000025364	Pa2g4	protein_coding	nonDEG	-0.0121885	0.903401	0.983587	762.983	732.698	760.238	830.085	724.126	742.118	978.948	998.971	820.636	919.52	818.742	930.874
ENSMUSG00000025395	Prim1	protein_coding	nonDEG	0.0835117	0.628085	0.907125	85.7284	66.9713	53.9027	72.1073	49.3361	69.9626	66.7835	48.5262	74.0052	50.3484	51.3403	57.6497
ENSMUSG00000025403	Shmt2	protein_coding	nonDEG	-0.0632762	0.64996	0.915521	333.116	314.925	273.714	292.403	267.37	419.346	379.526	327.971	235.172	343.164	325.605	344.203
ENSMUSG00000025408	Ddit3	protein_coding	nonDEG	-0.197603	0.0647982	0.612585	1112.63	936.801	863.143	1141.22	1095.74	1179.49	1128.8	843.353	1429.12	845.322	701.2	1015.65
ENSMUSG00000025429	Pstpip2	protein_coding	nonDEG	0.33751	0.0706102	0.632361	41.0271	63.7822	112.706	55.6418	55.702	34.3374	115.649	132.192	131.565	98.0468	116.191	89.8658
ENSMUSG00000025453	Nnt	protein_coding	nonDEG	0.0532033	0.605048	0.90116	1082.63	1104.23	1208.26	976.571	1110.06	1204.82	1109.26	1119.45	1067.32	1049.37	1074.09	963.09
ENSMUSG00000025469	Msx3	protein_coding	nonDEG	-0.0187619	0.541182	0.88925	0	0	0	0	0.795743	0	0	0	0	0	1.35106	0
ENSMUSG00000025477	Inpp5a	protein_coding	nonDEG	0.294662	0.0210667	0.386414	258.41	305.357	289.114	194.746	231.561	252.809	449.567	430.043	473.634	503.484	491.786	417.113
ENSMUSG00000025491	Ifitm1	protein_coding	nonDEG	0.377805	0.044398	0.5316	33.679	24.7156	46.2023	29.5242	18.3021	17.1687	9.77319	21.7531	62.4933	10.5997	27.0212	13.5646
ENSMUSG00000025492	Ifitm3	protein_coding	nonDEG	0.227952	0.0353868	0.479001	426.805	420.165	429.121	384.383	335.008	361.831	301.34	383.19	516.392	510.108	356.68	445.938
ENSMUSG00000025498	Irf7	protein_coding	nonDEG	-0.101233	0.506269	0.88925	290.252	202.509	289.114	312.275	205.302	344.662	190.577	220.878	256.551	328.589	193.202	293.335
ENSMUSG00000025511	Tspan4	protein_coding	nonDEG	-0.226332	NA	NA	1063.64	1064.37	802.24	1061.74	1059.13	1418.14	729.732	732.914	590.397	662.478	679.583	618.887
ENSMUSG00000025525	Apool	protein_coding	nonDEG	0.307876	0.0633015	0.607382	246.163	183.374	179.909	167.493	193.366	101.295	117.278	160.639	98.6737	185.494	163.478	147.516
ENSMUSG00000025574	Tk1	protein_coding	nonDEG	0.28525	0.130091	0.769015	22.0444	21.5265	32.2016	19.8721	11.1404	20.1733	22.8041	33.4664	44.4031	35.7738	55.3935	45.7807
ENSMUSG00000025586	Cpeb1	protein_coding	nonDEG	-0.538003	0.00385469	0.148405	25.7185	31.0938	15.4008	39.7442	60.4765	39.9173	53.7526	48.5262	65.7824	43.7236	58.0956	59.3453
ENSMUSG00000025591	Tma16	protein_coding	nonDEG	0.0742441	0.63243	0.908614	139.615	98.0652	104.305	120.368	100.264	103.442	118.907	143.905	85.5172	127.196	179.691	128.864
ENSMUSG00000025612	Bach1	protein_coding	nonDEG	0.136303	0.147592	0.793887	5155.95	4440.84	4933.14	4353.69	4490.38	4402.49	4487.52	4715.41	4696.87	4188.19	3681.64	4181.3
ENSMUSG00000025646	Atrip	protein_coding	nonDEG	0.0799717	0.468165	0.88925	361.896	344.424	340.917	315.682	331.825	346.808	250.845	277.771	222.016	291.491	217.521	257.728
ENSMUSG00000025743	Sdc3	protein_coding	nonDEG	0.196264	0.129703	0.768048	1184.89	1496.49	1539.38	1111.13	1002.64	1527.16	1928.58	1957.78	1465.3	2370.35	1968.49	2155.08
ENSMUSG00000025746	Il6	protein_coding	nonDEG	-0.297567	0.0638228	0.608893	60.6222	66.1741	60.203	88.5727	70.8211	86.7021	84.701	152.272	92.0954	119.246	129.702	100.039
ENSMUSG00000025757	Hspa4l	protein_coding	nonDEG	-0.174249	0.231177	0.876005	436.602	341.235	401.12	488.285	553.837	337.365	702.041	396.577	713.739	596.231	521.509	559.542
ENSMUSG00000025790	Slco3a1	protein_coding	nonDEG	0.0505812	0.778924	0.955432	46.5383	43.053	70.0035	39.1764	47.7446	65.2412	86.3299	100.399	187.48	83.4723	83.7657	91.5614
ENSMUSG00000025810	Nrp1	protein_coding	nonDEG	0.248907	0.0232007	0.399128	6225.1	5540.28	6172.21	5480.72	5138.91	4321.8	4077.05	4221.78	3545.67	4727.45	4409.86	4674.72
ENSMUSG00000025823	Pdia4	protein_coding	nonDEG	-0.0592239	0.575424	0.88925	3737.14	3172.37	3142.46	3768.31	3603.12	3227.29	2554.06	2205.43	2197.13	2818.18	2669.69	2550.15
ENSMUSG00000025854	Fam20c	protein_coding	nonDEG	-0.149387	0.285542	0.88925	120.02	127.564	152.608	150.46	151.987	154.519	141.711	152.272	113.475	198.744	237.787	166.167
ENSMUSG00000025855	Prkar1b	protein_coding	nonDEG	-0.0869395	0.513016	0.88925	171.457	179.388	182.009	170.9	183.817	221.047	156.371	180.718	175.968	208.018	225.627	186.514
ENSMUSG00000025856	Pdgfa	protein_coding	nonDEG	-0.0905455	0.469232	0.88925	285.965	328.478	381.519	325.334	361.267	392.305	434.907	455.143	501.591	473.01	455.307	490.023
ENSMUSG00000025911	Adhfe1	protein_coding	nonDEG	-0.270245	0.133548	0.777124	33.679	41.4584	51.1025	55.074	72.4126	43.7802	45.6082	33.4664	42.7586	23.8492	35.1276	35.6072
ENSMUSG00000025932	Eya1	protein_coding	nonDEG	-0.116545	0.530733	0.88925	21.4321	15.1483	14.7007	14.1943	37.3999	12.8765	29.3196	21.7531	41.114	29.1491	24.3191	28.8249
ENSMUSG00000025934	Gsta3	protein_coding	nonDEG	-0.114602	0.29078	0.88925	2.44938	0.797278	0	0.567774	3.18297	4.7214	3.25773	8.36659	8.2228	6.62478	4.05318	10.1735
ENSMUSG00000025950	Idh1	protein_coding	nonDEG	-0.0312382	0.818221	0.965625	957.708	1008.56	777.739	1055.49	1061.52	716.794	697.154	605.741	578.885	605.505	710.658	691.797
ENSMUSG00000025959	Klf7	protein_coding	nonDEG	0.127108	0.304955	0.88925	1334.3	1505.26	1859.99	1233.77	1390.96	1666.65	2031.2	2689.02	2254.69	1754.24	2013.08	2438.24
ENSMUSG00000025981	Coq10b	protein_coding	nonDEG	-0.264474	0.0161711	0.337914	507.022	437.706	422.121	570.612	574.526	545.107	447.938	500.322	471.989	410.737	326.957	566.324
ENSMUSG00000025986	Slc39a10	protein_coding	nonDEG	-0.196949	0.0916531	0.690846	1247.96	1073.14	1101.85	1320.64	1538.97	1162.32	1381.28	1370.45	1223.55	1517.08	1365.92	1303.9
ENSMUSG00000025993	Slc40a1	protein_coding	nonDEG	-0.0174861	0.863864	0.975532	2580.42	2767.35	3150.16	2907.57	3019.05	2753.86	3091.59	3144.17	2126.42	3611.83	3029.08	3308.08
ENSMUSG00000026005	Rpe	protein_coding	nonDEG	0.206005	0.115835	0.743671	606.222	468.002	550.227	501.344	508.48	379.858	436.536	408.29	421.008	442.536	483.68	428.982
ENSMUSG00000026012	Cd28	protein_coding	nonDEG	0.311396	0.0733316	0.641569	81.442	72.5523	68.6034	55.6418	70.8211	39.9173	76.5567	92.0325	42.7586	42.3986	49.9892	57.6497
ENSMUSG00000026014	Raph1	protein_coding	nonDEG	0.191025	0.266527	0.88925	97.3629	103.646	149.807	65.8617	123.34	105.158	143.34	125.499	105.252	152.37	164.829	123.777
ENSMUSG00000026020	Nop58	protein_coding	nonDEG	0.0764198	0.578252	0.889788	745.837	591.58	627.231	681.328	709.007	470.423	615.711	597.375	562.44	553.832	547.179	649.407
ENSMUSG00000026031	Cflar	protein_coding	nonDEG	0.0296446	0.76091	0.949432	5798.91	5517.96	6523.62	6068.93	5816.88	5712.89	5085.32	5575.5	4854.74	5399.2	5271.84	5588.63
ENSMUSG00000026037	Orc2	protein_coding	nonDEG	0.132093	0.272856	0.88925	687.052	565.27	658.033	634.771	604.765	499.61	475.629	537.135	444.031	579.006	506.648	534.108
ENSMUSG00000026069	Il1rl1	protein_coding	nonDEG	0.273483	0.0262265	0.42098	429.867	382.693	487.224	384.951	353.31	319.767	288.309	413.31	310.822	308.715	387.754	283.162
ENSMUSG00000026094	Stk17b	protein_coding	nonDEG	-0.0769784	0.517964	0.88925	3678.36	3358.93	2895.34	3726.87	3901.53	2992.94	2622.47	3092.29	2703.66	2379.62	2218.44	2862.14
ENSMUSG00000026102	Inpp1	protein_coding	nonDEG	-0.030508	0.820825	0.966957	222.894	168.226	212.811	221.999	190.183	213.321	154.742	158.965	192.414	214.643	260.755	252.642
ENSMUSG00000026104	Stat1	protein_coding	nonDEG	0.118016	0.218179	0.869423	2228.33	2134.31	2098.7	2176.84	1871.59	1919.03	1825.96	2006.31	1652.78	2349.15	2106.3	2251.73
ENSMUSG00000026110	Mgat4a	protein_coding	nonDEG	0.189427	0.0561041	0.58503	8269.11	9139.2	9934.19	7520.16	8199.34	8208.8	9172.14	10633.9	8242.54	8543.32	8876.46	9569.86
ENSMUSG00000026126	Ptpn18	protein_coding	nonDEG	-0.0563384	0.647742	0.914322	723.18	836.344	673.433	757.978	646.939	949.001	537.526	645.901	496.657	593.581	507.999	483.24
ENSMUSG00000026131	Dst	protein_coding	nonDEG	-0.0401298	0.77227	0.953377	23619.4	27380.1	33400.8	27139.6	24172.3	36947.5	38724.6	31331.2	37731.2	30232.9	29707.1	30669.7
ENSMUSG00000026134	Prim2	protein_coding	nonDEG	-0.11231	0.376557	0.88925	172.069	184.171	190.409	202.695	186.204	212.892	166.144	169.005	134.854	169.594	162.127	154.298
ENSMUSG00000026142	Rhbdd1	protein_coding	nonDEG	0.25323	0.0152963	0.325601	713.383	704.794	609.73	583.104	549.858	555.837	544.041	642.554	521.326	494.209	572.849	588.366
ENSMUSG00000026170	Cyp27a1	protein_coding	nonDEG	-0.0965756	0.372206	0.88925	1061.19	1082.7	984.249	1055.49	1010.59	1331.43	832.35	876.819	901.219	915.545	929.529	800.314
ENSMUSG00000026177	Slc11a1	protein_coding	nonDEG	-0.039454	0.725864	0.941879	3725.51	3966.46	3484.77	3493.51	3442.38	4702.94	3220.27	3631.1	3040.79	3050.05	3066.91	3397.94
ENSMUSG00000026192	Atic	protein_coding	nonDEG	0.0819546	0.4772	0.88925	672.355	597.958	540.427	584.807	496.544	632.668	573.361	548.849	550.928	556.482	459.36	537.499
ENSMUSG00000026193	Fn1	protein_coding	nonDEG	-0.0941168	0.615413	0.903553	500.286	566.865	1216.66	761.952	940.568	967.887	3480.89	3321.54	6004.29	3733.73	2866.95	3370.81
ENSMUSG00000026203	Dnajb2	protein_coding	nonDEG	-0.217016	0.074616	0.646699	337.402	339.64	301.015	358.265	351.718	458.834	342.062	351.397	435.809	308.715	331.01	369.637
ENSMUSG00000026222	Sp100	protein_coding	nonDEG	0.506428	NA	NA	442.113	460.029	685.334	395.17	313.523	340.799	786.742	1000.64	947.267	862.547	863.327	878.311
ENSMUSG00000026249	Serpine2	protein_coding	nonDEG	0.0506625	0.594377	0.897631	5520.91	6025.83	5157.86	5682.28	5037.85	5502.58	4526.62	4609.99	2850.02	4899.69	3943.74	4159.26
ENSMUSG00000026321	Tnfrsf11a	protein_coding	nonDEG	0.0960404	0.260434	0.88925	3245.43	3228.98	3348.27	3066.55	2945.84	3224.29	2876.58	2938.35	2493.15	2832.76	2719.68	2606.11
ENSMUSG00000026355	Mcm6	protein_coding	nonDEG	0.029456	0.797713	0.960859	337.402	302.168	344.417	337.825	319.093	314.617	353.464	343.03	319.045	340.514	255.35	303.509
ENSMUSG00000026357	Rgs18	protein_coding	nonDEG	0.125381	0.482058	0.88925	79.6049	78.1332	59.5029	81.7594	70.0254	41.2049	48.866	43.5063	34.5358	43.7236	25.6701	32.216
ENSMUSG00000026360	Rgs2	protein_coding	nonDEG	-0.0448636	0.705027	0.933492	20513.6	18666.7	16973.7	21736.1	20073.4	16752.8	13835.6	13471.9	10984	15888.9	13975.4	14753.2
ENSMUSG00000026365	Cfh	protein_coding	nonDEG	0.236115	0.0578948	0.588208	18435.9	16956.5	17659.1	16611.4	15923.6	11752	11669.2	12531.5	8622.43	12147.2	10505.8	11928.4
ENSMUSG00000026389	Steap3	protein_coding	nonDEG	-0.252134	0.165696	0.815625	28.1679	51.8231	44.8022	53.9385	68.4339	43.7802	71.6701	53.5462	85.5172	76.8475	71.6062	67.8232
ENSMUSG00000026390	Marco	protein_coding	nonDEG	NA	NA	NA	0	0	0	0	0	0	0	0	0	1.32496	0	0
ENSMUSG00000026399	Cd55	protein_coding	nonDEG	-0.4651	0.0102244	0.259095	56.3358	39.0666	87.5043	119.232	116.178	72.1086	99.3608	113.786	190.769	120.571	127	120.386
ENSMUSG00000026421	Csrp1	protein_coding	nonDEG	-0.269145	0.0485936	0.553865	451.911	562.878	340.217	545.63	615.905	540.386	425.134	334.664	511.458	508.783	491.786	432.373
ENSMUSG00000026437	Cdk18	protein_coding	nonDEG	0.0259271	0.886338	0.980339	46.5383	71.755	35.7018	49.3963	39.7871	60.0905	61.8969	58.5662	24.6684	79.4974	75.6594	88.1702
ENSMUSG00000026458	Ppfia4	protein_coding	nonDEG	0.261133	0.00747665	0.216236	4955.1	4931.16	4638.43	4034.6	3545.03	4484.47	3099.73	3304.8	2632.94	3244.82	3116.9	3155.48
ENSMUSG00000026473	Glul	protein_coding	nonDEG	-0.286997	NA	NA	27007.5	34349.9	26786.8	33944.3	33307.4	44676.5	30007	25700.5	19195.3	26717.8	28588.4	21912
ENSMUSG00000026475	Rgs16	protein_coding	nonDEG	0.0808131	0.66759	0.919842	16.5333	15.9456	15.4008	13.0588	17.5063	12.8765	11.4021	21.7531	31.2467	13.2496	12.1595	10.1735
ENSMUSG00000026482	Rgl1	protein_coding	nonDEG	0.175908	0.0831233	0.669851	2320.79	2509.03	2721.73	2057.61	2117.47	2501.91	2554.06	2580.26	2348.43	2122.58	2034.7	2088.96
ENSMUSG00000026509	Capn2	protein_coding	nonDEG	-0.242146	0.0387925	0.502549	358.222	405.017	471.123	492.828	517.233	492.742	532.639	468.529	685.782	621.405	594.466	623.974
ENSMUSG00000026544	Dusp23	protein_coding	nonDEG	-0.211282	0.261967	0.88925	14.6963	16.7428	17.5009	24.4143	18.3021	22.3193	16.2887	13.3866	23.0239	34.4489	41.8829	28.8249
ENSMUSG00000026548	Slamf9	protein_coding	nonDEG	-0.0848043	0.453535	0.88925	682.765	637.822	580.329	706.878	579.301	760.145	702.041	948.772	508.169	787.024	783.615	813.879
ENSMUSG00000026558	Uck2	protein_coding	nonDEG	-0.247341	0.155656	0.803806	47.1506	46.2421	41.302	44.8541	62.0679	67.3872	40.7216	31.7931	50.9814	59.6231	35.1276	49.1718
ENSMUSG00000026581	Sell	protein_coding	nonDEG	0.318642	0.0645093	0.61147	116.346	88.4978	105.705	107.309	57.2935	63.9535	130.309	187.412	261.485	99.3718	89.17	79.6923
ENSMUSG00000026594	Ralgps2	protein_coding	nonDEG	0.135538	0.226603	0.873565	1570.67	1446.26	1374.87	1395.59	1450.64	1143.01	1092.97	1208.14	998.248	1101.04	1049.77	1080.08
ENSMUSG00000026605	Cenpf	protein_coding	nonDEG	0.277485	0.101468	0.713321	131.654	97.2679	116.206	108.445	98.6721	60.949	115.649	256.018	177.613	136.471	106.734	94.9525
ENSMUSG00000026615	Eprs	protein_coding	nonDEG	0.0781323	0.372737	0.88925	2805.77	2662.11	2611.83	2632.2	2514.55	2547.84	2239.69	2171.97	2328.7	2155.7	2092.79	2629.85
ENSMUSG00000026622	Nek2	protein_coding	nonDEG	0.223382	0.211289	0.866136	9.79753	8.77006	25.2012	10.2199	12.7319	5.57984	13.0309	25.0998	18.0902	13.2496	9.45742	35.6072
ENSMUSG00000026630	Batf3	protein_coding	nonDEG	0.0548113	0.719621	0.93932	177.58	240.778	192.51	166.358	161.536	257.102	148.227	153.945	218.727	165.62	117.542	110.213
ENSMUSG00000026637	Traf5	protein_coding	nonDEG	-0.0990785	0.421284	0.88925	551.723	684.862	685.334	622.28	631.024	842.126	996.866	809.886	786.1	764.5	712.009	707.057
ENSMUSG00000026648	Dclre1c	protein_coding	nonDEG	0.106476	0.35002	0.88925	1452.48	1605.72	1997.9	1485.3	1612.97	1599.7	2348.82	2098.34	2172.46	1844.34	1633.43	1895.66
ENSMUSG00000026656	Fcgr2b	protein_coding	nonDEG	-0.0251775	0.79493	0.960165	2712.69	2722.7	2987.05	2701.47	2737.36	3224.72	3164.89	3562.5	2284.3	3683.38	3276.32	2970.66
ENSMUSG00000026669	Mcm10	protein_coding	nonDEG	0.0842171	0.629932	0.907806	3.67407	10.3646	18.9009	8.5166	7.95743	10.7305	4.8866	30.1197	31.2467	15.8995	18.9148	8.4779
ENSMUSG00000026683	Nuf2	protein_coding	nonDEG	0.238236	0.189116	0.844445	12.8593	26.3102	33.6017	25.5498	15.9149	5.15062	14.6598	46.8529	37.8249	29.1491	9.45742	25.4337
ENSMUSG00000026687	Aldh9a1	protein_coding	nonDEG	0.124676	0.211269	0.866136	592.138	616.296	637.732	557.554	578.505	560.559	747.649	789.807	845.304	849.297	789.019	764.707
ENSMUSG00000026688	Mgst3	protein_coding	nonDEG	-0.0753813	0.647878	0.914406	96.1382	103.646	65.8033	86.3016	83.553	116.318	92.8453	63.5861	62.4933	68.8978	64.8509	59.3453
ENSMUSG00000026712	Mrc1	protein_coding	nonDEG	0.0390398	NA	NA	14169.7	11582.9	11260.1	13453.4	13056.5	9591.74	7105.11	5883.39	3894.32	6341.24	5136.73	5887.06
ENSMUSG00000026721	Rabgap1l	protein_coding	nonDEG	-0.15797	0.225868	0.873315	710.321	561.284	625.831	703.472	866.564	604.768	778.598	664.308	967.002	755.225	868.732	696.884
ENSMUSG00000026740	Dnajc1	protein_coding	nonDEG	0.0836772	0.405713	0.88925	1485.55	1356.17	1446.27	1411.49	1411.65	1238.72	1518.1	1393.87	1332.09	1470.7	1469.95	1383.59
ENSMUSG00000026748	Plxdc2	protein_coding	nonDEG	0.203755	0.0681101	0.625044	17257.7	18493.7	22555.1	16277.5	16164.7	17884.7	18606.5	18317.8	16159.5	18473.9	18081.2	19204.1
ENSMUSG00000026749	Nek6	protein_coding	nonDEG	0.0146889	0.896271	0.982085	1573.12	1699	1804.69	1527.31	1507.93	2033.64	2275.52	2602.01	2062.28	1983.46	2031.99	2541.68
ENSMUSG00000026764	Kif5c	protein_coding	nonDEG	0.112852	0.419592	0.88925	8227.47	7281.54	4581.03	5786.18	6260.11	6402.22	2568.72	1459.13	1261.38	5069.28	7742.93	1949.92
ENSMUSG00000026768	Itga8	protein_coding	nonDEG	-0.00579018	0.974408	0.996551	52.6617	36.6748	31.5016	39.1764	39.7871	44.2095	53.7526	45.1796	41.114	64.9229	77.0104	100.039
ENSMUSG00000026773	Pfkfb3	protein_coding	nonDEG	0.100914	0.425584	0.88925	8362.8	8558.78	11177.5	8095.88	7561.15	10558.8	15138.7	14770.4	18197.1	13351.6	11975.8	13561.3
ENSMUSG00000026786	Apbb1ip	protein_coding	nonDEG	0.371805	0.0471279	0.545503	2655.13	3685.02	5733.98	2277.91	2755.66	2623.38	6303.71	7797.67	5769.12	5628.42	6233.79	6746.72
ENSMUSG00000026796	Fam129b	protein_coding	nonDEG	-0.269561	0.0197421	0.373504	514.37	676.092	519.426	665.998	716.964	739.114	820.948	774.747	1083.77	760.525	852.519	783.358
ENSMUSG00000026807	Ak8	protein_coding	nonDEG	-0.48402	0.00759487	0.218075	4.28642	6.37822	9.10045	15.3299	26.2595	11.1597	24.433	13.3866	42.7586	26.4991	18.9148	32.216
ENSMUSG00000026817	Ak1	protein_coding	nonDEG	-0.178094	0.0498121	0.560287	1083.85	1152.07	1066.15	1259.89	1211.92	1325.85	794.886	985.585	817.347	820.148	941.689	852.877
ENSMUSG00000026821	Ralgds	protein_coding	nonDEG	-0.185268	0.189048	0.844445	509.471	589.188	454.323	486.014	534.739	808.218	576.618	568.928	1017.98	483.609	507.999	759.62
ENSMUSG00000026822	Lcn2	protein_coding	nonDEG	-0.206152	0.193716	0.849565	23.8815	80.5251	84.0042	123.207	54.1105	181.13	100.99	558.889	1504.77	208.018	47.2871	220.425
ENSMUSG00000026826	Nr4a2	protein_coding	nonDEG	-0.148401	0.382327	0.88925	67.358	66.1741	116.906	105.038	95.4892	91.4235	273.649	209.165	302.599	133.821	197.255	206.861
ENSMUSG00000026827	Gpd2	protein_coding	nonDEG	0.0943484	0.463059	0.88925	434.765	413.787	407.42	366.214	473.467	337.365	500.062	443.43	725.251	473.01	574.201	622.278
ENSMUSG00000026833	Olfm1	protein_coding	nonDEG	-0.088214	0.494602	0.88925	444.563	528.595	352.117	466.71	434.476	531.372	307.856	209.165	374.96	396.162	524.211	233.99
ENSMUSG00000026869	Psmd5	protein_coding	nonDEG	0.110066	0.316864	0.88925	570.706	507.866	501.925	526.326	479.833	460.551	472.371	423.35	356.87	429.286	447.201	400.157
ENSMUSG00000026875	Traf1	protein_coding	nonDEG	0.00984652	0.957148	0.993001	45.9259	37.4721	88.2044	59.0485	48.5403	63.5243	55.3814	35.1397	98.6737	38.4237	44.585	88.1702
ENSMUSG00000026883	Dab2ip	protein_coding	nonDEG	-0.139172	0.240706	0.886527	333.728	334.059	331.116	321.928	408.216	394.451	485.402	416.656	856.816	670.428	786.317	520.543
ENSMUSG00000026896	Ifih1	protein_coding	nonDEG	0.187225	0.0857364	0.679844	1100.38	936.801	1157.86	1012.91	890.436	891.486	975.69	1082.64	912.731	1112.96	1030.86	1191.99
ENSMUSG00000026923	Notch1	protein_coding	nonDEG	-0.111282	0.452899	0.88925	1924.6	2550.49	2884.14	2032.06	2456.46	3700.72	4565.71	4188.32	4856.39	4212.04	4063.99	3677.71
ENSMUSG00000026942	Traf2	protein_coding	nonDEG	-0.0265179	0.79359	0.960165	621.531	629.052	587.329	671.108	584.075	634.814	561.959	558.889	585.464	532.633	486.382	481.545
ENSMUSG00000026956	Uap1l1	protein_coding	nonDEG	-0.0320098	0.729396	0.942647	1040.99	1009.35	1002.45	1098.07	1003.43	1051.58	930.082	871.799	888.063	735.351	749.838	715.535
ENSMUSG00000026958	Dpp7	protein_coding	nonDEG	-0.151998	0.140019	0.783264	588.464	602.742	537.627	630.229	612.722	711.644	537.526	471.876	432.52	617.43	553.935	488.327
ENSMUSG00000026981	Il1rn	protein_coding	nonDEG	-0.118153	0.525872	0.88925	33.679	20.7292	39.902	45.9897	26.2595	37.342	40.7216	60.2395	62.4933	47.6984	29.7233	54.2586
ENSMUSG00000026986	Hnmt	protein_coding	nonDEG	0.0157587	0.918342	0.986787	729.916	525.406	520.826	644.423	716.169	404.753	371.381	403.27	254.907	568.406	474.222	425.591
ENSMUSG00000027002	Nckap1	protein_coding	nonDEG	-0.146579	0.330853	0.88925	475.18	406.612	410.92	480.904	649.326	349.813	680.866	518.729	920.954	740.651	786.317	747.751
ENSMUSG00000027074	Slc43a3	protein_coding	nonDEG	0.0822624	0.625215	0.906747	55.1111	67.7686	56.7028	49.9641	62.8637	54.9399	60.268	68.6061	98.6737	59.6231	41.8829	74.6055
ENSMUSG00000027078	Ube2l6	protein_coding	nonDEG	-0.0023016	0.98872	0.997188	198.4	180.185	99.4049	167.493	151.191	164.391	232.928	321.277	276.286	233.192	185.095	162.776
ENSMUSG00000027111	Itga6	protein_coding	nonDEG	0.249677	0.00915045	0.242991	14315.4	13611.1	15397.3	12359.3	12181.2	11731.4	11980.3	11817	10202.9	12155.2	11855.6	10046.3
ENSMUSG00000027133	Nop10	protein_coding	nonDEG	-0.128448	0.346297	0.88925	241.876	267.088	178.509	260.608	258.616	250.663	115.649	128.846	118.408	147.07	147.266	166.167
ENSMUSG00000027199	Gatm	protein_coding	nonDEG	-0.0146191	0.883734	0.980076	1879.9	2096.84	1868.39	2056.48	1744.27	2159.83	1586.51	2197.07	1613.31	2175.58	2245.46	1910.92
ENSMUSG00000027200	Sema6d	protein_coding	nonDEG	-0.0110391	0.923464	0.988736	770.943	858.668	940.847	857.338	974.785	782.035	993.608	846.699	835.437	1211.01	1057.88	1136.04
ENSMUSG00000027203	Dut	protein_coding	nonDEG	0.1289	0.44936	0.88925	63.0716	52.6203	54.6027	52.8029	54.9063	45.0679	48.866	55.2195	72.3607	46.3735	60.7977	54.2586
ENSMUSG00000027219	Slc28a2	protein_coding	nonDEG	0.121855	0.51746	0.88925	14.0839	30.2966	33.6017	27.8209	23.8723	14.1642	32.5773	35.1397	67.427	29.1491	10.8085	30.5205
ENSMUSG00000027227	Sord	protein_coding	nonDEG	-0.10549	0.311012	0.88925	446.4	442.489	424.921	501.344	456.756	476.861	374.639	430.043	322.334	413.387	360.733	423.895
ENSMUSG00000027263	Tubgcp4	protein_coding	nonDEG	0.130804	0.217603	0.868859	924.029	810.832	984.949	845.983	853.036	787.186	892.618	900.246	753.209	906.27	936.285	873.224
ENSMUSG00000027276	Jag1	protein_coding	nonDEG	-0.350918	0.0238676	0.403642	107.16	160.253	191.81	226.542	182.225	221.047	527.752	388.21	616.71	482.284	374.244	459.502
ENSMUSG00000027293	Ehd4	protein_coding	nonDEG	0.0397706	0.657869	0.917442	4146.19	4227.96	4360.52	3944.32	3999.4	4536.84	4225.28	4464.41	3805.51	4133.87	3693.8	4205.04
ENSMUSG00000027306	Nusap1	protein_coding	nonDEG	0.21795	0.246835	0.88925	30.0049	27.1074	11.9006	14.7621	15.9149	19.744	24.433	80.3193	44.4031	45.0485	33.7765	33.9116
ENSMUSG00000027313	Chac1	protein_coding	nonDEG	0.125027	0.46241	0.88925	8.57284	6.37822	7.00035	7.38106	4.77446	4.29218	0	13.3866	13.1565	2.64991	9.45742	6.78232
ENSMUSG00000027315	Spint1	protein_coding	nonDEG	-0.230542	0.0463029	0.542208	1557.19	1749.23	1420.37	1770.32	1652.76	2281.72	1203.73	1420.65	878.196	1366.03	1260.54	1346.29
ENSMUSG00000027322	Siglec1	protein_coding	nonDEG	0.218332	0.132258	0.774798	514.37	763.792	928.246	538.249	606.356	705.635	908.907	630.841	680.848	1103.69	1125.43	578.193
ENSMUSG00000027323	Rad51	protein_coding	nonDEG	-0.0939575	0.583764	0.89291	11.6346	0.797278	14.7007	12.491	11.1404	11.1597	13.0309	25.0998	11.5119	21.1993	24.3191	16.9558
ENSMUSG00000027330	Cdc25b	protein_coding	nonDEG	-0.260859	0.1427	0.786835	30.0049	36.6748	34.3017	41.4475	42.1744	49.3601	86.3299	122.152	120.053	80.8224	86.4678	61.0409
ENSMUSG00000027331	Knstrn	protein_coding	nonDEG	0.0120994	0.947624	0.992149	25.7185	34.2829	32.2016	34.6342	23.8723	32.1914	43.9794	70.2794	62.4933	54.3232	48.6382	47.4763
ENSMUSG00000027339	Rassf2	protein_coding	nonDEG	-0.181526	0.13418	0.777595	7852.72	8425.63	7923.69	8764.72	7676.53	11779.9	9554.92	9613.22	7959.67	9616.54	8771.08	8594.9
ENSMUSG00000027342	Pcna	protein_coding	nonDEG	-0.050108	0.681315	0.926011	1581.08	1480.54	1159.26	1665.28	1453.03	1306.11	889.36	1015.7	1131.46	931.445	1197.04	1219.12
ENSMUSG00000027347	Rasgrp1	protein_coding	nonDEG	0.0174227	0.91473	0.985687	91.2395	105.241	124.606	91.9793	136.072	92.2819	68.4123	41.833	46.0477	72.8726	106.734	57.6497
ENSMUSG00000027360	Hdc	protein_coding	nonDEG	0.0192723	0.908986	0.985067	116.346	142.713	201.61	193.043	105.038	156.665	278.536	637.535	1782.7	262.341	285.074	279.771
ENSMUSG00000027361	Gabpb1	protein_coding	nonDEG	0.104223	0.356623	0.88925	788.701	774.157	798.04	723.911	832.347	642.54	894.247	891.879	947.267	818.823	722.817	890.18
ENSMUSG00000027366	Sppl2a	protein_coding	nonDEG	0.184769	0.087627	0.682717	6103.86	5526.73	5493.17	5430.75	5209.73	4344.12	4085.19	4768.96	2994.75	4708.9	4370.68	4837.49
ENSMUSG00000027368	Dusp2	protein_coding	nonDEG	0.0159778	0.904786	0.984139	348.425	263.899	282.114	293.539	251.455	345.95	192.206	214.185	350.291	181.519	194.553	296.727
ENSMUSG00000027379	Bub1	protein_coding	nonDEG	0.0445173	0.8047	0.963051	4.89876	12.7564	23.1011	14.7621	9.54892	12.8765	17.9175	40.1597	46.0477	27.8241	13.5106	20.347
ENSMUSG00000027381	Bcl2l11	protein_coding	nonDEG	-0.00233828	0.980064	0.99684	1170.19	1229.4	1222.96	1142.36	1195.21	1322.85	1241.2	1268.38	1185.73	1147.41	1136.24	1263.21
ENSMUSG00000027398	Il1b	protein_coding	nonDEG	0.328473	0.0214021	0.387902	845.037	736.685	1163.46	819.865	709.007	572.577	1210.25	1281.76	1485.04	1074.54	936.285	1308.99
ENSMUSG00000027399	Il1a	protein_coding	nonDEG	0.00924835	0.93628	0.991366	6618.84	5517.96	7428.77	5986.04	7116.33	6491.07	9207.98	9295.29	11262	9427.07	7778.05	10526.2
ENSMUSG00000027423	Snx5	protein_coding	nonDEG	0.0500363	0.63545	0.910026	15879.3	14103	12994.7	14691.1	13900	13116.5	11152.8	11154.3	8627.37	10145.2	9508.76	10326.1
ENSMUSG00000027435	Cd93	protein_coding	nonDEG	-0.0538892	0.649427	0.915155	656.434	683.267	758.138	702.336	853.036	651.982	1133.69	940.405	1343.61	1232.21	1115.98	1107.21
ENSMUSG00000027452	Acss1	protein_coding	nonDEG	0.130306	0.182616	0.837006	2329.36	2413.36	2587.33	2159.24	2044.26	2508.35	1780.35	2156.91	2225.09	1588.62	2019.83	2058.43
ENSMUSG00000027454	Gins1	protein_coding	nonDEG	0.163916	0.310817	0.88925	83.8913	80.5251	70.7035	70.4039	74.7998	60.0905	48.866	76.9727	39.4695	58.2981	48.6382	62.7365
ENSMUSG00000027469	Tpx2	protein_coding	nonDEG	0.133792	0.47596	0.88925	25.1062	39.8639	35.0017	39.7442	26.2595	18.8856	34.2062	95.3792	60.8488	50.3484	47.2871	33.9116
ENSMUSG00000027496	Aurka	protein_coding	nonDEG	-0.165911	0.373242	0.88925	20.8197	23.9183	20.301	25.5498	25.4638	28.7576	30.9484	35.1397	67.427	21.1993	13.5106	25.4337
ENSMUSG00000027506	Tpd52	protein_coding	nonDEG	0.268506	0.00620879	0.193596	2025.03	2049.8	2238.01	1779.4	1815.89	1612.14	1943.24	2004.64	2757.93	1760.87	1950.93	1902.44
ENSMUSG00000027508	Pag1	protein_coding	nonDEG	-0.00280846	0.982707	0.996971	12142.2	14626.1	17241.9	13360.3	13230	17994.5	19580.6	18516.9	15932.5	19190.7	18139.3	17198.3
ENSMUSG00000027514	Zbp1	protein_coding	nonDEG	0.459063	0.0081995	0.228318	78.3802	58.9986	83.3041	59.0485	39.7871	42.0634	66.7835	93.7059	54.2705	124.546	72.9572	118.691
ENSMUSG00000027533	Fabp5	protein_coding	nonDEG	0.0851866	0.646239	0.91412	35.516	41.4584	24.5012	30.6598	38.1957	24.4654	29.3196	20.0798	23.0239	21.1993	18.9148	22.0425
ENSMUSG00000027544	Nfatc2	protein_coding	nonDEG	0.0916858	0.598311	0.898393	746.449	1478.15	2253.41	710.285	1188.04	1790.27	3979.32	3656.2	3823.6	2920.2	3318.2	3038.48
ENSMUSG00000027580	Helz2	protein_coding	nonDEG	-0.0208611	0.870568	0.977693	262.084	255.926	320.616	269.125	263.391	327.064	387.67	473.549	748.275	655.854	537.722	644.321
ENSMUSG00000027583	Zbtb46	protein_coding	nonDEG	-0.0833652	0.507648	0.88925	210.647	239.183	212.811	212.347	248.272	253.239	180.804	192.432	259.841	227.893	198.606	206.861
ENSMUSG00000027605	Acss2	protein_coding	nonDEG	0.00906714	0.941607	0.991366	247.388	236.792	210.71	228.245	241.906	227.056	187.32	204.145	305.888	193.444	221.574	201.774
ENSMUSG00000027611	Procr	protein_coding	nonDEG	-0.35306	0.0331336	0.467836	47.1506	51.0258	46.9023	69.2684	67.6381	66.958	43.9794	46.8529	75.6498	49.0234	74.3083	74.6055
ENSMUSG00000027646	Src	protein_coding	nonDEG	-0.204425	0.0980003	0.708152	844.424	997.395	1015.05	965.783	1021.73	1401.83	1270.51	1074.27	1139.68	1442.88	1328.09	1273.38
ENSMUSG00000027660	Skil	protein_coding	nonDEG	0.136744	0.259239	0.88925	20449.3	17061.7	19692.7	17238.2	19685.9	14811.9	16811.5	18227.5	18105	15989.6	14341.5	19061.7
ENSMUSG00000027669	Gnb4	protein_coding	nonDEG	0.0130548	0.935646	0.991366	78.3802	85.3087	64.4032	67.5651	84.3487	75.9716	58.6392	70.2794	116.764	92.747	74.3083	120.386
ENSMUSG00000027670	Ocstamp	protein_coding	nonDEG	0.000183471	0.998801	0.999837	4.89876	3.18911	0	1.70332	1.59149	4.7214	3.25773	6.69328	1.64456	1.32496	1.35106	0
ENSMUSG00000027699	Ect2	protein_coding	nonDEG	-0.0786579	0.653506	0.916034	56.9481	53.4176	65.1032	68.7006	78.7785	45.9263	55.3814	102.072	70.7161	54.3232	49.9892	76.3011
ENSMUSG00000027715	Ccna2	protein_coding	nonDEG	0.0759314	0.68454	0.926768	20.8197	34.2829	49.0024	33.4986	27.0553	34.3374	30.9484	97.0525	118.408	39.7487	52.6913	45.7807
ENSMUSG00000027737	Slc7a11	protein_coding	nonDEG	0.162198	0.320711	0.88925	348.425	317.317	319.916	323.063	362.859	169.541	226.412	297.851	425.941	198.744	217.521	244.164
ENSMUSG00000027765	P2ry1	protein_coding	nonDEG	-0.0528505	0.777569	0.955142	33.0667	24.7156	32.2016	40.8797	36.6042	20.6025	39.0928	38.4863	67.427	49.0234	44.585	54.2586
ENSMUSG00000027776	Il12a	protein_coding	nonDEG	0.0416446	0.571546	0.88925	0	1.59456	2.1001	1.70332	0	0	0	0	1.64456	0	0	3.39116
ENSMUSG00000027797	Dclk1	protein_coding	nonDEG	-0.167371	0.273647	0.88925	372.306	329.276	326.216	377.569	536.331	286.718	332.289	312.911	439.098	397.487	464.765	356.072
ENSMUSG00000027805	Pfn2	protein_coding	nonDEG	-0.0673858	0.664151	0.919224	232.079	232.008	206.51	265.15	289.65	163.961	166.144	100.399	123.342	145.745	191.851	152.602
ENSMUSG00000027808	Serp1	protein_coding	nonDEG	0.0829153	0.521055	0.88925	3750	3003.35	2846.34	3462.85	3155.92	2426.37	1628.87	1944.4	1489.97	2037.78	1772.59	2014.35
ENSMUSG00000027811	4930579G24Rik	protein_coding	nonDEG	-0.00874859	0.962931	0.994701	21.4321	20.7292	13.3007	19.3043	25.4638	12.8765	13.0309	20.0798	13.1565	22.5243	20.2659	15.2602
ENSMUSG00000027843	Ptpn22	protein_coding	nonDEG	0.183763	0.218639	0.869612	151.862	128.362	150.507	149.324	109.813	112.026	156.371	150.599	177.613	133.821	159.425	157.689
ENSMUSG00000027889	Ampd2	protein_coding	nonDEG	-0.0770196	0.507231	0.88925	503.96	486.339	550.927	477.498	537.126	636.53	627.113	550.522	735.119	613.455	680.934	547.673
ENSMUSG00000027893	Ahcyl1	protein_coding	nonDEG	0.139883	0.185799	0.842199	1673.54	1648.77	1711.58	1514.25	1695.73	1354.18	2104.49	2056.51	2100.1	2070.91	2229.25	2049.96
ENSMUSG00000027907	S100a11	protein_coding	nonDEG	0.130959	0.484661	0.88925	17.758	13.5537	13.3007	12.491	13.5276	11.1597	13.0309	21.7531	77.2944	34.4489	22.968	28.8249
ENSMUSG00000027932	Slc27a3	protein_coding	nonDEG	-0.330059	0.0593277	0.590491	41.6395	43.8503	45.5023	51.0996	53.3148	78.9761	55.3814	60.2395	88.8063	46.3735	58.0956	83.0835
ENSMUSG00000027944	Hax1	protein_coding	nonDEG	-0.0901611	0.498209	0.88925	154.311	169.023	147.707	179.984	155.17	174.692	76.5567	108.766	159.522	117.921	116.191	130.56
ENSMUSG00000027947	Il6ra	protein_coding	nonDEG	-0.0416164	0.749572	0.947405	4353.78	5364.88	6049.7	4600.67	5045.01	6834.87	8002.62	7145.07	6010.87	7992.14	6643.16	6577.16
ENSMUSG00000027951	Adar	protein_coding	nonDEG	-0.0455209	0.676815	0.924041	1801.52	1798.66	2045.5	1836.75	1749.84	2316.92	2006.76	1927.66	1718.57	2123.91	2031.99	1978.74
ENSMUSG00000027955	Fam198b	protein_coding	nonDEG	0.00657857	0.971899	0.995256	33.679	19.9319	39.2019	34.6342	35.0127	24.4654	55.3814	75.2994	74.0052	66.2478	49.9892	44.0851
ENSMUSG00000027956	Tmem144	protein_coding	nonDEG	0.119559	0.254472	0.88925	676.029	741.468	703.535	695.523	658.875	599.188	573.361	649.248	471.989	624.055	622.839	583.28
ENSMUSG00000027993	Trim2	protein_coding	nonDEG	0.124395	0.18007	0.834718	1253.47	1269.27	1326.57	1155.42	1109.27	1276.07	1268.89	1362.08	1073.9	1305.08	1371.33	1232.69
ENSMUSG00000027995	Tlr2	protein_coding	nonDEG	-0.0924322	0.367509	0.88925	3563.85	3068.72	2982.15	3155.69	3471.83	3778.41	3270.76	3500.58	3519.36	3577.38	2860.19	3474.24
ENSMUSG00000027997	Casp6	protein_coding	nonDEG	0.0964226	0.489415	0.88925	162.884	158.658	149.807	131.723	167.902	141.213	215.01	180.718	100.318	214.643	191.851	181.427
ENSMUSG00000028016	Ints12	protein_coding	nonDEG	0.0354637	0.771409	0.953332	497.837	432.125	454.323	491.692	482.22	385.867	446.309	456.816	435.809	445.186	380.999	417.113
ENSMUSG00000028019	Pdgfc	protein_coding	nonDEG	-0.149561	0.405982	0.88925	52.0494	34.2829	55.3027	43.1508	72.4126	54.0815	74.9278	83.6659	180.902	90.0971	89.17	115.299
ENSMUSG00000028037	Ifi44	protein_coding	nonDEG	0.299794	0.110411	0.733364	37.9654	22.3238	44.8022	22.1432	32.6255	18.8856	22.8041	31.7931	26.313	75.5225	22.968	74.6055
ENSMUSG00000028042	Zbtb7b	protein_coding	nonDEG	-0.0359902	NA	NA	1197.14	1196.71	1154.36	1131.57	1122.79	1425	1146.72	1249.97	1282.76	1127.54	1080.85	1090.26
ENSMUSG00000028044	Cks1b	protein_coding	nonDEG	0.0384822	0.836094	0.970148	28.1679	35.0802	24.5012	27.8209	20.6893	34.7667	13.0309	30.1197	49.3368	19.8744	18.9148	28.8249
ENSMUSG00000028064	Sema4a	protein_coding	nonDEG	0.027358	0.825181	0.96772	295.763	380.302	365.418	326.47	313.523	385.438	322.515	371.477	404.562	356.413	378.297	250.946
ENSMUSG00000028068	Iqgap3	protein_coding	nonDEG	0.118069	0.374952	0.88925	320.869	334.857	334.617	280.48	245.885	379.429	340.433	426.696	383.183	294.14	363.435	271.293
ENSMUSG00000028088	Fmo5	protein_coding	nonDEG	0.0930045	0.437929	0.88925	282.291	349.208	289.114	278.777	288.855	294.444	482.144	527.095	462.122	553.832	535.02	445.938
ENSMUSG00000028108	Ecm1	protein_coding	nonDEG	0.0962065	0.593421	0.897307	42.2518	44.6476	49.7025	35.7697	31.8297	55.3691	99.3608	75.2994	146.366	94.0719	106.734	81.3879
ENSMUSG00000028121	Bcar3	protein_coding	nonDEG	-0.24728	0.0939558	0.696777	91.8518	105.241	103.605	109.58	135.276	130.053	154.742	135.539	236.817	147.07	166.18	176.34
ENSMUSG00000028128	F3	protein_coding	nonDEG	0.290431	0.0586653	0.589967	177.58	181.779	130.206	135.13	144.029	104.729	156.371	167.332	190.769	151.045	97.2763	144.124
ENSMUSG00000028152	Tspan5	protein_coding	nonDEG	-0.0889465	0.415246	0.88925	375.368	383.491	345.117	415.043	382.752	393.593	451.196	396.577	504.88	479.634	490.435	442.547
ENSMUSG00000028163	Nfkb1	protein_coding	nonDEG	0.0541348	0.590916	0.896205	4600.55	4641.75	4709.83	4094.22	4210.28	5224.01	4728.6	4538.04	4836.65	4433.31	4100.47	4062.61
ENSMUSG00000028207	Asph	protein_coding	nonDEG	0.259041	0.0257969	0.419104	11318.6	9965.97	10906.5	9865.07	9231.41	7422.47	6069.15	6684.91	5818.46	6195.5	6732.33	6646.68
ENSMUSG00000028211	Trp53inp1	protein_coding	nonDEG	-0.0184565	0.881186	0.979235	1136.51	996.597	975.148	1213.33	1104.49	861.012	732.989	791.48	595.331	965.894	811.987	771.489
ENSMUSG00000028212	Ccne2	protein_coding	nonDEG	-0.154488	0.412422	0.88925	14.0839	17.5401	18.9009	23.2787	23.8723	16.3103	9.77319	16.7332	11.5119	19.8744	22.968	16.9558
ENSMUSG00000028223	Decr1	protein_coding	nonDEG	0.0529138	0.662831	0.918831	527.842	484.745	445.922	525.758	479.833	406.47	415.361	406.617	373.315	361.713	374.244	425.591
ENSMUSG00000028229	Rmdn1	protein_coding	nonDEG	0.150149	0.278933	0.88925	270.044	225.63	221.911	241.304	221.217	178.555	197.093	174.025	141.432	213.318	187.797	235.686
ENSMUSG00000028238	Atp6v0d2	protein_coding	nonDEG	-0.027939	0.81153	0.963932	0	3.18911	2.80014	2.27109	3.18297	1.71687	1.62887	8.36659	4.93368	5.29983	10.8085	0
ENSMUSG00000028249	Sdcbp	protein_coding	nonDEG	-0.0118203	0.911358	0.985687	9664.65	8836.23	8688.83	9564.71	9895.06	8175.32	8341.42	8145.72	8255.7	7751	6705.31	8703.42
ENSMUSG00000028266	Lmo4	protein_coding	nonDEG	0.0197406	0.857421	0.97446	447.012	431.327	404.62	455.922	415.378	403.894	421.876	473.549	455.543	473.01	435.041	508.674
ENSMUSG00000028268	Gbp3	protein_coding	nonDEG	-0.030105	0.806881	0.963655	501.511	487.137	436.122	521.784	538.718	412.049	353.464	448.449	338.78	461.085	435.041	520.543
ENSMUSG00000028270	Gbp2	protein_coding	nonDEG	0.10202	0.419144	0.88925	224.118	260.71	208.61	215.754	215.646	212.892	201.979	202.472	274.642	284.866	239.138	274.684
ENSMUSG00000028312	Smc2	protein_coding	nonDEG	0.0386903	NA	NA	344.751	353.194	350.017	384.383	373.999	266.544	338.804	361.437	323.978	352.439	258.052	298.422
ENSMUSG00000028347	Tmeff1	protein_coding	nonDEG	-0.174126	0.322626	0.88925	178.193	211.279	76.3038	206.102	182.225	171.687	151.484	78.646	133.209	217.293	241.84	110.213
ENSMUSG00000028398	Tmem261	protein_coding	nonDEG	-0.151091	0.261786	0.88925	156.148	157.064	158.908	199.289	175.859	163.961	167.773	108.766	101.963	100.697	125.649	145.82
ENSMUSG00000028459	Cd72	protein_coding	nonDEG	-0.210612	0.107808	0.72801	184.928	189.752	167.308	220.296	186.204	239.504	148.227	150.599	205.57	176.219	160.776	289.944
ENSMUSG00000028464	Tpm2	protein_coding	nonDEG	0.0655736	0.661312	0.918561	108.385	106.038	107.105	104.47	85.1445	115.46	83.0721	90.3592	198.992	136.471	113.489	106.822
ENSMUSG00000028478	Clta	protein_coding	nonDEG	-0.0970461	0.347644	0.88925	5349.45	5240.51	4340.22	5474.47	4934.4	5803.03	3878.33	3719.79	3614.74	3748.3	3426.29	3608.2
ENSMUSG00000028480	Glipr2	protein_coding	nonDEG	0.0672663	0.682633	0.9263	85.116	73.3496	58.1029	66.9973	69.2296	69.5333	79.8144	118.806	166.101	72.8726	74.3083	84.779
ENSMUSG00000028494	Plin2	protein_coding	nonDEG	-0.0884309	0.361945	0.88925	1120.59	1035.66	1024.15	1220.71	1075.05	1131.42	664.577	532.115	815.702	655.854	479.626	569.715
ENSMUSG00000028496	Mllt3	protein_coding	nonDEG	0.202386	0.109826	0.732276	249.225	244.764	277.214	235.058	228.378	200.016	377.897	334.664	325.623	332.564	333.712	303.509
ENSMUSG00000028525	Pde4b	protein_coding	nonDEG	-0.307802	0.00871944	0.235641	1024.45	1052.41	1093.45	1083.31	1511.12	1470.07	1260.74	1330.29	1488.33	1452.15	1167.32	1453.11
ENSMUSG00000028527	Ak4	protein_coding	nonDEG	0.0156985	0.93037	0.990294	40.4148	54.2149	32.2016	44.8541	36.6042	43.351	34.2062	25.0998	27.9575	30.474	43.2339	20.347
ENSMUSG00000028538	St3gal3	protein_coding	nonDEG	-0.073996	0.584006	0.893109	407.21	489.529	459.223	407.094	419.357	625.8	700.412	538.809	751.564	561.782	545.828	557.846
ENSMUSG00000028551	Cdkn2c	protein_coding	nonDEG	0.0219028	0.888469	0.980515	105.323	117.997	86.8043	119.232	89.1232	97.4325	48.866	75.2994	67.427	62.273	58.0956	59.3453
ENSMUSG00000028552	Eps15	protein_coding	nonDEG	0.251239	0.0435359	0.528947	2288.34	2241.95	2525.73	2074.64	2217.74	1530.59	2628.99	2677.31	2264.56	2533.32	2746.71	2467.07
ENSMUSG00000028559	Osbpl9	protein_coding	nonDEG	0.0449936	0.623726	0.906333	2248.53	2132.72	2379.42	2230.78	2216.94	2148.67	2277.15	2171.97	1973.47	2123.91	1883.38	2065.22
ENSMUSG00000028599	Tnfrsf1b	protein_coding	nonDEG	0.0422842	0.684456	0.926768	6237.35	6528.91	6442.42	5564.75	5902.82	7322.03	6404.7	6472.4	5007.69	6403.52	5659.59	5725.98
ENSMUSG00000028614	Ndc1	protein_coding	nonDEG	-0.0710417	0.606953	0.901798	202.686	243.967	168.708	203.263	208.485	244.654	206.866	224.225	230.239	254.392	218.872	189.905
ENSMUSG00000028634	Hivep3	protein_coding	nonDEG	0.159062	0.369835	0.88925	442.113	871.425	1397.27	465.574	558.612	941.705	2663.19	2841.3	2873.05	2086.81	2661.59	2695.97
ENSMUSG00000028678	Kif2c	protein_coding	nonDEG	-0.0615962	0.736933	0.944486	30.0049	26.3102	30.8015	27.8209	30.2382	36.0543	19.5464	38.4863	41.114	18.5494	16.2127	13.5646
ENSMUSG00000028680	Plk3	protein_coding	nonDEG	-0.13311	NA	NA	2201.99	2366.32	2347.92	2289.83	2250.36	3208.83	3376.64	3070.54	4142.65	2808.91	2753.46	2614.59
ENSMUSG00000028702	Rad54l	protein_coding	nonDEG	0.206271	0.270532	0.88925	31.842	23.1211	26.6013	17.0332	21.4851	25.3239	21.1752	35.1397	29.6021	31.799	37.8297	32.216
ENSMUSG00000028716	Pdzk1ip1	protein_coding	nonDEG	-0.352412	0.0432765	0.527133	2.44938	3.18911	12.6006	15.3299	12.7319	13.3058	17.9175	10.0399	6.57824	10.5997	8.10636	3.39116
ENSMUSG00000028718	Stil	protein_coding	nonDEG	-0.296719	0.0958376	0.702487	2.44938	11.1619	8.40042	11.9232	17.5063	11.5889	16.2887	31.7931	39.4695	19.8744	21.617	20.347
ENSMUSG00000028773	Fabp3	protein_coding	nonDEG	-0.357327	0.0501118	0.561499	5.51111	11.1619	7.70038	9.08438	21.4851	17.5979	4.8866	1.67332	26.313	9.2747	14.8617	13.5646
ENSMUSG00000028792	Ak2	protein_coding	nonDEG	0.0908156	0.346314	0.88925	822.992	757.414	755.337	738.673	725.718	738.684	465.855	540.482	679.204	494.209	490.435	473.067
ENSMUSG00000028793	Rnf19b	protein_coding	nonDEG	-0.284676	0.0219405	0.392222	4819.77	5757.94	5741.68	5498.89	6741.53	8410.53	6883.59	5866.66	10739	6589.01	6682.34	8401.6
ENSMUSG00000028820	Sfpq	protein_coding	nonDEG	0.152782	0.147824	0.794441	8760.83	7857.97	8760.23	7448.62	8387.93	6938.74	9313.85	9301.98	9480.89	7744.37	7625.38	8976.4
ENSMUSG00000028832	Stmn1	protein_coding	nonDEG	-0.0961497	0.571068	0.88925	118.183	200.914	88.9044	158.977	139.255	151.085	50.4948	68.6061	74.0052	67.5728	90.521	66.1276
ENSMUSG00000028873	Cdca8	protein_coding	nonDEG	-0.122661	0.515059	0.88925	12.8593	18.3374	18.2009	23.8465	13.5276	21.0317	6.51546	43.5063	50.9814	34.4489	29.7233	22.0425
ENSMUSG00000028885	Smpdl3b	protein_coding	nonDEG	0.128219	0.304355	0.88925	278.005	237.589	284.914	248.117	218.034	263.111	237.814	247.651	195.703	188.144	210.765	157.689
ENSMUSG00000028907	Utp11l	protein_coding	nonDEG	0.233214	0.0681888	0.625044	554.785	523.812	486.524	502.48	453.573	354.534	498.433	560.562	312.467	563.107	494.488	483.24
ENSMUSG00000028926	Cdk14	protein_coding	nonDEG	0.228568	0.0585496	0.589856	760.533	770.968	994.749	639.313	783.807	708.21	1005.01	865.106	973.58	928.795	1141.65	934.265
ENSMUSG00000028927	Padi2	protein_coding	nonDEG	0.0693709	0.556295	0.88925	1243.06	1505.26	1528.88	1237.75	1211.12	1641.33	2441.67	2354.36	2082.01	2190.15	2004.97	1888.88
ENSMUSG00000028944	Prkag2	protein_coding	nonDEG	0.0736046	0.5929	0.897136	214.933	268.683	330.416	252.091	264.982	255.385	519.608	433.39	518.037	453.135	514.754	418.808
ENSMUSG00000028967	Errfi1	protein_coding	nonDEG	-0.156095	0.163763	0.812936	1195.91	951.95	895.344	1120.79	1160.99	1182.07	948	858.413	968.646	961.919	830.902	1066.52
ENSMUSG00000028970	Abcb1b	protein_coding	nonDEG	0.18075	0.0912509	0.690107	839.526	727.117	805.74	719.369	727.309	641.252	659.69	729.567	598.62	654.529	625.541	690.101
ENSMUSG00000028982	Slc25a33	protein_coding	nonDEG	-0.197946	0.134719	0.777595	144.514	167.428	169.408	177.145	187	204.737	239.443	179.045	373.315	211.993	216.17	245.859
ENSMUSG00000029007	Agtrap	protein_coding	nonDEG	-0.178613	0.0721502	0.636618	586.015	548.527	542.527	657.482	635.003	642.54	568.474	620.801	603.554	557.807	586.36	623.974
ENSMUSG00000029009	Mthfr	protein_coding	nonDEG	0.0233091	0.818427	0.965625	1131	1220.63	1209.66	1132.14	1059.13	1338.3	1039.22	1072.6	1133.1	1017.57	1074.09	995.306
ENSMUSG00000029059	Fam213b	protein_coding	nonDEG	0.0280591	0.84037	0.970934	436.602	416.976	272.314	372.46	336.599	400.031	171.031	137.212	134.854	190.794	174.287	194.992
ENSMUSG00000029082	Bst1	protein_coding	nonDEG	-0.213801	0.255756	0.88925	17.1457	18.3374	20.301	24.982	31.034	19.3148	26.0618	36.813	21.3793	15.8995	27.0212	35.6072
ENSMUSG00000029084	Cd38	protein_coding	nonDEG	0.321985	0.033098	0.467609	407.21	461.624	288.414	315.682	338.986	227.486	144.969	189.085	141.432	176.219	166.18	144.124
ENSMUSG00000029108	Pcdh7	protein_coding	nonDEG	-0.17902	0.165576	0.815625	213.709	222.441	224.711	259.473	286.467	225.34	389.299	219.205	585.464	271.616	237.787	252.642
ENSMUSG00000029135	Fosl2	protein_coding	nonDEG	-0.0496465	0.689674	0.928886	674.805	707.983	910.745	711.988	760.73	935.266	1760.8	1526.07	2004.72	1143.44	1202.44	1114
ENSMUSG00000029153	Ociad2	protein_coding	nonDEG	-0.550791	0.00188793	0.0909665	82.6666	55.8094	121.806	156.138	198.14	112.455	114.021	80.3193	208.859	189.469	179.691	181.427
ENSMUSG00000029156	Sgcb	protein_coding	nonDEG	0.0975895	0.45297	0.88925	316.583	312.533	349.317	314.547	345.352	254.526	462.598	501.996	444.031	476.984	510.701	562.933
ENSMUSG00000029177	Cenpa	protein_coding	nonDEG	0.204635	0.193814	0.849565	96.7506	93.2815	101.505	66.9973	95.4892	83.6975	99.3608	103.746	141.432	109.971	85.1168	113.604
ENSMUSG00000029179	Zcchc4	protein_coding	nonDEG	0.176226	0.141223	0.785344	415.783	366.748	450.122	400.848	329.438	353.247	371.381	418.33	373.315	388.212	401.265	389.984
ENSMUSG00000029185	Fam114a1	protein_coding	nonDEG	-0.0609368	0.617488	0.903553	325.768	310.938	371.718	353.155	309.544	403.465	311.113	376.497	435.809	321.965	376.946	378.114
ENSMUSG00000029186	Pi4k2b	protein_coding	nonDEG	0.092727	0.587562	0.894293	93.6889	80.5251	85.4042	103.903	79.5743	56.6568	136.825	88.6859	120.053	109.971	106.734	111.908
ENSMUSG00000029313	Aff1	protein_coding	nonDEG	0.0308321	0.810731	0.963932	1921.54	2377.48	2644.73	2004.81	1998.11	2842.28	4386.53	3691.34	3669.02	4117.97	3257.41	3294.51
ENSMUSG00000029330	Cds1	protein_coding	nonDEG	0.111152	0.298636	0.88925	1690.07	1879.18	2139.31	1605.66	1774.51	1913.03	2316.25	2187.03	2239.89	2031.16	2114.41	1860.05
ENSMUSG00000029333	Rasgef1b	protein_coding	nonDEG	-0.307711	0.0117243	0.283311	3409.54	3333.42	3337.07	3440.71	4133.09	5405.14	5422.49	4522.98	6647.32	4536.65	3142.57	5312.25
ENSMUSG00000029363	Rfc5	protein_coding	nonDEG	0.173256	0.240768	0.886618	113.896	113.213	109.205	105.038	84.3487	102.154	94.4742	112.112	62.4933	86.1222	67.553	81.3879
ENSMUSG00000029366	Dck	protein_coding	nonDEG	0.136378	0.330846	0.88925	279.23	266.291	328.316	308.869	268.165	210.746	286.68	336.337	225.305	341.839	314.797	308.596
ENSMUSG00000029372	Ppbp	protein_coding	nonDEG	-0.0990789	0.498711	0.88925	2.44938	3.18911	3.50017	4.54219	7.16169	2.14609	4.8866	3.34664	3.28912	1.32496	4.05318	3.39116
ENSMUSG00000029379	Cxcl3	protein_coding	nonDEG	-0.147192	0.0755485	0.649842	0	0	0	2.27109	0.795743	2.57531	0	3.34664	6.57824	2.64991	1.35106	3.39116
ENSMUSG00000029380	Cxcl1	protein_coding	nonDEG	-0.547097	0.00246806	0.109045	36.1284	33.4857	35.0017	61.8873	85.1445	45.9263	53.7526	35.1397	34.5358	49.0234	31.0744	30.5205
ENSMUSG00000029403	Cdkl2	protein_coding	nonDEG	-0.291679	0.117796	0.747343	34.9037	39.0666	45.5023	49.3963	89.1232	34.7667	39.0928	36.813	111.83	47.6984	79.7125	64.4321
ENSMUSG00000029409	U90926	protein_coding	nonDEG	NA	NA	NA	0	0	0	0	0	0	0	0	0	0	0	0
ENSMUSG00000029413	Naaa	protein_coding	nonDEG	-0.132877	0.230754	0.875771	804.622	943.18	844.242	966.351	824.39	1102.23	892.618	809.886	897.93	805.574	756.594	847.79
ENSMUSG00000029414	Kntc1	protein_coding	nonDEG	0.0334891	0.85756	0.97446	9.18518	16.7428	20.301	18.7365	11.1404	13.735	9.77319	46.8529	83.8726	35.7738	28.3723	28.8249
ENSMUSG00000029417	Cxcl9	protein_coding	nonDEG	0.24212	0.18093	0.835664	23.2691	51.0258	10.5005	8.5166	15.1191	29.1868	6.51546	18.4065	4.93368	51.6733	40.5318	71.2144
ENSMUSG00000029439	Sfswap	protein_coding	nonDEG	0.100347	0.351504	0.88925	1217.96	1274.85	1528.18	1207.09	1172.93	1379.08	1454.58	1539.45	1516.29	1399.15	1360.52	1331.03
ENSMUSG00000029446	Psph	protein_coding	nonDEG	0.0904071	0.52883	0.88925	109.61	121.186	115.506	103.903	105.038	114.172	92.8453	85.3393	85.5172	86.1222	87.8189	86.4746
ENSMUSG00000029516	Cit	protein_coding	nonDEG	-0.00704449	0.96485	0.994701	124.306	203.306	174.309	127.181	195.753	185.851	193.835	245.978	222.016	238.492	325.605	166.167
ENSMUSG00000029534	St7	protein_coding	nonDEG	-0.0626847	0.604429	0.900737	225.343	216.062	225.411	243.575	235.54	228.344	201.979	182.392	185.835	209.343	216.17	227.208
ENSMUSG00000029552	Tes	protein_coding	nonDEG	-0.041461	0.706756	0.93455	469.057	464.016	401.12	491.124	440.046	457.547	465.855	416.656	421.008	547.207	464.765	459.502
ENSMUSG00000029553	Tfec	protein_coding	nonDEG	0.0092456	0.955951	0.993001	91.8518	68.5659	60.903	81.7594	75.5956	65.2412	22.8041	21.7531	11.5119	39.7487	16.2127	18.6514
ENSMUSG00000029560	Snx8	protein_coding	nonDEG	-0.139833	0.229241	0.874896	797.274	853.087	812.74	884.591	769.483	1115.54	817.69	731.24	817.347	673.078	649.86	557.846
ENSMUSG00000029561	Oasl2	protein_coding	nonDEG	0.111462	0.417853	0.88925	321.481	257.521	292.615	321.36	215.646	264.828	254.103	294.504	203.926	423.986	333.712	410.331
ENSMUSG00000029570	Lfng	protein_coding	nonDEG	-0.0602838	0.600181	0.898895	1010.98	1238.17	1176.76	1084.45	1103.7	1433.16	1022.93	1132.84	1165.99	1052.02	995.731	1098.74
ENSMUSG00000029581	Fscn1	protein_coding	nonDEG	-0.00896766	0.947537	0.992149	4149.25	5253.26	4878.54	4114.66	3955.64	6483.34	6976.43	6723.4	5686.89	7076.59	5793.35	6388.95
ENSMUSG00000029591	Ung	protein_coding	nonDEG	0.0140469	0.940241	0.991366	30.6173	16.7428	35.7018	24.4143	27.0553	31.3329	26.0618	21.7531	46.0477	15.8995	5.40424	10.1735
ENSMUSG00000029648	Flt1	protein_coding	nonDEG	-0.212587	0.109901	0.732276	683.99	645.795	1002.45	877.21	994.679	924.965	3339.17	2856.36	4662.33	4123.27	3808.64	3755.71
ENSMUSG00000029650	Slc46a3	protein_coding	nonDEG	0.118104	0.251402	0.88925	1677.83	1671.09	1430.17	1392.18	1370.27	1648.63	1387.79	1561.21	985.092	1370.01	1374.03	1336.12
ENSMUSG00000029674	Limk1	protein_coding	nonDEG	0.0480858	NA	NA	857.284	876.208	984.249	732.428	723.33	1184.64	1275.4	1296.82	1151.19	1099.71	1187.58	1146.21
ENSMUSG00000029705	Cux1	protein_coding	nonDEG	0.120829	0.387366	0.88925	2851.69	3428.29	4623.03	2832.05	3041.33	4096.46	5461.59	5401.47	5435.27	5017.61	5198.88	4959.57
ENSMUSG00000029730	Mcm7	protein_coding	nonDEG	0.00860635	0.948648	0.992149	279.842	248.751	235.912	274.802	202.914	286.718	208.495	235.938	208.859	237.167	206.712	188.209
ENSMUSG00000029752	Asns	protein_coding	nonDEG	0.220443	0.216642	0.868708	53.2741	46.2421	39.902	38.0408	42.9701	31.7621	45.6082	25.0998	27.9575	34.4489	37.8297	52.563
ENSMUSG00000029762	Akr1b8	protein_coding	nonDEG	0.0360577	0.811595	0.963932	6.12346	7.1755	2.1001	7.38106	4.77446	1.71687	4.8866	8.36659	9.86737	3.97487	13.5106	11.8691
ENSMUSG00000029780	Nt5c3	protein_coding	nonDEG	0.160246	0.25682	0.88925	330.667	289.412	271.613	291.836	292.833	203.879	273.649	331.317	203.926	259.692	263.457	284.858
ENSMUSG00000029781	Fkbp9	protein_coding	nonDEG	-0.187432	0.094008	0.696777	1320.22	1176.78	1162.76	1451.23	1573.18	1237.01	1228.16	1059.21	1397.88	1093.09	1059.23	1256.43
ENSMUSG00000029798	Herc6	protein_coding	nonDEG	0.152459	0.237466	0.883522	886.676	737.482	1029.05	902.76	791.764	673.872	664.577	739.607	575.596	971.193	768.753	873.224
ENSMUSG00000029802	Abcg2	protein_coding	nonDEG	0.0146532	0.886415	0.980339	1330.63	1214.25	1224.36	1274.65	1341.62	1144.3	1285.17	1228.22	1281.11	1285.21	1259.19	1302.21
ENSMUSG00000029810	Tmem176b	protein_coding	nonDEG	-0.0208595	0.847109	0.972517	3622.02	3627.61	2862.44	3322.04	3214.8	3832.06	2270.64	2530.06	2091.88	2549.22	2446.77	2226.3
ENSMUSG00000029814	Igf2bp3	protein_coding	nonDEG	0.030502	0.857592	0.97446	67.358	51.8231	50.4025	59.6162	52.519	54.5107	0	0	1.64456	0	5.40424	3.39116
ENSMUSG00000029819	Npy	protein_coding	nonDEG	-0.131178	0.418158	0.88925	3.67407	6.37822	2.80014	6.81328	4.77446	6.86749	1.62887	1.67332	0	7.94974	2.70212	3.39116
ENSMUSG00000029822	Osbpl3	protein_coding	nonDEG	-0.183334	0.166109	0.816131	212.484	220.846	246.412	223.703	261.004	310.325	343.691	401.597	442.387	356.413	348.574	318.769
ENSMUSG00000029859	Epha1	protein_coding	nonDEG	-0.0317458	0.840766	0.970934	7.96049	3.98639	4.20021	3.97442	11.9361	3.00453	4.8866	3.34664	37.8249	11.9246	2.70212	18.6514
ENSMUSG00000029860	Zyx	protein_coding	nonDEG	-0.128215	0.399411	0.88925	863.407	1023.7	1179.56	898.218	909.534	1662.79	2088.21	2009.66	2350.08	1733.04	1782.05	1841.4
ENSMUSG00000029864	Gstk1	protein_coding	nonDEG	-0.0506664	0.750303	0.947603	71.6444	71.755	77.7039	80.0561	66.0467	86.2728	81.4433	75.2994	120.053	104.672	59.4466	108.517
ENSMUSG00000029910	Mad2l1	protein_coding	nonDEG	0.103045	0.541639	0.88925	68.5827	56.6067	77.0038	69.8362	63.6594	52.3646	70.0412	61.9128	64.1379	66.2478	49.9892	61.0409
ENSMUSG00000029919	Hpgds	protein_coding	nonDEG	0.182517	0.0597332	0.592801	12461.2	11436.2	13126.4	11032.4	11050.5	10495.7	9960.51	11487.3	9061.53	10057.7	9670.89	11516.4
ENSMUSG00000029923	Rab19	protein_coding	nonDEG	0.198109	0.293203	0.88925	18.3704	30.2966	26.6013	21.5754	23.8723	12.8765	9.77319	25.0998	16.4456	13.2496	9.45742	16.9558
ENSMUSG00000030047	Arhgap25	protein_coding	nonDEG	0.0900657	0.345113	0.88925	3820.42	3694.59	3829.89	3462.28	3237.08	4012.33	3562.33	3621.06	3465.09	3308.42	2948.01	2958.79
ENSMUSG00000030064	Frmd4b	protein_coding	nonDEG	-0.0175702	0.868829	0.976679	6839.9	7499.99	8140	7081.27	7109.96	8817	9279.65	9305.33	8652.03	8422.75	8525.19	8827.19
ENSMUSG00000030067	Foxp1	protein_coding	nonDEG	0.0864829	0.410103	0.88925	1171.42	1328.26	1501.57	1215.6	1246.93	1317.27	2088.21	1946.07	2310.61	1914.56	1684.77	1814.27
ENSMUSG00000030096	Slc6a6	protein_coding	nonDEG	0.0686255	0.494163	0.88925	4113.74	4410.54	4941.54	4016.43	4176.85	4715.39	6434.02	6674.87	7157.13	6025.9	6023.03	6261.78
ENSMUSG00000030103	Bhlhe40	protein_coding	nonDEG	-0.124468	0.320569	0.88925	235.753	264.696	248.512	262.879	246.68	321.914	527.752	339.684	850.238	333.889	316.148	454.416
ENSMUSG00000030107	Usp18	protein_coding	nonDEG	-0.119803	0.393966	0.88925	125.531	121.984	127.406	130.588	128.91	157.523	66.7835	108.766	49.3368	147.07	98.6274	139.038
ENSMUSG00000030109	Slc6a12	protein_coding	nonDEG	-0.173552	0.195045	0.850867	0.612346	2.39183	2.1001	3.40664	3.18297	5.15062	4.8866	10.0399	13.1565	7.94974	2.70212	8.4779
ENSMUSG00000030117	Gdf3	protein_coding	nonDEG	0.025394	0.796116	0.960417	2.44938	0.797278	1.40007	0	1.59149	2.14609	0	6.69328	6.57824	15.8995	5.40424	18.6514
ENSMUSG00000030122	Ptms	protein_coding	nonDEG	-0.0594394	0.616019	0.903553	2391.82	2807.22	3133.36	2638.44	2671.31	3505.85	4924.06	4899.48	5283.97	4300.81	3881.6	4394.94
ENSMUSG00000030123	Plxnd1	protein_coding	nonDEG	0.0588952	0.670552	0.921309	241.264	321.303	326.216	243.575	266.574	342.087	560.33	456.816	731.83	531.308	525.562	510.37
ENSMUSG00000030137	Tuba8	protein_coding	nonDEG	-0.0911475	0.550653	0.88925	4.28642	2.39183	4.20021	2.83887	4.77446	7.29671	1.62887	1.67332	3.28912	3.97487	4.05318	5.08674
ENSMUSG00000030144	Clec4d	protein_coding	nonDEG	0.031733	0.865541	0.976054	42.2518	45.4448	49.0024	68.1328	41.3786	23.1778	100.99	123.826	151.3	68.8978	82.4147	79.6923
ENSMUSG00000030147	Clec4b1	protein_coding	nonDEG	0.0101473	0.957067	0.993001	22.6568	13.5537	21.001	14.7621	22.2808	20.6025	6.51546	8.36659	6.57824	10.5997	13.5106	5.08674
ENSMUSG00000030148	Clec4a2	protein_coding	nonDEG	-0.0381657	0.743308	0.94579	807.071	790.9	707.035	861.313	854.628	678.165	511.464	567.255	434.164	597.556	475.573	457.807
ENSMUSG00000030156	Cd69	protein_coding	nonDEG	-0.177659	0.319385	0.88925	31.2296	36.6748	42.7021	49.9641	38.1957	45.4971	27.6907	70.2794	88.8063	50.3484	28.3723	86.4746
ENSMUSG00000030162	Olr1	protein_coding	nonDEG	0.225203	0.231901	0.876681	41.6395	13.5537	52.5026	30.6598	25.4638	23.1778	37.4639	66.9328	101.963	25.1742	33.7765	33.9116
ENSMUSG00000030188	Magohb	protein_coding	nonDEG	0.150741	0.377962	0.88925	92.4642	62.1877	64.4032	76.0817	56.4977	58.8029	47.2371	66.9328	77.2944	47.6984	58.0956	76.3011
ENSMUSG00000030199	Etv6	protein_coding	nonDEG	0.198885	0.10779	0.72801	1557.19	1663.12	2144.91	1316.67	1551.7	1761.08	2871.69	2725.84	2948.7	2404.8	2357.6	2636.63
ENSMUSG00000030203	Dusp16	protein_coding	nonDEG	0.188793	0.11066	0.733364	1404.72	1655.95	2026.6	1383.1	1523.05	1522.87	1707.05	2039.78	2700.37	1485.28	1632.08	1941.44
ENSMUSG00000030208	Emp1	protein_coding	nonDEG	-0.403428	0.032078	0.460259	16.5333	26.3102	40.602	49.9641	63.6594	30.4745	61.8969	56.8928	106.896	91.422	44.585	106.822
ENSMUSG00000030214	Plbd1	protein_coding	nonDEG	0.365838	0.00449758	0.160675	324.543	381.896	371.718	307.733	218.829	281.996	285.051	338.01	723.607	262.341	306.691	347.594
ENSMUSG00000030223	Ptpro	protein_coding	nonDEG	-0.0392469	0.662663	0.91872	4084.96	4224.77	4072.1	3952.84	4353.51	4551.86	5173.28	4233.5	5163.92	4356.46	4358.52	4401.73
ENSMUSG00000030246	Ldhb	protein_coding	nonDEG	-0.0255691	0.773436	0.953557	3767.15	3869.99	3498.77	3651.92	3777.39	4017.48	2726.72	2737.55	2899.36	2724.11	2373.81	2526.42
ENSMUSG00000030259	Rassf8	protein_coding	nonDEG	-0.0852754	0.443185	0.88925	458.034	472.786	567.728	527.462	540.309	546.395	662.948	582.315	702.227	634.654	616.083	562.933
ENSMUSG00000030263	Lrmp	protein_coding	nonDEG	0.144575	0.157878	0.80484	1533.31	1725.31	1883.09	1488.13	1468.15	1695.41	1522.99	1377.14	1389.65	1152.71	1422.67	1269.99
ENSMUSG00000030268	Bcat1	protein_coding	nonDEG	0.112153	0.52476	0.88925	78.9926	87.7006	51.1025	52.8029	56.4977	85.4144	50.4948	58.5662	21.3793	41.0737	49.9892	25.4337
ENSMUSG00000030272	Camk1	protein_coding	nonDEG	0.0308481	0.73405	0.944105	5628.07	5643.93	6017.5	5724.29	5243.15	6089.32	4122.66	4452.7	4098.25	3957.65	3591.12	4316.95
ENSMUSG00000030283	St8sia1	protein_coding	nonDEG	0.0821546	0.643247	0.912929	41.0271	79.7278	58.8029	53.3707	48.5403	62.6658	52.1237	112.112	67.427	80.8224	79.7125	74.6055
ENSMUSG00000030342	Cd9	protein_coding	nonDEG	-0.0733786	0.441773	0.88925	7784.75	7106.14	6723.13	8051.6	7248.42	7727.21	6507.32	6825.47	6114.48	6773.18	5532.59	7299.47
ENSMUSG00000030346	Rad51ap1	protein_coding	nonDEG	0.269881	0.150237	0.79822	41.0271	30.2966	16.8008	21.5754	27.851	10.3012	19.5464	45.1796	21.3793	23.8492	21.617	25.4337
ENSMUSG00000030401	Rtn2	protein_coding	nonDEG	-0.036027	0.841214	0.970934	45.9259	55.0122	34.3017	36.9053	46.1531	57.9444	45.6082	13.3866	13.1565	35.7738	62.1488	20.347
ENSMUSG00000030403	Vasp	protein_coding	nonDEG	0.066568	0.507941	0.88925	2983.35	3088.65	3477.07	2858.17	2893.32	3418.29	2962.91	3289.75	3639.41	2680.39	2479.2	2867.23
ENSMUSG00000030465	Psd3	protein_coding	nonDEG	0.0406273	0.744559	0.946221	1000.57	986.233	948.547	890.269	1169.74	805.213	816.062	630.841	695.649	893.021	1220.01	713.839
ENSMUSG00000030469	Zfp719	protein_coding	nonDEG	0.0246936	0.798416	0.961315	785.639	772.562	762.338	793.748	767.892	736.968	728.103	630.841	766.365	781.725	651.211	761.316
ENSMUSG00000030539	Sema4b	protein_coding	nonDEG	0.11815	0.342193	0.88925	1279.8	1573.83	1332.87	1121.92	1118.81	1608.28	1430.14	1350.37	945.623	1253.41	1020.05	1144.52
ENSMUSG00000030560	Ctsc	protein_coding	nonDEG	0.0338454	0.778899	0.955432	12164.9	10163.7	10518.7	11756.9	11529.5	8921.3	9379.01	9432.5	7671.88	9494.64	8725.15	9325.69
ENSMUSG00000030577	Cd22	protein_coding	nonDEG	-0.278429	0.0497893	0.560287	197.175	170.617	158.208	223.135	179.042	266.544	298.082	341.357	213.793	359.063	324.254	323.856
ENSMUSG00000030592	Ryr1	protein_coding	nonDEG	0.227488	0.208894	0.863821	35.516	39.0666	37.1018	28.3887	32.6255	27.47	13.0309	26.7731	14.801	31.799	41.8829	23.7381
ENSMUSG00000030595	Nfkbib	protein_coding	nonDEG	-0.170152	0.254727	0.88925	628.266	771.765	695.834	599.569	695.479	1157.6	1078.31	1002.32	1587	842.673	839.008	1254.73
ENSMUSG00000030605	Mfge8	protein_coding	nonDEG	-0.352204	0.00181153	0.0883517	601.323	684.862	522.926	728.454	822.002	841.268	667.835	515.382	907.798	608.155	676.881	623.974
ENSMUSG00000030630	Fah	protein_coding	nonDEG	-0.359657	0.0501544	0.561499	29.3926	22.3238	24.5012	31.7953	44.5616	40.3465	61.8969	43.5063	139.788	50.3484	55.3935	69.5188
ENSMUSG00000030677	Kif22	protein_coding	nonDEG	0.102386	0.582018	0.891643	9.79753	16.7428	36.4018	17.0332	15.1191	21.0317	6.51546	35.1397	41.114	30.474	20.2659	15.2602
ENSMUSG00000030691	Fchsd2	protein_coding	nonDEG	0.294088	0.0163568	0.339098	5205.55	5494.04	7048.65	4514.37	5366.49	4302.91	6686.49	6393.75	5872.73	6288.25	5694.72	6107.48
ENSMUSG00000030707	Coro1a	protein_coding	nonDEG	0.0273359	0.785759	0.956985	7489.6	7518.33	6781.24	6904.13	6490.08	8160.72	4249.71	5222.43	4187.05	4304.78	4181.53	4176.22
ENSMUSG00000030711	Sult1a1	protein_coding	nonDEG	-0.31323	0.0950701	0.699965	884.227	827.574	582.429	1054.36	775.054	1628.02	814.433	726.22	488.435	752.575	649.86	484.936
ENSMUSG00000030717	Nupr1	protein_coding	nonDEG	0.0698297	0.56345	0.88925	300.662	275.858	254.813	281.616	256.229	256.672	270.392	234.265	238.461	237.167	260.755	318.769
ENSMUSG00000030737	Slco2b1	protein_coding	nonDEG	-0.0211873	0.846937	0.972413	29677.3	29866.8	27682.9	27835.1	27051.3	34667.1	26298	25483	20515.9	24523.6	22884.3	22000.2
ENSMUSG00000030742	Lat	protein_coding	nonDEG	-0.116934	0.466476	0.88925	12.8593	2.39183	2.80014	4.54219	13.5276	8.58436	3.25773	1.67332	14.801	7.94974	5.40424	5.08674
ENSMUSG00000030747	Dgat2	protein_coding	nonDEG	-0.37367	0.0181084	0.357997	66.1333	98.8624	80.504	126.046	113.791	105.158	110.763	107.092	200.636	90.0971	86.4678	64.4321
ENSMUSG00000030759	Far1	protein_coding	nonDEG	0.085596	0.494421	0.88925	3013.35	2599.13	2830.94	3011.47	2855.13	2076.99	2210.37	2151.89	1804.08	2367.7	2065.77	2138.13
ENSMUSG00000030766	Arhgap17	protein_coding	nonDEG	0.189651	0.309221	0.88925	1271.23	1689.43	2424.22	1130.44	1399.71	1795.85	3360.35	3232.85	3371.35	2867.21	2998	3252.12
ENSMUSG00000030768	Disp1	protein_coding	nonDEG	-0.0404354	0.753112	0.948584	232.079	243.17	256.913	228.245	233.153	300.023	447.938	381.517	337.135	323.289	370.19	374.723
ENSMUSG00000030774	Pak1	protein_coding	nonDEG	-0.0780201	0.374378	0.88925	1579.85	1530.77	1584.18	1675.5	1594.67	1746.06	1752.66	1464.15	1386.36	1729.07	1480.76	1249.64
ENSMUSG00000030789	Itgax	protein_coding	nonDEG	-0.099609	0.45816	0.88925	344.751	433.719	494.925	476.362	378.774	536.093	332.289	304.544	345.358	459.76	425.584	486.632
ENSMUSG00000030795	Fus	protein_coding	nonDEG	0.24378	0.185641	0.841643	2150.56	2329.65	3899.19	2217.16	2269.46	1903.15	4529.87	6504.19	5140.9	4312.73	5736.6	6229.56
ENSMUSG00000030830	Itgal	protein_coding	nonDEG	0.408109	NA	NA	472.118	473.583	972.348	372.46	382.752	236.499	692.268	669.328	1323.87	549.857	789.019	705.362
ENSMUSG00000030844	Rgs10	protein_coding	nonDEG	0.138326	0.130196	0.76936	6261.85	6540.87	5940.49	6035.43	5407.87	5618.04	5484.39	5316.13	4124.56	4932.81	4457.15	4862.93
ENSMUSG00000030852	Tacc2	protein_coding	nonDEG	-0.093921	0.506431	0.88925	142.677	127.564	119.006	130.02	152.783	143.359	302.969	244.305	439.098	323.289	302.637	271.293
ENSMUSG00000030867	Plk1	protein_coding	nonDEG	-0.250731	0.183224	0.838142	11.6346	13.5537	19.601	18.7365	27.851	18.8856	32.5773	53.5462	62.4933	30.474	36.4786	25.4337
ENSMUSG00000030888	Rrp8	protein_coding	nonDEG	-0.132078	0.235404	0.879991	380.267	348.41	325.516	400.28	385.14	392.305	343.691	311.237	399.628	275.591	290.478	361.159
ENSMUSG00000030894	Tpp1	protein_coding	nonDEG	-0.00831902	0.945069	0.992149	3114.39	3519.98	3489.67	2927.44	3058.04	4313.21	4691.13	4784.02	3988.06	5246.83	4366.63	4830.71
ENSMUSG00000030921	Trim30a	protein_coding	nonDEG	0.174698	0.0874331	0.682717	2107.69	1902.3	2323.42	1947.46	1873.97	1779.54	1882.97	1743.6	1346.9	2019.23	1815.82	1780.36
ENSMUSG00000030978	Rrm1	protein_coding	nonDEG	0.174287	0.150445	0.798446	513.758	445.678	395.52	427.534	398.667	366.981	469.113	558.889	509.814	482.284	467.467	498.501
ENSMUSG00000030990	Pgap2	protein_coding	nonDEG	0.0601763	0.607796	0.901798	387.002	407.409	357.018	329.876	357.289	420.205	399.072	431.716	337.135	416.036	451.254	428.982
ENSMUSG00000031004	Mki67	protein_coding	nonDEG	0.156721	0.397011	0.88925	109.61	158.658	319.916	160.68	137.664	155.377	276.907	1010.68	1243.29	556.482	351.276	398.461
ENSMUSG00000031016	Wee1	protein_coding	nonDEG	-0.0368563	0.832997	0.969775	67.9704	39.0666	67.9034	62.4551	65.2509	57.086	53.7526	60.2395	106.896	58.2981	67.553	103.43
ENSMUSG00000031078	Cttn	protein_coding	nonDEG	-0.407733	0.0115852	0.280869	113.284	125.97	183.409	202.695	253.046	164.391	224.783	179.045	373.315	246.442	301.286	274.684
ENSMUSG00000031097	Tnni2	protein_coding	nonDEG	0.100061	0.513897	0.88925	157.985	132.348	105.705	131.156	103.447	130.912	68.4123	65.2594	54.2705	58.2981	68.9041	64.4321
ENSMUSG00000031129	Slc9a9	protein_coding	nonDEG	0.157046	0.0820962	0.668321	4396.64	4791.64	4877.14	4071.5	4055.9	4510.22	4552.68	4822.51	3660.79	4176.26	4654.4	4354.25
ENSMUSG00000031137	Fgf13	protein_coding	nonDEG	0.260823	0.0459232	0.53908	258.41	227.224	287.014	186.23	219.625	227.056	123.794	157.292	106.896	141.77	178.34	161.08
ENSMUSG00000031146	Plp2	protein_coding	nonDEG	0.0228614	0.901458	0.983325	9.79753	10.3646	14.7007	8.5166	11.9361	13.3058	17.9175	16.7332	39.4695	19.8744	9.45742	10.1735
ENSMUSG00000031198	Fundc2	protein_coding	nonDEG	0.073872	0.622718	0.90562	275.555	218.454	220.511	268.557	239.519	169.541	164.515	194.105	192.414	208.018	199.957	210.252
ENSMUSG00000031214	Ophn1	protein_coding	nonDEG	0.143131	NA	NA	7377.54	7446.57	9097.65	7014.28	7387.68	7252.07	7492.78	7901.41	6964.72	6555.89	7407.86	6985.79
ENSMUSG00000031216	Stard8	protein_coding	nonDEG	0.0456942	0.655587	0.916686	1903.78	2150.26	2116.2	1903.74	1815.89	2296.32	1835.73	1741.93	1697.19	1658.85	1661.8	1732.88
ENSMUSG00000031262	Cenpi	protein_coding	nonDEG	-0.159423	0.396464	0.88925	11.0222	20.7292	12.6006	15.8977	16.7106	23.1778	19.5464	11.7132	31.2467	18.5494	12.1595	11.8691
ENSMUSG00000031278	Acsl4	protein_coding	nonDEG	0.27777	0.026971	0.426698	2745.14	2314.5	2730.14	2276.2	2352.22	1664.08	2218.51	2821.22	1894.53	2477.67	2326.53	2321.25
ENSMUSG00000031295	Phka2	protein_coding	nonDEG	0.231474	0.0681092	0.625044	1283.48	1527.58	1990.2	1259.32	1294.67	1475.22	1586.51	1844	1832.04	1526.35	1725.3	1481.94
ENSMUSG00000031309	Rps6ka3	protein_coding	nonDEG	0.248133	0.0924866	0.694287	1186.11	1452.64	2078.4	1043.57	1526.23	1277.78	2252.72	2227.19	1802.44	2176.9	2034.7	2077.09
ENSMUSG00000031355	Arhgap6	protein_coding	nonDEG	0.191067	0.309994	0.88925	18.3704	35.8775	32.9016	19.3043	18.3021	29.6161	45.6082	33.4664	41.114	64.9229	56.7445	50.8674
ENSMUSG00000031367	Ap1s2	protein_coding	nonDEG	0.13073	0.308247	0.88925	1225.3	1034.87	1131.26	1096.94	1176.9	804.784	749.278	895.226	674.27	851.947	924.125	934.265
ENSMUSG00000031373	Car5b	protein_coding	nonDEG	-0.167366	0.372632	0.88925	18.9827	25.5129	29.4015	38.0408	46.1531	12.8765	32.5773	36.813	41.114	33.1239	28.3723	47.4763
ENSMUSG00000031375	Bgn	protein_coding	nonDEG	-0.495144	0.00455649	0.161705	65.521	63.7822	123.906	110.716	168.697	142.5	402.33	267.731	753.209	345.814	313.446	201.774
ENSMUSG00000031391	L1cam	protein_coding	nonDEG	-0.0638119	0.678239	0.924721	108.385	106.835	156.808	143.647	118.566	134.345	118.907	143.905	182.546	157.67	143.212	120.386
ENSMUSG00000031402	Mpp1	protein_coding	nonDEG	0.0284095	0.810487	0.963932	827.279	735.887	805.04	829.517	854.628	652.841	558.701	645.901	592.042	639.954	618.786	693.492
ENSMUSG00000031403	Dkc1	protein_coding	nonDEG	0.113102	0.369975	0.88925	401.699	382.693	354.218	395.17	359.676	295.731	363.237	404.943	276.286	349.789	337.765	400.157
ENSMUSG00000031429	Psmd10	protein_coding	nonDEG	0.00894417	0.951522	0.992485	311.072	263.102	219.811	309.437	277.714	208.6	162.887	120.479	83.8726	204.043	147.266	140.733
ENSMUSG00000031432	Prps1	protein_coding	nonDEG	0.0540963	0.697364	0.930619	184.928	157.861	172.909	153.867	191.774	154.519	172.66	138.885	146.366	133.821	144.563	147.516
ENSMUSG00000031442	Mcf2l	protein_coding	nonDEG	-0.162029	0.154598	0.803421	349.037	407.409	358.418	399.145	401.054	471.711	439.794	314.584	522.97	584.306	674.179	350.985
ENSMUSG00000031443	F7	protein_coding	nonDEG	0.15015	0.0643696	0.611055	0.612346	1.59456	3.50017	0	0	0	3.25773	1.67332	3.28912	1.32496	0	3.39116
ENSMUSG00000031444	F10	protein_coding	nonDEG	0.441814	0.0190074	0.368277	22.0444	31.8911	39.2019	23.2787	15.1191	13.3058	11.4021	26.7731	115.119	9.2747	22.968	10.1735
ENSMUSG00000031451	Gas6	protein_coding	nonDEG	0.0579019	0.500367	0.88925	5250.25	5212.6	4910.74	4819.26	4889.04	5155.34	4207.36	3808.47	4823.5	3544.26	3830.26	3826.93
ENSMUSG00000031488	Rab11fip1	protein_coding	nonDEG	-0.186001	0.234431	0.878546	163.496	133.145	224.711	195.314	245.885	181.559	320.886	331.317	641.379	355.088	378.297	383.201
ENSMUSG00000031497	Tnfsf13b	protein_coding	nonDEG	0.191298	0.219592	0.870364	128.593	141.118	93.1046	92.5471	101.059	114.601	280.165	356.417	249.973	213.318	241.84	227.208
ENSMUSG00000031503	Col4a2	protein_coding	nonDEG	-0.33818	0.00567237	0.186332	319.032	350.802	421.421	445.702	453.573	536.523	485.402	441.756	718.673	605.505	609.328	701.97
ENSMUSG00000031504	Rab20	protein_coding	nonDEG	-0.120569	0.274432	0.88925	574.38	570.851	567.728	541.656	660.467	694.046	614.082	587.335	679.204	571.056	483.68	596.844
ENSMUSG00000031511	Arhgef7	protein_coding	nonDEG	0.213681	0.0639181	0.609334	1257.15	1462.21	1641.58	1141.79	1147.46	1440.89	1951.38	1772.04	1736.66	1803.27	1746.92	1597.24
ENSMUSG00000031530	Dusp4	protein_coding	nonDEG	-0.164007	0.342257	0.88925	52.0494	39.8639	44.8022	57.3451	46.9488	57.9444	24.433	16.7332	59.2042	18.5494	16.2127	40.6939
ENSMUSG00000031565	Fgfr1	protein_coding	nonDEG	-0.236218	0.100402	0.712483	160.435	236.792	213.511	207.805	264.982	277.275	477.258	386.537	662.758	462.41	410.722	434.069
ENSMUSG00000031584	Gsr	protein_coding	nonDEG	0.303798	0.0137445	0.305773	729.916	658.551	809.24	690.413	530.761	522.788	589.649	747.974	1281.11	606.83	595.818	500.196
ENSMUSG00000031585	Gtf2e2	protein_coding	nonDEG	0.0657277	0.608262	0.901798	334.953	300.574	357.718	362.24	314.318	275.129	345.319	383.19	253.262	349.789	378.297	357.768
ENSMUSG00000031586	Rbpms	protein_coding	nonDEG	-0.0816375	0.586749	0.894106	114.509	153.077	152.608	127.749	145.621	179.842	412.103	426.696	485.145	402.787	398.563	459.502
ENSMUSG00000031596	Slc7a2	protein_coding	nonDEG	-0.102684	0.545859	0.88925	145.738	151.483	91.7045	112.987	195.753	125.761	161.258	132.192	169.39	188.144	85.1168	125.473
ENSMUSG00000031600	Vps37a	protein_coding	nonDEG	0.102863	0.34594	0.88925	1615.37	1386.47	1348.27	1407.51	1432.34	1215.97	1220.02	1363.75	1068.96	1289.18	1267.29	1386.98
ENSMUSG00000031608	Galnt7	protein_coding	nonDEG	0.189165	0.136921	0.779636	705.422	668.119	900.245	689.277	717.76	565.709	987.092	952.118	945.623	1001.67	1126.78	1078.39
ENSMUSG00000031639	Tlr3	protein_coding	nonDEG	-0.0353433	0.729018	0.942647	1256.53	1315.51	1522.58	1360.95	1472.92	1407.84	1939.98	2264	1169.28	2179.55	1938.77	2158.47
ENSMUSG00000031647	Mfap3l	protein_coding	nonDEG	0.345962	0.0481415	0.551336	158.597	145.105	125.306	110.716	136.868	58.8029	87.9587	125.499	111.83	108.646	129.702	123.777
ENSMUSG00000031652	N4bp1	protein_coding	nonDEG	0.161508	0.134899	0.777595	1659.46	1850.48	2111.3	1535.83	1624.91	1855.08	2899.38	2525.04	2443.82	2738.69	2471.09	2355.16
ENSMUSG00000031700	Gpt2	protein_coding	nonDEG	0.110871	0.378785	0.88925	413.333	426.544	308.015	334.986	346.944	377.712	366.495	256.018	271.353	325.939	291.829	254.337
ENSMUSG00000031709	Tbc1d9	protein_coding	nonDEG	-0.228812	0.0223262	0.39341	5343.33	5495.64	6140.7	6179.65	6674.69	7497.15	8905.01	6863.95	9370.71	8486.35	7384.89	6706.02
ENSMUSG00000031712	Il15	protein_coding	nonDEG	0.0806971	0.484699	0.88925	407.822	366.748	425.621	340.664	399.463	399.173	366.495	364.784	276.286	339.189	380.999	378.114
ENSMUSG00000031714	Gab1	protein_coding	nonDEG	0.00274377	0.980617	0.996971	1581.08	1751.62	1747.99	1470.53	1596.26	2052.09	2622.47	2066.55	2233.31	2547.89	1853.65	2039.78
ENSMUSG00000031722	Hp	protein_coding	nonDEG	0.109656	0.503419	0.88925	135.328	145.902	145.607	180.552	95.4892	111.597	105.876	232.591	536.127	100.697	89.17	128.864
ENSMUSG00000031754	Nudt21	protein_coding	nonDEG	-0.0503742	0.749324	0.947405	211.872	199.319	162.408	206.67	254.638	145.505	149.856	179.045	115.119	162.97	176.989	155.993
ENSMUSG00000031756	Cenpn	protein_coding	nonDEG	-0.11217	0.549473	0.88925	19.5951	11.9592	13.3007	19.8721	10.3447	23.1778	16.2887	28.4464	19.7347	19.8744	25.6701	15.2602
ENSMUSG00000031758	Cdyl2	protein_coding	nonDEG	0.0726696	0.55364	0.88925	260.247	277.453	268.113	226.542	252.251	288.005	270.392	296.177	368.382	308.715	299.935	310.291
ENSMUSG00000031762	Mt2	protein_coding	nonDEG	-0.166318	0.356167	0.88925	80.2173	110.024	46.2023	68.7006	97.8764	117.606	96.1031	93.7059	120.053	82.1473	70.2551	89.8658
ENSMUSG00000031779	Ccl22	protein_coding	nonDEG	-0.236544	0.203435	0.858886	17.1457	27.1074	9.10045	16.4654	19.0978	42.9218	9.77319	6.69328	23.0239	15.8995	10.8085	37.3028
ENSMUSG00000031780	Ccl17	protein_coding	nonDEG	-0.21851	0.129106	0.767462	0	8.77006	3.50017	3.40664	5.5702	20.1733	3.25773	8.36659	3.28912	2.64991	0	0
ENSMUSG00000031821	Gins2	protein_coding	nonDEG	0.0710958	0.691934	0.928977	34.9037	41.4584	35.0017	34.6342	36.6042	33.0498	39.0928	38.4863	19.7347	37.0988	40.5318	38.9984
ENSMUSG00000031827	Cotl1	protein_coding	nonDEG	-0.104008	0.368506	0.88925	4291.32	4789.25	4507.52	4595.56	4195.95	6092.75	4349.07	4635.09	4313.68	4102.07	3770.81	4118.57
ENSMUSG00000031875	Cmtm3	protein_coding	nonDEG	-0.0211669	0.834063	0.970028	1017.11	1157.65	1097.65	1069.12	1031.28	1252.03	1127.17	1300.17	968.646	1123.56	1070.04	1234.38
ENSMUSG00000031880	Rrad	protein_coding	nonDEG	-0.180076	0.170534	0.820895	647.862	491.92	414.421	574.587	582.484	658.421	258.99	309.564	440.742	363.038	278.318	383.201
ENSMUSG00000031903	Pla2g15	protein_coding	nonDEG	-0.0977524	0.333587	0.88925	6042.01	6561.6	5915.99	6333.51	6098.57	7693.31	6289.05	6229.77	5182.01	6843.4	5813.61	5968.44
ENSMUSG00000031904	Slc7a6	protein_coding	nonDEG	-0.107169	0.367421	0.88925	538.252	530.987	448.022	472.955	568.956	622.795	588.02	565.582	532.838	516.733	458.009	598.54
ENSMUSG00000031960	Aars	protein_coding	nonDEG	0.171448	0.086751	0.682438	3633.05	3378.86	3010.85	2929.71	2727.01	3238.02	2738.12	2561.85	2841.8	2320	2215.74	2592.54
ENSMUSG00000031971	Ccsap	protein_coding	nonDEG	-0.0879487	0.635399	0.910026	20.2074	27.1074	33.6017	28.3887	31.034	30.9037	16.2887	13.3866	14.801	19.8744	21.617	11.8691
ENSMUSG00000032000	Birc3	protein_coding	nonDEG	0.0135125	0.90125	0.983325	1741.51	1533.96	1858.59	1509.14	1859.65	1759.79	2286.93	2325.91	2989.81	1766.17	1428.07	2180.52
ENSMUSG00000032009	Sesn3	protein_coding	nonDEG	-0.175836	0.201063	0.856504	207.585	176.996	175.709	189.636	253.046	213.321	278.536	239.285	281.22	291.491	302.637	240.772
ENSMUSG00000032010	Usp2	protein_coding	nonDEG	0.03254	0.776577	0.954727	2100.35	2391.83	2300.31	2064.42	1908.99	2716.52	3256.1	2806.16	2731.62	3027.53	2937.2	3175.82
ENSMUSG00000032024	Clmp	protein_coding	nonDEG	-0.373255	0.0306439	0.451567	42.8642	51.0258	34.3017	66.4295	62.0679	58.3737	47.2371	50.1996	50.9814	51.6733	75.6594	54.2586
ENSMUSG00000032035	Ets1	protein_coding	nonDEG	0.11851	0.208343	0.863221	5348.23	4843.46	4660.13	4794.28	4313.72	4611.95	4068.91	3910.55	3481.54	3845.02	3881.6	3854.05
ENSMUSG00000032046	Abhd12	protein_coding	nonDEG	0.0310063	0.767503	0.952177	12978.7	13497.1	12041.3	12169.7	11270.9	14558.2	11877.7	12369.2	9670.02	11133.6	11224.6	11173.9
ENSMUSG00000032076	Cadm1	protein_coding	nonDEG	-0.028827	0.767298	0.952096	2335.49	2096.84	2326.92	2462.43	2319.59	2183.43	2352.08	2297.47	2003.08	2449.85	2233.3	2368.73
ENSMUSG00000032089	Il10ra	protein_coding	nonDEG	-0.188044	0.121322	0.754233	16306.1	16227.8	14656.6	15520.7	17024.9	22742.6	18712.4	16445.4	16537.7	17215.2	15460.2	17323.7
ENSMUSG00000032097	Ddx6	protein_coding	nonDEG	0.196009	0.0954722	0.701311	6893.17	6495.42	7955.89	5946.29	7082.91	5428.32	7660.55	8026.91	6104.61	7784.12	6866.09	7433.43
ENSMUSG00000032113	Chek1	protein_coding	nonDEG	0.00242382	0.98968	0.997568	20.2074	27.9047	21.001	22.1432	19.8936	26.6115	21.1752	30.1197	41.114	22.5243	31.0744	30.5205
ENSMUSG00000032122	Slc37a2	protein_coding	nonDEG	-0.00734396	0.934246	0.991366	3610.39	3597.32	3442.77	3466.26	3422.49	3917.47	3681.24	3137.47	2667.48	3246.14	2871	2775.67
ENSMUSG00000032194	Kank2	protein_coding	nonDEG	-0.136073	0.256594	0.88925	320.869	294.993	259.013	306.03	337.395	339.512	377.897	326.297	468.7	406.762	401.265	440.851
ENSMUSG00000032202	Rab27a	protein_coding	nonDEG	0.069171	0.490056	0.88925	1206.93	1046.03	1159.96	1162.23	1044.81	1062.74	1053.88	1079.29	827.214	1095.74	943.04	902.049
ENSMUSG00000032204	Aqp9	protein_coding	nonDEG	0.105456	0.569897	0.88925	12.2469	10.3646	18.9009	14.7621	9.54892	10.7305	13.0309	28.4464	46.0477	5.29983	12.1595	18.6514
ENSMUSG00000032218	Ccnb2	protein_coding	nonDEG	0.00667248	0.971753	0.995256	20.8197	21.5265	14.0007	19.3043	19.0978	18.0272	26.0618	45.1796	64.1379	31.799	16.2127	25.4337
ENSMUSG00000032232	Cgnl1	protein_coding	nonDEG	-0.470372	0.0118438	0.284477	715.22	552.514	968.848	1322.34	1691.75	999.649	1770.58	1291.8	3277.61	1787.37	2111.71	2085.56
ENSMUSG00000032249	Anp32a	protein_coding	nonDEG	0.0667094	0.587575	0.894293	1876.84	1631.23	1595.38	1906.58	1641.62	1330.15	1373.13	1224.87	1187.37	1356.76	1325.39	1332.73
ENSMUSG00000032254	Kif23	protein_coding	nonDEG	0.326762	0.0690574	0.62879	48.3753	57.404	66.5033	53.9385	37.3999	31.3329	89.5876	112.112	121.698	87.4472	75.6594	89.8658
ENSMUSG00000032261	Sh3bgrl2	protein_coding	nonDEG	-0.301307	0.0630475	0.606564	183.091	117.997	207.91	222.567	276.919	180.272	221.526	174.025	296.021	251.742	232.382	276.38
ENSMUSG00000032263	Bckdhb	protein_coding	nonDEG	0.0686328	0.606255	0.901798	222.281	212.076	239.412	177.713	229.174	236.928	263.876	230.918	263.13	206.693	295.882	191.601
ENSMUSG00000032324	Tspan3	protein_coding	nonDEG	-0.206848	0.0599154	0.593731	1852.35	1765.97	1494.57	2017.87	2189.09	1829.33	1415.48	1380.49	1762.97	1421.68	1544.26	1695.58
ENSMUSG00000032366	Tpm1	protein_coding	nonDEG	-0.0403321	0.723215	0.940626	441.501	446.476	450.122	482.04	499.727	412.049	618.969	490.282	832.148	643.929	662.019	673.146
ENSMUSG00000032369	Plscr1	protein_coding	nonDEG	-0.456495	0.00809678	0.225939	40.4148	32.6884	39.2019	60.7518	59.6807	58.3737	35.835	63.5861	120.053	54.3232	37.8297	86.4746
ENSMUSG00000032375	Aph1b	protein_coding	nonDEG	-0.197585	0.16094	0.809488	162.884	147.496	136.507	192.475	187	153.66	195.464	140.559	233.528	173.569	166.18	188.209
ENSMUSG00000032377	Plscr4	protein_coding	nonDEG	-0.433927	0.0212868	0.387902	18.3704	19.9319	13.3007	31.2275	42.9701	21.0317	71.6701	71.9527	169.39	100.697	117.542	86.4746
ENSMUSG00000032386	Trip4	protein_coding	nonDEG	0.184352	0.169101	0.819894	783.802	688.848	840.742	739.241	756.752	511.628	695.526	731.24	680.848	688.978	760.647	732.491
ENSMUSG00000032393	Dpp8	protein_coding	nonDEG	0.146458	0.101173	0.713321	3575.49	3409.16	3568.08	3235.74	3252.2	3064.62	3267.5	3351.66	3093.42	3337.57	3297.94	3374.21
ENSMUSG00000032400	Zwilch	protein_coding	nonDEG	0.0631445	0.733187	0.94361	27.5555	41.4584	36.4018	43.1508	29.4425	25.7531	3.25773	41.833	34.5358	37.0988	22.968	30.5205
ENSMUSG00000032418	Me1	protein_coding	nonDEG	-0.315608	0.0745535	0.646392	58.7852	35.8775	57.4028	70.4039	87.5317	57.086	112.392	60.2395	200.636	132.496	110.787	94.9525
ENSMUSG00000032425	Zfp949	protein_coding	nonDEG	0.137044	0.306031	0.88925	265.146	201.711	238.012	228.813	214.851	194.436	229.67	177.372	184.191	221.268	208.063	200.079
ENSMUSG00000032468	Armc8	protein_coding	nonDEG	0.174164	0.0790379	0.660866	792.987	758.211	739.937	654.075	712.19	664	845.381	806.54	647.957	752.575	760.647	664.668
ENSMUSG00000032487	Ptgs2	protein_coding	nonDEG	0.00921259	0.950765	0.992149	199.012	161.847	268.113	228.245	209.28	193.148	249.216	312.911	319.045	243.792	214.819	235.686
ENSMUSG00000032501	Trib1	protein_coding	nonDEG	-0.064804	0.52703	0.88925	3295.64	3163.6	3164.86	2983.08	3310.29	3911.04	2834.23	2955.08	5038.93	3648.93	3156.08	4006.66
ENSMUSG00000032530	Lyzl4	protein_coding	nonDEG	0.00863351	0.956564	0.993001	79.6049	93.2815	95.9048	77.2172	82.7573	107.734	131.938	143.905	120.053	125.871	135.106	130.56
ENSMUSG00000032549	Rab6b	protein_coding	nonDEG	0.237638	0.0672173	0.622208	1091.81	1493.3	1493.17	949.885	1076.64	1373.93	1935.09	2013	1662.65	2040.43	2075.23	1838.01
ENSMUSG00000032553	Srprb	protein_coding	nonDEG	-0.030595	0.795106	0.960165	505.797	434.516	395.52	426.398	445.616	509.053	364.866	403.27	325.623	433.261	339.116	335.725
ENSMUSG00000032554	Trf	protein_coding	nonDEG	-0.1983	0.0686103	0.626864	801.56	898.532	772.838	852.228	950.913	1098.37	324.144	401.597	269.708	488.909	348.574	395.07
ENSMUSG00000032555	Topbp1	protein_coding	nonDEG	0.171663	0.0779158	0.656758	879.328	794.089	798.04	714.259	717.76	762.291	718.33	761.36	707.161	760.525	702.551	781.663
ENSMUSG00000032561	Acpp	protein_coding	nonDEG	0.176655	0.344549	0.88925	17.758	12.7564	23.1011	18.7365	13.5276	9.01358	26.0618	61.9128	174.323	31.799	12.1595	23.7381
ENSMUSG00000032578	Cish	protein_coding	nonDEG	-0.189806	0.254559	0.88925	82.0543	69.3632	67.2033	66.9973	87.5317	109.451	175.917	113.786	256.551	119.246	191.851	210.252
ENSMUSG00000032579	Hemk1	protein_coding	nonDEG	-0.166413	0.186486	0.843078	298.825	256.723	329.016	303.191	335.008	381.575	283.423	356.417	394.695	276.916	339.116	328.943
ENSMUSG00000032596	Uba7	protein_coding	nonDEG	-0.0132352	0.915526	0.985929	2385.09	2540.13	2571.93	2315.38	2066.54	3277.94	1974.18	2269.02	2190.56	2060.31	2250.87	2002.48
ENSMUSG00000032661	Oas3	protein_coding	nonDEG	0.450855	0.00996109	0.255919	119.407	74.1468	114.806	86.8694	46.1531	63.9535	30.9484	70.2794	64.1379	104.672	70.2551	86.4746
ENSMUSG00000032688	Malt1	protein_coding	nonDEG	0.034785	0.731383	0.943005	1285.31	1133.73	1330.07	1284.87	1231.81	1168.76	1213.5	1198.1	960.424	1193.79	1187.58	1097.04
ENSMUSG00000032690	Oas2	protein_coding	nonDEG	0.186267	0.224139	0.872151	208.81	212.076	333.917	244.71	178.246	223.193	198.722	219.205	159.522	340.514	251.297	300.118
ENSMUSG00000032715	Trib3	protein_coding	nonDEG	-0.00177642	0.992128	0.998184	10.4099	8.77006	7.00035	10.2199	8.75317	7.72593	13.0309	13.3866	46.0477	18.5494	12.1595	20.347
ENSMUSG00000032724	Abtb2	protein_coding	nonDEG	0.196507	0.229847	0.875402	91.8518	130.754	78.4039	90.276	76.3913	84.9852	86.3299	78.646	106.896	71.5477	67.553	54.2586
ENSMUSG00000032725	Folr2	protein_coding	nonDEG	-0.0298665	0.838762	0.97059	330.054	290.209	207.91	319.089	297.608	240.791	161.258	110.439	123.342	137.796	152.67	150.907
ENSMUSG00000032740	Ccdc88a	protein_coding	nonDEG	0.198916	0.130574	0.76959	1369.82	1176.78	1663.98	1288.85	1339.24	985.914	1508.33	1500.97	1483.39	1424.33	1410.51	1609.11
ENSMUSG00000032741	Tpcn1	protein_coding	nonDEG	0.168177	0.211922	0.866317	1161.01	1580.2	1816.59	1137.82	1280.35	1593.26	3262.62	3462.1	3002.97	2786.38	2916.94	2862.14
ENSMUSG00000032745	Gpbp1	protein_coding	nonDEG	0.0994736	0.430217	0.88925	2692.48	2351.97	2468.32	2556.68	2619.59	1812.16	1936.72	2031.41	1774.48	2240.5	1891.48	2134.74
ENSMUSG00000032750	Gab3	protein_coding	nonDEG	0.216272	0.156775	0.8046	97.9753	112.416	130.906	95.386	83.553	104.729	153.113	122.152	172.679	131.171	143.212	120.386
ENSMUSG00000032786	Alas1	protein_coding	nonDEG	-0.128275	0.207808	0.863221	1131.61	1151.27	1164.86	1162.23	1203.96	1465.78	1485.53	1293.48	1415.97	1330.26	1222.71	1164.86
ENSMUSG00000032788	Pdxk	protein_coding	nonDEG	-0.229248	0.0427399	0.524599	789.313	734.293	681.834	775.579	845.875	1034.84	915.422	731.24	822.28	1026.84	911.966	817.27
ENSMUSG00000032827	Ppp1r9a	protein_coding	nonDEG	0.16336	0.140219	0.783621	5722.98	6308.06	7766.89	5750.98	5787.44	6085.88	6113.13	5896.78	5920.42	5438.95	5774.43	5505.55
ENSMUSG00000032841	Prr5l	protein_coding	nonDEG	0.0209324	0.867616	0.976668	235.753	236.792	235.912	239.6	253.842	211.175	185.691	224.225	323.978	251.742	314.797	301.813
ENSMUSG00000032860	P2ry2	protein_coding	nonDEG	-0.129381	0.491116	0.88925	19.5951	14.351	12.6006	18.7365	11.9361	25.7531	68.4123	65.2594	92.0954	56.9731	48.6382	47.4763
ENSMUSG00000032870	Smap2	protein_coding	nonDEG	0.29207	0.00229862	0.103171	7562.47	8171.3	8919.14	6363.04	6642.07	7003.98	10050.1	9593.14	8466.2	9404.54	8699.48	8964.53
ENSMUSG00000032890	Rims3	protein_coding	nonDEG	0.256624	0.122143	0.755856	177.58	185.766	156.108	84.0305	175.859	152.802	127.051	103.746	92.0954	153.695	285.074	116.995
ENSMUSG00000032902	Slc16a1	protein_coding	nonDEG	-0.0542203	0.667746	0.919842	641.126	598.756	653.832	702.336	759.934	532.23	643.402	547.175	738.408	568.406	490.435	642.625
ENSMUSG00000032959	Pebp1	protein_coding	nonDEG	-0.320995	0.00306217	0.127975	600.711	560.486	541.827	756.274	775.849	663.571	343.691	302.871	511.458	341.839	348.574	320.465
ENSMUSG00000032965	Ift57	protein_coding	nonDEG	-0.233412	0.14574	0.791751	114.509	122.781	116.206	140.24	191.774	110.738	135.196	113.786	172.679	162.97	174.287	157.689
ENSMUSG00000033024	Klra9	protein_coding	nonDEG	0.481797	0.00630867	0.195691	17.1457	6.37822	16.8008	3.97442	5.5702	4.7214	8.14433	3.34664	11.5119	14.5745	12.1595	15.2602
ENSMUSG00000033033	Calhm2	protein_coding	nonDEG	-0.130204	0.349344	0.88925	815.032	854.682	646.132	753.436	704.232	1147.73	1145.09	895.226	705.517	1067.92	883.593	686.71
ENSMUSG00000033083	Tbc1d4	protein_coding	nonDEG	0.0608814	0.584362	0.89347	925.866	955.139	1131.96	889.701	1063.91	947.714	882.845	804.866	845.304	840.023	884.944	874.92
ENSMUSG00000033174	Mgll	protein_coding	nonDEG	0.0261464	0.818551	0.965625	1514.94	1774.74	1610.08	1439.31	1457.8	1949.94	1645.15	1576.27	1473.53	1330.26	1409.16	1427.68
ENSMUSG00000033207	Mamdc2	protein_coding	nonDEG	-0.0178601	0.923161	0.988567	32.4543	26.3102	26.6013	30.092	35.0127	24.0362	43.9794	23.4265	62.4933	58.2981	54.0424	55.9542
ENSMUSG00000033213	AA467197	protein_coding	nonDEG	-0.109578	0.42737	0.88925	0	9.56733	2.1001	8.5166	2.38723	7.29671	6.51546	8.36659	8.2228	2.64991	5.40424	6.78232
ENSMUSG00000033227	Wnt6	protein_coding	nonDEG	0.0720183	0.559634	0.88925	0.612346	7.1755	4.90024	4.54219	3.97871	0	11.4021	1.67332	1.64456	1.32496	4.05318	6.78232
ENSMUSG00000033326	Kdm4a	protein_coding	nonDEG	-0.000449305	0.996234	0.999094	1857.86	1937.39	1701.08	1824.82	1711.64	2009.6	1692.39	1634.83	1565.62	1523.7	1468.6	1409.03
ENSMUSG00000033355	Rtp4	protein_coding	nonDEG	0.0170766	0.915603	0.985967	225.343	168.226	191.109	265.718	140.846	173.833	102.619	158.965	80.5835	186.819	125.649	188.209
ENSMUSG00000033417	Cacul1	protein_coding	nonDEG	0.0526557	0.617844	0.903553	1873.78	1693.42	1691.28	1759.53	1823.84	1510.85	1505.07	1546.15	1401.17	1527.68	1445.63	1544.67
ENSMUSG00000033502	Cdc14a	protein_coding	nonDEG	0.0616269	0.586596	0.894005	450.074	469.597	554.427	465.007	494.156	459.693	571.732	587.335	657.824	608.155	560.69	571.411
ENSMUSG00000033581	Igf2bp2	protein_coding	nonDEG	0.411241	0.00513516	0.174428	148.8	156.266	126.006	92.5471	95.4892	117.177	164.515	252.671	149.655	137.796	158.074	152.602
ENSMUSG00000033720	Sfxn5	protein_coding	nonDEG	0.183003	0.155269	0.803806	705.422	799.67	513.825	567.774	608.743	580.732	373.01	403.27	495.013	329.914	449.903	315.378
ENSMUSG00000033721	Vav3	protein_coding	nonDEG	0.086408	0.537775	0.88925	257.797	243.967	297.515	240.168	303.178	209.458	190.577	180.718	235.172	164.295	190.499	161.08
ENSMUSG00000033730	Egr3	protein_coding	nonDEG	-0.0257536	0.885401	0.980339	80.8296	100.457	141.407	84.5983	81.9615	166.966	609.196	416.656	889.707	374.963	394.51	340.812
ENSMUSG00000033740	St18	protein_coding	nonDEG	0.140761	0.403948	0.88925	127.368	91.6869	27.3014	56.2096	49.3361	69.1041	83.0721	48.5262	54.2705	98.0468	114.84	66.1276
ENSMUSG00000033777	Tlr13	protein_coding	nonDEG	-0.0397472	0.677307	0.924064	5537.44	5356.91	5131.25	5546.58	4979.76	6138.68	5013.65	5870	3570.34	4957.99	4838.15	5766.67
ENSMUSG00000033781	Asb13	protein_coding	nonDEG	0.157599	0.14173	0.785403	413.333	397.044	426.321	381.544	355.697	369.557	392.557	435.063	314.111	462.41	451.254	373.028
ENSMUSG00000033813	Tcea1	protein_coding	nonDEG	0.21703	0.123792	0.757974	401.086	373.923	448.722	382.112	391.506	257.531	218.268	286.138	231.883	268.966	241.84	289.944
ENSMUSG00000033871	Ppargc1b	protein_coding	nonDEG	0.0833318	0.637595	0.911226	51.437	62.1877	81.9041	50.5319	49.3361	79.8346	135.196	100.399	167.745	136.471	131.053	130.56
ENSMUSG00000033880	Lgals3bp	protein_coding	nonDEG	-0.215251	0.0637681	0.608893	2114.43	2093.65	2155.41	2411.33	2079.28	3108.4	2314.62	2327.59	1603.45	3069.93	2103.6	2638.32
ENSMUSG00000033933	Vhl	protein_coding	nonDEG	-0.0667727	0.545483	0.88925	1429.21	1294.78	1107.45	1481.32	1290.7	1294.52	786.742	1067.58	786.1	947.344	938.987	956.307
ENSMUSG00000033952	Aspm	protein_coding	nonDEG	0.025836	0.890136	0.980907	31.842	22.3238	39.2019	35.202	35.8084	21.4609	43.9794	143.905	131.565	75.5225	35.1276	50.8674
ENSMUSG00000034041	Lyl1	protein_coding	nonDEG	-0.066824	0.582281	0.891719	2029.31	2159.83	2051.1	2065.56	1790.42	2790.35	1889.48	2228.86	1792.57	1783.39	1784.75	1995.7
ENSMUSG00000034120	Srsf2	protein_coding	nonDEG	-0.0150739	0.870901	0.977799	4534.42	4019.08	4020.3	4425.23	4120.36	4281.45	3917.42	4044.41	4016.02	3485.96	3592.47	3818.45
ENSMUSG00000034156	Bzrap1	protein_coding	nonDEG	-0.195448	0.0999033	0.712443	693.175	775.751	842.142	789.773	841.1	1085.49	775.34	684.387	1282.76	926.145	1075.44	985.132
ENSMUSG00000034220	Gpc1	protein_coding	nonDEG	-0.277998	0.103063	0.715925	53.2741	84.5114	102.205	118.097	107.425	90.9942	107.505	95.3792	233.528	117.921	122.946	81.3879
ENSMUSG00000034248	Slc25a37	protein_coding	nonDEG	0.148076	0.111595	0.73526	2415.7	2575.21	2807.84	2343.2	2355.4	2348.68	3002	3204.41	2830.29	3027.53	2975.03	2692.58
ENSMUSG00000034265	Zdhhc14	protein_coding	nonDEG	0.15268	0.259532	0.88925	570.706	748.644	814.14	528.597	588.85	782.465	1013.15	910.286	1111.72	760.525	828.2	690.101
ENSMUSG00000034266	Batf	protein_coding	nonDEG	-0.297352	0.0705538	0.632361	58.7852	66.1741	58.8029	76.0817	68.4339	98.2909	73.2989	75.2994	87.1617	67.5728	58.0956	74.6055
ENSMUSG00000034269	Setd5	protein_coding	nonDEG	0.170422	0.170915	0.821539	2982.73	3453.01	4576.13	3104.02	3133.64	3473.66	5002.25	4849.28	4882.7	4481	4930.02	4766.28
ENSMUSG00000034271	Jdp2	protein_coding	nonDEG	-0.283937	0.120819	0.752909	276.168	432.922	240.812	497.37	291.242	830.537	599.422	505.342	434.164	409.412	380.999	420.504
ENSMUSG00000034311	Kif4	protein_coding	nonDEG	0.231951	0.217208	0.868859	25.7185	32.6884	29.4015	30.6598	13.5276	20.6025	34.2062	66.9328	100.318	37.0988	36.4786	25.4337
ENSMUSG00000034353	Ramp1	protein_coding	nonDEG	0.0740153	0.523474	0.88925	459.259	493.515	389.219	457.058	399.463	420.205	184.062	232.591	226.949	188.144	164.829	145.82
ENSMUSG00000034422	Parp14	protein_coding	nonDEG	0.149717	0.152865	0.801369	2917.83	2559.26	3089.95	2754.84	2581.39	2377.44	3264.25	3299.78	2527.69	3564.13	3004.76	3050.35
ENSMUSG00000034459	Ifit1	protein_coding	nonDEG	0.0491849	0.775188	0.954288	97.9753	58.9986	74.2037	86.3016	77.9828	59.6613	50.4948	61.9128	80.5835	166.945	94.5742	152.602
ENSMUSG00000034488	Edil3	protein_coding	nonDEG	-0.265866	0.147493	0.793779	72.2568	65.3768	30.8015	100.496	68.4339	60.5198	81.4433	70.2794	47.6923	88.7721	94.5742	149.211
ENSMUSG00000034522	Zfp395	protein_coding	nonDEG	0.306771	0.0730211	0.640057	153.699	210.481	326.216	125.478	177.451	213.321	508.206	523.749	542.705	487.584	490.435	456.111
ENSMUSG00000034612	Chst11	protein_coding	nonDEG	0.261525	0.00773838	0.220023	1029.97	967.895	1003.85	761.384	866.564	864.016	1174.41	1281.76	1216.98	1214.99	1242.98	1183.52
ENSMUSG00000034640	Tiparp	protein_coding	nonDEG	-0.162004	0.216756	0.868859	1008.53	807.642	1001.75	1090.13	1278.76	868.737	1040.84	985.585	1041.01	912.895	837.657	1117.39
ENSMUSG00000034641	Cd300ld	protein_coding	nonDEG	0.480422	0.00150302	0.075934	227.793	188.158	275.814	156.706	179.838	125.332	179.175	204.145	208.859	157.67	232.382	222.121
ENSMUSG00000034652	Cd300a	protein_coding	nonDEG	0.000220255	0.998031	0.999617	2517.96	2465.98	2705.63	2572.01	2609.24	2574.02	1980.7	2049.82	1994.85	1913.24	1655.05	1815.97
ENSMUSG00000034656	Cacna1a	protein_coding	nonDEG	0.0871058	0.48681	0.88925	462.933	462.421	412.32	355.426	393.097	510.34	785.113	649.248	730.185	928.795	933.583	790.141
ENSMUSG00000034731	Dgkh	protein_coding	nonDEG	0.162519	0.30586	0.88925	188.602	226.427	343.017	196.45	194.161	269.549	340.433	277.771	496.657	267.641	276.967	261.119
ENSMUSG00000034738	Nostrin	protein_coding	nonDEG	-0.0943572	0.586903	0.894226	69.195	52.6203	50.4025	75.5139	66.0467	50.6477	138.454	110.439	123.342	174.894	168.883	110.213
ENSMUSG00000034744	Nagk	protein_coding	nonDEG	-0.0624818	0.568661	0.88925	441.501	480.759	401.82	475.227	431.293	492.313	325.773	378.17	310.822	388.212	294.531	323.856
ENSMUSG00000034761	Map4k5	protein_coding	nonDEG	0.0525789	0.565323	0.88925	1753.15	1691.82	1645.78	1591.47	1721.99	1626.31	1804.78	1927.66	1598.51	1807.24	1837.44	1776.97
ENSMUSG00000034792	Gna15	protein_coding	nonDEG	-0.0160953	0.869394	0.976931	3658.15	3799.83	3908.99	3561.08	3648.48	4405.49	3803.4	3616.04	3035.86	3529.69	3020.97	3331.82
ENSMUSG00000034795	Ccdc122	protein_coding	nonDEG	0.289714	0.0627526	0.605908	122.469	111.619	103.605	96.5215	95.4892	72.9671	84.701	142.232	67.427	86.1222	94.5742	169.558
ENSMUSG00000034855	Cxcl10	protein_coding	nonDEG	-0.128565	0.428187	0.88925	181.254	155.469	187.609	143.647	169.493	282.426	154.742	237.611	228.594	377.613	121.595	383.201
ENSMUSG00000034858	Fam214a	protein_coding	nonDEG	0.0159452	0.880605	0.979235	708.484	622.674	693.034	621.144	720.943	678.165	728.103	747.974	922.599	699.577	816.04	757.925
ENSMUSG00000034883	Lrr1	protein_coding	nonDEG	-0.0816356	0.278481	0.88925	0	0.797278	0	0.567774	0.795743	2.57531	1.62887	5.01996	1.64456	1.32496	2.70212	0
ENSMUSG00000034906	Ncaph	protein_coding	nonDEG	0.228342	0.0325769	0.464356	508.247	515.041	480.224	453.651	416.174	405.182	346.948	404.943	309.177	316.665	335.063	305.205
ENSMUSG00000035042	Ccl5	protein_coding	nonDEG	-0.0952686	0.598457	0.898393	36.1284	49.4312	81.9041	66.9973	55.702	63.9535	63.5257	66.9328	74.0052	107.322	39.1807	133.951
ENSMUSG00000035049	Rrp12	protein_coding	nonDEG	-0.0405622	0.735369	0.944281	340.464	353.194	390.619	338.393	354.106	435.656	438.165	376.497	478.567	321.965	352.627	383.201
ENSMUSG00000035093	Secisbp2l	protein_coding	nonDEG	0.0583687	0.504844	0.88925	3696.73	3738.44	3907.59	3718.35	3673.95	3565.09	4026.56	3947.36	3341.75	4094.12	3776.21	3957.49
ENSMUSG00000035105	Egln3	protein_coding	nonDEG	0.00580073	0.9743	0.996551	13.4716	14.351	8.40042	6.81328	7.95743	20.6025	40.7216	35.1397	70.7161	38.4237	25.6701	45.7807
ENSMUSG00000035107	Dcbld2	protein_coding	nonDEG	0.216724	0.0573347	0.587956	326.993	317.317	341.617	287.861	283.284	271.266	340.433	324.624	388.116	355.088	282.372	306.9
ENSMUSG00000035164	Zc3h12c	protein_coding	nonDEG	-0.0176691	0.860895	0.975186	742.775	655.362	704.235	750.029	689.113	711.214	1005.01	799.846	774.588	1061.29	937.636	902.049
ENSMUSG00000035208	Slfn8	protein_coding	nonDEG	0.086179	0.393357	0.88925	1984.61	1710.96	2005.6	1925.89	1721.99	1743.48	1832.47	2034.76	1373.21	2157.03	1800.96	1754.93
ENSMUSG00000035273	Hpse	protein_coding	nonDEG	0.515514	0.00213175	0.0980847	74.0938	74.1468	68.6034	51.6674	41.3786	40.7757	40.7216	56.8928	59.2042	45.0485	40.5318	50.8674
ENSMUSG00000035314	Gdpd5	protein_coding	nonDEG	-0.196452	0.211888	0.866317	107.773	137.132	173.609	136.833	164.719	200.874	158	137.212	184.191	151.045	129.702	128.864
ENSMUSG00000035352	Ccl12	protein_coding	nonDEG	0.0506436	0.65024	0.915563	1337.97	1161.63	1066.15	1287.14	1086.19	1085.92	873.072	1124.47	825.57	1257.38	1168.67	1351.38
ENSMUSG00000035356	Nfkbiz	protein_coding	nonDEG	0.012874	0.904179	0.983885	13947.4	11574.9	12917	11457.7	13038.2	13929	15063.7	12042.9	18958.5	13435.1	11371.9	14042.8
ENSMUSG00000035365	Parpbp	protein_coding	nonDEG	0.368394	0.0439483	0.529125	11.6346	11.1619	22.4011	9.08438	7.16169	6.86749	1.62887	13.3866	16.4456	11.9246	10.8085	13.5646
ENSMUSG00000035373	Ccl7	protein_coding	nonDEG	-0.0938892	0.618141	0.903553	962.607	707.983	664.333	1071.96	1100.51	512.486	493.546	388.21	320.689	455.785	337.765	393.375
ENSMUSG00000035385	Ccl2	protein_coding	nonDEG	0.00992449	0.944253	0.992149	1215.51	833.155	854.742	1043.57	1102.1	756.712	1040.84	816.58	582.175	911.57	805.232	652.799
ENSMUSG00000035448	Ccr3	protein_coding	nonDEG	0.0719979	0.687479	0.928071	80.8296	52.6203	46.2023	64.7262	60.4765	44.2095	26.0618	60.2395	34.5358	37.0988	33.7765	22.0425
ENSMUSG00000035455	Fignl1	protein_coding	nonDEG	0.27113	0.150235	0.79822	27.5555	21.5265	29.4015	23.2787	20.6893	11.5889	13.0309	36.813	19.7347	26.4991	20.2659	13.5646
ENSMUSG00000035459	Stab2	protein_coding	nonDEG	-0.0185043	0.888757	0.980515	1.83704	5.58094	1.40007	5.67774	1.59149	2.14609	4.8866	1.67332	19.7347	5.29983	6.7553	3.39116
ENSMUSG00000035493	Tgfbi	protein_coding	nonDEG	0.0168035	0.861774	0.975186	2244.86	2061.76	1903.39	1996.29	1971.06	2221.63	2097.98	1952.76	1759.68	1665.47	1664.51	1658.28
ENSMUSG00000035505	Cox18	protein_coding	nonDEG	-0.00339027	0.981987	0.996971	140.227	114.011	106.405	111.851	112.2	140.784	107.505	125.499	98.6737	98.0468	110.787	132.255
ENSMUSG00000035561	Aldh1b1	protein_coding	nonDEG	0.0956698	0.600032	0.898892	36.7407	31.0938	35.0017	25.5498	31.8297	36.0543	16.2887	21.7531	6.57824	22.5243	14.8617	27.1293
ENSMUSG00000035673	Sbno2	protein_coding	nonDEG	0.0116931	0.928769	0.989995	1936.24	2131.92	2259.71	1711.27	1857.26	2769.32	2477.5	2284.08	3236.5	2088.13	2086.04	2041.48
ENSMUSG00000035678	Tnfsf9	protein_coding	nonDEG	0.0698446	0.697893	0.930619	37.3531	42.2557	43.4022	31.2275	35.0127	48.0724	87.9587	46.8529	54.2705	60.948	58.0956	64.4321
ENSMUSG00000035683	Melk	protein_coding	nonDEG	0.0914959	0.598816	0.898393	9.79753	4.78367	9.80049	6.24551	8.75317	5.57984	4.8866	16.7332	23.0239	13.2496	14.8617	11.8691
ENSMUSG00000035692	Isg15	protein_coding	nonDEG	-0.133954	0.430362	0.88925	83.279	58.9986	51.8026	82.8949	72.4126	68.6749	43.9794	58.5662	37.8249	99.3718	70.2551	100.039
ENSMUSG00000035778	Ggta1	protein_coding	nonDEG	-0.00700588	0.936664	0.991366	3303.6	3034.44	3086.45	3246.53	3047.7	3263.77	2783.73	2824.56	2142.86	2741.34	2271.13	2706.15
ENSMUSG00000035900	Gramd4	protein_coding	nonDEG	-0.0211038	0.85065	0.97386	510.696	532.582	494.225	492.828	471.876	609.919	542.412	533.789	600.265	514.083	557.988	479.849
ENSMUSG00000035929	H2-Q4	protein_coding	nonDEG	-0.112753	0.37195	0.88925	1331.85	1385.67	1554.08	1316.1	1396.53	2009.6	1674.47	1532.76	2401.06	1518.4	1397	1946.53
ENSMUSG00000035954	Dock4	protein_coding	nonDEG	0.155185	0.198686	0.854655	7572.88	8523.7	10359.8	6805.33	7946.29	8898.98	11916.8	11050.6	10895.2	9972.95	10231.6	10270.1
ENSMUSG00000035960	Apex1	protein_coding	nonDEG	-0.00843393	0.943778	0.992081	679.091	622.674	495.625	616.602	549.063	659.279	350.206	341.357	268.063	339.189	293.18	350.985
ENSMUSG00000036019	Tmtc2	protein_coding	nonDEG	0.24962	0.110319	0.733364	142.677	139.524	93.8047	93.6826	106.63	103.871	159.629	147.252	217.082	173.569	218.872	203.47
ENSMUSG00000036046	5031439G07Rik	protein_coding	nonDEG	0.145966	0.135246	0.777595	3073.36	3111.78	3028.35	2553.28	2610.04	3176.64	3163.26	3072.21	2710.24	2954.65	2916.94	2585.76
ENSMUSG00000036053	Fmnl2	protein_coding	nonDEG	0.149533	0.163832	0.812936	908.108	972.679	1060.55	894.243	948.526	804.784	1348.7	1154.59	1389.65	1287.86	1215.95	1208.95
ENSMUSG00000036067	Slc2a6	protein_coding	nonDEG	0.245473	0.101672	0.713478	107.16	125.97	141.407	110.716	99.4679	95.2864	159.629	167.332	294.376	131.171	168.883	118.691
ENSMUSG00000036086	Zranb3	protein_coding	nonDEG	0.0394521	0.796552	0.960417	98.5876	80.5251	97.3048	90.276	92.3062	87.9897	104.247	103.746	85.5172	112.621	97.2763	84.779
ENSMUSG00000036098	Myrf	protein_coding	nonDEG	-0.0356664	0.847845	0.972889	27.5555	54.2149	28.7014	34.6342	31.8297	48.0724	84.701	87.0126	67.427	116.596	116.191	150.907
ENSMUSG00000036103	Colec12	protein_coding	nonDEG	-0.176971	0.202689	0.857299	513.146	397.044	353.518	522.352	549.858	404.753	255.732	224.225	203.926	249.092	187.797	230.599
ENSMUSG00000036167	Pphln1	protein_coding	nonDEG	0.192008	0.0559825	0.584689	689.501	724.726	785.439	652.94	637.39	630.521	965.917	967.178	791.034	889.046	936.285	880.006
ENSMUSG00000036206	Sh3bp4	protein_coding	nonDEG	0.14856	0.302933	0.88925	123.081	145.902	142.807	106.174	124.932	134.774	267.134	244.305	498.302	339.189	302.637	271.293
ENSMUSG00000036223	Ska1	protein_coding	nonDEG	-0.0547788	0.530008	0.88925	0.612346	0.797278	0.700035	2.83887	0	1.28765	1.62887	3.34664	4.93368	1.32496	1.35106	0
ENSMUSG00000036225	Kctd1	protein_coding	nonDEG	-0.157106	0.394689	0.88925	35.516	39.0666	40.602	29.5242	66.8424	44.2095	84.701	43.5063	69.0716	86.1222	74.3083	79.6923
ENSMUSG00000036256	Igfbp7	protein_coding	nonDEG	-0.409156	0.00271451	0.116495	181.254	220.049	259.713	290.7	346.944	295.302	335.546	314.584	647.957	449.16	417.478	454.416
ENSMUSG00000036273	Lrrk2	protein_coding	nonDEG	-0.32198	0.0314292	0.457251	320.869	249.548	401.82	454.219	501.318	340.37	474	458.489	1215.33	506.134	622.839	503.587
ENSMUSG00000036402	Gng12	protein_coding	nonDEG	0.205337	0.0468542	0.544669	849.936	820.399	945.047	797.154	746.407	716.365	1011.53	1127.82	842.015	1114.29	1044.37	1044.48
ENSMUSG00000036432	Siah2	protein_coding	nonDEG	-0.189756	0.139266	0.782411	373.531	461.624	423.521	412.204	465.51	598.759	700.412	460.163	879.84	520.708	502.594	657.885
ENSMUSG00000036459	Wtip	protein_coding	nonDEG	-0.156528	0.244634	0.88925	252.899	283.831	254.813	269.125	258.616	377.283	242.701	234.265	279.575	263.666	204.01	215.339
ENSMUSG00000036469	2017-03-01	protein_coding	nonDEG	-0.0453736	0.648623	0.914536	4933.67	4327.62	4513.82	5237.14	4571.54	4563.88	3819.69	3498.91	2412.57	4241.19	3511.41	3547.15
ENSMUSG00000036528	Ppfibp2	protein_coding	nonDEG	-0.14839	0.112068	0.736861	771.555	755.022	791.039	860.177	843.487	906.509	944.742	747.974	1049.23	878.446	832.253	885.093
ENSMUSG00000036533	Cdc42ep3	protein_coding	nonDEG	0.0539894	0.718562	0.938757	144.514	138.726	140.707	166.358	128.91	113.314	245.959	245.978	253.262	215.968	237.787	267.902
ENSMUSG00000036552	Ermard	protein_coding	nonDEG	0.0805759	0.52178	0.88925	220.444	196.13	214.211	190.772	207.689	200.016	250.845	232.591	231.883	254.392	222.925	213.643
ENSMUSG00000036594	H2-Aa	protein_coding	nonDEG	-0.0514452	0.782871	0.956443	1624.55	2060.96	1219.46	1436.47	1397.32	2449.98	2910.78	2048.14	2540.85	2839.38	2594.04	3681.11
ENSMUSG00000036672	Cenpt	protein_coding	nonDEG	0.0731363	0.633199	0.908799	159.822	148.294	137.907	156.706	99.4679	163.961	211.752	142.232	143.077	162.97	125.649	147.516
ENSMUSG00000036777	Anln	protein_coding	nonDEG	-0.116867	0.459118	0.88925	78.3802	100.457	84.0042	114.69	85.1445	93.1403	76.5567	180.718	88.8063	131.171	159.425	106.822
ENSMUSG00000036867	Smad6	protein_coding	nonDEG	-0.433752	0.00551018	0.183013	88.1778	96.4706	84.7042	112.419	117.77	167.824	169.402	138.885	286.154	160.32	167.531	135.646
ENSMUSG00000036880	Acaa2	protein_coding	nonDEG	-0.349811	0.00428351	0.155656	426.805	369.14	440.322	478.633	629.433	537.81	390.928	294.504	476.923	345.814	394.51	364.55
ENSMUSG00000036949	Slc39a12	protein_coding	nonDEG	-0.275532	0.0207391	0.384099	691.338	620.282	625.131	781.824	938.977	703.059	667.835	599.048	833.792	667.778	710.658	803.705
ENSMUSG00000036986	Pml	protein_coding	nonDEG	0.0861288	0.526672	0.88925	423.743	496.704	490.024	345.206	417.765	562.705	794.886	773.073	733.474	753.9	666.073	690.101
ENSMUSG00000037172	E330009J07Rik	protein_coding	nonDEG	0.0694883	0.625676	0.9068	516.82	645.795	368.218	530.868	424.131	499.181	325.773	266.058	281.22	425.311	512.052	311.987
ENSMUSG00000037217	Syn1	protein_coding	nonDEG	-0.0598131	0.742443	0.94579	51.437	43.8503	32.2016	32.3631	50.9275	54.5107	35.835	36.813	24.6684	68.8978	93.2231	42.3895
ENSMUSG00000037235	Mxd4	protein_coding	nonDEG	-0.0846097	0.388483	0.88925	1625.78	1645.58	1519.78	1584.09	1632.86	1933.63	1454.58	1407.26	1244.93	1615.12	1449.69	1290.34
ENSMUSG00000037242	Clic4	protein_coding	nonDEG	-0.100374	0.375463	0.88925	1180.6	1309.93	942.947	1275.79	1239.77	1222.84	1511.59	1360.41	1934	1888.06	1537.51	1607.41
ENSMUSG00000037306	Man1c1	protein_coding	nonDEG	0.0814329	0.51124	0.88925	3268.09	3881.15	4221.21	3074.49	3260.16	4438.97	4837.73	4601.63	4811.99	4549.9	4236.92	4403.42
ENSMUSG00000037313	Tacc3	protein_coding	nonDEG	-0.0259756	0.862728	0.975186	100.425	129.159	112.706	115.258	100.264	135.204	102.619	148.925	203.926	98.0468	82.4147	110.213
ENSMUSG00000037318	Traf3ip3	protein_coding	nonDEG	-0.00874504	0.925082	0.989258	1456.16	1413.57	1393.07	1513.12	1316.95	1497.54	991.979	1082.64	914.376	907.595	970.061	920.7
ENSMUSG00000037321	Tap1	protein_coding	nonDEG	-0.0554782	0.63967	0.911894	1235.1	1208.67	1003.85	1122.49	1054.36	1457.62	822.577	1010.68	950.556	842.673	917.37	976.654
ENSMUSG00000037337	Map4k1	protein_coding	nonDEG	0.106938	0.532127	0.88925	77.1555	81.3223	80.504	62.4551	53.3148	99.5786	107.505	68.6061	111.83	67.5728	93.2231	61.0409
ENSMUSG00000037341	Slc9a7	protein_coding	nonDEG	-0.138391	0.200761	0.856504	499.674	552.514	467.623	530.868	548.267	622.795	477.258	491.956	476.923	572.381	507.999	484.936
ENSMUSG00000037344	Slc12a9	protein_coding	nonDEG	0.038914	0.717525	0.938579	3120.51	3297.54	3046.55	2832.62	2756.45	3690.85	2285.3	2520.02	2264.56	2374.32	2300.86	1953.31
ENSMUSG00000037347	Chst7	protein_coding	nonDEG	-0.110713	0.371449	0.88925	1082.01	1023.7	770.038	1020.29	928.632	1218.98	594.536	612.435	448.965	654.529	483.68	523.934
ENSMUSG00000037351	Actr1b	protein_coding	nonDEG	-0.0918666	0.358435	0.88925	1246.12	1274.85	1287.36	1230.37	1339.24	1547.76	1179.3	1121.12	1514.64	1128.86	1093.01	1268.29
ENSMUSG00000037370	Enpp1	protein_coding	nonDEG	0.218981	0.0602753	0.593731	299.437	311.736	280.014	260.608	250.659	247.23	319.258	294.504	243.395	235.842	279.669	289.944
ENSMUSG00000037375	Hhat	protein_coding	nonDEG	0.263269	0.107055	0.726855	115.121	150.686	179.209	95.386	101.855	153.231	120.536	110.439	128.276	129.846	128.351	118.691
ENSMUSG00000037405	Icam1	protein_coding	nonDEG	-0.214503	0.0497488	0.560287	2574.91	2505.84	2853.34	2692.38	3107.38	3639.77	3088.33	2617.07	3382.86	2754.59	2225.2	2840.1
ENSMUSG00000037411	Serpine1	protein_coding	nonDEG	-0.493306	NA	NA	783.802	1182.36	1169.76	1608.5	1509.52	2872.33	3031.32	2335.95	2545.78	2437.92	1838.79	2967.27
ENSMUSG00000037466	4930427A07Rik	protein_coding	nonDEG	0.0593496	0.749386	0.947405	28.1679	31.8911	25.9013	24.4143	21.4851	33.9082	24.433	30.1197	44.4031	33.1239	35.1276	38.9984
ENSMUSG00000037474	Dtl	protein_coding	nonDEG	0.10874	0.558565	0.88925	18.3704	11.9592	16.1008	18.7365	12.7319	8.15514	21.1752	26.7731	57.5596	15.8995	18.9148	22.0425
ENSMUSG00000037544	Dlgap5	protein_coding	nonDEG	0.072615	0.686861	0.927929	4.89876	15.1483	22.4011	13.0588	15.1191	9.01358	26.0618	26.7731	36.1803	18.5494	17.5638	16.9558
ENSMUSG00000037548	H2-DMb2	protein_coding	nonDEG	-0.155318	0.282686	0.88925	134.716	147.496	116.906	156.138	127.319	173.404	92.8453	145.579	110.186	121.896	109.436	100.039
ENSMUSG00000037580	Gch1	protein_coding	nonDEG	-0.30246	0.0328205	0.466146	111.447	118.794	116.906	143.079	134.481	171.687	167.773	140.559	251.618	151.045	163.478	157.689
ENSMUSG00000037594	BC022687	protein_coding	nonDEG	-0.290707	0.0874303	0.682717	43.4765	47.0394	48.3024	53.3707	69.2296	63.5243	60.268	51.8729	60.8488	52.9983	68.9041	67.8232
ENSMUSG00000037628	Cdkn3	protein_coding	nonDEG	-0.028779	0.876026	0.978631	10.4099	11.1619	10.5005	13.0588	12.7319	8.58436	6.51546	13.3866	49.3368	11.9246	8.10636	16.9558
ENSMUSG00000037685	Atp8a1	protein_coding	nonDEG	0.132779	0.193773	0.849565	6839.9	6786.43	8196.01	6341.46	6439.95	7149.49	7781.09	8122.29	6824.93	7883.49	7694.29	7621.63
ENSMUSG00000037697	Ddhd1	protein_coding	nonDEG	0.147525	0.167468	0.818367	672.968	609.918	735.736	597.298	631.024	594.038	820.948	751.32	957.134	816.173	811.987	754.533
ENSMUSG00000037722	Gnpnat1	protein_coding	nonDEG	0.155424	0.350527	0.88925	134.716	96.4706	140.007	118.097	128.91	78.5469	102.619	132.192	101.963	140.445	129.702	118.691
ENSMUSG00000037752	Xkr8	protein_coding	nonDEG	-0.0964464	0.465837	0.88925	233.304	220.049	173.609	224.838	214.851	243.796	200.35	177.372	180.902	242.467	170.234	157.689
ENSMUSG00000037759	Ptger2	protein_coding	nonDEG	-0.0228242	0.892192	0.981234	6.7358	14.351	2.80014	11.9232	4.77446	8.15514	1.62887	0	21.3793	6.62478	10.8085	6.78232
ENSMUSG00000037788	Vopp1	protein_coding	nonDEG	-0.0222958	0.871911	0.97819	200.849	172.212	173.609	193.043	208.485	162.674	128.68	175.698	146.366	192.119	166.18	135.646
ENSMUSG00000037816	Fbxw17	protein_coding	nonDEG	0.0192143	0.884943	0.980339	152.474	173.009	164.508	172.035	155.966	157.952	114.021	135.539	95.3845	131.171	167.531	132.255
ENSMUSG00000037820	Tgm2	protein_coding	nonDEG	-0.055443	NA	NA	1834.59	2039.44	2039.2	1873.65	1865.22	2491.18	2803.28	2956.75	3649.28	2871.18	2814.26	2456.9
ENSMUSG00000037822	Smim14	protein_coding	nonDEG	0.00182009	0.98726	0.996971	1246.74	1091.47	1062.65	1209.36	1229.42	985.914	1179.3	1183.04	1167.64	1221.61	1256.49	1142.82
ENSMUSG00000037868	Egr2	protein_coding	nonDEG	-0.0615235	0.63435	0.909461	1233.88	772.562	977.248	1099.78	989.108	1077.77	1816.18	1270.05	1491.62	1167.29	1016	1007.17
ENSMUSG00000037894	H2afz	protein_coding	nonDEG	0.0903023	0.493837	0.88925	252.286	241.575	263.213	272.531	234.744	203.449	92.8453	195.778	138.143	155.02	170.234	147.516
ENSMUSG00000037921	Ddx60	protein_coding	nonDEG	0.275962	0.0213367	0.387902	928.928	785.319	913.545	784.095	751.181	601.335	498.433	701.121	577.241	508.783	663.371	712.144
ENSMUSG00000037922	Bank1	protein_coding	nonDEG	0.336301	0.00182491	0.0886432	1606.79	1527.58	1502.97	1310.99	1260.46	1047.29	1148.35	1249.97	924.243	1120.91	1091.66	1091.95
ENSMUSG00000037944	Ccr7	protein_coding	nonDEG	0.0816051	0.659441	0.917794	19.5951	27.9047	8.40042	11.9232	12.7319	23.607	29.3196	10.0399	37.8249	9.2747	4.05318	15.2602
ENSMUSG00000037946	Fgd3	protein_coding	nonDEG	-0.0740187	0.507081	0.88925	2720.65	2965.87	3321.66	2907.57	2941.86	3780.98	2480.76	2540.1	3108.22	2317.35	2315.72	2312.77
ENSMUSG00000037966	Ninj1	protein_coding	nonDEG	-0.210776	NA	NA	1014.04	1010.15	806.44	941.936	913.513	1560.21	967.546	962.158	1386.36	873.147	825.498	961.394
ENSMUSG00000037972	Snn	protein_coding	nonDEG	0.179574	0.0580732	0.58888	4520.33	4472.73	4192.51	4055.04	3455.91	4131.65	3019.92	3070.54	2322.12	2839.38	2634.57	2633.24
ENSMUSG00000038023	Atp6v0a2	protein_coding	nonDEG	0.0349375	0.720035	0.939411	2941.1	3249.7	3103.95	2857.04	2836.82	3445.33	2866.8	3077.23	2429.02	2782.41	2671.05	2514.55
ENSMUSG00000038024	Dennd4c	protein_coding	nonDEG	0.056508	0.53119	0.88925	1612.31	1547.52	1579.28	1459.75	1581.14	1545.61	1659.81	1415.63	1545.89	1657.52	1553.72	1507.37
ENSMUSG00000038037	Socs1	protein_coding	nonDEG	-0.352539	0.0555055	0.584438	29.3926	46.2421	27.3014	54.5063	34.2169	64.3827	71.6701	43.5063	49.3368	43.7236	37.8297	49.1718
ENSMUSG00000038058	Nod1	protein_coding	nonDEG	0.0694129	0.560533	0.88925	568.257	601.147	744.137	564.935	572.935	690.612	851.897	796.5	703.872	878.446	728.221	735.882
ENSMUSG00000038059	Smim3	protein_coding	nonDEG	-0.00444991	0.971334	0.995252	426.192	414.584	407.42	392.899	355.697	513.774	342.062	448.449	430.875	361.713	358.031	430.677
ENSMUSG00000038127	Ccdc50	protein_coding	nonDEG	0.278208	0.0295978	0.443994	6097.74	5109.75	5896.39	5128.7	5079.23	3576.25	3932.08	4551.43	3248.01	4120.62	4092.36	4322.04
ENSMUSG00000038147	Cd84	protein_coding	nonDEG	0.13504	0.146852	0.79353	7912.12	7466.51	8053.2	7529.25	7030.39	6815.55	6254.84	7247.14	5639.2	6424.72	6101.39	6997.66
ENSMUSG00000038170	Pde4dip	protein_coding	nonDEG	0.0485816	0.615832	0.903553	2470.81	2557.67	2903.04	2484.58	2466.01	2768.46	2790.25	2976.83	2741.48	3002.35	2834.52	2824.84
ENSMUSG00000038172	Ttc39b	protein_coding	nonDEG	0.132716	0.217101	0.868859	1639.25	1630.43	1878.89	1609.64	1682.2	1400.11	1863.42	2145.19	1820.53	2032.48	2034.7	2036.39
ENSMUSG00000038178	Slc43a2	protein_coding	nonDEG	0.00586237	0.962717	0.994701	2255.27	2755.39	2977.25	2342.07	2372.91	3318.71	3940.23	3455.4	3022.7	3460.79	3060.15	3018.13
ENSMUSG00000038179	Slamf7	protein_coding	nonDEG	0.291792	0.107412	0.727179	61.2346	46.2421	53.2026	34.6342	27.851	54.5107	61.8969	30.1197	39.4695	63.5979	48.6382	74.6055
ENSMUSG00000038195	Rilp	protein_coding	nonDEG	-0.188753	0.294665	0.88925	57.5605	28.702	59.5029	58.4807	67.6381	55.7984	53.7526	46.8529	100.318	45.0485	85.1168	49.1718
ENSMUSG00000038213	Tapbpl	protein_coding	nonDEG	-0.00949058	0.932106	0.991033	387.002	396.247	423.521	382.679	386.731	455.83	423.505	363.11	279.575	417.361	432.339	430.677
ENSMUSG00000038235	F11r	protein_coding	nonDEG	-0.0850752	0.311196	0.88925	6778.66	6748.16	6644.73	7261.82	7033.57	7357.66	5973.05	6341.88	4744.56	6355.82	6064.91	6214.3
ENSMUSG00000038252	Ncapd2	protein_coding	nonDEG	-0.0362001	0.788192	0.957741	164.109	212.076	207.91	199.856	182.225	222.335	224.783	297.851	279.575	226.568	232.382	222.121
ENSMUSG00000038301	Snx10	protein_coding	nonDEG	0.250884	0.0315485	0.457596	1291.44	1028.49	1232.06	1029.37	1057.54	862.728	1107.63	1159.61	909.442	1002.99	1086.25	1032.61
ENSMUSG00000038332	Sesn1	protein_coding	nonDEG	0.0885357	0.374763	0.88925	2961.92	2797.65	2420.02	2649.23	2573.43	2495.04	2370	2192.05	1646.21	2292.18	2269.78	2150
ENSMUSG00000038379	Ttk	protein_coding	nonDEG	0.229672	0.201792	0.856504	12.8593	11.9592	11.2006	5.67774	4.77446	12.0181	13.0309	15.0599	31.2467	15.8995	14.8617	16.9558
ENSMUSG00000038390	Gpr162	protein_coding	nonDEG	-0.342087	0.0110473	0.273294	187.99	196.13	190.409	220.864	233.948	309.895	151.484	180.718	200.636	189.469	199.957	227.208
ENSMUSG00000038400	Pmepa1	protein_coding	nonDEG	0.2558	0.0797192	0.662126	1799.68	2489.1	3231.36	1760.67	1835.78	2519.51	4792.12	5444.98	4390.98	4495.58	4897.59	4781.54
ENSMUSG00000038418	Egr1	protein_coding	nonDEG	-0.117075	0.404486	0.88925	14278.1	15397.8	18095.2	12887.9	17886.7	22455.4	51073.1	35394	48878	37420.8	33086.1	38035.3
ENSMUSG00000038507	Parp12	protein_coding	nonDEG	-0.0518781	0.587557	0.894293	1573.73	1500.48	1476.37	1620.43	1425.97	1725.89	1218.39	1141.2	940.689	1376.63	1134.89	1183.52
ENSMUSG00000038508	Gdf15	protein_coding	nonDEG	-0.409139	0.0155755	0.330368	74.0938	74.1468	77.7039	100.496	80.37	155.377	127.051	98.7258	124.987	76.8475	41.8829	116.995
ENSMUSG00000038518	Jarid2	protein_coding	nonDEG	0.127657	0.175006	0.826604	1413.29	1404.8	1577.88	1313.83	1364.7	1355.47	1596.29	1603.04	1744.88	1499.85	1561.83	1470.07
ENSMUSG00000038539	Atf5	protein_coding	nonDEG	-0.180273	0.237519	0.883522	97.3629	102.052	85.4042	124.91	92.3062	117.606	100.99	80.3193	100.318	119.246	135.106	139.038
ENSMUSG00000038615	Nfe2l1	protein_coding	nonDEG	-0.211629	0.0187573	0.365485	2416.93	2324.86	2427.02	2710.55	2953	2789.49	2969.42	2645.52	3596.65	2909.61	3003.41	2845.18
ENSMUSG00000038623	Tm6sf1	protein_coding	nonDEG	-0.0648028	0.53916	0.88925	4885.29	5139.25	5582.08	5017.42	5122.2	6417.24	4520.1	4779	4583.39	4629.4	5051.61	3964.27
ENSMUSG00000038644	Pold1	protein_coding	nonDEG	-0.0545873	0.703279	0.933101	270.044	306.952	235.212	250.956	237.131	367.84	299.711	276.098	310.822	267.641	287.776	300.118
ENSMUSG00000038679	Trps1	protein_coding	nonDEG	0.0441546	0.743382	0.94579	599.486	589.188	687.434	600.137	745.611	479.437	961.031	741.28	1235.07	767.15	928.178	966.481
ENSMUSG00000038712	Fam63a	protein_coding	nonDEG	-0.0438843	0.732747	0.94361	315.97	357.978	420.721	364.511	333.416	444.241	456.082	458.489	651.246	446.51	422.882	389.984
ENSMUSG00000038742	Angptl6	protein_coding	nonDEG	-0.133101	0.478892	0.88925	24.4938	30.2966	14.0007	22.7109	29.4425	30.0453	17.9175	18.4065	19.7347	15.8995	18.9148	13.5646
ENSMUSG00000038780	Smurf1	protein_coding	nonDEG	0.0664101	0.555947	0.88925	1911.13	2013.92	2298.21	1853.21	1758.59	2360.27	2176.16	2274.04	2106.68	2096.08	2080.63	2043.17
ENSMUSG00000038811	Gngt2	protein_coding	nonDEG	0.11366	0.303	0.88925	1093.04	1269.27	1215.26	1234.91	1090.17	979.047	607.567	811.56	572.307	703.552	686.339	717.231
ENSMUSG00000038843	Gcnt1	protein_coding	nonDEG	-0.0373401	0.740071	0.94513	6457.8	5309.07	5992.3	6645.79	6410.5	5359.65	4269.26	5592.23	3524.29	5273.33	5171.86	5581.85
ENSMUSG00000038872	Zfhx3	protein_coding	nonDEG	0.12219	0.470723	0.88925	3275.44	7016.84	11846.7	3130.7	5336.25	8106.64	22144.4	20697.3	21594.7	17621.9	18543.3	19083.8
ENSMUSG00000038880	Mrps34	protein_coding	nonDEG	0.00661441	0.96339	0.994701	207.585	163.442	141.407	166.925	159.149	188.427	151.484	175.698	116.764	170.919	145.914	149.211
ENSMUSG00000038893	Fam117a	protein_coding	nonDEG	-0.0557819	0.684513	0.926768	153.086	147.496	172.209	155.57	152.783	190.144	215.01	234.265	263.13	213.318	213.467	172.949
ENSMUSG00000038894	Irs2	protein_coding	nonDEG	-0.330789	0.0758388	0.650606	1019.56	1421.55	1161.36	1494.95	1348.78	2591.19	1985.59	1758.66	2678.99	1906.61	1827.98	1868.53
ENSMUSG00000038943	Prc1	protein_coding	nonDEG	-0.0400781	0.831602	0.969065	28.7802	27.1074	35.7018	50.5319	30.2382	17.1687	32.5773	108.766	83.8726	67.5728	49.9892	45.7807
ENSMUSG00000038963	Slco4a1	protein_coding	nonDEG	-0.193794	0.161307	0.809943	619.081	821.196	734.336	720.505	722.535	1133.14	957.773	1271.72	971.935	1193.79	1110.57	941.047
ENSMUSG00000039005	Tlr4	protein_coding	nonDEG	-0.0391389	0.723853	0.940626	3590.79	3224.19	2872.24	3632.05	3439.2	2987.36	2168.02	2448.07	1373.21	2884.43	2299.5	2260.21
ENSMUSG00000039031	Arhgap18	protein_coding	nonDEG	0.104117	0.341149	0.88925	843.2	758.211	840.042	802.832	797.334	675.589	726.474	681.041	728.54	650.554	622.839	703.666
ENSMUSG00000039055	Eme1	protein_coding	nonDEG	-6.21316e-05	0.999678	0.99988	1.22469	5.58094	8.40042	4.54219	3.97871	6.43827	0	5.01996	6.57824	2.64991	5.40424	3.39116
ENSMUSG00000039062	Anpep	protein_coding	nonDEG	-0.0916518	0.626792	0.907125	12.8593	27.9047	22.4011	18.7365	31.8297	21.8901	81.4433	73.626	123.342	96.7219	74.3083	52.563
ENSMUSG00000039081	Zfp503	protein_coding	nonDEG	0.0464581	0.805265	0.963365	26.3309	21.5265	17.5009	27.8209	17.5063	16.7395	16.2887	25.0998	49.3368	33.1239	28.3723	33.9116
ENSMUSG00000039109	F13a1	protein_coding	nonDEG	-0.0383943	0.735342	0.944281	4446.85	3909.85	3474.27	4428.07	4231.76	3618.31	2622.47	2006.31	2016.23	2029.83	1795.56	1990.61
ENSMUSG00000039126	Prune2	protein_coding	nonDEG	0.189879	0.0559067	0.584689	786.864	753.428	780.539	688.142	701.05	642.969	693.897	942.079	656.18	764.5	802.53	810.488
ENSMUSG00000039145	Camk1d	protein_coding	nonDEG	0.205026	0.105503	0.723298	1859.69	2086.48	2804.34	1727.17	1934.45	2125.92	3480.89	3457.08	3420.69	3040.78	3076.36	2797.71
ENSMUSG00000039195	1110008P14Rik	protein_coding	nonDEG	-0.452856	0.0135489	0.304602	24.4938	54.2149	36.4018	47.1252	70.8211	74.2547	39.0928	20.0798	88.8063	47.6984	51.3403	38.9984
ENSMUSG00000039196	Orm1	protein_coding	nonDEG	-0.30017	0.0425303	0.522845	0.612346	3.18911	2.1001	3.40664	7.16169	8.58436	3.25773	6.69328	31.2467	2.64991	2.70212	0
ENSMUSG00000039206	Daglb	protein_coding	nonDEG	-0.026772	0.798664	0.961315	6726.62	7295.09	6621.63	6637.27	6346.85	8292.49	6684.86	6576.14	6339.78	5888.11	5405.59	5859.93
ENSMUSG00000039208	Metrnl	protein_coding	nonDEG	0.0911351	0.475685	0.88925	227.793	267.885	298.915	262.879	230.765	250.234	210.124	190.758	412.785	186.819	217.521	208.556
ENSMUSG00000039217	Il18	protein_coding	nonDEG	0.0407862	0.735582	0.944352	488.039	414.584	475.324	488.853	467.897	391.447	443.051	441.756	249.973	380.263	366.137	400.157
ENSMUSG00000039231	Suv39h1	protein_coding	nonDEG	0.0215801	0.871161	0.977999	291.476	327.681	235.212	286.726	241.906	315.905	280.165	262.711	246.684	290.166	259.404	235.686
ENSMUSG00000039232	Stx11	protein_coding	nonDEG	0.251742	0.175278	0.827294	63.0716	42.2557	58.1029	56.7774	42.9701	23.607	27.6907	80.3193	222.016	45.0485	37.8297	40.6939
ENSMUSG00000039236	Isg20	protein_coding	nonDEG	-0.0716057	0.684328	0.926768	50.8247	43.053	38.5019	51.6674	38.1957	53.223	78.1855	118.806	50.9814	66.2478	35.1276	64.4321
ENSMUSG00000039395	Mreg	protein_coding	nonDEG	0.00212785	0.98947	0.997496	3.67407	7.1755	5.60028	5.10996	8.75317	3.00453	9.77319	5.01996	24.6684	2.64991	13.5106	15.2602
ENSMUSG00000039431	Mtmr7	protein_coding	nonDEG	-0.09626	0.609401	0.902002	15.3086	36.6748	18.9009	17.601	35.8084	28.3284	30.9484	13.3866	34.5358	23.8492	39.1807	45.7807
ENSMUSG00000039470	Zdhhc2	protein_coding	nonDEG	0.0996015	0.59602	0.898122	60.6222	65.3768	32.2016	57.3451	59.6807	24.0362	29.3196	38.4863	26.313	35.7738	24.3191	23.7381
ENSMUSG00000039474	Wfs1	protein_coding	nonDEG	-0.246659	0.0819165	0.668321	124.918	153.077	139.307	156.138	156.761	202.162	245.959	235.938	312.467	254.392	253.999	259.424
ENSMUSG00000039485	Tspyl4	protein_coding	nonDEG	-0.225122	0.0743301	0.645884	259.634	274.264	247.112	298.081	360.472	285.43	221.526	140.559	264.774	221.268	310.744	305.205
ENSMUSG00000039497	Dse	protein_coding	nonDEG	0.103466	0.375756	0.88925	1761.72	1596.15	1488.27	1660.17	1585.92	1260.18	1136.95	1037.46	855.172	1094.41	990.327	1020.74
ENSMUSG00000039501	Znfx1	protein_coding	nonDEG	0.0760463	0.499483	0.88925	3919.62	4292.54	4525.02	3722.32	3540.26	4875.49	4394.68	4268.64	3708.48	4418.73	3989.68	3767.58
ENSMUSG00000039531	Zufsp	protein_coding	nonDEG	0.18595	0.135043	0.777595	1107.12	928.031	1190.76	1011.77	1017.76	778.602	1088.08	1054.19	948.912	1077.19	990.327	997.001
ENSMUSG00000039616	Mocos	protein_coding	nonDEG	-0.203178	0.269653	0.88925	21.4321	30.2966	29.4015	31.2275	38.9914	33.0498	45.6082	63.5861	124.987	50.3484	51.3403	52.563
ENSMUSG00000039652	Cpeb3	protein_coding	nonDEG	-0.00380443	0.97774	0.99668	180.03	206.495	213.511	172.035	229.97	206.025	322.515	229.245	323.978	329.914	308.042	266.206
ENSMUSG00000039693	Msantd3	protein_coding	nonDEG	-0.0751166	0.688042	0.928242	13.4716	24.7156	10.5005	14.1943	15.1191	24.8947	19.5464	21.7531	26.313	25.1742	27.0212	16.9558
ENSMUSG00000039735	Fnbp1l	protein_coding	nonDEG	-0.0852912	0.536217	0.88925	915.457	806.048	1054.95	1078.77	1168.95	753.278	1117.4	937.059	1207.11	1095.74	1094.36	1122.47
ENSMUSG00000039737	Prkrip1	protein_coding	nonDEG	0.0666769	0.597203	0.898393	278.005	299.776	319.216	329.309	265.778	262.252	268.763	269.404	286.154	238.492	287.776	254.337
ENSMUSG00000039747	Orai2	protein_coding	nonDEG	-0.0245886	0.802398	0.962351	1450.03	1431.11	1362.97	1301.9	1463.37	1597.12	1221.65	1353.72	1213.69	1346.16	1365.92	1310.68
ENSMUSG00000039748	Exo1	protein_coding	nonDEG	-0.00437165	0.981426	0.996971	17.1457	13.5537	13.3007	17.0332	16.7106	11.5889	6.51546	31.7931	24.6684	6.62478	21.617	20.347
ENSMUSG00000039774	Galnt12	protein_coding	nonDEG	-0.0202673	0.828217	0.968595	795.437	811.629	793.139	789.773	807.679	860.153	677.608	629.168	592.042	674.403	549.881	562.933
ENSMUSG00000039891	Txlnb	protein_coding	nonDEG	-0.0464978	0.804386	0.963051	26.9432	22.3238	18.2009	26.6854	27.0553	19.3148	19.5464	41.833	54.2705	27.8241	22.968	50.8674
ENSMUSG00000039910	Cited2	protein_coding	nonDEG	-0.0284475	0.777563	0.955142	871.368	819.602	874.343	883.456	790.173	970.033	1402.45	1045.82	891.352	1299.78	1018.7	998.697
ENSMUSG00000039911	Spsb1	protein_coding	nonDEG	-0.00524102	0.969718	0.995252	870.143	1011.75	1204.06	891.405	876.113	1364.48	1340.56	1726.87	1325.52	1354.11	1464.55	1563.33
ENSMUSG00000039934	Gsap	protein_coding	nonDEG	0.120105	0.242882	0.88707	1590.26	1627.24	1957.3	1594.31	1605.01	1568.36	1622.35	1808.86	1465.3	1636.32	1723.95	1644.71
ENSMUSG00000039942	Ptger4	protein_coding	nonDEG	-0.131347	0.363164	0.88925	167.783	208.09	188.309	176.01	192.57	265.257	265.505	177.372	397.984	274.266	206.712	344.203
ENSMUSG00000039943	Plcb4	protein_coding	nonDEG	-0.133346	0.290395	0.88925	224.731	188.955	208.61	224.271	245.089	230.919	464.227	368.13	601.909	442.536	514.754	517.152
ENSMUSG00000039953	Clstn1	protein_coding	nonDEG	0.0157031	0.873536	0.978299	3806.34	4110.76	4304.51	4211.18	3586.41	4393.05	4124.29	3965.77	3800.58	4076.89	3666.78	3940.53
ENSMUSG00000039959	Hip1	protein_coding	nonDEG	-0.0269812	0.797292	0.960744	766.657	821.993	872.243	799.993	777.441	955.44	928.453	890.206	1279.47	1033.47	1060.58	885.093
ENSMUSG00000039976	Tbc1d16	protein_coding	nonDEG	0.218819	0.0539223	0.57862	3448.73	4019.08	4186.21	3038.72	2952.21	3953.1	4103.11	3944.01	3723.29	3610.51	3593.82	3374.21
ENSMUSG00000039981	Zc3h12d	protein_coding	nonDEG	0.397487	0.0333137	0.468997	34.2913	24.7156	36.4018	18.1688	23.8723	18.0272	24.433	23.4265	24.6684	17.2244	22.968	20.347
ENSMUSG00000039997	Ifi203	protein_coding	nonDEG	0.176221	0.201695	0.856504	317.195	284.628	413.721	308.301	319.889	259.248	382.783	369.803	394.695	483.609	394.51	454.416
ENSMUSG00000040026	Saa3	protein_coding	nonDEG	-0.0799957	0.3139	0.88925	1.22469	0	0	0	1.59149	3.43374	0	1.67332	0	0	0	1.69558
ENSMUSG00000040033	Stat2	protein_coding	nonDEG	0.0631433	0.529599	0.88925	777.066	743.063	847.742	743.783	718.556	815.944	941.484	923.672	881.485	1053.34	824.147	864.746
ENSMUSG00000040084	Bub1b	protein_coding	nonDEG	0.193868	0.252332	0.88925	69.195	72.5523	97.3048	82.3272	57.2935	60.0905	65.1546	128.846	113.475	83.4723	49.9892	76.3011
ENSMUSG00000040093	Bmf	protein_coding	nonDEG	-0.0520767	0.664914	0.919646	3334.83	3150.84	2780.54	3241.99	2598.9	3913.18	2392.8	2903.21	2029.39	2445.87	2403.54	2448.42
ENSMUSG00000040152	Thbs1	protein_coding	nonDEG	-0.0763284	0.568451	0.88925	885.452	813.223	1098.35	1202.54	778.237	1022.83	1364.99	2332.61	6974.58	1445.53	1206.5	1088.56
ENSMUSG00000040204	2810417H13Rik	protein_coding	nonDEG	0.166998	0.367612	0.88925	11.0222	12.7564	21.001	14.7621	8.75317	10.3012	26.0618	16.7332	65.7824	13.2496	13.5106	15.2602
ENSMUSG00000040229	Gpr34	protein_coding	nonDEG	0.184491	0.173222	0.824197	33437.7	27105.9	25572.3	28270.6	26526.9	19734.6	12890.8	19248.2	6992.67	17164.8	16532.9	17637.4
ENSMUSG00000040249	Lrp1	protein_coding	nonDEG	0.142499	0.448923	0.88925	28141	40858.9	50709.1	23678.4	29000.1	47890	54084.8	55957.5	52782.2	43604.3	46461.6	48780.2
ENSMUSG00000040253	Gbp7	protein_coding	nonDEG	-0.0444252	0.63539	0.910026	1958.89	1712.55	1772.49	1936.11	1805.54	1936.2	1307.98	1465.83	902.864	1315.68	1213.25	1293.73
ENSMUSG00000040268	Plekha1	protein_coding	nonDEG	0.152235	0.136539	0.779034	2352.02	2153.45	2494.92	2246.68	2119.86	1927.62	2189.2	1972.84	1858.35	2167.63	1963.09	1971.96
ENSMUSG00000040274	Cdk6	protein_coding	nonDEG	0.240803	0.0719958	0.636428	905.047	995.8	1247.46	796.586	720.147	1097.51	1273.77	1261.68	1549.18	1045.39	1211.9	1356.46
ENSMUSG00000040296	Ddx58	protein_coding	nonDEG	0.073098	0.433852	0.88925	1055.07	1012.54	1056.35	1043	946.934	994.928	1101.11	1106.06	1096.92	1340.86	1120.03	1183.52
ENSMUSG00000040297	Suco	protein_coding	nonDEG	-0.00115374	0.992344	0.99827	1995.02	1797.06	2033.6	2058.18	2219.33	1596.26	1672.84	2046.47	1968.54	1886.74	1802.31	2146.61
ENSMUSG00000040339	Fam102b	protein_coding	nonDEG	0.171208	0.0911493	0.690107	14218.7	13374.3	15127	13221.7	12936.4	11697.1	10660.9	12908	10074.6	10712.3	11167.9	13189.9
ENSMUSG00000040410	Fbxl4	protein_coding	nonDEG	0.0100418	0.926234	0.98929	563.358	538.163	480.924	501.344	501.318	581.161	460.969	567.255	384.827	455.785	493.137	505.283
ENSMUSG00000040435	Ppp1r15a	protein_coding	nonDEG	-0.294986	0.0197377	0.373504	8830.02	8555.59	7150.15	9020.79	9159	13195.5	10936.2	9417.44	14289.6	9515.84	8030.7	11031.4
ENSMUSG00000040483	Xaf1	protein_coding	nonDEG	0.0781726	0.555642	0.88925	243.101	197.725	245.712	242.439	196.549	211.605	241.072	276.098	185.835	343.164	305.34	286.553
ENSMUSG00000040511	Pvr	protein_coding	nonDEG	-0.0400234	0.748781	0.947405	248	279.845	294.015	264.583	261.799	327.493	487.031	398.25	416.074	430.611	379.648	325.551
ENSMUSG00000040528	Milr1	protein_coding	nonDEG	0.159275	0.215155	0.867131	360.672	312.533	316.416	338.961	284.08	256.672	239.443	279.444	180.902	213.318	282.372	257.728
ENSMUSG00000040552	C3ar1	protein_coding	nonDEG	-0.0680423	0.511835	0.88925	6362.88	5281.17	5147.36	5646.51	6157.46	6027.51	7124.66	7543.32	5741.16	6929.52	5805.51	7443.6
ENSMUSG00000040564	Apoc1	protein_coding	nonDEG	0.0885057	0.637923	0.911369	28.1679	12.7564	16.1008	14.1943	17.5063	19.3148	22.8041	15.0599	31.2467	18.5494	9.45742	15.2602
ENSMUSG00000040613	Apobec1	protein_coding	nonDEG	0.128539	0.157543	0.8046	1441.46	1328.26	1358.07	1288.28	1217.49	1281.65	1213.5	1502.64	1218.62	1489.25	1352.41	1580.28
ENSMUSG00000040616	Tmem51	protein_coding	nonDEG	0.221385	0.177173	0.82983	65.521	77.3359	90.3045	66.4295	66.0467	59.2321	74.9278	61.9128	111.83	76.8475	62.1488	105.126
ENSMUSG00000040624	Plekhg1	protein_coding	nonDEG	0.176469	0.292926	0.88925	77.7679	109.227	119.006	94.2504	100.264	66.958	153.113	182.392	284.509	253.067	208.063	235.686
ENSMUSG00000040663	Clcf1	protein_coding	nonDEG	0.0112946	0.930757	0.990294	645.412	785.319	837.942	621.712	711.394	935.695	1099.48	1020.72	988.381	942.044	976.816	1051.26
ENSMUSG00000040699	Limd2	protein_coding	nonDEG	0.0825136	0.456904	0.88925	3145.62	3249.7	3018.55	2769.6	2560.7	3596.85	2428.64	2645.52	2506.31	2382.27	2327.88	2531.5
ENSMUSG00000040710	St8sia4	protein_coding	nonDEG	0.313491	0.0270864	0.426698	1216.12	894.546	979.349	856.203	946.934	593.179	480.515	669.328	522.97	575.031	705.253	600.236
ENSMUSG00000040722	Scamp5	protein_coding	nonDEG	-0.0189828	0.836062	0.970148	3497.72	3614.86	3563.88	3590.03	3325.41	4012.33	2726.72	2817.87	2262.92	2730.74	2665.64	2675.63
ENSMUSG00000040760	Appl1	protein_coding	nonDEG	0.202974	0.0860863	0.68069	1224.08	1134.53	1259.36	1074.8	1176.11	863.158	956.144	1218.18	955.49	1057.32	1087.6	1236.08
ENSMUSG00000040848	Sft2d2	protein_coding	nonDEG	0.13373	0.118324	0.747982	8132.56	8128.25	7983.2	7450.89	7406.78	7305.72	6267.87	6477.42	5249.44	6180.92	6006.81	5963.36
ENSMUSG00000040855	Reps2	protein_coding	nonDEG	0.103409	0.440125	0.88925	380.879	325.289	333.917	320.224	380.365	266.544	218.268	172.352	202.281	222.593	221.574	227.208
ENSMUSG00000040896	Kcnd3	protein_coding	nonDEG	-0.0975827	0.57075	0.88925	58.7852	70.9577	61.6031	49.3963	78.7785	84.1268	52.1237	65.2594	75.6498	91.422	77.0104	81.3879
ENSMUSG00000040950	Mgl2	protein_coding	nonDEG	0.190175	0.102482	0.715154	399.862	438.503	427.721	398.577	375.591	327.923	381.154	222.551	259.841	462.41	379.648	223.817
ENSMUSG00000041046	Ramp3	protein_coding	nonDEG	-0.367499	0.0210021	0.386414	2.44938	3.98639	1.40007	13.6266	6.36594	5.57984	8.14433	13.3866	6.57824	7.94974	6.7553	10.1735
ENSMUSG00000041058	Wwp1	protein_coding	nonDEG	0.350408	0.00332121	0.135438	1914.8	1577.81	1878.19	1427.38	1531.81	1158.46	1448.06	1405.59	1346.9	1419.03	1472.66	1554.85
ENSMUSG00000041075	Fzd7	protein_coding	nonDEG	0.0304478	0.764418	0.951529	800.336	853.087	931.046	884.591	779.032	882.902	814.433	793.153	1095.28	866.522	891.7	1034.3
ENSMUSG00000041132	N4bp2l1	protein_coding	nonDEG	-0.0643513	0.534004	0.88925	729.303	652.173	636.332	726.182	652.509	758.428	816.062	736.26	593.686	886.396	666.073	617.191
ENSMUSG00000041135	Ripk2	protein_coding	nonDEG	0.115187	0.309677	0.88925	551.111	571.648	684.634	547.902	508.48	611.207	778.598	731.24	664.403	759.2	733.626	652.799
ENSMUSG00000041153	Osgin2	protein_coding	nonDEG	0.163499	0.168055	0.819335	531.516	442.489	505.425	479.201	444.025	392.305	369.752	356.417	366.737	416.036	406.669	388.288
ENSMUSG00000041168	Lonp1	protein_coding	nonDEG	-0.144226	0.127806	0.764889	1012.82	1084.3	1005.25	1133.28	1086.98	1261.9	895.876	828.293	986.737	768.475	767.402	786.749
ENSMUSG00000041216	Clvs1	protein_coding	nonDEG	0.384173	0.041451	0.517578	48.9876	48.6339	18.9009	17.601	28.6467	24.0362	34.2062	20.0798	39.4695	45.0485	64.8509	20.347
ENSMUSG00000041225	Arhgap12	protein_coding	nonDEG	0.035415	0.725791	0.941879	4717.51	4535.71	4467.62	4865.25	4579.5	4017.91	4298.58	3818.51	3175.65	4319.36	3758.65	3545.46
ENSMUSG00000041235	Chd7	protein_coding	nonDEG	0.0606471	0.660379	0.918491	4112.51	5128.09	6184.11	4064.12	4497.54	6273.02	8716.06	7991.77	9630.55	7577.43	7703.74	7360.52
ENSMUSG00000041324	Inhba	protein_coding	nonDEG	0.0315016	0.828774	0.968595	0.612346	7.1755	6.30031	5.67774	3.18297	3.43374	14.6598	10.0399	23.0239	5.29983	4.05318	6.78232
ENSMUSG00000041431	Ccnb1	protein_coding	nonDEG	-0.0500493	0.748479	0.947382	4.89876	2.39183	11.2006	14.1943	4.77446	3.00453	4.8866	21.7531	11.5119	11.9246	4.05318	13.5646
ENSMUSG00000041439	Mfsd6	protein_coding	nonDEG	0.260463	0.059153	0.589967	315.358	247.156	233.812	239.033	219.625	191.002	242.701	195.778	249.973	274.266	314.797	303.509
ENSMUSG00000041481	Serpina3g	protein_coding	nonDEG	-0.106501	0.543656	0.88925	6.12346	10.3646	5.60028	6.24551	7.95743	13.3058	8.14433	10.0399	11.5119	3.97487	9.45742	5.08674
ENSMUSG00000041538	H2-Ob	protein_coding	nonDEG	0.071095	0.462865	0.88925	869.531	983.841	889.744	901.057	826.777	893.632	754.165	789.807	506.525	654.529	641.754	659.581
ENSMUSG00000041571	Sepw1	protein_coding	nonDEG	-0.239419	0.0687751	0.627651	475.792	532.582	339.517	515.538	537.922	594.896	454.453	306.217	396.339	532.633	674.179	361.159
ENSMUSG00000041625	Ggact	protein_coding	nonDEG	-0.106604	0.500118	0.88925	95.5259	70.1604	77.7039	88.5727	96.2849	87.1313	87.9587	76.9727	95.3845	84.7972	105.383	116.995
ENSMUSG00000041633	Kctd12b	protein_coding	nonDEG	0.0445728	NA	NA	333.116	251.94	252.713	309.437	303.178	202.162	252.474	281.118	152.944	276.916	308.042	334.029
ENSMUSG00000041685	Fcho2	protein_coding	nonDEG	0.230538	0.107716	0.72801	1890.31	2205.27	3235.56	1938.38	2358.58	1787.26	4251.34	4220.11	3404.24	4234.56	3992.38	3867.62
ENSMUSG00000041720	Pi4ka	protein_coding	nonDEG	0.0532693	0.612964	0.903065	1936.85	1988.41	2042.7	1701.05	1827.03	2258.97	2462.84	2125.12	2384.61	2187.5	2199.53	2082.17
ENSMUSG00000041736	Tspo	protein_coding	nonDEG	-0.317727	0.0225752	0.394343	250.449	372.329	264.613	362.24	341.374	457.547	192.206	229.245	269.708	250.417	253.999	242.468
ENSMUSG00000041754	Trem3	protein_coding	nonDEG	0.26161	0.165007	0.814446	41.0271	38.2693	56.0028	45.9897	36.6042	12.0181	16.2887	33.4664	88.8063	26.4991	10.8085	10.1735
ENSMUSG00000041782	Lad1	protein_coding	nonDEG	0.00798181	0.944409	0.992149	1.22469	1.59456	2.80014	2.27109	0.795743	2.14609	1.62887	1.67332	0	3.97487	2.70212	1.69558
ENSMUSG00000041797	Abca9	protein_coding	nonDEG	0.0837752	0.363386	0.88925	22060.4	20680.6	21714.4	20697.1	19888.8	20520.1	18958.4	17738.9	13987	18935	17074.7	16893.1
ENSMUSG00000041827	Oasl1	protein_coding	nonDEG	0.105478	0.575314	0.88925	37.3531	36.6748	27.3014	35.7697	12.7319	39.0588	29.3196	33.4664	47.6923	59.6231	32.4254	55.9542
ENSMUSG00000041836	Ptpre	protein_coding	nonDEG	0.168666	0.0802065	0.664342	3528.95	3472.14	3851.59	2946.75	3178.2	3535.04	3019.92	3552.46	3165.78	3073.9	3064.2	3065.61
ENSMUSG00000041859	Mcm3	protein_coding	nonDEG	0.026135	0.805599	0.963467	989.55	932.018	848.442	964.08	796.539	978.188	858.412	843.353	672.625	851.947	747.136	724.013
ENSMUSG00000041890	Git2	protein_coding	nonDEG	0.0180805	0.884427	0.980303	4356.23	4827.52	5212.46	4153.26	4126.72	6069.57	6813.54	6382.04	5792.14	6607.56	5947.37	5893.84
ENSMUSG00000041891	Lman1	protein_coding	nonDEG	0.121168	0.217126	0.868859	2344.06	2182.95	2077.7	2161.51	2029.94	1891.14	1731.48	1984.56	1443.92	2017.91	1761.78	1955
ENSMUSG00000041895	Wipi1	protein_coding	nonDEG	0.193891	0.15271	0.801081	160.435	180.982	183.409	143.647	136.868	169.541	245.959	292.831	320.689	185.494	266.159	313.682
ENSMUSG00000041926	Rnpep	protein_coding	nonDEG	-0.143464	0.114243	0.743027	1776.41	1843.31	1779.49	2055.91	1844.53	2154.67	1599.55	1571.25	1675.81	1564.77	1588.85	1398.85
ENSMUSG00000041936	Agrn	protein_coding	nonDEG	0.0128704	0.91944	0.987066	584.178	731.104	791.739	620.577	637.39	845.56	1044.1	891.879	1460.37	1165.96	1152.45	1197.08
ENSMUSG00000041957	Pkp2	protein_coding	nonDEG	-0.121864	0.497755	0.88925	8.57284	7.1755	17.5009	14.1943	22.2808	7.29671	47.2371	11.7132	62.4933	27.8241	22.968	35.6072
ENSMUSG00000041959	S100a10	protein_coding	nonDEG	-0.236679	0.124616	0.759251	111.447	102.052	79.804	130.02	102.651	130.912	109.134	98.7258	182.546	105.997	87.8189	81.3879
ENSMUSG00000042015	Wdr41	protein_coding	nonDEG	0.233957	0.0133885	0.303038	969.343	1038.85	951.347	796.019	838.713	873.459	923.567	826.62	784.456	798.949	824.147	754.533
ENSMUSG00000042029	Ncapg2	protein_coding	nonDEG	0.268415	0.0679704	0.625044	162.272	149.091	196.71	146.486	146.417	116.318	162.887	287.811	238.461	164.295	143.212	230.599
ENSMUSG00000042073	Abhd14b	protein_coding	nonDEG	-0.281771	0.0625676	0.605216	117.57	121.186	131.607	120.368	175.859	181.559	179.175	155.619	246.684	161.645	179.691	155.993
ENSMUSG00000042082	Arsb	protein_coding	nonDEG	0.232055	0.0870495	0.68256	3582.22	4607.47	5519.77	3286.27	3447.95	4726.12	6346.06	6648.1	4654.11	6640.68	5656.89	5871.8
ENSMUSG00000042190	Cmklr1	protein_coding	nonDEG	-0.189938	0.129918	0.768704	2869.45	3308.7	3195.66	3418	2931.52	4669.89	5551.17	4871.03	3891.03	5203.11	4149.11	4523.81
ENSMUSG00000042210	Abhd14a	protein_coding	nonDEG	-0.129886	0.387886	0.88925	96.1382	104.443	95.2047	98.7926	104.242	129.624	114.021	127.172	70.7161	102.022	98.6274	120.386
ENSMUSG00000042225	Ammecr1	protein_coding	nonDEG	0.184888	0.224434	0.872151	121.244	123.578	151.908	132.859	109.813	98.2909	180.804	250.998	197.347	158.995	189.148	184.818
ENSMUSG00000042272	Sestd1	protein_coding	nonDEG	0.0276602	0.838753	0.97059	167.783	141.915	154.008	160.112	151.191	147.222	188.948	160.639	294.376	223.918	239.138	210.252
ENSMUSG00000042284	Itga1	protein_coding	nonDEG	-0.235346	0.155829	0.803806	108.385	125.173	213.511	192.475	206.097	164.391	403.959	326.297	624.933	563.107	495.839	508.674
ENSMUSG00000042286	Stab1	protein_coding	nonDEG	-0.055843	0.673688	0.923141	23848.4	28132.7	27008.7	23974.8	23692.4	35927.7	24198.4	22305.3	21754.3	21648.5	22951.8	21344
ENSMUSG00000042312	S100a13	protein_coding	nonDEG	0.0643128	0.647157	0.91412	123.081	139.524	137.907	120.368	136.868	126.19	131.938	115.459	131.565	109.971	113.489	108.517
ENSMUSG00000042331	Specc1	protein_coding	nonDEG	0.101848	0.343268	0.88925	3426.07	3759.16	4282.11	3174.42	3650.87	3883.57	4575.48	4447.68	4099.89	4396.21	4123.44	4091.44
ENSMUSG00000042348	Arl15	protein_coding	nonDEG	0.151299	0.15337	0.802084	460.484	451.259	490.024	440.592	401.054	418.917	532.639	513.709	444.031	522.033	451.254	540.89
ENSMUSG00000042349	Ikbke	protein_coding	nonDEG	-0.012659	0.943941	0.992081	58.1728	94.0788	170.808	73.8106	137.664	122.756	153.113	81.9926	309.177	76.8475	116.191	137.342
ENSMUSG00000042363	Lgalsl	protein_coding	nonDEG	-0.0264115	0.865349	0.976004	216.77	157.064	164.508	223.703	191.774	142.071	144.969	142.232	231.883	208.018	221.574	233.99
ENSMUSG00000042364	Snx18	protein_coding	nonDEG	0.106177	0.255758	0.88925	8114.19	8051.71	8214.91	7494.04	6886.36	8370.18	6896.62	7948.26	7234.42	6855.33	6628.3	7326.6
ENSMUSG00000042406	Atf4	protein_coding	nonDEG	-0.0681784	0.546614	0.88925	5334.14	4935.95	3924.39	4953.82	4612.92	5533.91	4697.65	4218.44	6061.85	3810.58	3742.44	4940.92
ENSMUSG00000042476	Abcb4	protein_coding	nonDEG	0.106441	0.28009	0.88925	1418.19	1288.4	1279.66	1310.99	1235.79	1166.61	951.257	1167.98	937.4	903.621	901.157	842.704
ENSMUSG00000042489	Clspn	protein_coding	nonDEG	0.1528	0.411168	0.88925	10.4099	16.7428	39.902	17.601	16.7106	18.0272	26.0618	51.8729	36.1803	33.1239	41.8829	28.8249
ENSMUSG00000042500	Ago4	protein_coding	nonDEG	0.057529	0.590211	0.895791	610.508	643.403	739.937	625.119	663.65	636.96	726.474	747.974	621.644	843.998	634.998	610.409
ENSMUSG00000042607	Asb4	protein_coding	nonDEG	0.0354379	0.850651	0.97386	24.4938	19.9319	16.8008	23.8465	24.668	11.1597	61.8969	58.5662	60.8488	71.5477	74.3083	74.6055
ENSMUSG00000042613	Pbxip1	protein_coding	nonDEG	-0.187063	0.0565718	0.585528	3236.25	3381.26	3568.08	3634.32	3737.6	4454.85	2977.57	3027.03	3539.1	3368.04	3291.18	3570.89
ENSMUSG00000042659	Arrdc4	protein_coding	nonDEG	-0.108671	0.336264	0.88925	543.763	522.217	444.522	503.047	584.871	570.002	715.072	475.223	437.453	580.331	393.158	423.895
ENSMUSG00000042677	Zc3h12a	protein_coding	nonDEG	-0.0469512	0.744569	0.946221	848.099	965.503	1138.96	798.857	900.781	1406.12	1905.77	1859.06	2894.43	1551.52	1441.58	2061.83
ENSMUSG00000042684	Npl	protein_coding	nonDEG	0.0810706	0.488723	0.88925	1007.31	851.493	765.838	922.064	740.837	823.24	675.979	537.135	409.496	586.956	476.924	484.936
ENSMUSG00000042726	Trafd1	protein_coding	nonDEG	-0.082405	0.367473	0.88925	2644.11	2631.81	2536.23	2691.81	2607.65	3080.07	2661.57	2673.96	2511.24	2559.82	2440.01	2458.59
ENSMUSG00000042770	Hebp1	protein_coding	nonDEG	-0.10714	0.427799	0.88925	333.728	282.236	242.212	340.664	258.616	345.091	224.783	262.711	187.48	223.918	210.765	278.075
ENSMUSG00000042842	Serpinb6b	protein_coding	nonDEG	-0.0376098	0.835721	0.970093	36.7407	41.4584	63.0031	48.2608	61.2722	39.9173	47.2371	33.4664	52.6259	52.9983	37.8297	38.9984
ENSMUSG00000043004	Gng2	protein_coding	nonDEG	0.10533	0.277669	0.88925	1894.6	1983.63	2177.81	2009.92	1795.2	1840.06	1765.69	2128.46	1453.79	1817.84	1938.77	1853.27
ENSMUSG00000043008	Klhl6	protein_coding	nonDEG	0.190034	0.061801	0.60234	2854.75	2399.01	2431.22	2394.87	2160.44	2163.69	1397.57	1557.86	1634.69	1355.43	1526.7	1729.49
ENSMUSG00000043017	Ptgir	protein_coding	nonDEG	0.517817	0.00562714	0.185101	34.2913	35.8775	38.5019	27.2531	14.3234	15.8811	13.0309	25.0998	47.6923	17.2244	25.6701	13.5646
ENSMUSG00000043154	Ppp2r3a	protein_coding	nonDEG	0.196282	0.0899163	0.687712	522.943	533.379	573.328	424.127	537.922	451.967	586.392	560.562	491.724	563.107	559.339	532.412
ENSMUSG00000043300	B3galnt1	protein_coding	nonDEG	-0.0443807	0.733118	0.94361	1135.29	955.936	818.341	1161.1	801.313	1080.77	662.948	644.228	396.339	753.9	602.573	571.411
ENSMUSG00000043415	Otud1	protein_coding	nonDEG	0.0657968	0.511695	0.88925	2463.47	2237.96	2261.11	2424.96	2207.39	2049.52	1998.62	1879.14	2626.36	2033.81	2250.87	2563.72
ENSMUSG00000043421	Hilpda	protein_coding	nonDEG	-0.245174	0.14238	0.786343	64.9086	70.1604	49.0024	90.276	72.4126	71.2502	40.7216	50.1996	49.3368	34.4489	55.3935	55.9542
ENSMUSG00000043702	Pde12	protein_coding	nonDEG	0.0293875	0.824448	0.967655	469.057	350.005	331.816	377.569	411.399	347.237	410.474	389.883	312.467	328.589	379.648	440.851
ENSMUSG00000043832	Clec4a3	protein_coding	nonDEG	0.104923	0.357001	0.88925	1307.97	1034.87	983.549	1055.49	1051.18	989.348	728.103	788.133	432.52	739.326	578.254	583.28
ENSMUSG00000043881	Kbtbd7	protein_coding	nonDEG	0.0257577	0.840721	0.970934	1005.47	889.762	835.841	1023.13	962.849	710.356	620.598	737.934	730.185	720.777	733.626	810.488
ENSMUSG00000043953	Ccrl2	protein_coding	nonDEG	0.0356254	0.750937	0.948137	3825.32	3959.28	3474.97	3264.13	3347.69	4454.85	3432.02	3554.13	3715.06	3470.06	2685.91	3038.48
ENSMUSG00000044080	S100a1	protein_coding	nonDEG	-0.229864	0.13119	0.771924	221.057	175.401	140.007	229.381	250.659	183.276	125.423	118.806	215.437	121.896	160.776	123.777
ENSMUSG00000044224	Dnajc21	protein_coding	nonDEG	0.0428271	0.76597	0.952005	379.654	309.344	388.519	378.705	408.216	263.111	501.691	383.19	462.122	397.487	391.807	405.244
ENSMUSG00000044244	Il20rb	protein_coding	nonDEG	0.173686	0.31929	0.88925	48.9876	45.4448	61.6031	40.3119	49.3361	43.351	76.5567	75.2994	49.3368	72.8726	60.7977	40.6939
ENSMUSG00000044258	Ctla2a	protein_coding	nonDEG	-0.37067	0.0486668	0.553985	18.3704	24.7156	33.6017	42.0152	58.0892	26.1823	19.5464	30.1197	52.6259	62.273	56.7445	57.6497
ENSMUSG00000044309	Apol7c	protein_coding	nonDEG	0.0413303	0.634358	0.909461	2.44938	0.797278	0.700035	0.567774	0	1.71687	0	0	0	0	1.35106	3.39116
ENSMUSG00000044339	Alkbh2	protein_coding	nonDEG	-0.213931	0.215957	0.867849	66.1333	48.6339	53.9027	61.3196	58.0892	90.565	74.9278	56.8928	52.6259	71.5477	54.0424	66.1276
ENSMUSG00000044407	Qk	protein_coding	nonDEG	-0.00717862	0.967747	0.995252	8.57284	11.9592	10.5005	3.97442	11.1404	16.3103	14.6598	13.3866	19.7347	17.2244	12.1595	10.1735
ENSMUSG00000044468	Fam46c	protein_coding	nonDEG	-0.0322058	0.713291	0.936674	4560.14	4596.31	4816.94	4736.94	4559.61	5142.46	6473.11	6288.33	6070.07	6066.98	5111.06	6000.66
ENSMUSG00000044583	Tlr7	protein_coding	nonDEG	-0.0973543	0.297088	0.88925	7245.88	6996.91	7188.66	7622.93	7074.95	8561.18	8864.29	8120.62	5244.5	9184.6	7536.21	8269.35
ENSMUSG00000044629	Cnrip1	protein_coding	nonDEG	0.116977	0.350898	0.88925	264.533	279.047	305.215	267.989	220.421	289.722	291.567	358.09	264.774	225.243	244.542	295.031
ENSMUSG00000044636	Csrnp2	protein_coding	nonDEG	-0.0882571	0.506475	0.88925	181.254	194.536	177.809	182.823	182.225	233.065	197.093	209.165	180.902	201.393	216.17	176.34
ENSMUSG00000044645	Gm7334	protein_coding	nonDEG	0.0370289	0.822514	0.967375	93.6889	77.3359	69.3034	61.8873	87.5317	85.8436	92.8453	95.3792	141.432	82.1473	89.17	122.082
ENSMUSG00000044783	Hjurp	protein_coding	nonDEG	-0.0116697	0.899874	0.982764	2587.16	2488.3	2718.93	2580.53	2465.21	2889.93	2537.77	2508.31	2453.68	2557.17	2149.54	2111
ENSMUSG00000044857	Lemd2	protein_coding	nonDEG	-0.0507947	0.593495	0.897363	1222.24	1288.4	1234.16	1220.15	1258.87	1443.89	980.577	930.365	985.092	875.796	922.774	927.483
ENSMUSG00000044968	Napepld	protein_coding	nonDEG	0.0681605	0.672189	0.922201	69.195	94.0788	73.5036	77.2172	76.3913	70.3918	107.505	87.0126	85.5172	80.8224	101.33	69.5188
ENSMUSG00000045092	S1pr1	protein_coding	nonDEG	-0.051394	0.62794	0.907125	1499.63	1420.75	1249.56	1509.14	1532.6	1329.72	1894.37	1942.72	1889.6	2101.38	2003.62	2412.81
ENSMUSG00000045110	Rassf8	protein_coding	nonDEG	NA	NA	NA	0	0	0	0	0	0	0	0	0	0	0	0
ENSMUSG00000045273	Cenph	protein_coding	nonDEG	-0.00706759	0.961429	0.994484	8.57284	3.98639	0.700035	6.81328	3.18297	3.86296	1.62887	3.34664	0	2.64991	2.70212	3.39116
ENSMUSG00000045328	Cenpe	protein_coding	nonDEG	0.269696	0.141659	0.785403	43.4765	43.053	77.0038	45.4219	46.1531	30.9037	68.4123	165.659	172.679	84.7972	108.085	86.4746
ENSMUSG00000045414	1190002N15Rik	protein_coding	nonDEG	0.0489301	0.704262	0.933416	619.694	491.123	508.225	577.994	559.407	434.369	356.722	431.716	282.864	453.135	389.105	425.591
ENSMUSG00000045503	Sys1	protein_coding	nonDEG	-0.171432	0.157257	0.8046	347.812	294.993	301.715	329.876	347.74	413.337	198.722	256.018	272.997	288.841	253.999	305.205
ENSMUSG00000045551	Fpr1	protein_coding	nonDEG	-0.0753173	0.684045	0.926616	44.7012	22.3238	34.3017	44.2863	35.8084	32.6206	34.2062	45.1796	101.963	45.0485	31.0744	49.1718
ENSMUSG00000045573	Penk	protein_coding	nonDEG	0.0457382	0.807575	0.963655	17.1457	13.5537	16.8008	19.8721	13.5276	11.5889	11.4021	6.69328	18.0902	14.5745	8.10636	8.4779
ENSMUSG00000045625	Pigz	protein_coding	nonDEG	-0.115028	0.525928	0.88925	29.3926	62.9849	59.5029	54.5063	50.9275	66.5288	53.7526	71.9527	59.2042	63.5979	72.9572	84.779
ENSMUSG00000045658	Pid1	protein_coding	nonDEG	0.0154318	0.879126	0.979235	1572.5	1778.73	1965.7	1695.37	1784.85	1820.31	1767.32	1460.81	1715.28	1564.77	1403.75	1285.25
ENSMUSG00000045664	Cdc42ep2	protein_coding	nonDEG	0.0351674	0.850091	0.973745	50.8247	29.4993	24.5012	29.5242	35.8084	36.9128	21.1752	48.5262	72.3607	49.0234	43.2339	30.5205
ENSMUSG00000045725	Prr15	protein_coding	nonDEG	0.00560405	0.97628	0.99668	24.4938	14.351	19.601	14.1943	24.668	20.6025	29.3196	11.7132	9.86737	9.2747	14.8617	22.0425
ENSMUSG00000045730	Adrb2	protein_coding	nonDEG	-0.190024	0.0600069	0.593731	5440.69	6433.23	5822.89	6991	6109.71	7501.02	9737.36	8888.67	6060.21	9468.14	8431.97	6456.77
ENSMUSG00000045795	Whamm	protein_coding	nonDEG	0.0667313	0.560313	0.88925	396.188	357.978	438.922	398.577	364.45	380.716	443.051	438.41	422.652	408.087	395.861	403.548
ENSMUSG00000045817	Zfp36l2	protein_coding	nonDEG	-0.122509	0.512768	0.88925	3898.19	5558.62	4858.24	4098.76	4616.1	8161.58	13645	12026.1	9275.32	12006.8	11967.7	10638.1
ENSMUSG00000045932	Ifit2	protein_coding	nonDEG	-0.0584425	0.71658	0.938297	404.148	282.236	263.213	463.871	278.51	267.832	169.402	244.305	151.3	543.232	337.765	464.589
ENSMUSG00000045934	Mtmr11	protein_coding	nonDEG	-0.116151	0.513381	0.88925	39.1901	50.2285	41.302	39.7442	62.0679	47.6432	65.1546	70.2794	62.4933	82.1473	66.2019	93.2569
ENSMUSG00000046031	Fam26f	protein_coding	nonDEG	0.0205477	0.896792	0.982323	69.8074	83.7142	79.1039	81.1916	67.6381	80.2638	58.6392	58.5662	27.9575	64.9229	52.6913	47.4763
ENSMUSG00000046062	Ppp1r15b	protein_coding	nonDEG	-0.00335691	0.971318	0.995252	4194.57	3796.64	4085.4	4028.92	4258.02	3921.77	4208.99	4288.72	4612.99	3894.05	3785.67	4260.99
ENSMUSG00000046079	Lrrc8d	protein_coding	nonDEG	0.0895082	0.525881	0.88925	946.074	1351.39	1503.67	1035.62	1032.08	1495.4	2225.03	2463.13	2239.89	1881.44	2003.62	2166.95
ENSMUSG00000046179	E2f8	protein_coding	nonDEG	0.0216319	0.906733	0.984656	11.6346	13.5537	11.9006	17.601	8.75317	9.4428	14.6598	65.2594	97.0291	21.1993	27.0212	28.8249
ENSMUSG00000046223	Plaur	protein_coding	nonDEG	-0.259139	0.0681833	0.625044	356.997	411.395	386.419	411.068	385.935	649.836	648.288	682.714	1118.3	486.259	390.456	595.149
ENSMUSG00000046245	Pilra	protein_coding	nonDEG	0.32257	0.014756	0.320075	315.97	291.804	291.214	277.641	218.034	203.02	164.515	266.058	272.997	186.819	197.255	262.815
ENSMUSG00000046314	Stxbp6	protein_coding	nonDEG	-0.27714	0.11533	0.743671	48.9876	47.0394	63.0031	90.276	70.0254	53.223	107.505	93.7059	231.883	104.672	106.734	118.691
ENSMUSG00000046410	Kcnk6	protein_coding	nonDEG	-0.0411587	0.729728	0.942647	5980.78	5887.1	5400.77	6047.92	4742.63	7235.33	5608.18	4894.46	3573.63	5441.6	4684.13	4579.76
ENSMUSG00000046432	Ngfrap1	protein_coding	nonDEG	-0.338778	0.0132955	0.301788	163.496	165.037	128.106	185.094	208.485	215.038	87.9587	112.112	212.148	127.196	124.298	183.123
ENSMUSG00000046687	Gm5424	protein_coding	nonDEG	0.152395	0.411935	0.88925	26.9432	27.1074	44.1022	24.4143	30.2382	28.3284	32.5773	30.1197	42.7586	47.6984	31.0744	47.4763
ENSMUSG00000046688	Tifa	protein_coding	nonDEG	-0.0395227	0.693655	0.929722	2457.95	2206.07	2000.7	2357.96	2333.12	2232.79	1941.61	1676.67	1341.96	2052.36	1528.05	1692.19
ENSMUSG00000046718	Bst2	protein_coding	nonDEG	-0.0388582	0.748569	0.947382	871.368	785.319	627.931	834.059	687.522	854.573	550.556	630.841	399.628	657.179	483.68	551.064
ENSMUSG00000046727	Cystm1	protein_coding	nonDEG	-0.365077	0.0442599	0.531008	25.1062	28.702	26.6013	36.9053	45.3573	39.0588	65.1546	50.1996	83.8726	34.4489	62.1488	61.0409
ENSMUSG00000046768	Rhoj	protein_coding	nonDEG	-0.323479	0.0620407	0.60311	45.3136	41.4584	48.3024	55.6418	77.9828	56.2276	110.763	73.626	151.3	108.646	95.9253	125.473
ENSMUSG00000046798	Cldn12	protein_coding	nonDEG	-0.232664	0.137574	0.781332	118.183	100.457	122.506	138.537	174.268	113.314	117.278	130.519	172.679	127.196	147.266	176.34
ENSMUSG00000046879	Irgm1	protein_coding	nonDEG	-0.0466619	0.624891	0.906705	762.983	743.86	782.639	789.773	755.16	845.989	957.773	856.739	717.029	1033.47	807.934	985.132
ENSMUSG00000046949	Nqo2	protein_coding	nonDEG	0.0495229	0.693011	0.929468	240.652	244.764	246.412	254.93	244.293	211.605	185.691	200.798	217.082	222.593	218.872	184.818
ENSMUSG00000046985	Tapt1	protein_coding	nonDEG	0.0896373	0.403755	0.88925	1181.83	1045.23	1024.15	1046.97	1092.56	924.536	995.237	978.892	858.461	865.197	922.774	932.569
ENSMUSG00000047126	Cltc	protein_coding	nonDEG	0.200577	0.0664507	0.619034	29216.8	28561.7	31907.6	25658.8	28142.2	23717.7	26066.7	24815.3	24545.1	24895.9	21679.1	26169.6
ENSMUSG00000047180	Neurl3	protein_coding	nonDEG	-0.211295	0.0775002	0.654864	2924.56	3012.91	3068.25	3039.86	3185.36	4514.09	3376.64	3984.17	4714.96	3362.74	3172.29	4240.65
ENSMUSG00000047246	Hist1h2be	protein_coding	nonDEG	-0.160437	0.138315	0.781348	2130.96	1911.87	1640.18	2015.6	2084.05	2383.02	1171.15	1472.52	937.4	1330.26	1315.93	1441.24
ENSMUSG00000047250	Ptgs1	protein_coding	nonDEG	0.0945733	0.371283	0.88925	14199.7	14603.7	14725.2	13162.1	11924.2	15846.7	10727.7	12238.7	9512.14	10993.2	10923.3	11240
ENSMUSG00000047407	Tgif1	protein_coding	nonDEG	0.043011	NA	NA	2944.77	2767.35	2957.65	2643.55	2602.08	3231.58	3881.59	4328.88	4514.32	3542.93	3235.79	4193.17
ENSMUSG00000047415	Gpr68	protein_coding	nonDEG	-0.0255804	0.89067	0.981115	15.3086	14.351	11.9006	18.1688	7.16169	17.5979	21.1752	8.36659	16.4456	13.2496	9.45742	13.5646
ENSMUSG00000047454	Gphn	protein_coding	nonDEG	0.0105143	0.923465	0.988736	492.326	428.138	417.921	432.644	446.412	461.839	438.165	448.449	495.013	503.484	489.084	537.499
ENSMUSG00000047643	Gm5454	pseudogene	nonDEG	0.0890169	0.563068	0.88925	177.58	258.318	217.011	171.468	168.697	266.544	255.732	220.878	185.835	221.268	240.489	155.993
ENSMUSG00000047735	Samd9l	protein_coding	nonDEG	0.367232	0.0131644	0.300447	706.647	546.135	651.032	540.52	537.126	324.06	474	568.928	534.482	582.981	502.594	539.195
ENSMUSG00000047747	Rnf150	protein_coding	nonDEG	0.076569	0.40799	0.88925	1128.55	1123.36	1191.46	1056.63	1055.95	1169.62	1249.34	1216.5	1195.6	1169.94	1171.37	968.177
ENSMUSG00000047798	Cd300lf	protein_coding	nonDEG	-0.0651407	0.693755	0.929731	99.8123	96.4706	128.106	133.427	77.1871	135.633	102.619	182.392	187.48	136.471	113.489	77.9967
ENSMUSG00000047821	Trim16	protein_coding	nonDEG	-0.083194	0.639711	0.911894	59.3975	70.9577	42.0021	50.5319	81.9615	57.9444	76.5567	100.399	105.252	107.322	122.946	72.91
ENSMUSG00000047842	Diras2	protein_coding	nonDEG	0.306984	0.0741342	0.645545	145.126	127.564	82.6041	63.0229	105.038	97.8617	73.2989	31.7931	42.7586	135.146	236.436	64.4321
ENSMUSG00000047881	Rell1	protein_coding	nonDEG	0.140127	0.29294	0.88925	241.876	205.698	259.713	235.626	209.28	193.148	368.124	334.664	365.093	290.166	272.914	257.728
ENSMUSG00000047945	Marcksl1	protein_coding	nonDEG	0.0504373	0.6183	0.903553	1319.6	1102.64	1114.46	1132.14	1152.24	1152.88	1342.19	1166.3	1840.26	968.543	768.753	1015.65
ENSMUSG00000048007	Timm8a1	protein_coding	nonDEG	-0.463855	0.00594905	0.188193	47.7629	42.2557	39.2019	72.1073	65.2509	66.5288	32.5773	25.0998	44.4031	31.799	22.968	20.347
ENSMUSG00000048106	4632415L05Rik	protein_coding	nonDEG	0.14481	0.353545	0.88925	90.0148	106.835	132.307	105.038	93.8977	92.7111	99.3608	78.646	106.896	95.3969	99.9784	110.213
ENSMUSG00000048120	Entpd1	protein_coding	nonDEG	-0.109722	0.224428	0.872151	16301.9	16650.3	15939.1	17721.4	16890.4	18885.6	16940.2	16616.1	12459.2	15822.6	13680.8	15409.4
ENSMUSG00000048142	Nat8l	protein_coding	nonDEG	-0.0538243	0.663599	0.918933	413.333	480.759	445.222	389.493	463.918	555.408	316	322.951	287.798	370.988	349.925	272.988
ENSMUSG00000048277	Syngr2	protein_coding	nonDEG	-0.188406	0.141581	0.785403	2323.85	2590.36	1960.8	2518.08	2185.91	3372.8	2795.13	2689.02	1952.09	2820.83	2404.89	2621.37
ENSMUSG00000048285	Frmd6	protein_coding	nonDEG	0.0647866	0.642954	0.912929	154.923	135.537	141.407	145.35	142.438	126.619	166.144	184.065	146.366	165.62	189.148	178.036
ENSMUSG00000048327	Ckap2l	protein_coding	nonDEG	-0.0641923	0.717358	0.938559	56.3358	55.0122	100.105	59.0485	80.37	88.8482	219.897	254.344	534.482	178.869	156.723	337.421
ENSMUSG00000048376	F2r	protein_coding	nonDEG	-0.0848911	0.647738	0.914322	30.6173	31.0938	21.001	28.3887	38.1957	26.6115	14.6598	15.0599	32.8912	34.4489	18.9148	45.7807
ENSMUSG00000048574	Gm5593	pseudogene	nonDEG	0.0899567	0.560243	0.88925	2.44938	7.97278	6.30031	5.67774	4.77446	2.14609	0	13.3866	8.2228	1.32496	1.35106	0
ENSMUSG00000048621	Gm6377	protein_coding	nonDEG	0.156963	0.404018	0.88925	450.686	267.088	395.52	334.986	375.591	176.838	156.371	137.212	105.252	127.196	104.032	135.646
ENSMUSG00000048922	Cdca2	protein_coding	nonDEG	-0.249015	0.186431	0.842991	9.79753	17.5401	18.2009	20.4399	21.4851	22.7486	26.0618	48.5262	46.0477	46.3735	22.968	27.1293
ENSMUSG00000049086	Bmyc	protein_coding	nonDEG	0.154346	0.19251	0.848058	307.397	323.695	284.914	273.099	245.885	298.307	475.629	418.33	425.941	469.035	358.031	395.07
ENSMUSG00000049091	Sephs2	protein_coding	nonDEG	-0.124396	0.335262	0.88925	412.721	408.206	300.315	442.296	359.676	446.387	239.443	256.018	256.551	257.042	229.68	242.468
ENSMUSG00000049103	Ccr2	protein_coding	nonDEG	0.289783	0.0292648	0.441577	792.375	639.417	688.834	637.042	614.314	439.949	386.041	548.849	425.941	385.562	520.158	486.632
ENSMUSG00000049119	Fam110b	protein_coding	nonDEG	-0.0816054	0.646416	0.91412	48.9876	51.8231	65.8033	65.8617	75.5956	42.9218	100.99	50.1996	185.835	80.8224	99.9784	83.0835
ENSMUSG00000049130	C5ar1	protein_coding	nonDEG	-0.235749	0.0436637	0.528953	1183.66	1270.06	1223.66	1206.52	1476.1	1776.1	1861.79	1798.82	1889.6	1795.32	1487.52	1802.4
ENSMUSG00000049225	Pdp1	protein_coding	nonDEG	0.107388	0.466037	0.88925	184.928	145.902	144.207	153.867	160.74	124.902	143.34	138.885	113.475	127.196	129.702	133.951
ENSMUSG00000049313	Sorl1	protein_coding	nonDEG	0.044913	0.732906	0.94361	1988.29	2189.32	2465.52	1936.11	1732.33	2810.09	2966.16	3067.19	3764.4	2912.26	3068.26	2205.95
ENSMUSG00000049502	Dtx3l	protein_coding	nonDEG	0.166813	0.104975	0.721952	1068.54	1191.93	1334.27	1076.5	1019.35	1100.52	1972.56	1802.16	1049.23	2049.71	1588.85	1648.1
ENSMUSG00000049526	Tmem202	protein_coding	nonDEG	0.00251911	0.988832	0.997202	9.18518	11.1619	7.00035	6.81328	8.75317	11.5889	21.1752	13.3866	3.28912	5.29983	13.5106	3.39116
ENSMUSG00000049550	Clip1	protein_coding	nonDEG	0.137212	0.17165	0.823024	4413.17	4765.33	5473.57	4261.14	4431.49	4642.42	6152.22	5354.62	7058.46	4916.91	4947.58	5854.84
ENSMUSG00000049643	2310022A10Rik	protein_coding	nonDEG	0.0894828	0.606629	0.901798	75.9308	106.835	159.608	85.7338	100.264	129.195	281.794	291.157	235.172	254.392	271.563	217.034
ENSMUSG00000049719	Prss46	protein_coding	nonDEG	NA	NA	NA	0	0	0	0	0	0	0	0	0	0	0	0
ENSMUSG00000049723	Mmp12	protein_coding	nonDEG	0.0729242	0.652137	0.91561	75.3185	74.1468	62.3031	70.4039	61.2722	67.8165	53.7526	60.2395	108.541	52.9983	86.4678	101.735
ENSMUSG00000049734	Trex1	protein_coding	nonDEG	NA	NA	NA	0	0	0	0	0	0	0	0	0	0	0	0
ENSMUSG00000049744	Arhgap15	protein_coding	nonDEG	0.375545	0.0115869	0.280869	292.089	296.587	406.72	271.964	268.961	187.139	363.237	374.823	476.923	280.891	353.978	296.727
ENSMUSG00000049866	Arl4c	protein_coding	nonDEG	0.237928	0.00938092	0.245782	10368.2	9541.82	9612.18	8722.14	7957.43	8292.92	9730.84	11254.7	9829.54	9905.38	9787.08	9978.49
ENSMUSG00000049871	Nlrc3	protein_coding	nonDEG	0.130549	0.48635	0.88925	22.6568	27.9047	48.3024	22.7109	28.6467	33.0498	63.5257	33.4664	54.2705	41.0737	44.585	57.6497
ENSMUSG00000050002	Idnk	protein_coding	nonDEG	-0.0552577	0.637079	0.910813	295.151	340.438	293.315	325.902	296.812	352.817	237.814	240.958	226.949	226.568	225.627	245.859
ENSMUSG00000050010	Shisa3	protein_coding	nonDEG	0.084799	0.445078	0.88925	0	3.18911	4.90024	1.70332	0.795743	1.71687	4.8866	1.67332	4.93368	1.32496	1.35106	8.4779
ENSMUSG00000050022	Amz1	protein_coding	nonDEG	-0.010115	0.929993	0.990294	1166.52	1366.53	1356.67	1241.72	1134.73	1579.95	1156.49	1420.65	1392.94	1176.56	1283.51	1215.73
ENSMUSG00000050212	Eva1b	protein_coding	nonDEG	-0.138741	0.31464	0.88925	173.294	204.103	154.708	191.907	177.451	230.061	118.907	157.292	131.565	152.37	101.33	115.299
ENSMUSG00000050232	Cxcr3	protein_coding	nonDEG	-0.0662209	0.709174	0.936235	50.8247	48.6339	35.7018	59.0485	42.1744	44.6387	39.0928	30.1197	29.6021	33.1239	22.968	25.4337
ENSMUSG00000050345	4930486L24Rik	protein_coding	nonDEG	-0.165609	0.374643	0.88925	26.9432	28.702	30.8015	44.8541	39.7871	22.7486	17.9175	20.0798	18.0902	27.8241	10.8085	10.1735
ENSMUSG00000050350	Gpr18	protein_coding	nonDEG	0.437438	0.0147312	0.319875	9.79753	11.9592	22.4011	5.10996	8.75317	4.7214	9.77319	13.3866	8.2228	15.8995	9.45742	15.2602
ENSMUSG00000050370	Ch25h	protein_coding	nonDEG	0.096987	0.606012	0.901798	19.5951	15.1483	15.4008	11.9232	12.7319	18.8856	26.0618	25.0998	23.0239	34.4489	14.8617	28.8249
ENSMUSG00000050377	Il31ra	protein_coding	nonDEG	0.0787058	0.657955	0.917442	8.57284	7.97278	22.4011	14.7621	4.77446	13.3058	13.0309	8.36659	4.93368	10.5997	9.45742	16.9558
ENSMUSG00000050379	2017-09-06	protein_coding	nonDEG	0.256613	0.034495	0.473274	325.155	270.277	285.614	239.033	249.068	240.362	249.216	277.771	217.082	257.042	272.914	222.121
ENSMUSG00000050410	Tcf19	protein_coding	nonDEG	-0.248769	0.181193	0.835664	22.0444	31.0938	18.2009	32.3631	27.851	35.6251	30.9484	35.1397	27.9575	27.8241	22.968	40.6939
ENSMUSG00000050578	Mmp13	protein_coding	nonDEG	0.501752	0.00490379	0.168239	101.037	55.8094	83.3041	49.9641	58.0892	36.9128	57.0103	20.0798	23.0239	23.8492	5.40424	44.0851
ENSMUSG00000050737	Ptges	protein_coding	nonDEG	-0.140783	0.455123	0.88925	13.4716	22.3238	15.4008	24.982	18.3021	18.8856	34.2062	33.4664	69.0716	29.1491	25.6701	28.8249
ENSMUSG00000050777	Tmem37	protein_coding	nonDEG	-0.380775	0.00770469	0.219648	405.373	432.922	298.215	495.099	416.969	665.717	286.68	302.871	210.504	303.415	260.755	286.553
ENSMUSG00000050883	4930523C07Rik	protein_coding	nonDEG	NA	NA	NA	0	0	0	0	0	0	0	0	0	0	0	0
ENSMUSG00000050914	Ankrd37	protein_coding	nonDEG	-0.190779	0.303587	0.88925	33.0667	35.8775	17.5009	35.202	35.0127	38.6296	55.3814	26.7731	39.4695	30.474	21.617	25.4337
ENSMUSG00000050953	Gja1	protein_coding	nonDEG	0.165939	0.37235	0.88925	829.728	756.617	523.626	568.909	748.794	290.151	511.464	515.382	504.88	368.338	325.605	396.766
ENSMUSG00000050957	Insl6	protein_coding	nonDEG	-0.0069454	0.930688	0.990294	0	0	2.80014	0.567774	0.795743	1.71687	0	1.67332	1.64456	0	1.35106	1.69558
ENSMUSG00000050994	Adgb	protein_coding	nonDEG	0.415756	0.00922977	0.243094	96.7506	79.7278	91.0045	57.3451	67.6381	61.3782	65.1546	78.646	74.0052	88.7721	83.7657	98.3437
ENSMUSG00000051212	Gpr183	protein_coding	nonDEG	-0.044777	0.659359	0.917794	3810.01	4121.93	4448.72	4120.33	3935.74	4872.48	4453.32	5140.44	4560.37	4430.66	3918.07	4793.41
ENSMUSG00000051220	Ercc6l	protein_coding	nonDEG	-0.0889736	0.633054	0.908799	21.4321	30.2966	27.3014	36.3375	28.6467	23.607	14.6598	38.4863	24.6684	45.0485	41.8829	23.7381
ENSMUSG00000051343	Rab11fip5	protein_coding	nonDEG	0.0137743	0.898485	0.982456	2457.34	2586.37	2377.32	2176.28	2300.49	2938.43	2332.54	2315.87	2261.27	2188.83	2034.7	2180.52
ENSMUSG00000051367	Six1	protein_coding	nonDEG	-0.0851385	0.528053	0.88925	5.51111	4.78367	0	5.10996	9.54892	1.28765	11.4021	3.34664	13.1565	10.5997	8.10636	45.7807
ENSMUSG00000051378	Kif18b	protein_coding	nonDEG	0.0535671	0.727973	0.942647	0.612346	7.1755	14.7007	7.38106	3.97871	7.29671	6.51546	28.4464	29.6021	17.2244	14.8617	15.2602
ENSMUSG00000051379	Flrt3	protein_coding	nonDEG	-0.229992	0.218729	0.869612	31.2296	21.5265	28.0014	43.1508	42.9701	23.607	42.3505	28.4464	37.8249	39.7487	44.585	49.1718
ENSMUSG00000051439	Cd14	protein_coding	nonDEG	-0.257497	0.0184834	0.362734	5361.7	5201.44	4198.81	5576.67	5812.11	6750.74	4406.08	4486.17	3963.39	4919.56	4035.62	4037.18
ENSMUSG00000052085	Dock8	protein_coding	nonDEG	0.143131	0.26722	0.88925	8460.17	10127.8	12636.3	8353.09	8795.35	10976.4	13698.8	12785.8	14385	13515.9	12444.6	11806.3
ENSMUSG00000052102	Gnpda1	protein_coding	nonDEG	-0.00191326	0.984383	0.996971	610.508	582.81	609.73	595.595	596.807	629.663	557.072	537.135	468.7	551.182	495.839	525.63
ENSMUSG00000052144	Ppp4r2	protein_coding	nonDEG	0.145861	0.317	0.88925	647.862	521.42	664.333	614.331	632.616	386.726	588.02	594.028	504.88	625.38	543.126	559.542
ENSMUSG00000052160	Pld4	protein_coding	nonDEG	-0.0606116	0.612409	0.902993	9808.55	10504.1	9378.36	9551.66	8874.92	13046.9	9224.26	9874.26	6695.01	9317.1	8079.34	8237.13
ENSMUSG00000052241	A930035D04Rik	pseudogene	nonDEG	0.0570107	0.740676	0.945316	9.79753	11.9592	3.50017	8.5166	4.77446	8.58436	11.4021	8.36659	8.2228	9.2747	16.2127	13.5646
ENSMUSG00000052270	Fpr2	protein_coding	nonDEG	0.233059	0.215526	0.867276	39.1901	28.702	60.203	47.693	26.2595	21.4609	19.5464	55.2195	67.427	25.1742	21.617	27.1293
ENSMUSG00000052384	Nrros	protein_coding	nonDEG	-0.0289854	0.801107	0.961946	4743.84	4874.56	4553.73	4479.17	4152.98	6016.78	4285.54	4295.41	4593.26	4015.94	3639.76	3708.23
ENSMUSG00000052469	Tcp10c	protein_coding	nonDEG	NA	NA	NA	0	0	0	0	0	0	0	0	0	0	0	0
ENSMUSG00000052485	Tmem171	protein_coding	nonDEG	-0.0958562	0.1565	0.8046	0	0	0	2.83887	1.59149	0	0	0	0	2.64991	0	0
ENSMUSG00000052632	Asap2	protein_coding	nonDEG	0.293176	0.0703434	0.632361	80.8296	79.7278	81.9041	53.3707	72.4126	62.2366	156.371	108.766	212.148	120.571	140.51	123.777
ENSMUSG00000052776	Oas1a	protein_coding	nonDEG	0.13574	0.395615	0.88925	167.17	117.2	203.01	171.468	136.868	127.478	104.247	103.746	74.0052	157.67	117.542	139.038
ENSMUSG00000052837	Junb	protein_coding	nonDEG	-0.280573	0.0360269	0.482153	34097.8	35853.6	31238.3	36899	36427.5	55268.3	32743.5	29179.3	38260.7	29424.6	23342.3	29777.8
ENSMUSG00000052942	Glis3	protein_coding	nonDEG	-0.21521	0.14727	0.793721	212.484	309.344	289.114	244.143	367.633	371.274	535.897	455.143	435.809	356.413	452.605	532.412
ENSMUSG00000053007	Creb5	protein_coding	nonDEG	-0.420502	0.00276909	0.118625	359.447	442.489	321.316	474.659	441.637	690.183	602.68	555.542	795.967	651.879	653.913	724.013
ENSMUSG00000053040	Aph1c	protein_coding	nonDEG	-0.226655	0.0895064	0.686744	183.704	173.807	176.409	212.915	244.293	192.719	166.144	180.718	263.13	188.144	206.712	247.555
ENSMUSG00000053094	Tmem248	protein_coding	nonDEG	0.0352449	0.704496	0.933492	1363.69	1262.89	1207.56	1236.61	1241.36	1291.09	1307.98	1316.9	1346.9	1289.18	1143	1307.29
ENSMUSG00000053113	Socs3	protein_coding	nonDEG	-0.172794	0.174512	0.825571	11125.7	11891.4	10368.9	11247.6	10900.9	16608.2	11289.7	11704.9	13125.2	10400.9	8180.67	11070.4
ENSMUSG00000053158	Fes	protein_coding	nonDEG	-0.122427	0.304344	0.88925	3735.31	4013.5	3796.29	3969.31	3521.16	5351.49	3529.75	3473.81	3751.24	3203.75	3407.37	2960.48
ENSMUSG00000053175	Bcl3	protein_coding	nonDEG	0.0329426	0.828101	0.968595	141.452	157.064	160.308	144.215	112.995	190.144	167.773	234.265	348.647	177.544	158.074	242.468
ENSMUSG00000053334	Ficd	protein_coding	nonDEG	-0.200728	0.140653	0.784403	169.62	215.265	186.909	233.923	187.795	254.956	276.907	215.858	177.613	255.717	218.872	217.034
ENSMUSG00000053398	Phgdh	protein_coding	nonDEG	-0.0341792	0.787652	0.95747	325.768	339.64	347.217	295.81	329.438	423.638	234.557	229.245	222.016	239.817	276.967	247.555
ENSMUSG00000053477	Tcf4	protein_coding	nonDEG	0.153619	0.114467	0.743269	3887.78	4050.17	4659.43	3695.64	3839.46	3793.43	5215.63	4839.24	4504.45	4944.74	4631.43	4645.89
ENSMUSG00000053559	Smagp	protein_coding	nonDEG	-0.193835	0.155173	0.803806	202.074	196.13	165.908	202.695	199.731	263.54	218.268	209.165	203.926	233.192	213.467	188.209
ENSMUSG00000053580	Tanc2	protein_coding	nonDEG	0.150062	0.303258	0.88925	11062.6	14862.1	19381.9	11091.5	13249.1	15958.3	25477.1	25441.1	23545.2	22607.7	23197.7	24431.6
ENSMUSG00000053617	Sh3pxd2a	protein_coding	nonDEG	0.155213	0.253467	0.88925	2270.58	2854.25	3626.18	2338.09	2297.31	3152.18	3940.23	3508.95	4080.16	3356.12	2943.96	3163.95
ENSMUSG00000053664	Uck2	protein_coding	nonDEG	-0.086054	0.601067	0.899143	7.34815	2.39183	5.60028	8.5166	4.77446	6.43827	3.25773	6.69328	9.86737	6.62478	4.05318	5.08674
ENSMUSG00000053716	Dusp7	protein_coding	nonDEG	0.0929865	0.468214	0.88925	2124.84	2495.48	2490.72	1997.43	1807.13	2868.46	2021.42	2670.62	1833.69	2653.89	2250.87	2390.77
ENSMUSG00000053835	H2-T24	protein_coding	nonDEG	0.162403	0.100764	0.712502	1154.27	1073.14	1120.76	1085.58	921.47	983.339	923.567	886.859	754.853	1008.29	925.476	851.181
ENSMUSG00000053897	Slc39a8	protein_coding	nonDEG	0.228586	0.0443572	0.531565	646.025	570.851	565.628	547.902	508.48	452.396	493.546	540.482	421.008	524.683	493.137	447.633
ENSMUSG00000053907	Mat2a	protein_coding	nonDEG	-0.00347101	NA	NA	5394.15	4346.76	4265.31	4857.87	4787.19	4516.23	4977.81	4312.14	4575.17	5172.63	4920.56	5459.77
ENSMUSG00000054008	Ndst1	protein_coding	nonDEG	-0.141063	0.268657	0.88925	1103.45	1409.59	1143.86	1175.29	1227.04	1729.32	1838.99	1475.87	1725.14	1585.97	1521.29	1398.85
ENSMUSG00000054072	Iigp1	protein_coding	nonDEG	0.351037	0.0435331	0.528947	137.778	111.619	87.5043	105.606	77.9828	56.2276	87.9587	117.132	69.0716	135.146	94.5742	135.646
ENSMUSG00000054200	Ffar4	protein_coding	nonDEG	-0.0480194	0.558129	0.88925	0.612346	1.59456	0	0	0.795743	3.43374	0	1.67332	1.64456	1.32496	1.35106	0
ENSMUSG00000054203	Ifi205	protein_coding	nonDEG	0.379872	0.034306	0.473274	10.4099	15.9456	10.5005	4.54219	5.5702	6.86749	3.25773	5.01996	0	10.5997	6.7553	15.2602
ENSMUSG00000054263	Lifr	protein_coding	nonDEG	0.175611	0.121035	0.75362	5843.61	5677.42	5874.69	5282.57	4102.05	5969.57	6236.93	5055.1	4637.66	5177.93	5079.99	4706.93
ENSMUSG00000054387	Mdm4	protein_coding	nonDEG	0.16629	0.116895	0.74548	2906.19	2898.1	3563.18	2811.62	2887.75	2625.96	3352.2	3339.94	3076.97	3267.34	3338.47	3172.43
ENSMUSG00000054404	Slfn5	protein_coding	nonDEG	0.0286186	0.835159	0.970064	734.202	515.839	639.132	729.589	630.228	502.185	500.062	582.315	567.374	764.5	594.466	688.406
ENSMUSG00000054675	Tmem119	protein_coding	nonDEG	-0.224893	0.0986291	0.708289	29773.5	33422.7	26837.2	32685.6	29757.6	47056.9	23442.6	25335.7	18001.4	24458.7	21011.7	22127.3
ENSMUSG00000054676	1600014C10Rik	protein_coding	nonDEG	-0.117457	0.250639	0.88925	849.323	831.561	731.536	886.295	813.249	958.444	460.969	778.093	513.103	653.204	657.966	686.71
ENSMUSG00000054708	Ankrd24	protein_coding	nonDEG	-0.0213428	0.871922	0.97819	187.378	196.13	223.311	187.933	196.549	237.358	226.412	252.671	289.443	251.742	303.989	308.596
ENSMUSG00000054720	Lrrc8c	protein_coding	nonDEG	0.0712459	0.667506	0.919842	118.795	116.403	219.111	137.969	141.642	149.368	320.886	361.437	439.098	360.388	383.701	395.07
ENSMUSG00000054843	Atrnl1	protein_coding	nonDEG	-0.144532	0.212506	0.86662	402.923	426.544	413.721	436.618	531.556	436.086	452.825	413.31	756.498	515.408	641.754	481.545
ENSMUSG00000054855	Rnd1	protein_coding	nonDEG	-0.0228374	0.902092	0.983545	30.6173	24.7156	23.8012	24.982	24.668	32.1914	19.5464	25.0998	34.5358	29.1491	37.8297	16.9558
ENSMUSG00000054871	Tmem158	protein_coding	nonDEG	-0.0225066	0.902736	0.983545	8.57284	11.9592	14.7007	17.0332	10.3447	9.4428	6.51546	10.0399	1.64456	6.62478	9.45742	13.5646
ENSMUSG00000054920	Klhl5	protein_coding	nonDEG	0.152975	0.105191	0.722192	1090.59	1010.95	1028.35	940.801	880.887	996.644	1112.52	1260.01	1088.7	1147.41	1103.82	1069.91
ENSMUSG00000054932	Afp	protein_coding	nonDEG	0.0372387	0.842487	0.971084	30.0049	21.5265	14.0007	18.7365	32.6255	12.4473	11.4021	13.3866	6.57824	15.8995	8.10636	11.8691
ENSMUSG00000055044	Pdlim1	protein_coding	nonDEG	0.0280695	0.879064	0.979235	15.3086	18.3374	7.00035	14.7621	15.1191	9.4428	14.6598	23.4265	42.7586	9.2747	17.5638	25.4337
ENSMUSG00000055148	Klf2	protein_coding	nonDEG	-0.231815	0.21458	0.867131	6794.59	9513.92	8961.84	8484.81	9220.27	16279.4	24631.7	19919.2	32948.8	19676.9	18069.1	22859.8
ENSMUSG00000055184	Fam72a	protein_coding	nonDEG	0.141446	0.274776	0.88925	211.259	255.129	211.41	199.289	218.034	193.148	280.165	294.504	174.323	274.266	270.212	295.031
ENSMUSG00000055202	Zfp811	protein_coding	nonDEG	-0.182121	0.283796	0.88925	6.12346	3.98639	5.60028	4.54219	10.3447	10.3012	21.1752	15.0599	3.28912	9.2747	12.1595	15.2602
ENSMUSG00000055322	Tns1	protein_coding	nonDEG	-0.0579371	0.758514	0.949329	1708.44	2400.6	3308.36	2059.31	2314.02	3753.51	5720.58	5220.76	7185.09	6138.53	5742.01	5373.29
ENSMUSG00000055413	H2-Q5	pseudogene	nonDEG	-0.179533	0.213617	0.867131	404.148	405.017	393.42	396.874	368.429	647.261	332.289	297.851	564.084	317.99	295.882	505.283
ENSMUSG00000055435	Maf	protein_coding	nonDEG	0.264009	0.0142663	0.31314	8479.76	9200.59	10057.4	7951.67	8087.93	6812.98	9206.35	10150.4	7058.46	9438.99	8472.5	8703.42
ENSMUSG00000055538	Zcchc24	protein_coding	nonDEG	0.313847	0.00240748	0.107275	1142.02	1250.93	1099.05	935.691	814.045	1027.55	1236.31	1254.99	1017.98	1069.24	1310.53	1051.26
ENSMUSG00000055541	Lair1	protein_coding	nonDEG	0.244305	0.0100712	0.256912	12288.5	11112.5	12411.6	10510.1	9489.23	10130	9100.47	9613.22	7638.99	8446.6	9133.17	9174.79
ENSMUSG00000055602	Tcp10b	protein_coding	nonDEG	0.103275	0.281533	0.88925	0	0.797278	7.70038	0.567774	0	2.14609	0	0	0	1.32496	0	0
ENSMUSG00000055612	Cdca7	protein_coding	nonDEG	0.0794401	0.523004	0.88925	351.486	319.708	268.813	299.217	270.553	320.197	229.67	317.931	205.57	218.618	287.776	240.772
ENSMUSG00000055723	Rras2	protein_coding	nonDEG	0.161537	0.129301	0.767462	513.146	529.392	483.724	486.014	439.25	436.086	400.701	404.943	404.562	459.76	395.861	306.9
ENSMUSG00000055782	Abcd2	protein_coding	nonDEG	0.101676	0.296579	0.88925	3989.43	3512.81	3544.28	3668.95	3379.52	3276.65	2583.38	2667.27	2136.28	2571.74	2708.88	2940.14
ENSMUSG00000056091	St3gal5	protein_coding	nonDEG	0.0752808	0.390765	0.88925	2149.95	2018.71	2107.8	1984.94	2010.84	1995.44	2169.65	2232.21	2054.06	2154.38	2204.93	2005.87
ENSMUSG00000056116	H2-T22	protein_coding	nonDEG	-0.032232	0.76451	0.951594	400.474	385.085	382.919	398.577	375.591	433.081	283.423	296.177	305.888	311.365	240.489	306.9
ENSMUSG00000056124	B4galt6	protein_coding	nonDEG	0.00322292	0.976982	0.99668	1385.13	1447.06	1689.88	1425.11	1702.09	1421.14	2027.94	2036.43	1912.62	2182.2	2045.51	1882.09
ENSMUSG00000056144	Trim34a	protein_coding	nonDEG	0.0243331	0.843523	0.97138	447.012	333.262	370.318	398.009	380.365	362.689	304.598	401.597	360.159	352.439	383.701	398.461
ENSMUSG00000056145	AI504432	lincRNA	nonDEG	-0.000120813	0.999428	0.99988	167.783	126.767	235.212	206.102	202.119	127.478	232.928	287.811	291.087	310.04	313.446	434.069
ENSMUSG00000056153	Socs6	protein_coding	nonDEG	-0.148375	0.12426	0.759251	1261.43	1215.05	1182.36	1448.96	1386.98	1285.94	1058.76	948.772	934.111	1203.06	884.944	1144.52
ENSMUSG00000056220	Pla2g4a	protein_coding	nonDEG	0.280921	0.016013	0.335341	1671.7	1490.91	1713.68	1425.68	1425.18	1101.37	1360.1	1480.89	1057.45	1238.83	1278.1	1314.07
ENSMUSG00000056234	Ncoa4	protein_coding	nonDEG	0.0921741	0.414502	0.88925	744	633.836	701.435	714.827	655.692	584.595	407.216	373.15	411.14	438.561	401.265	313.682
ENSMUSG00000056290	Ms4a4b	protein_coding	nonDEG	0.170097	0.318276	0.88925	6.7358	21.5265	15.4008	13.6266	13.5276	2.14609	4.8866	25.0998	6.57824	17.2244	9.45742	20.347
ENSMUSG00000056394	Lig1	protein_coding	nonDEG	-0.168047	0.222301	0.871679	164.109	172.212	217.011	191.907	209.28	239.504	307.856	299.524	360.159	314.015	259.404	254.337
ENSMUSG00000056498	Tmem154	protein_coding	nonDEG	0.411092	0.0123857	0.289648	75.3185	70.9577	86.1043	58.4807	46.9488	54.0815	76.5567	138.885	205.57	84.7972	97.2763	110.213
ENSMUSG00000056501	Cebpb	protein_coding	nonDEG	-0.142633	0.447807	0.88925	1355.73	1674.28	1197.76	1323.48	1301.84	2518.65	2829.34	2406.23	3190.45	2249.78	2079.28	1995.7
ENSMUSG00000056536	Pign	protein_coding	nonDEG	0.224751	0.0236593	0.402128	2149.95	1959.71	2095.9	1844.7	1828.62	1614.72	1474.12	1634.83	1440.64	1592.6	1702.34	1578.59
ENSMUSG00000056592	Zfp658	protein_coding	nonDEG	-0.0128934	0.889042	0.980679	1688.24	1750.82	1557.58	1636.89	1634.46	1816.88	1781.98	2038.1	1230.13	1820.49	1730.71	1763.4
ENSMUSG00000056749	Nfil3	protein_coding	nonDEG	-0.0996698	0.453887	0.88925	213.096	260.71	256.913	225.406	263.391	309.037	374.639	249.325	445.676	306.065	263.457	330.638
ENSMUSG00000056758	Hmga2	protein_coding	nonDEG	-0.0187619	0.541182	0.88925	0	0	0	0	0.795743	0	0	0	0	0	0	0
ENSMUSG00000056888	Glipr1	protein_coding	nonDEG	0.210586	0.0942088	0.697119	266.983	243.967	218.411	209.508	194.161	218.472	228.041	197.452	315.756	258.367	259.404	254.337
ENSMUSG00000057134	Ado	protein_coding	nonDEG	0.107147	0.309872	0.88925	747.674	707.185	619.531	667.134	601.582	660.137	625.484	696.101	448.965	622.73	574.201	623.974
ENSMUSG00000057137	Tmem140	protein_coding	nonDEG	-0.110598	0.284305	0.88925	699.911	655.362	590.829	716.53	667.628	749.844	547.299	577.295	437.453	579.006	593.115	520.543
ENSMUSG00000057143	Trim12c	protein_coding	nonDEG	-0.0116683	0.92621	0.98929	628.266	525.406	602.03	676.218	620.679	491.455	392.557	394.903	282.864	524.683	417.478	445.938
ENSMUSG00000057182	Scn3a	protein_coding	nonDEG	0.189464	0.308942	0.88925	39.1901	24.7156	27.3014	23.2787	22.2808	27.8992	22.8041	16.7332	14.801	19.8744	14.8617	33.9116
ENSMUSG00000057315	Arhgap24	protein_coding	nonDEG	0.317207	0.016818	0.343634	298.212	302.966	415.121	248.117	267.37	277.704	500.062	505.342	516.392	373.638	483.68	430.677
ENSMUSG00000057329	Bcl2	protein_coding	nonDEG	0.134336	0.322739	0.88925	326.38	269.48	317.816	286.158	315.114	227.056	353.464	361.437	342.069	302.09	406.669	430.677
ENSMUSG00000057596	Trim30d	protein_coding	nonDEG	0.0932538	0.426284	0.88925	1452.48	1188.74	1234.16	1373.44	1207.14	1054.16	1198.84	1238.26	888.063	1331.58	1080.85	1264.9
ENSMUSG00000057706	Mex3b	protein_coding	nonDEG	0.0508587	0.726688	0.94218	286.578	346.019	310.815	283.887	225.991	399.602	381.154	359.764	185.835	332.564	409.371	281.466
ENSMUSG00000057990	E030024N20Rik	pseudogene	nonDEG	-0.0480601	0.446188	0.88925	0.612346	0	0	0.567774	1.59149	0.429218	0	0	0	0	0	0
ENSMUSG00000058013	2017-09-11	protein_coding	nonDEG	0.16697	0.196577	0.852179	392.513	428.138	557.228	380.408	442.433	393.593	697.154	665.981	904.508	817.498	743.083	761.316
ENSMUSG00000058046	4933430I17Rik	protein_coding	nonDEG	0.168666	0.262317	0.88925	10.4099	7.1755	4.20021	1.13555	1.59149	9.01358	1.62887	5.01996	6.57824	2.64991	4.05318	0
ENSMUSG00000058290	Espl1	protein_coding	nonDEG	0.118623	0.290921	0.88925	458.034	503.88	421.421	417.314	386.731	467.419	451.196	485.262	468.7	397.487	329.659	547.673
ENSMUSG00000058318	Phf21a	protein_coding	nonDEG	0.189251	0.0389537	0.502549	1486.77	1534.76	1580.68	1267.27	1386.98	1382.08	2065.4	1857.38	2060.63	1923.84	2190.07	1827.84
ENSMUSG00000058385	Hist1h2bg	protein_coding	nonDEG	-0.0545553	0.641015	0.912302	1877.45	1726.11	1423.17	1784.51	1502.36	2007.88	817.69	1132.84	820.636	1352.78	1164.61	1285.25
ENSMUSG00000058446	Znrf2	protein_coding	nonDEG	0.0582194	0.558448	0.88925	3559.56	3378.07	3338.47	3463.99	3467.85	2982.21	3091.59	3142.49	2578.67	3067.28	2952.07	3009.66
ENSMUSG00000058558	Rpl5	protein_coding	nonDEG	0.089749	0.540454	0.88925	530.291	487.934	490.024	587.646	493.361	327.064	325.773	460.163	314.111	365.688	401.265	410.331
ENSMUSG00000058624	Gda	protein_coding	nonDEG	0.331746	0.0215543	0.388985	338.015	318.911	365.418	319.657	264.982	195.294	306.227	515.382	782.811	307.39	348.574	295.031
ENSMUSG00000058672	Tubb2a	protein_coding	nonDEG	-0.234035	0.0186374	0.363741	1123.04	1125.76	965.348	1230.37	1242.95	1390.67	716.701	589.008	746.631	698.252	612.03	751.142
ENSMUSG00000058799	Nap1l1	protein_coding	nonDEG	0.195671	0.124566	0.759251	616.632	588.391	596.43	567.206	577.709	409.903	483.773	535.462	493.368	551.182	559.339	525.63
ENSMUSG00000058818	Pirb	protein_coding	nonDEG	0.0112844	0.929153	0.990014	454.973	385.882	487.224	479.769	358.084	489.738	539.154	664.308	715.384	547.207	549.881	559.542
ENSMUSG00000059013	Sh2d3c	protein_coding	nonDEG	0.0673107	0.638799	0.911694	597.037	751.036	856.842	621.712	556.224	926.253	995.237	1096.02	1124.88	911.57	987.625	932.569
ENSMUSG00000059089	Fcgr4	protein_coding	nonDEG	0.27034	0.0230447	0.398161	328.217	287.02	297.515	256.066	228.378	260.965	187.32	172.352	175.968	222.593	247.244	159.385
ENSMUSG00000059108	Ifitm6	protein_coding	nonDEG	0.376232	0.028805	0.436973	87.5654	85.3087	113.406	81.1916	72.4126	46.7848	45.6082	175.698	274.642	71.5477	68.9041	66.1276
ENSMUSG00000059273	Zc3h4	protein_coding	nonDEG	-0.0222769	0.858645	0.97456	1521.68	1714.94	1891.49	1531.85	1527.83	2214.34	2457.96	2570.22	2499.73	2253.75	2404.89	2484.03
ENSMUSG00000059309	Hist1h3f	protein_coding	nonDEG	-0.47329	0.00189548	0.091059	181.867	166.631	102.905	218.025	226.787	243.796	83.0721	167.332	169.39	145.745	117.542	171.254
ENSMUSG00000059456	Ptk2b	protein_coding	nonDEG	-0.028783	0.815743	0.965005	2683.91	2944.35	3311.86	2757.11	2625.16	3862.96	4134.06	4216.76	4364.66	3811.9	3524.92	3898.14
ENSMUSG00000059791	Nrm	protein_coding	nonDEG	-0.147376	0.318369	0.88925	372.918	436.111	251.312	394.035	338.191	479.437	381.154	408.29	356.87	345.814	335.063	352.681
ENSMUSG00000059994	Fcrl1	protein_coding	nonDEG	-0.0516881	0.636618	0.9106	557.234	602.742	560.028	552.444	558.612	692.329	555.443	605.741	463.766	512.758	540.424	581.584
ENSMUSG00000060044	Tmem26	protein_coding	nonDEG	0.539538	0.00419129	0.154414	34.2913	27.1074	89.6044	22.1432	21.4851	26.6115	8.14433	18.4065	26.313	41.0737	40.5318	27.1293
ENSMUSG00000060063	Alox5ap	protein_coding	nonDEG	-0.0252195	0.838626	0.97059	2273.64	2384.66	1680.78	2057.04	1928.09	2543.12	2102.87	2305.83	1739.95	1954.31	1787.45	1690.49
ENSMUSG00000060147	Serpinb6a	protein_coding	nonDEG	-0.140289	0.261385	0.88925	424.968	377.91	438.922	506.454	502.91	392.305	320.886	329.644	358.514	324.614	382.35	352.681
ENSMUSG00000060183	Cxcl11	polymorphic_pseudogene	nonDEG	-0.0194444	0.870362	0.97756	0.612346	3.18911	2.1001	2.27109	3.18297	1.28765	0	0	0	7.94974	1.35106	3.39116
ENSMUSG00000060216	Arrb2	protein_coding	nonDEG	-0.121103	0.314897	0.88925	5318.83	5816.94	5976.9	5744.73	5330.68	7949.55	5889.98	6213.03	6061.85	5946.41	5729.85	5583.55
ENSMUSG00000060441	Trim5	protein_coding	nonDEG	0.328722	0.0216568	0.389937	351.486	287.02	360.518	298.081	270.553	197.44	148.227	220.878	171.034	209.343	252.648	259.424
ENSMUSG00000060477	Irak2	protein_coding	nonDEG	-0.0130795	0.902859	0.983545	2471.43	2806.42	2923.34	2631.06	2497.84	3234.16	3637.26	3430.3	3550.61	3108.35	2779.13	3287.73
ENSMUSG00000060550	H2-Q7	protein_coding	nonDEG	-0.0127138	0.946212	0.992149	318.42	302.168	326.916	256.634	207.689	513.774	329.031	339.684	644.668	410.737	306.691	620.583
ENSMUSG00000060579	Fhit	protein_coding	nonDEG	-0.0559239	0.730104	0.942808	74.0938	113.213	128.806	120.368	105.038	109.021	79.8144	135.539	115.119	102.022	68.9041	79.6923
ENSMUSG00000060586	H2-Eb1	protein_coding	nonDEG	-0.0916236	0.622931	0.905783	1227.14	1756.4	968.848	1257.62	1220.67	1983.42	2466.1	1720.17	2405.99	2286.88	1999.57	3108
ENSMUSG00000060703	Cd302	protein_coding	nonDEG	0.0920139	0.444122	0.88925	573.768	524.609	540.427	580.832	522.803	435.227	464.227	473.549	264.774	466.385	417.478	447.633
ENSMUSG00000061024	Rrs1	protein_coding	nonDEG	0.175833	0.220296	0.870364	203.911	196.928	190.409	202.127	175.063	138.208	122.165	169.005	179.257	149.72	174.287	162.776
ENSMUSG00000061130	Ppm1b	protein_coding	nonDEG	0.185962	0.145983	0.791992	983.427	943.18	1159.96	1028.24	935.794	717.223	900.763	853.393	840.371	787.024	890.349	796.923
ENSMUSG00000061533	Cep128	protein_coding	nonDEG	0.0421424	0.787683	0.95747	102.874	118.794	168.008	131.723	116.178	130.053	216.639	234.265	407.851	189.469	202.659	179.732
ENSMUSG00000061615	Hist1h2ab	protein_coding	nonDEG	-0.456134	0.0065431	0.199518	47.7629	55.8094	44.1022	67.5651	71.6169	89.7066	39.0928	48.5262	70.7161	54.3232	41.8829	59.3453
ENSMUSG00000061878	Sphk1	protein_coding	nonDEG	-0.278612	0.0698423	0.632361	1.83704	3.18911	2.1001	6.24551	8.75317	4.29218	1.62887	3.34664	1.64456	5.29983	1.35106	5.08674
ENSMUSG00000061887	Ssbp3	protein_coding	nonDEG	-0.0197383	0.866696	0.976546	456.197	551.716	613.23	522.92	536.331	600.047	977.319	737.934	909.442	908.92	803.881	661.276
ENSMUSG00000062031	Athl1	protein_coding	nonDEG	-0.0706699	0.605382	0.901336	174.518	197.725	170.808	211.78	157.557	208.6	161.258	175.698	203.926	160.32	221.574	218.73
ENSMUSG00000062078	Qk	protein_coding	nonDEG	0.245928	0.0522987	0.571985	33013.4	30900.1	36058.8	29504.4	30687.8	22528.8	22532.1	26527.1	19969.9	22346.7	22797.8	25601.6
ENSMUSG00000062310	Glrp1	protein_coding	nonDEG	0.292856	0.0835416	0.671333	66.1333	54.2149	71.4035	45.4219	46.9488	53.6523	26.0618	43.5063	24.6684	31.799	72.9572	72.91
ENSMUSG00000062345	Serpinb2	protein_coding	nonDEG	0.0393797	0.779617	0.955476	6.7358	5.58094	4.20021	11.3555	2.38723	0.429218	0	3.34664	8.2228	3.97487	0	0
ENSMUSG00000062515	Fabp4	protein_coding	nonDEG	0.517417	0.00593216	0.188193	51.437	39.0666	54.6027	38.0408	21.4851	8.15514	13.0309	3.34664	57.5596	14.5745	14.8617	20.347
ENSMUSG00000062661	Ncs1	protein_coding	nonDEG	-0.069174	0.542657	0.88925	544.375	627.458	522.926	525.191	619.088	657.991	524.495	426.696	376.604	520.708	601.222	383.201
ENSMUSG00000062808	Hist1h3d	protein_coding	nonDEG	-0.0547067	NA	NA	305.56	298.979	369.618	295.81	296.016	436.086	229.67	349.724	365.093	390.862	493.137	508.674
ENSMUSG00000062866	Phactr2	protein_coding	nonDEG	-0.0992868	0.426392	0.88925	1278.58	1359.36	1817.99	1508.01	1807.93	1544.76	2782.1	2407.91	3525.94	2528.02	2892.62	2773.97
ENSMUSG00000062939	Stat4	protein_coding	nonDEG	0.211253	0.259646	0.88925	20.2074	27.9047	32.2016	21.0076	18.3021	22.3193	34.2062	75.2994	72.3607	35.7738	43.2339	40.6939
ENSMUSG00000063193	Cd300lb	protein_coding	nonDEG	0.4327	0.0141891	0.31173	125.531	105.241	111.306	109.58	62.0679	49.7893	83.0721	112.112	157.878	71.5477	70.2551	55.9542
ENSMUSG00000063234	Gpr84	protein_coding	nonDEG	0.0892182	0.376572	0.88925	1026.29	961.517	1088.55	932.852	897.598	1072.62	715.072	1062.56	669.336	881.096	1057.88	976.654
ENSMUSG00000063253	Scoc	protein_coding	nonDEG	0.0959618	0.392366	0.88925	3165.83	2719.51	2818.34	2942.2	2875.02	2329.37	2140.33	2399.54	1218.62	2668.46	2360.3	2539.98
ENSMUSG00000063268	Parp10	protein_coding	nonDEG	-0.107109	0.299415	0.88925	907.496	919.261	824.641	982.248	851.445	1064.89	643.402	682.714	684.137	662.478	621.488	647.712
ENSMUSG00000063514	Gm6756	pseudogene	nonDEG	NA	NA	NA	0	0	0	0	0	0	0	0	0	0	0	0
ENSMUSG00000063659	Zbtb18	protein_coding	nonDEG	0.145001	0.12089	0.753109	3824.71	3818.96	3933.5	3699.61	3525.94	3254.33	3567.22	3549.11	2655.97	3785.4	3476.28	3297.9
ENSMUSG00000063810	Alms1	protein_coding	nonDEG	0.138703	0.268734	0.88925	353.936	319.708	346.517	268.557	356.493	299.594	480.515	386.537	526.259	479.634	578.254	520.543
ENSMUSG00000063856	Gpx1	protein_coding	nonDEG	-0.165631	0.181992	0.835891	3152.35	3158.81	2436.82	3256.75	2767.59	4051.39	2497.05	2386.15	2488.22	2433.95	2145.48	2144.91
ENSMUSG00000063873	Slc24a3	protein_coding	nonDEG	0.046434	0.713594	0.936712	586.627	752.63	875.043	661.456	688.318	802.209	882.845	758.013	909.442	862.547	828.2	788.445
ENSMUSG00000064145	Arih2	protein_coding	nonDEG	0.0180486	0.847945	0.972889	1165.91	1077.92	1155.76	1096.37	1168.15	1121.12	1068.54	1014.03	1090.34	899.646	861.976	878.311
ENSMUSG00000064267	Hvcn1	protein_coding	nonDEG	0.0521196	0.641649	0.912382	3816.14	4153.02	3770.39	3539.5	3260.16	4594.78	3572.1	3718.11	2672.41	3630.38	3307.4	3533.59
ENSMUSG00000064373	Sepp1	protein_coding	nonDEG	0.0946936	0.372863	0.88925	49475.1	46972.4	42679	45520.1	42029.5	43013.2	33258.2	36285.9	21829.9	35632.1	31310.8	35727.6
ENSMUSG00000066026	Dhrs3	protein_coding	nonDEG	-0.17352	0.0862929	0.6811	3210.53	3193.1	2669.93	3295.36	3323.82	3813.17	3024.8	2955.08	2532.62	3181.22	2868.3	3241.95
ENSMUSG00000066150	Slc31a1	protein_coding	nonDEG	-0.329006	0.0157714	0.332265	1231.43	983.841	1321.67	1505.17	1912.97	1248.6	1623.98	1248.3	2067.21	1658.85	1584.79	1636.24
ENSMUSG00000066151	Fkbp15	protein_coding	nonDEG	-0.00406939	0.964381	0.994701	4839.37	4982.19	5162.76	4944.17	4695.68	5530.05	4511.96	4497.88	3999.57	4280.94	4330.15	4069.39
ENSMUSG00000066152	Slc31a2	protein_coding	nonDEG	-0.129313	0.256714	0.88925	554.785	546.933	431.221	584.807	558.612	564.851	430.02	456.816	353.581	495.534	445.85	418.808
ENSMUSG00000066258	Trim12a	protein_coding	nonDEG	0.1002	0.367689	0.88925	945.461	882.587	1017.85	937.962	942.16	778.602	842.123	921.999	740.052	871.822	998.433	876.615
ENSMUSG00000066442	Mthfs	protein_coding	nonDEG	0.061642	0.568423	0.88925	402.311	445.678	436.122	422.991	416.969	395.739	586.392	553.869	766.365	512.758	594.466	759.62
ENSMUSG00000066456	Hmgn3	protein_coding	nonDEG	-0.343283	0.0467897	0.544507	78.3802	65.3768	75.6037	94.2504	143.234	75.9716	109.134	88.6859	174.323	107.322	108.085	103.43
ENSMUSG00000066684	Pilrb1	protein_coding	nonDEG	0.347372	0.0581371	0.588921	36.1284	50.2285	37.1018	34.6342	24.668	24.4654	11.4021	8.36659	39.4695	17.2244	33.7765	23.7381
ENSMUSG00000066800	Rnasel	protein_coding	nonDEG	0.174326	0.054873	0.582492	1576.18	1589.77	1570.88	1477.91	1357.54	1364.06	1312.87	1278.42	1272.89	997.693	1013.3	1032.61
ENSMUSG00000066975	Cryba4	protein_coding	nonDEG	-0.114956	0.39594	0.88925	454.36	473.583	356.318	482.608	369.225	570.002	340.433	307.891	195.703	311.365	289.127	256.033
ENSMUSG00000067279	Ppp1r3c	protein_coding	nonDEG	0.182416	0.289739	0.88925	115.733	114.808	77.7039	81.1916	115.383	64.8119	89.5876	81.9926	72.3607	78.1725	55.3935	35.6072
ENSMUSG00000067577	A430093F15Rik	protein_coding	nonDEG	0.205843	0.167372	0.818367	3.06173	5.58094	7.70038	2.27109	3.97871	1.71687	4.8866	6.69328	4.93368	3.97487	4.05318	5.08674
ENSMUSG00000067591	Klra3	protein_coding	nonDEG	0.112741	0.501457	0.88925	4.89876	5.58094	16.8008	9.08438	7.95743	3.86296	11.4021	1.67332	0	2.64991	0	0
ENSMUSG00000067825	Pex26	protein_coding	nonDEG	0.0378777	0.773381	0.953557	211.259	198.522	187.609	174.307	187	222.764	267.134	177.372	164.456	249.092	186.446	142.429
ENSMUSG00000068101	Cenpm	protein_coding	nonDEG	-0.0932926	0.470419	0.88925	1.22469	2.39183	2.1001	1.70332	4.77446	3.00453	0	5.01996	1.64456	1.32496	8.10636	3.39116
ENSMUSG00000068129	Cst7	protein_coding	nonDEG	-0.0283334	0.868051	0.976679	69.195	89.2951	58.1029	83.4627	54.9063	84.1268	61.8969	60.2395	29.6021	90.0971	78.3615	89.8658
ENSMUSG00000068220	Lgals1	protein_coding	nonDEG	-0.21416	0.0706695	0.632361	271.881	290.209	240.812	300.92	319.093	336.507	154.742	153.945	291.087	182.844	170.234	162.776
ENSMUSG00000068245	Phf11d	protein_coding	nonDEG	0.36346	0.00988	0.254678	313.521	247.953	282.814	244.71	214.851	171.258	198.722	277.771	120.053	213.318	220.223	250.946
ENSMUSG00000068250	Amn1	protein_coding	nonDEG	-0.166112	0.238993	0.884518	238.815	225.63	165.908	277.074	222.808	230.061	156.371	199.125	194.058	161.645	171.585	201.774
ENSMUSG00000068417	Pnp2	protein_coding	nonDEG	0.0471054	0.794407	0.960165	34.9037	41.4584	30.1015	32.9309	32.6255	36.0543	17.9175	36.813	23.0239	21.1993	29.7233	27.1293
ENSMUSG00000068551	Zfp467	protein_coding	nonDEG	-0.0465557	0.719179	0.939152	601.323	793.291	889.044	686.438	797.334	907.367	1378.02	1296.82	1041.01	1424.33	1233.52	1024.13
ENSMUSG00000068874	Selenbp1	protein_coding	nonDEG	-0.0620706	0.692458	0.929345	154.311	141.915	93.8047	123.775	134.481	157.523	89.5876	70.2794	65.7824	76.8475	89.17	77.9967
ENSMUSG00000068923	Syt11	protein_coding	nonDEG	-0.122695	0.313198	0.88925	577.442	666.524	457.823	648.965	621.475	617.645	623.855	604.068	610.132	707.527	713.36	729.1
ENSMUSG00000069267	Hist1h3b	protein_coding	nonDEG	-0.485517	0.00987069	0.254678	7.34815	15.9456	10.5005	23.8465	25.4638	20.6025	9.77319	33.4664	52.6259	25.1742	8.10636	11.8691
ENSMUSG00000069268	Hist1h2bf	protein_coding	nonDEG	-0.233788	0.185362	0.84133	141.452	102.849	70.7035	111.851	102.651	189.714	42.3505	65.2594	82.228	78.1725	66.2019	66.1276
ENSMUSG00000069270	Hist1h2ac	protein_coding	nonDEG	-0.115572	0.308844	0.88925	523.555	506.271	489.324	599.569	466.305	607.773	263.876	413.31	296.021	422.661	360.733	320.465
ENSMUSG00000069272	Hist1h2ae	protein_coding	nonDEG	0.0213783	0.892768	0.981234	255.96	189.752	144.207	228.245	155.966	199.586	50.4948	75.2994	47.6923	100.697	89.17	89.8658
ENSMUSG00000069273	Hist1h3e	protein_coding	nonDEG	-0.1799	0.33942	0.88925	973.629	890.559	526.426	943.64	701.845	1497.97	394.185	532.115	491.724	494.209	532.318	664.668
ENSMUSG00000069300	Hist1h2bj	protein_coding	nonDEG	-0.341716	0.0319642	0.45942	146.351	141.915	120.406	174.307	133.685	251.951	66.7835	80.3193	108.541	103.347	95.9253	116.995
ENSMUSG00000069301	Hist1h2ag	protein_coding	nonDEG	-0.0475904	0.796557	0.960417	33.0667	28.702	23.8012	30.092	25.4638	35.1959	24.433	33.4664	23.0239	23.8492	10.8085	15.2602
ENSMUSG00000069302	Hist1h2ah	protein_coding	nonDEG	-0.0420173	0.795128	0.960165	4.89876	7.97278	3.50017	7.38106	2.38723	8.15514	3.25773	10.0399	6.57824	3.97487	0	5.08674
ENSMUSG00000069303	Hist1h2br	protein_coding	nonDEG	0.0202202	0.647176	0.91412	0.612346	0	0.700035	0	0	0.429218	3.25773	5.01996	1.64456	3.97487	1.35106	0
ENSMUSG00000069307	Hist1h2bq	protein_coding	nonDEG	0.0175908	0.815553	0.964923	1.22469	1.59456	0	0	0.795743	1.28765	0	0	1.64456	0	1.35106	0
ENSMUSG00000069308	Hist1h2bp	protein_coding	nonDEG	-0.429043	0.0197786	0.373745	28.1679	22.3238	18.9009	36.3375	35.8084	42.4926	9.77319	10.0399	6.57824	18.5494	13.5106	16.9558
ENSMUSG00000069309	Hist1h2an	protein_coding	nonDEG	-0.367856	0.0474	0.545787	80.2173	54.2149	33.6017	86.3016	52.519	122.756	24.433	33.4664	39.4695	39.7487	44.585	35.6072
ENSMUSG00000069310	Hist1h3c	protein_coding	nonDEG	-0.176376	0.348305	0.88925	35.516	58.9986	17.5009	44.2863	36.6042	59.6613	14.6598	68.6061	124.987	41.0737	36.4786	42.3895
ENSMUSG00000069833	Ahnak	protein_coding	nonDEG	-0.0169814	0.897919	0.982383	4325.61	4030.24	6277.21	4965.75	5375.24	4614.95	6419.36	6532.64	11186.3	6567.81	5989.25	6921.36
ENSMUSG00000069874	Irgm2	protein_coding	nonDEG	0.121717	0.189681	0.845462	1238.77	1286.81	1205.46	1209.93	1088.58	1138.72	1275.4	1442.4	901.219	1464.08	1186.23	1025.83
ENSMUSG00000070034	Sp110	protein_coding	nonDEG	0.167364	0.148181	0.795135	693.175	806.845	947.847	742.648	669.22	755.853	653.175	911.959	677.559	731.376	809.285	685.015
ENSMUSG00000070283	Ndufaf3	protein_coding	nonDEG	-0.123602	0.393281	0.88925	159.21	211.279	153.308	181.688	170.289	231.778	172.66	167.332	177.613	152.37	132.404	144.124
ENSMUSG00000070327	Rnf213	protein_coding	nonDEG	0.111885	NA	NA	6553.93	6674.01	8149.1	5969.57	5877.36	7952.12	8326.76	8112.25	8332.99	8687.74	8034.75	7965.84
ENSMUSG00000070348	Ccnd1	protein_coding	nonDEG	0.183219	0.0533886	0.57564	2468.98	2494.68	2551.63	2414.74	2060.97	2137.08	1566.97	2018.02	1637.98	1841.69	1715.85	2046.57
ENSMUSG00000070354	Gm21975	protein_coding	nonDEG	NA	NA	NA	0	0	0	0	0	0	0	0	0	0	0	0
ENSMUSG00000070427	Il18bp	protein_coding	nonDEG	-0.106637	0.525786	0.88925	66.7457	96.4706	89.6044	70.9717	91.5104	118.464	153.113	138.885	115.119	140.445	139.159	125.473
ENSMUSG00000070691	Runx3	protein_coding	nonDEG	0.182085	0.322356	0.88925	32.4543	30.2966	42.7021	31.7953	22.2808	31.7621	117.278	83.6659	175.968	82.1473	113.489	127.169
ENSMUSG00000070942	Il1rl2	protein_coding	nonDEG	0.0530635	0.683629	0.926462	529.679	639.417	811.34	608.653	586.463	718.94	806.288	968.852	761.432	661.153	860.625	727.404
ENSMUSG00000071042	Rasgrp3	protein_coding	nonDEG	0.143197	0.114209	0.743027	6638.44	6594.28	7369.27	6271.63	6046.05	6380.76	7193.07	7442.92	6328.27	6653.93	6344.58	7262.17
ENSMUSG00000071286	Sowahc	pseudogene	nonDEG	NA	NA	NA	0	0	0	0	0	0	0	0	0	0	0	0
ENSMUSG00000071311	Gpr31b	protein_coding	nonDEG	-0.036853	0.811399	0.963932	1.83704	5.58094	7.70038	2.27109	9.54892	5.57984	1.62887	3.34664	6.57824	1.32496	5.40424	20.347
ENSMUSG00000071322	Tcp10a	protein_coding	nonDEG	0.0194471	0.520451	0.88925	0	0	0.700035	0	0	0	0	0	1.64456	0	0	3.39116
ENSMUSG00000071369	Map3k5	protein_coding	nonDEG	0.138641	0.207295	0.863221	2050.75	2082.49	2550.23	1844.13	1946.39	2278.29	2803.28	2536.75	2904.29	2563.79	2619.71	2438.24
ENSMUSG00000071478	Hist1h2ad	protein_coding	nonDEG	0.00538392	0.965897	0.995025	400.474	313.33	375.219	381.544	308.748	403.894	167.773	163.985	144.721	218.618	232.382	281.466
ENSMUSG00000071516	Hist1h2ai	protein_coding	nonDEG	-0.0408843	0.799865	0.96142	144.514	131.551	96.6048	136.266	95.4892	157.094	11.4021	31.7931	34.5358	41.0737	45.936	33.9116
ENSMUSG00000071547	Nt5dc2	protein_coding	nonDEG	-0.255905	0.085914	0.680351	190.439	172.212	127.406	191.907	176.655	246.8	190.577	184.065	166.101	198.744	179.691	154.298
ENSMUSG00000071713	Csf2rb	protein_coding	nonDEG	0.0813315	0.461161	0.88925	1922.76	2023.49	2220.51	1762.94	1771.32	2317.35	2150.1	2491.57	2022.81	2051.03	2161.7	1897.35
ENSMUSG00000071714	Csf2rb2	protein_coding	nonDEG	0.176081	0.350081	0.88925	508.247	706.388	1058.45	462.168	574.526	773.88	1350.33	1512.68	1152.84	1232.21	1221.36	1052.96
ENSMUSG00000071724	Smpd5	protein_coding	nonDEG	0.204003	0.0760975	0.650824	428.642	423.355	447.322	391.196	316.706	409.474	224.783	321.277	261.485	226.568	237.787	237.381
ENSMUSG00000071793	2610005L07Rik	pseudogene	nonDEG	0.193101	0.156627	0.8046	166.558	162.645	168.008	133.427	130.502	163.103	175.917	163.985	128.276	116.596	163.478	135.646
ENSMUSG00000071796	6820431F20Rik	pseudogene	nonDEG	0.265848	0.0357753	0.481473	243.101	262.304	304.515	221.999	201.323	236.499	180.804	284.464	218.727	229.218	271.563	259.424
ENSMUSG00000072082	Ccnf	protein_coding	nonDEG	0.08007	0.65957	0.917796	31.2296	40.6612	56.7028	43.1508	34.2169	40.7757	58.6392	65.2594	83.8726	62.273	44.585	38.9984
ENSMUSG00000072115	Ang	protein_coding	nonDEG	-0.0194801	0.865291	0.976004	937.501	961.517	926.146	900.489	822.002	1171.77	879.587	851.719	753.209	771.125	810.636	778.272
ENSMUSG00000072244	Trim6	protein_coding	nonDEG	0.209798	0.241403	0.88707	10.4099	8.77006	16.8008	11.9232	4.77446	6.86749	17.9175	8.36659	29.6021	6.62478	13.5106	11.8691
ENSMUSG00000072596	Ear2	protein_coding	nonDEG	0.313569	0.0918944	0.692011	259.022	173.009	299.615	211.212	141.642	84.9852	40.7216	56.8928	121.698	55.6482	81.0636	84.779
ENSMUSG00000072601	Ear1	protein_coding	nonDEG	-0.106293	NA	NA	2.44938	0	2.80014	40.3119	1.59149	1.71687	0	1.67332	4.93368	10.5997	0	0
ENSMUSG00000072694	1500011B03Rik	protein_coding	nonDEG	-0.0330694	0.84305	0.971302	82.6666	73.3496	54.6027	74.3783	80.37	65.6704	50.4948	55.2195	44.4031	67.5728	62.1488	55.9542
ENSMUSG00000072769	Gm10419	protein_coding	nonDEG	0.0370087	0.833353	0.969913	8.57284	3.98639	14.7007	8.5166	9.54892	7.72593	3.25773	3.34664	8.2228	9.2747	22.968	8.4779
ENSMUSG00000072844	G530011O06Rik	processed_transcript	nonDEG	-0.11111	0.38353	0.88925	4478.7	3350.16	4328.31	4052.77	3856.17	5529.19	3624.23	4551.43	5716.49	5273.33	1524	3118.17
ENSMUSG00000072889	Nfxl1	protein_coding	nonDEG	0.152954	0.204946	0.860149	2014	1690.23	1947.5	1777.7	1885.91	1388.09	1371.5	1338.66	1318.94	1424.33	1414.56	1269.99
ENSMUSG00000073131	Vma21	protein_coding	nonDEG	0.173852	0.253585	0.88925	491.101	438.503	454.323	466.71	470.284	261.823	299.711	388.21	333.846	430.611	428.286	479.849
ENSMUSG00000073409	H2-Q6	protein_coding	nonDEG	-0.128832	0.493815	0.88925	431.091	630.647	630.731	468.413	572.139	991.494	557.072	490.282	1121.59	602.855	453.956	1013.96
ENSMUSG00000073412	Lst1	protein_coding	nonDEG	0.131995	0.218321	0.869423	503.348	554.905	570.528	530.868	456.756	496.605	249.216	354.744	264.774	324.614	293.18	308.596
ENSMUSG00000073421	H2-Ab1	protein_coding	nonDEG	-0.0701045	0.707374	0.935211	1241.22	1616.08	1005.95	1133.28	1083.8	2043.08	2404.21	1594.67	2075.44	2094.76	1842.85	2743.45
ENSMUSG00000073435	Nme3	protein_coding	nonDEG	NA	NA	NA	0	0	0	0	0	0	0	1.67332	0	0	0	0
ENSMUSG00000073455	9030025P20Rik	protein_coding	nonDEG	0.229485	0.207226	0.863221	22.6568	11.1619	9.80049	10.7877	5.5702	12.0181	6.51546	25.0998	16.4456	11.9246	10.8085	18.6514
ENSMUSG00000073489	Ifi204	protein_coding	nonDEG	0.234206	0.118191	0.747927	503.348	318.114	408.82	407.661	340.578	266.974	302.969	369.803	254.907	503.484	368.839	430.677
ENSMUSG00000073490	AI607873	protein_coding	nonDEG	-0.0514755	0.655979	0.916923	766.044	770.17	667.133	744.351	878.5	690.183	977.319	793.153	907.798	991.068	751.189	1020.74
ENSMUSG00000073491	Pydc4	protein_coding	nonDEG	0.279917	0.0578705	0.588208	211.259	154.672	184.109	170.9	139.255	127.907	141.711	175.698	100.318	201.393	170.234	210.252
ENSMUSG00000073555	Gm4951	protein_coding	nonDEG	0.34177	0.0402062	0.50871	194.726	165.834	163.808	183.391	101.855	97.4325	91.2165	115.459	72.3607	137.796	113.489	127.169
ENSMUSG00000073557	Ppp1r12b	protein_coding	nonDEG	0.0834339	0.554045	0.88925	622.755	861.06	1115.16	756.274	781.42	908.226	1184.19	965.505	1361.7	1204.39	1078.15	917.309
ENSMUSG00000073678	Pgap1	protein_coding	nonDEG	0.361008	0.00170017	0.0839464	651.536	566.067	594.329	488.853	486.995	408.616	389.299	453.469	394.695	467.71	466.116	393.375
ENSMUSG00000073771	Btbd19	protein_coding	nonDEG	0.166651	0.140432	0.783897	447.012	468.002	411.62	405.958	342.965	425.784	576.618	573.948	705.517	431.936	678.232	678.232
ENSMUSG00000073795	6430531B16Rik	protein_coding	nonDEG	-0.573216	0.0019192	0.0915855	6.7358	8.77006	4.20021	19.3043	13.5276	21.8901	13.0309	15.0599	6.57824	7.94974	2.70212	10.1735
ENSMUSG00000073802	Cdkn2b	protein_coding	nonDEG	-0.224164	0.20976	0.864827	6.7358	7.1755	8.40042	6.24551	17.5063	12.4473	8.14433	6.69328	14.801	13.2496	21.617	10.1735
ENSMUSG00000073876	Gm13305	protein_coding	nonDEG	NA	NA	NA	0	0	0	0	0	0	0	0	0	0	0	0
ENSMUSG00000073889	Il11ra1	protein_coding	nonDEG	-0.169311	0.109758	0.732276	478.242	491.123	423.521	537.114	502.114	557.125	294.825	309.564	383.183	264.991	302.637	320.465
ENSMUSG00000073910	Mob3b	protein_coding	nonDEG	0.0833171	0.613467	0.903178	74.7062	90.8897	91.7045	90.276	88.3275	62.2366	131.938	120.479	225.305	148.395	166.18	200.079
ENSMUSG00000074115	Saa1	protein_coding	nonDEG	NA	NA	NA	0	0	0	0	0	0	0	0	0	0	1.35106	0
ENSMUSG00000074151	Nlrc5	protein_coding	nonDEG	0.205712	0.159125	0.807666	333.728	441.692	468.323	318.521	276.123	457.547	451.196	478.569	593.686	548.532	537.722	605.322
ENSMUSG00000074170	Plekhf1	protein_coding	nonDEG	-0.198859	0.290815	0.88925	11.6346	22.3238	11.2006	18.7365	21.4851	20.1733	22.8041	20.0798	9.86737	23.8492	13.5106	15.2602
ENSMUSG00000074211	Sdhaf1	protein_coding	nonDEG	-0.147187	0.357	0.88925	178.805	139.524	106.405	154.434	133.685	201.303	96.1031	115.459	82.228	111.296	95.9253	86.4746
ENSMUSG00000074403	Hist2h3b	protein_coding	nonDEG	0.0532845	0.738816	0.944917	135.941	113.213	99.4049	104.47	88.3275	141.213	57.0103	98.7258	106.896	117.921	82.4147	110.213
ENSMUSG00000074476	Spc24	protein_coding	nonDEG	-0.248913	0.136645	0.77923	4.89876	7.97278	1.40007	11.3555	6.36594	9.4428	3.25773	5.01996	6.57824	3.97487	5.40424	6.78232
ENSMUSG00000074505	Fat3	protein_coding	nonDEG	0.145773	0.266471	0.88925	2389.37	2839.9	3769.69	2338.66	2769.98	2966.33	3573.73	2841.3	2899.36	3322.99	3673.53	2433.16
ENSMUSG00000074570	Cass4	protein_coding	nonDEG	0.0400681	0.706226	0.934367	1511.27	1705.38	1647.88	1366.06	1608.2	1786.84	1848.76	2007.98	2239.89	1228.24	982.221	1402.25
ENSMUSG00000074604	Mgst2	protein_coding	nonDEG	-0.0408988	0.804747	0.963051	1.22469	12.7564	10.5005	9.08438	5.5702	12.0181	9.77319	26.7731	23.0239	9.2747	5.40424	10.1735
ENSMUSG00000074607	Tox2	protein_coding	nonDEG	0.0968811	0.599802	0.898703	10.4099	22.3238	14.0007	10.2199	8.75317	19.744	19.5464	33.4664	47.6923	29.1491	43.2339	15.2602
ENSMUSG00000074622	Mafb	protein_coding	nonDEG	-0.0528962	0.713189	0.936674	6628.03	8478.25	9090.65	7003.49	6985.83	11618.9	13609.2	13013.4	11775.1	13462.9	14125.3	11741.9
ENSMUSG00000074634	Gm7120	protein_coding	nonDEG	-0.170369	0.300081	0.88925	3.67407	7.1755	4.90024	3.40664	15.1191	7.29671	29.3196	15.0599	19.7347	22.5243	22.968	13.5646
ENSMUSG00000074661	Pde4d	protein_coding	nonDEG	0.217986	0.222692	0.871802	39.8025	44.6476	38.5019	31.7953	35.8084	31.3329	29.3196	56.8928	60.8488	47.6984	48.6382	62.7365
ENSMUSG00000074671	Tspyl3	protein_coding	nonDEG	0.20877	0.126875	0.76281	167.17	191.347	151.908	143.647	133.685	154.948	110.763	133.866	98.6737	166.945	129.702	150.907
ENSMUSG00000074698	Csnk2a1	protein_coding	nonDEG	0.098153	0.378475	0.88925	1502.08	1451.84	1597.48	1562.51	1480.08	1212.11	1252.6	1223.2	1009.76	1287.86	1329.44	1210.64
ENSMUSG00000074785	Plxnc1	protein_coding	nonDEG	0.165393	0.172729	0.824197	331.279	285.425	271.613	269.692	245.885	271.695	280.165	291.157	404.562	249.092	290.478	252.642
ENSMUSG00000074794	Arrdc3	protein_coding	nonDEG	-0.241054	0.0764044	0.651355	5407.01	4601.89	3622.68	5959.92	6288.76	4462.58	4790.49	4651.83	5331.67	4457.15	4358.52	6473.73
ENSMUSG00000074813	Gm14005	processed_transcript	nonDEG	0.0246409	0.894426	0.981768	22.0444	30.2966	40.602	26.6854	31.034	33.0498	29.3196	33.4664	47.6923	31.799	36.4786	30.5205
ENSMUSG00000074874	Ctla2b	protein_coding	nonDEG	-0.151265	0.255127	0.88925	270.044	273.466	238.012	310.004	335.008	247.659	232.928	261.038	205.57	319.315	312.095	249.25
ENSMUSG00000074876	Spata5l1	processed_transcript	nonDEG	-0.113491	0.453627	0.88925	164.109	192.941	119.706	179.416	148.804	200.445	190.577	123.826	179.257	133.821	168.883	161.08
ENSMUSG00000074896	Ifit3	protein_coding	nonDEG	0.0482829	0.744313	0.946026	311.684	261.507	289.114	367.35	216.442	250.234	138.454	212.512	134.854	374.963	191.851	259.424
ENSMUSG00000075010	AW112010	protein_coding	nonDEG	-0.00348987	0.982431	0.996971	132.267	109.227	102.205	135.698	121.749	91.8527	83.0721	95.3792	57.5596	107.322	106.734	123.777
ENSMUSG00000075702	Selm	protein_coding	nonDEG	-0.45799	0.00787805	0.221687	57.5605	70.1604	39.902	89.1405	70.0254	104.729	96.1031	61.9128	88.8063	100.697	120.244	86.4746
ENSMUSG00000075705	Msrb1	protein_coding	nonDEG	0.0461027	0.716604	0.938297	208.81	216.86	251.312	228.813	200.527	227.915	151.484	244.305	407.851	188.144	185.095	154.298
ENSMUSG00000076437	2700094K13Rik	protein_coding	nonDEG	-0.0828452	0.570822	0.88925	147.575	143.51	122.506	176.578	132.889	137.779	105.876	85.3393	90.4508	82.1473	74.3083	91.5614
ENSMUSG00000076441	Ass1	protein_coding	nonDEG	-0.132554	0.237851	0.883522	0	2.39183	0.700035	2.27109	3.97871	2.14609	11.4021	5.01996	9.86737	3.97487	2.70212	8.4779
ENSMUSG00000076617	Ighm	IG_C_gene	nonDEG	0.220084	0.0916166	0.690788	4901.21	4894.49	4385.02	3856.32	3012.68	5145.9	4567.34	4581.55	4025.89	3994.74	3755.95	4625.54
ENSMUSG00000077704	Snord89	snoRNA	nonDEG	-0.11943	0.513176	0.88925	12.8593	6.37822	9.80049	14.7621	7.95743	13.735	11.4021	15.0599	8.2228	6.62478	13.5106	5.08674
ENSMUSG00000078238	Gm12854	pseudogene	nonDEG	0.0818894	0.609971	0.902071	1.83704	16.7428	7.70038	9.65215	3.18297	7.29671	9.77319	38.4863	70.7161	14.5745	17.5638	18.6514
ENSMUSG00000078349	AW011738	protein_coding	nonDEG	-0.118448	0.428705	0.88925	152.474	161.847	189.009	200.992	136.868	222.335	166.144	153.945	210.504	169.594	144.563	215.339
ENSMUSG00000078429	Ctdsp2	protein_coding	nonDEG	0.0723981	0.53777	0.88925	1236.33	1487.72	1379.77	1107.73	1236.58	1570.51	1545.79	1571.25	1407.74	1482.63	1315.93	1193.69
ENSMUSG00000078521	Aunip	protein_coding	nonDEG	0.0776991	0.438741	0.88925	3.06173	2.39183	0.700035	0	0.795743	2.14609	0	1.67332	3.28912	3.97487	0	0
ENSMUSG00000078532	Nkain1	protein_coding	nonDEG	0.120642	0.520773	0.88925	22.0444	23.9183	12.6006	11.3555	23.0765	15.4519	16.2887	13.3866	3.28912	30.474	36.4786	32.216
ENSMUSG00000078566	Bnip3	protein_coding	nonDEG	-0.127753	0.346422	0.88925	262.696	221.643	229.611	273.099	304.77	224.481	148.227	145.579	93.74	202.718	226.978	196.687
ENSMUSG00000078582	Hivep3	protein_coding	nonDEG	0.380943	0.0189421	0.367888	199.012	318.114	433.321	205.534	215.646	253.668	304.598	261.038	291.087	200.068	355.329	271.293
ENSMUSG00000078622	Ccdc47	protein_coding	nonDEG	0.127232	NA	NA	2246.08	2076.11	2056	2224.54	2180.34	1375.64	1555.57	1680.01	1340.32	1695.94	1459.14	1546.37
ENSMUSG00000078735	Il11ra2	protein_coding	nonDEG	NA	NA	NA	0	0	0	0	0	0	0	0	0	0	0	0
ENSMUSG00000078763	Slfn1	protein_coding	nonDEG	0.281895	0.134689	0.777595	68.5827	32.6884	72.1036	60.7518	38.9914	20.1733	24.433	53.5462	59.2042	31.799	29.7233	33.9116
ENSMUSG00000078771	Evi2a	protein_coding	nonDEG	0.367566	0.00344187	0.138525	3980.25	3334.22	3386.07	3050.08	2870.24	2126.35	2010.02	2422.97	1771.19	2265.68	2046.86	2480.63
ENSMUSG00000078853	Igtp	protein_coding	nonDEG	0.0434278	0.684079	0.926616	651.536	601.147	543.927	606.95	581.688	565.709	539.154	508.689	328.912	613.455	389.105	529.021
ENSMUSG00000078920	Ifi47	protein_coding	nonDEG	-0.081072	0.628379	0.907125	94.3012	91.6869	77.7039	114.69	105.038	68.6749	47.2371	90.3592	49.3368	107.322	77.0104	93.2569
ENSMUSG00000078921	Tgtp2	protein_coding	nonDEG	0.0284512	0.878688	0.979235	50.2123	47.0394	20.301	36.9053	42.9701	35.1959	60.268	33.4664	64.1379	87.4472	28.3723	71.2144
ENSMUSG00000078922	Tgtp1	protein_coding	nonDEG	-0.540914	0.00337406	0.136254	5.51111	11.1619	12.6006	30.092	35.8084	12.4473	17.9175	15.0599	26.313	50.3484	39.1807	49.1718
ENSMUSG00000078945	Naip2	protein_coding	nonDEG	0.0676046	0.455639	0.88925	2408.35	2261.88	2459.92	2205.23	2188.29	2452.12	2194.08	2565.2	1766.26	2157.03	2221.14	2406.03
ENSMUSG00000079017	Ifi27l2a	protein_coding	nonDEG	0.0262332	0.874116	0.978466	295.763	170.617	153.308	245.278	183.021	182.847	110.763	81.9926	78.9389	136.471	90.521	159.385
ENSMUSG00000079020	Slc45a4	protein_coding	nonDEG	0.00484635	0.969678	0.995252	933.215	1119.38	1265.66	968.054	1001.04	1368.35	1392.68	1243.28	1471.88	1495.88	1506.43	1341.2
ENSMUSG00000079021	Flrt3	protein_coding	nonDEG	NA	NA	NA	0	0	0	0	0	0	0	0	0	0	0	0
ENSMUSG00000079071	Gm14085	protein_coding	nonDEG	-0.0171896	0.774294	0.953942	1.22469	0	0	1.13555	0	0.858436	0	0	0	0	0	0
ENSMUSG00000079102	Dab2	protein_coding	nonDEG	NA	NA	NA	0	0	0	0	0	0	0	0	0	0	0	0
ENSMUSG00000079104	Prps1l3	protein_coding	nonDEG	0.0223477	0.855397	0.973929	534.578	512.65	441.022	550.173	501.318	423.638	381.154	368.13	376.604	427.961	418.829	371.332
ENSMUSG00000079304	4933413G19Rik	protein_coding	nonDEG	0.0713632	0.634479	0.909461	3.06173	8.77006	2.80014	3.40664	5.5702	2.57531	3.25773	0	6.57824	6.62478	10.8085	5.08674
ENSMUSG00000079334	Nat6	protein_coding	nonDEG	-0.223072	0.159255	0.807812	164.109	190.549	154.008	174.874	159.944	290.581	187.32	207.492	215.437	206.693	209.414	237.381
ENSMUSG00000079362	Gbp6	protein_coding	nonDEG	0.142548	0.433786	0.88925	33.679	50.2285	37.8019	36.3375	40.5829	28.3284	50.4948	43.5063	37.8249	80.8224	35.1276	81.3879
ENSMUSG00000079419	Ms4a6c	protein_coding	nonDEG	0.0005934	0.995911	0.99904	1070.99	924.045	875.043	1089.56	946.138	857.578	583.134	607.415	427.586	594.906	603.924	681.623
ENSMUSG00000079442	St6galnac4	protein_coding	nonDEG	-0.0715994	0.514533	0.88925	2295.07	2475.55	2228.21	2243.27	2236.04	2986.07	2413.98	2409.58	1901.11	2199.43	2063.07	2078.78
ENSMUSG00000079457	Gm7609	pseudogene	nonDEG	0.00607873	0.855782	0.973929	0	0.797278	0	0	0	0.429218	0	1.67332	0	0	0	0
ENSMUSG00000079491	H2-T10	polymorphic_pseudogene	nonDEG	0.0780327	0.667482	0.919842	47.1506	38.2693	31.5016	43.1508	31.8297	33.479	32.5773	43.5063	41.114	45.0485	33.7765	49.1718
ENSMUSG00000079499	6530402F18Rik	processed_transcript	nonDEG	0.159842	0.343713	0.88925	71.0321	84.5114	56.0028	53.3707	58.885	69.9626	146.598	170.679	215.437	105.997	183.744	140.733
ENSMUSG00000079547	H2-DMb1	protein_coding	nonDEG	-0.038482	0.702133	0.933101	924.642	987.03	847.042	958.97	872.93	1030.55	679.237	724.547	616.71	667.778	580.956	727.404
ENSMUSG00000079553	Kifc1	protein_coding	nonDEG	0.176672	0.347634	0.88925	17.758	18.3374	14.0007	13.0588	13.5276	12.4473	16.2887	23.4265	42.7586	29.1491	18.9148	15.2602
ENSMUSG00000079709	Gm3435	protein_coding	nonDEG	0.0415183	0.811535	0.963932	7.34815	10.3646	8.40042	3.40664	8.75317	11.5889	13.0309	10.0399	1.64456	6.62478	10.8085	10.1735
ENSMUSG00000081058	Hist2h3c2	protein_coding	nonDEG	-0.0485521	0.752352	0.948584	93.0765	106.835	95.9048	120.936	85.9402	103.012	47.2371	75.2994	74.0052	74.1976	70.2551	91.5614
ENSMUSG00000083179	Gm12693	pseudogene	nonDEG	0.28102	0.0843367	0.674553	147.575	128.362	130.906	127.749	116.178	74.2547	99.3608	83.6659	121.698	71.5477	85.1168	81.3879
ENSMUSG00000085178	1700064E03Rik	antisense	nonDEG	0.0296596	0.589324	0.895368	1.22469	0	0.700035	0	0.795743	0	1.62887	1.67332	4.93368	0	1.35106	1.69558
ENSMUSG00000085501	Gm11772	antisense	nonDEG	-0.132225	0.482293	0.88925	18.3704	21.5265	16.8008	22.1432	17.5063	27.47	39.0928	56.8928	31.2467	26.4991	43.2339	28.8249
ENSMUSG00000086290	Snhg12	lincRNA	nonDEG	-0.323801	0.00596527	0.188343	478.854	493.515	442.422	710.853	527.578	595.755	456.082	495.302	340.424	406.762	331.01	430.677
ENSMUSG00000089669	Tnfsf13	protein_coding	nonDEG	-0.0825229	0.653067	0.91576	18.9827	21.5265	9.80049	11.9232	11.1404	34.7667	29.3196	20.0798	18.0902	19.8744	32.4254	27.1293
ENSMUSG00000089704	Galnt2	protein_coding	nonDEG	-0.12203	0.453881	0.88925	0.612346	11.9592	10.5005	5.67774	11.9361	14.5934	16.2887	25.0998	32.8912	11.9246	14.8617	13.5646
ENSMUSG00000089762	Ier5l	protein_coding	nonDEG	-0.185889	0.31558	0.88925	21.4321	9.56733	7.00035	16.4654	15.1191	21.4609	16.2887	20.0798	44.4031	14.5745	8.10636	18.6514
ENSMUSG00000089872	Rps6kc1	protein_coding	nonDEG	0.167771	0.0655147	0.616732	1929.5	2101.62	2030.8	1755.56	1697.32	1948.22	1716.82	1621.45	1772.84	1620.42	1733.41	1505.68
ENSMUSG00000089929	Bcl2a1b	protein_coding	nonDEG	0.0187127	0.882063	0.979235	435.378	377.91	421.421	410.5	470.284	348.954	162.887	199.125	162.812	180.194	183.744	188.209
ENSMUSG00000089942	Pira2	protein_coding	nonDEG	0.251416	0.154835	0.803632	14.0839	15.1483	5.60028	9.08438	4.77446	6.43827	4.8866	8.36659	6.57824	1.32496	1.35106	6.78232
ENSMUSG00000090215	Trim34b	protein_coding	nonDEG	0.0182398	0.879608	0.979235	0.612346	0.797278	8.40042	5.67774	2.38723	0.858436	1.62887	3.34664	8.2228	5.29983	0	1.69558
ENSMUSG00000090222	Gm16340	pseudogene	nonDEG	0.238752	0.150925	0.799351	7.34815	4.78367	17.5009	2.83887	8.75317	4.7214	11.4021	10.0399	1.64456	13.2496	8.10636	25.4337
ENSMUSG00000090231	Cfb	protein_coding	nonDEG	0.152497	0.178584	0.83301	2.44938	4.78367	2.1001	2.27109	0.795743	0	0	0	0	0	0	0
ENSMUSG00000090272	Mndal	protein_coding	nonDEG	0.324168	0.0412052	0.516347	243.714	158.658	215.611	184.526	164.719	118.035	205.237	158.965	113.475	221.268	222.925	237.381
ENSMUSG00000090394	4930523C07Rik	protein_coding	nonDEG	0.0790754	0.624837	0.906705	73.4815	71.755	77.0038	68.1328	79.5743	62.2366	89.5876	122.152	269.708	107.322	110.787	93.2569
ENSMUSG00000090399	Nav1	protein_coding	nonDEG	0.248817	0.181722	0.835891	26.3309	36.6748	51.8026	22.7109	27.851	34.7667	55.3814	75.2994	103.607	66.2478	64.8509	72.91
ENSMUSG00000090523	Gypc	protein_coding	nonDEG	-0.101782	0.58656	0.894005	30.0049	21.5265	18.2009	23.2787	27.851	29.1868	16.2887	31.7931	54.2705	34.4489	32.4254	16.9558
ENSMUSG00000090626	Tex9	protein_coding	nonDEG	0.267249	0.102339	0.715147	132.879	116.403	159.608	122.639	123.34	77.6885	133.567	177.372	138.143	123.221	213.467	205.165
ENSMUSG00000091294	Glis3	protein_coding	nonDEG	NA	NA	NA	0	0	0	0	0	0	0	0	0	0	0	0
ENSMUSG00000091337	Eid1	protein_coding	nonDEG	0.0682669	0.60264	0.899996	1157.33	1082.7	816.24	1079.91	1027.3	806.93	465.855	532.115	376.604	658.504	649.86	613.8
ENSMUSG00000091747	D17H6S56E-5	protein_coding	nonDEG	0.0432439	0.710772	0.936385	2589.61	2445.25	1985.3	2436.32	1914.56	2501.05	1485.53	1797.14	1295.91	1632.35	1602.36	1600.63
ENSMUSG00000091898	Tnnc1	protein_coding	nonDEG	0.0577353	0.667521	0.919842	5.51111	0.797278	4.20021	3.97442	3.18297	1.28765	0	0	1.64456	0	4.05318	3.39116
ENSMUSG00000091971	Hspa1a	protein_coding	nonDEG	-1.27018	NA	NA	943.012	1443.07	1327.97	4497.33	4694.88	7934.96	10066.4	3214.45	2799.04	9374.07	3043.94	3916.79
ENSMUSG00000092074	Dynlt1a	protein_coding	nonDEG	-0.0112015	0.945348	0.992149	2.44938	12.7564	4.90024	4.54219	8.75317	7.29671	3.25773	5.01996	6.57824	0	6.7553	5.08674
ENSMUSG00000093769	Hist2h3c1	protein_coding	nonDEG	NA	NA	NA	0	0	0	0	0	0	0	0	0	0	0	0
ENSMUSG00000093809	Bcl2a1a	protein_coding	nonDEG	0.328307	0.0217704	0.391688	270.657	243.967	216.311	206.67	205.302	149.368	133.567	167.332	128.276	152.37	158.074	105.126
ENSMUSG00000093938	Evi2b	protein_coding	nonDEG	0.0194471	0.520451	0.88925	0	0	0.700035	0	0	0	0	3.34664	0	1.32496	1.35106	0
ENSMUSG00000094248	Hist1h2ao	protein_coding	nonDEG	-0.240144	0.184099	0.840298	22.0444	8.77006	4.90024	19.8721	11.1404	26.6115	9.77319	10.0399	18.0902	9.2747	21.617	13.5646
ENSMUSG00000094338	Hist1h2bl	protein_coding	nonDEG	-0.379464	0.0297398	0.444834	96.7506	74.1468	51.8026	110.148	78.7785	139.925	50.4948	61.9128	75.6498	67.5728	59.4466	106.822
ENSMUSG00000094724	Rnaset2b	protein_coding	nonDEG	0.0654671	0.591225	0.896288	792.987	883.384	661.533	847.686	635.799	753.707	420.247	478.569	406.207	327.264	343.169	389.984
ENSMUSG00000094777	Hist1h2ap	protein_coding	nonDEG	-0.260167	0.166767	0.817029	34.9037	15.9456	16.8008	34.0664	17.5063	48.5016	9.77319	16.7332	9.86737	23.8492	13.5106	25.4337
ENSMUSG00000095028	Sirpb1b	protein_coding	nonDEG	0.350027	0.0630384	0.606564	22.0444	20.7292	34.3017	18.1688	19.8936	9.4428	11.4021	23.4265	39.4695	13.2496	21.617	20.347
ENSMUSG00000095217	Hist1h2bn	protein_coding	nonDEG	-0.168092	0.372495	0.88925	338.627	278.25	179.909	316.25	229.174	474.715	118.907	180.718	245.04	259.692	266.159	257.728
ENSMUSG00000095677	Dynlt1f	protein_coding	nonDEG	-0.138596	0.456582	0.88925	38.5778	35.8775	19.601	34.6342	29.4425	47.214	13.0309	8.36659	1.64456	9.2747	10.8085	3.39116
ENSMUSG00000095687	Rnaset2a	protein_coding	nonDEG	0.0493344	0.656837	0.917311	1029.97	1054.8	931.746	1118.51	844.283	964.882	630.371	627.495	595.331	557.807	539.073	501.892
ENSMUSG00000095704	Gm8221	pseudogene	nonDEG	0.0049053	0.880885	0.979235	0	0	0.700035	0	0	0.429218	0	0	0	0	0	0
ENSMUSG00000095788	Sirpb1a	protein_coding	nonDEG	0.490803	0.0091932	0.242991	28.1679	27.1074	51.8026	25.5498	14.3234	15.4519	17.9175	20.0798	19.7347	14.5745	18.9148	13.5646
ENSMUSG00000096140	Ankrd66	protein_coding	nonDEG	0.0148024	0.858032	0.974548	0.612346	3.18911	0	2.27109	0.795743	0	0	0	4.93368	1.32496	1.35106	0
ENSMUSG00000096145	Vkorc1	protein_coding	nonDEG	-0.0487414	0.795951	0.960331	23.2691	48.6339	37.1018	17.601	51.7233	48.0724	22.8041	35.1397	29.6021	42.3986	24.3191	32.216
ENSMUSG00000096233	Gm13238	pseudogene	nonDEG	-0.153662	0.406189	0.88925	9.18518	11.1619	9.80049	11.9232	17.5063	10.7305	8.14433	10.0399	27.9575	14.5745	14.8617	10.1735
ENSMUSG00000096255	Dynlt1b	protein_coding	nonDEG	0.0620336	0.742064	0.94579	23.8815	16.7428	18.9009	20.4399	21.4851	14.1642	14.6598	16.7332	24.6684	15.8995	10.8085	13.5646
ENSMUSG00000096292	Gm2666	pseudogene	nonDEG	-0.0158567	0.576573	0.88925	0	0	0	0	0	0.429218	1.62887	0	0	0	0	0
ENSMUSG00000096401	Gm21811	protein_coding	nonDEG	0.0642636	0.631146	0.908023	175.131	173.807	172.209	161.248	146.417	189.714	198.722	264.384	157.878	261.016	267.51	233.99
ENSMUSG00000096581	Bcl2a1d	protein_coding	nonDEG	0.230801	0.129527	0.767794	138.39	114.011	147.007	115.826	122.544	93.1403	99.3608	107.092	105.252	92.747	77.0104	55.9542
ENSMUSG00000096802	Gm15433	pseudogene	nonDEG	0.0111329	0.823414	0.967432	0.612346	0.797278	0	0	0	0.858436	1.62887	0	0	0	0	0
ENSMUSG00000096807	Hist1h2bm	protein_coding	nonDEG	-0.100062	0.591775	0.896457	30.6173	38.2693	19.601	37.4731	23.8723	38.2004	16.2887	35.1397	54.2705	34.4489	20.2659	28.8249
ENSMUSG00000097177	9330159M07Rik	lincRNA	nonDEG	0.386526	0.0192797	0.370587	72.8691	82.9169	103.605	57.9129	68.4339	56.6568	96.1031	81.9926	62.4933	55.6482	108.085	74.6055
ENSMUSG00000097188	Snhg1	lincRNA	nonDEG	-0.0457356	0.755606	0.948979	944.849	770.17	523.626	863.016	825.185	657.562	337.175	481.916	462.122	447.835	406.669	657.885
ENSMUSG00000097195	Snhg5	lincRNA	nonDEG	-0.0871941	0.538457	0.88925	530.291	441.692	336.017	551.876	462.327	404.753	363.237	306.217	292.732	284.866	291.829	369.637
ENSMUSG00000097328	Tnfsf12	protein_coding	nonDEG	-0.229598	0.157662	0.8046	74.7062	89.2951	84.7042	86.3016	89.1232	132.628	179.175	190.758	157.878	133.821	170.234	159.385
ENSMUSG00000097574	C920006O11Rik	lincRNA	nonDEG	-0.0570772	0.740874	0.945396	56.9481	56.6067	65.1032	78.9205	45.3573	65.2412	27.6907	50.1996	42.7586	41.0737	41.8829	84.779
ENSMUSG00000097715	Gpr137b-ps	lincRNA	nonDEG	0.111075	0.330844	0.88925	687.664	676.889	779.139	626.254	583.28	775.168	900.763	843.353	990.026	714.152	640.402	818.965
ENSMUSG00000097772	5430416N02Rik	lincRNA	nonDEG	-0.228421	0.117119	0.745968	115.121	129.159	127.406	178.849	137.664	137.779	102.619	145.579	138.143	105.997	108.085	127.169
ENSMUSG00000098188	Sowahc	protein_coding	nonDEG	-0.00241842	0.950908	0.992149	0	0.797278	0	0	0	0.858436	0	1.67332	0	0	0	0
